# Supplementary material for: In vivo profiling of the endothelium using ‘AngioTag’ zebrafish
Source: Angiogenesis. 2025 Jul 4;28(3):40. doi: 10.1007/s10456-025-09990-8 (PMC12227374; doi:10.1007/s10456-025-09990-8)
Supplement: Supplementary file 2 — Supplementary Material 2 [file 10456_2025_9990_MOESM2_ESM.xlsx]

## Sheet: ribo_v_whole
TRAP-purified polysome mRNA (sample 2) vs Whole lysate mRNA (sample 1)
DESeq2
log2 fold change (MLE): experiment ribotag vs total
Wald test p-value: experiment ribotag vs total
ensembl_gene_id	baseMean	log2FoldChange	lfcSE	stat	pvalue	padj	external_gene_name	description
ENSDARG00000100815	360.441	7.41212	1.8603	3.98436	6.76615e-05	0.00287057	srsf3a	serine and arginine rich splicing factor 3a [Source:ZFIN;Acc:ZDB-GENE-030616-631]
ENSDARG00000099283	2030.61	3.16518	0.309065	10.2412	1.29667e-24	2.14729e-21	EPB41	erythrocyte membrane protein band 4.1 [Source:HGNC Symbol;Acc:HGNC:3377]
ENSDARG00000060627	109.34	2.35209	0.796582	2.95273	0.0031498	0.0460919
ENSDARG00000033501	73.2901	2.32489	0.517356	4.49379	6.9966e-06	0.000505587
ENSDARG00000078233	8475.84	2.28174	0.535897	4.25779	2.06454e-05	0.00116223	ctnnd1	catenin (cadherin-associated protein), delta 1 [Source:ZFIN;Acc:ZDB-GENE-110208-9]
ENSDARG00000105374	19.8666	2.20391	0.74844	2.94467	0.00323301	0.046861
ENSDARG00000114818	1214.64	2.16069	0.339553	6.36333	1.9743e-10	7.4025e-08
ENSDARG00000058988	152.805	2.11314	0.335904	6.2909	3.15622e-10	1.14037e-07	kcnj15	potassium inwardly rectifying channel subfamily J member 15 [Source:ZFIN;Acc:ZDB-GENE-150928-1]
ENSDARG00000036136	3465.37	1.99316	0.412454	4.83244	1.34872e-06	0.000126424	tipin	timeless interacting protein [Source:ZFIN;Acc:ZDB-GENE-040801-189]
ENSDARG00000011020	29205.5	1.99154	0.230781	8.62956	6.15865e-18	7.64904e-15	hnrnpa1a	heterogeneous nuclear ribonucleoprotein A1a [Source:ZFIN;Acc:ZDB-GENE-040426-1546]
ENSDARG00000101411	3803.77	1.98611	0.217544	9.12971	6.86828e-20	9.74903e-17
ENSDARG00000076713	49.7743	1.88896	0.472709	3.99603	6.44149e-05	0.00278272	HTRA2	HtrA serine peptidase 2 [Source:HGNC Symbol;Acc:HGNC:14348]
ENSDARG00000101816	5259.76	1.87784	0.32277	5.81788	5.96004e-09	1.40998e-06	col5a3b	collagen, type V, alpha 3b [Source:ZFIN;Acc:ZDB-GENE-110728-4]
ENSDARG00000030250	68.758	1.87012	0.423802	4.41274	1.02073e-05	0.000687591	dennd2db	DENN/MADD domain containing 2Db [Source:ZFIN;Acc:ZDB-GENE-041114-34]
ENSDARG00000068366	469.908	1.83033	0.377437	4.84936	1.23858e-06	0.000118904	si:dkey-154p10.3	si:dkey-154p10.3 [Source:ZFIN;Acc:ZDB-GENE-070912-380]
ENSDARG00000054290	24508.7	1.80442	0.250297	7.20912	5.63159e-13	3.02462e-10
ENSDARG00000020465	33817	1.7719	0.230355	7.69201	1.4484e-14	9.92503e-12	ewsr1b	EWS RNA-binding protein 1b [Source:ZFIN;Acc:ZDB-GENE-030131-1600]
ENSDARG00000057857	690.517	1.77178	0.571025	3.10281	0.00191692	0.0331822	arfrp1	ADP-ribosylation factor related protein 1 [Source:ZFIN;Acc:ZDB-GENE-050227-14]
ENSDARG00000031203	915.885	1.75773	0.522677	3.36294	0.000771178	0.0171611	commd1	copper metabolism (Murr1) domain containing 1 [Source:ZFIN;Acc:ZDB-GENE-060512-329]
ENSDARG00000098567	426.685	1.75174	0.557401	3.1427	0.001674	0.0299421
ENSDARG00000037968	6175.76	1.73642	0.262538	6.61398	3.74126e-11	1.61623e-08	fus	FUS RNA binding protein [Source:ZFIN;Acc:ZDB-GENE-040426-1010]
ENSDARG00000068760	1886.82	1.73637	0.285037	6.09173	1.11698e-09	3.58009e-07	tnks1bp1	tankyrase 1 binding protein 1 [Source:ZFIN;Acc:ZDB-GENE-050208-317]
ENSDARG00000102091	950.116	1.72511	0.215766	7.99528	1.29284e-15	1.11702e-12
ENSDARG00000070019	30970.4	1.69572	0.220174	7.70171	1.34257e-14	9.5284e-12	taf15	TAF15 RNA polymerase II, TATA box binding protein (TBP)-associated factor [Source:ZFIN;Acc:ZDB-GENE-061215-102]
ENSDARG00000059398	17356.5	1.69568	0.214271	7.91372	2.49803e-15	1.98563e-12	myef2	myelin expression factor 2 [Source:ZFIN;Acc:ZDB-GENE-051120-114]
ENSDARG00000020258	24047.2	1.69353	0.205963	8.22248	1.99333e-16	2.08481e-13	ewsr1a	EWS RNA-binding protein 1a [Source:ZFIN;Acc:ZDB-GENE-030131-2317]
ENSDARG00000055357	8109.29	1.66271	0.237834	6.99104	2.72856e-12	1.3903e-09	leo1	LEO1 homolog, Paf1/RNA polymerase II complex component [Source:ZFIN;Acc:ZDB-GENE-040426-2435]
ENSDARG00000044380	2336.36	1.63743	0.365316	4.48221	7.38728e-06	0.000526165	rbmx2	RNA binding motif protein X-linked 2 [Source:ZFIN;Acc:ZDB-GENE-050626-88]
ENSDARG00000101180	14631.6	1.62222	0.20112	8.06594	7.26741e-16	6.87704e-13	mcm7	minichromosome maintenance complex component 7 [Source:ZFIN;Acc:ZDB-GENE-020419-27]
ENSDARG00000042147	4237.88	1.60795	0.204883	7.84812	4.22307e-15	3.22773e-12	rbbp5	retinoblastoma binding protein 5 [Source:ZFIN;Acc:ZDB-GENE-040426-886]
ENSDARG00000110545	50.3918	1.58604	0.536411	2.95676	0.0031089	0.0457291
ENSDARG00000108788	136.864	1.5796	0.539855	2.92598	0.00343378	0.0486298	ARSB	arylsulfatase B [Source:HGNC Symbol;Acc:HGNC:714]
ENSDARG00000040799	82.5988	1.57188	0.445853	3.52556	0.000422583	0.0110924	sst1.1	somatostatin 1, tandem duplicate 1 [Source:ZFIN;Acc:ZDB-GENE-030131-4743]
ENSDARG00000026489	14495.2	1.56688	0.382168	4.09998	4.13194e-05	0.00203242	khsrp	KH-type splicing regulatory protein [Source:ZFIN;Acc:ZDB-GENE-030131-4357]
ENSDARG00000090544	390.385	1.55735	0.377622	4.12411	3.72169e-05	0.00186761
ENSDARG00000101986	657.93	1.54278	0.456024	3.38311	0.000716704	0.0164271	irf6	interferon regulatory factor 6 [Source:ZFIN;Acc:ZDB-GENE-040426-1137]
ENSDARG00000104938	5960.53	1.54125	0.213701	7.21217	5.50657e-13	3.02462e-10	ftsj3	FtsJ RNA 2'-O-methyltransferase 3 [Source:ZFIN;Acc:ZDB-GENE-030131-9828]
ENSDARG00000104848	1777.14	1.54032	0.276024	5.58037	2.40004e-08	4.53149e-06	CDKAL1	CDK5 regulatory subunit associated protein 1 like 1 [Source:HGNC Symbol;Acc:HGNC:21050]
ENSDARG00000033450	4451.9	1.52772	0.273828	5.57914	2.41716e-08	4.53149e-06	nkap	NFKB activating protein [Source:ZFIN;Acc:ZDB-GENE-030131-8064]
ENSDARG00000061735	20823.1	1.52307	0.190368	8.00067	1.23744e-15	1.11702e-12	hnrnpm	heterogeneous nuclear ribonucleoprotein M [Source:ZFIN;Acc:ZDB-GENE-030131-6898]
ENSDARG00000040118	11550.9	1.50821	0.227574	6.62733	3.41804e-11	1.50941e-08	zgc:113232	zgc:113232 [Source:ZFIN;Acc:ZDB-GENE-050327-86]
ENSDARG00000104708	2871.39	1.50634	0.200001	7.53167	5.00944e-14	3.31825e-11	DDX24	DEAD-box helicase 24 [Source:HGNC Symbol;Acc:HGNC:13266]
ENSDARG00000014366	5755.3	1.50553	0.207754	7.24669	4.27083e-13	2.44558e-10	luc7l3	LUC7-like 3 pre-mRNA splicing factor [Source:ZFIN;Acc:ZDB-GENE-060616-375]
ENSDARG00000077721	2170.89	1.50449	0.266312	5.64935	1.61054e-08	3.23279e-06	knop1	lysine-rich nucleolar protein 1 [Source:ZFIN;Acc:ZDB-GENE-090313-76]
ENSDARG00000007960	109313	1.50195	0.293286	5.1211	3.03753e-07	3.84449e-05	hnrnpaba	heterogeneous nuclear ribonucleoprotein A/Ba [Source:ZFIN;Acc:ZDB-GENE-030131-185]
ENSDARG00000089382	197308	1.4929	0.49754	3.00056	0.00269482	0.0415128
ENSDARG00000006640	1000.26	1.48183	0.301833	4.90945	9.13327e-07	9.45293e-05	eomesa	eomesodermin homolog a [Source:ZFIN;Acc:ZDB-GENE-001228-1]
ENSDARG00000074431	5858.52	1.47988	0.219102	6.75429	1.43536e-11	6.63338e-09	ddb1	damage-specific DNA binding protein 1 [Source:ZFIN;Acc:ZDB-GENE-040426-1272]
ENSDARG00000098311	357.487	1.47228	0.24764	5.94524	2.76049e-09	7.41302e-07
ENSDARG00000099458	7115.22	1.47179	0.254172	5.79054	7.01593e-09	1.62117e-06	ddx46	DEAD (Asp-Glu-Ala-Asp) box polypeptide 46 [Source:ZFIN;Acc:ZDB-GENE-030131-667]
ENSDARG00000036675	48430.2	1.46807	0.24596	5.96873	2.39114e-09	6.69249e-07	hnrnpa1b	heterogeneous nuclear ribonucleoprotein A1b [Source:ZFIN;Acc:ZDB-GENE-030912-14]
ENSDARG00000090788	8850.54	1.46659	0.243142	6.03182	1.6212e-09	4.95637e-07	cstf2	cleavage stimulation factor, 3' pre-RNA, subunit 2 [Source:ZFIN;Acc:ZDB-GENE-031118-2]
ENSDARG00000103837	1433.05	1.46485	0.296338	4.94317	7.68611e-07	8.16783e-05
ENSDARG00000077732	20539.5	1.45715	0.248151	5.87205	4.30432e-09	1.04312e-06	alyref	Aly/REF export factor [Source:ZFIN;Acc:ZDB-GENE-070928-29]
ENSDARG00000063535	13967.8	1.45525	0.19949	7.29486	2.98966e-13	1.85658e-10	chd4a	chromodomain helicase DNA binding protein 4a [Source:ZFIN;Acc:ZDB-GENE-041111-187]
ENSDARG00000092064	443.937	1.451	0.280473	5.17341	2.29861e-07	3.06564e-05
ENSDARG00000010596	3075.29	1.43875	0.28669	5.01849	5.20793e-07	5.847e-05	slc7a6os	solute carrier family 7 member 6 opposite strand [Source:ZFIN;Acc:ZDB-GENE-041114-32]
ENSDARG00000036161	85472.4	1.43457	0.248539	5.77202	7.83247e-09	1.76871e-06	hnrnpa0l	heterogeneous nuclear ribonucleoprotein A0, like [Source:ZFIN;Acc:ZDB-GENE-030131-618]
ENSDARG00000099635	14802.8	1.43402	0.241491	5.93819	2.88189e-09	7.53538e-07	akap8l	A kinase (PRKA) anchor protein 8-like [Source:ZFIN;Acc:ZDB-GENE-040426-2303]
ENSDARG00000018049	14555.4	1.42959	0.284551	5.02403	5.05982e-07	5.74565e-05	sf3b2	splicing factor 3b, subunit 2 [Source:ZFIN;Acc:ZDB-GENE-070928-1]
ENSDARG00000098118	1226.08	1.42838	0.287057	4.97595	6.49284e-07	6.97436e-05	TRAPPC10	trafficking protein particle complex subunit 10 [Source:HGNC Symbol;Acc:HGNC:11868]
ENSDARG00000079166	163.185	1.42442	0.386035	3.68988	0.000224362	0.00696645	ace	angiotensin I converting enzyme (peptidyl-dipeptidase A) 1 [Source:ZFIN;Acc:ZDB-GENE-030131-1826]
ENSDARG00000098079	745.197	1.41849	0.251612	5.63761	1.72422e-08	3.42636e-06	rab3gap1	RAB3 GTPase activating protein subunit 1 [Source:ZFIN;Acc:ZDB-GENE-061027-53]
ENSDARG00000018124	11983.3	1.41551	0.255694	5.53596	3.09533e-08	5.66625e-06	psmd3	proteasome 26S subunit, non-ATPase 3 [Source:ZFIN;Acc:ZDB-GENE-040426-1444]
ENSDARG00000079313	9586.37	1.41416	0.212	6.67056	2.54824e-11	1.15088e-08	pelp1	proline, glutamate and leucine rich protein 1 [Source:ZFIN;Acc:ZDB-GENE-140106-164]
ENSDARG00000063283	593.933	1.41162	0.270964	5.20962	1.89226e-07	2.59331e-05
ENSDARG00000074572	11355.5	1.40955	0.223786	6.29864	3.00273e-10	1.105e-07	g3bp2b	G3BP stress granule assembly factor 2b [Source:ZFIN;Acc:ZDB-GENE-040426-2698]
ENSDARG00000087950	8699.84	1.38478	0.220915	6.2684	3.64785e-10	1.27176e-07
ENSDARG00000014556	676.524	1.38424	0.288167	4.80359	1.55844e-06	0.000142061	serpinb1l3	serpin peptidase inhibitor, clade B (ovalbumin), member 1, like 3 [Source:ZFIN;Acc:ZDB-GENE-030131-7059]
ENSDARG00000018574	6885.85	1.38313	0.24422	5.66345	1.4836e-08	3.07105e-06	sf3b4	splicing factor 3b, subunit 4 [Source:ZFIN;Acc:ZDB-GENE-020419-22]
ENSDARG00000100028	1123.38	1.38189	0.317969	4.346	1.38645e-05	0.000880516	pole2	polymerase (DNA directed), epsilon 2 [Source:ZFIN;Acc:ZDB-GENE-020419-16]
ENSDARG00000020007	32261.6	1.37863	0.232534	5.92872	3.0531e-09	7.87938e-07	col1a2	collagen, type I, alpha 2 [Source:ZFIN;Acc:ZDB-GENE-030131-8415]
ENSDARG00000037397	12998.6	1.37729	0.199228	6.91314	4.74046e-12	2.29762e-09	ssrp1a	structure specific recognition protein 1a [Source:ZFIN;Acc:ZDB-GENE-031118-9]
ENSDARG00000100597	227.318	1.36249	0.355987	3.82737	0.00012952	0.00462918	ubxn4	UBX domain protein 4 [Source:ZFIN;Acc:ZDB-GENE-040426-1981]
ENSDARG00000069968	936.739	1.36102	0.253422	5.37057	7.84888e-08	1.20909e-05	pcsk7	proprotein convertase subtilisin/kexin type 7 [Source:ZFIN;Acc:ZDB-GENE-030131-7293]
ENSDARG00000035325	10481.2	1.3605	0.259497	5.24284	1.58123e-07	2.19736e-05	srsf7a	serine and arginine rich splicing factor 7a [Source:ZFIN;Acc:ZDB-GENE-040426-1798]
ENSDARG00000036386	3758.79	1.35913	0.208426	6.52095	6.98646e-11	2.83337e-08	rbm4.1	RNA binding motif protein 4.1 [Source:ZFIN;Acc:ZDB-GENE-030131-3902]
ENSDARG00000095732	683.84	1.35896	0.30693	4.42759	9.52936e-06	0.000648519
ENSDARG00000023495	1394.28	1.35534	0.299637	4.52327	6.08908e-06	0.000453453	ift74	intraflagellar transport 74 [Source:ZFIN;Acc:ZDB-GENE-040718-81]
ENSDARG00000006395	7347.86	1.34383	0.205343	6.54431	5.97689e-11	2.47443e-08	rbm25b	RNA binding motif protein 25b [Source:ZFIN;Acc:ZDB-GENE-030131-5547]
ENSDARG00000059582	367.416	1.34164	0.300159	4.46976	7.83072e-06	0.00054793	sowahcb	sosondowah ankyrin repeat domain family Cb [Source:ZFIN;Acc:ZDB-GENE-061215-96]
ENSDARG00000099301	3643.86	1.34139	0.268017	5.00485	5.59058e-07	6.20648e-05	cdc37	cell division cycle 37 homolog (S. cerevisiae) [Source:ZFIN;Acc:ZDB-GENE-040426-940]
ENSDARG00000074745	11701.5	1.33631	0.219121	6.09851	1.0706e-09	3.48768e-07	zmp:0000000760	zmp:0000000760 [Source:ZFIN;Acc:ZDB-GENE-130530-763]
ENSDARG00000098398	262.961	1.33209	0.309073	4.30993	1.63303e-05	0.00098338
ENSDARG00000075173	556.589	1.33102	0.245357	5.42485	5.80045e-08	9.37126e-06
ENSDARG00000078473	16257.8	1.33023	0.414145	3.21198	0.00131824	0.0255073	nucks1a	nuclear casein kinase and cyclin-dependent kinase substrate 1a [Source:ZFIN;Acc:ZDB-GENE-040912-175]
ENSDARG00000091563	7664.2	1.32479	0.231595	5.72026	1.06359e-08	2.24848e-06	snw1	SNW domain containing 1 [Source:ZFIN;Acc:ZDB-GENE-030131-571]
ENSDARG00000100206	2352.02	1.3175	0.262326	5.02238	5.10355e-07	5.76237e-05	klhdc4	kelch domain containing 4 [Source:ZFIN;Acc:ZDB-GENE-030131-2057]
ENSDARG00000102618	341.019	1.31737	0.331184	3.97778	6.95628e-05	0.00293493
ENSDARG00000077790	888.607	1.3161	0.324289	4.05841	4.94076e-05	0.00232111	dcaf15	DDB1 and CUL4 associated factor 15 [Source:ZFIN;Acc:ZDB-GENE-030131-2374]
ENSDARG00000053990	70969.9	1.31261	0.281117	4.66928	3.02256e-06	0.000252309	hmgb2b	high mobility group box 2b [Source:ZFIN;Acc:ZDB-GENE-040912-122]
ENSDARG00000035023	915.789	1.31243	0.218541	6.00541	1.90844e-09	5.74613e-07	khdc4	KH domain containing 4, pre-mRNA splicing factor [Source:ZFIN;Acc:ZDB-GENE-030131-405]
ENSDARG00000009346	5609.75	1.30977	0.300191	4.36312	1.28221e-05	0.000829968	caprin1a	cell cycle associated protein 1a [Source:ZFIN;Acc:ZDB-GENE-040801-226]
ENSDARG00000013729	11055.4	1.30531	0.203376	6.41822	1.37876e-10	5.269e-08	srsf6a	serine and arginine rich splicing factor 6a [Source:ZFIN;Acc:ZDB-GENE-040426-2824]
ENSDARG00000011673	465.851	1.30489	0.308961	4.22347	2.40565e-05	0.00132424
ENSDARG00000087545	322.122	1.30288	0.291017	4.47699	7.57022e-06	0.000535357	FBXO42	F-box protein 42 [Source:HGNC Symbol;Acc:HGNC:29249]
ENSDARG00000027749	4113.1	1.30256	0.242148	5.3792	7.48175e-08	1.16154e-05	hirip3	HIRA interacting protein 3 [Source:ZFIN;Acc:ZDB-GENE-030131-5753]
ENSDARG00000100031	662.422	1.30156	0.359675	3.61871	0.000296072	0.00870707	TADA1	transcriptional adaptor 1 [Source:HGNC Symbol;Acc:HGNC:30631]
ENSDARG00000002710	64948.7	1.29087	0.19628	6.5767	4.81004e-11	2.03373e-08	ncl	nucleolin [Source:ZFIN;Acc:ZDB-GENE-030131-6986]
ENSDARG00000071566	5297.08	1.28654	0.287724	4.47144	7.76932e-06	0.000547489	ppp1cab	protein phosphatase 1, catalytic subunit, alpha isozyme b [Source:ZFIN;Acc:ZDB-GENE-030131-5512]
ENSDARG00000058729	5398.42	1.28257	0.281004	4.56423	5.01331e-06	0.000385627	akirin2	akirin 2 [Source:ZFIN;Acc:ZDB-GENE-040426-2944]
ENSDARG00000009170	5340.89	1.27898	0.227801	5.61446	1.97182e-08	3.80428e-06	ctr9	CTR9 homolog, Paf1/RNA polymerase II complex component [Source:ZFIN;Acc:ZDB-GENE-030131-3782]
ENSDARG00000103004	5367.54	1.27775	0.21361	5.98172	2.20795e-09	6.54872e-07	TPR	translocated promoter region, nuclear basket protein [Source:HGNC Symbol;Acc:HGNC:12017]
ENSDARG00000104674	22918.6	1.27547	0.345056	3.69642	0.000218665	0.00685379	cct2	chaperonin containing TCP1, subunit 2 (beta) [Source:ZFIN;Acc:ZDB-GENE-020419-6]
ENSDARG00000087937	1157.48	1.27415	0.30245	4.21276	2.52264e-05	0.00136967	cdk4	cyclin dependent kinase 4 [Source:ZFIN;Acc:ZDB-GENE-060929-974]
ENSDARG00000059360	15720.5	1.27344	0.274833	4.63351	3.59516e-06	0.000295219	srsf3b	serine and arginine rich splicing factor 3b [Source:ZFIN;Acc:ZDB-GENE-071005-2]
ENSDARG00000037935	627.774	1.27292	0.239814	5.30794	1.10873e-07	1.65659e-05	aldh16a1	aldehyde dehydrogenase 16 family, member A1 [Source:ZFIN;Acc:ZDB-GENE-070112-2062]
ENSDARG00000099640	3045.17	1.27221	0.328054	3.87805	0.000105298	0.00402248	eed	embryonic ectoderm development [Source:ZFIN;Acc:ZDB-GENE-050417-287]
ENSDARG00000098591	130610	1.27053	0.27014	4.70322	2.56086e-06	0.000221247	tubb2b	tubulin, beta 2b [Source:ZFIN;Acc:ZDB-GENE-030131-722]
ENSDARG00000044852	2053.9	1.26859	0.250313	5.06803	4.0196e-07	4.6712e-05	wbp2nl	WBP2 N-terminal like [Source:ZFIN;Acc:ZDB-GENE-030131-4012]
ENSDARG00000103969	3916.51	1.26605	0.246739	5.13111	2.88038e-07	3.7048e-05	smyhc2	slow myosin heavy chain 2 [Source:ZFIN;Acc:ZDB-GENE-070822-12]
ENSDARG00000069289	4570.76	1.26459	0.237936	5.31484	1.06749e-07	1.60706e-05	gabpa	GA binding protein transcription factor subunit alpha [Source:ZFIN;Acc:ZDB-GENE-011010-2]
ENSDARG00000016301	1199.1	1.25663	0.259637	4.83995	1.29869e-06	0.000122893	zgc:65894	zgc:65894 [Source:ZFIN;Acc:ZDB-GENE-030131-7741]
ENSDARG00000023160	4005.79	1.25257	0.316893	3.95264	7.72927e-05	0.00317255	snrnp40	small nuclear ribonucleoprotein 40 (U5) [Source:ZFIN;Acc:ZDB-GENE-040426-978]
ENSDARG00000017397	12119.4	1.24984	0.312019	4.00565	6.18467e-05	0.00271306	smarcc1a	SWI/SNF related, matrix associated, actin dependent regulator of chromatin, subfamily c, member 1a [Source:ZFIN;Acc:ZDB-GENE-080514-3]
ENSDARG00000069977	6242.98	1.2465	0.295415	4.2195	2.44849e-05	0.00133671	myg1	myg1 exonuclease [Source:ZFIN;Acc:ZDB-GENE-060312-32]
ENSDARG00000070477	3920.88	1.2454	0.296203	4.20455	2.61597e-05	0.00140581	dnajc2	DnaJ (Hsp40) homolog, subfamily C, member 2 [Source:ZFIN;Acc:ZDB-GENE-040426-1912]
ENSDARG00000099865	51775.3	1.24151	0.202431	6.13301	8.623e-10	2.90434e-07	hnrnpabb	heterogeneous nuclear ribonucleoprotein A/Bb [Source:ZFIN;Acc:ZDB-GENE-040426-2516]
ENSDARG00000112002	1535.85	1.23879	0.311928	3.97139	7.14536e-05	0.00298304	NUP85	nucleoporin 85 [Source:HGNC Symbol;Acc:HGNC:8734]
ENSDARG00000105286	5127.16	1.23585	0.241944	5.10799	3.25605e-07	4.01446e-05	ddx54	DEAD (Asp-Glu-Ala-Asp) box polypeptide 54 [Source:ZFIN;Acc:ZDB-GENE-021220-2]
ENSDARG00000101047	1987.08	1.23565	0.304559	4.05718	4.96682e-05	0.00232403	rtcb	RNA 2',3'-cyclic phosphate and 5'-OH ligase [Source:ZFIN;Acc:ZDB-GENE-040426-2096]
ENSDARG00000041237	766.405	1.23435	0.285049	4.33032	1.48895e-05	0.000924114	med18	mediator of RNA polymerase II transcription, subunit 18 homolog (yeast) [Source:ZFIN;Acc:ZDB-GENE-040426-1276]
ENSDARG00000101720	195.625	1.2282	0.3271	3.7548	0.00017348	0.00575527
ENSDARG00000018914	9885.92	1.2266	0.345805	3.54709	0.000389518	0.0104601	hnrnpk	heterogeneous nuclear ribonucleoprotein K [Source:ZFIN;Acc:ZDB-GENE-040426-1926]
ENSDARG00000007901	4251.44	1.22371	0.292816	4.1791	2.92671e-05	0.00153455	crnkl1	crooked neck pre-mRNA splicing factor 1 [Source:ZFIN;Acc:ZDB-GENE-040426-694]
ENSDARG00000073699	281.627	1.22255	0.302828	4.03712	5.41117e-05	0.00246066	col9a1a	collagen, type IX, alpha 1a [Source:ZFIN;Acc:ZDB-GENE-080721-25]
ENSDARG00000015222	1231.43	1.22161	0.217893	5.60649	2.06466e-08	3.94509e-06	cbll1	Cbl proto-oncogene-like 1, E3 ubiquitin protein ligase [Source:ZFIN;Acc:ZDB-GENE-040426-691]
ENSDARG00000018618	10138.9	1.22051	0.194687	6.26907	3.63216e-10	1.27176e-07	cpsf6	cleavage and polyadenylation specific factor 6 [Source:ZFIN;Acc:ZDB-GENE-030131-5277]
ENSDARG00000039752	1338.01	1.21766	0.302964	4.01915	5.84073e-05	0.0026024	si:ch73-308m11.1	si:ch73-308m11.1 [Source:ZFIN;Acc:ZDB-GENE-091204-76]
ENSDARG00000021812	5499.58	1.21606	0.215949	5.63123	1.78933e-08	3.48604e-06	cherp	calcium homeostasis endoplasmic reticulum protein [Source:ZFIN;Acc:ZDB-GENE-040407-1]
ENSDARG00000012593	10192.6	1.21539	0.370486	3.28053	0.00103611	0.0217039	COL5A1	collagen type V alpha 1 chain [Source:HGNC Symbol;Acc:HGNC:2209]
ENSDARG00000078214	6296.99	1.21442	0.195188	6.2218	4.91492e-10	1.68395e-07	mybbp1a	MYB binding protein (P160) 1a [Source:ZFIN;Acc:ZDB-GENE-030131-9864]
ENSDARG00000020467	9173.71	1.21167	0.199836	6.06331	1.33347e-09	4.20614e-07	safb	scaffold attachment factor B [Source:ZFIN;Acc:ZDB-GENE-030131-698]
ENSDARG00000020354	80.1227	1.20887	0.396874	3.04598	0.00231924	0.037839	lmx1a	LIM homeobox transcription factor 1, alpha [Source:ZFIN;Acc:ZDB-GENE-041014-332]
ENSDARG00000098897	7394.23	1.20774	0.241593	4.99908	5.76036e-07	6.3243e-05	pds5b	PDS5 cohesin associated factor B [Source:ZFIN;Acc:ZDB-GENE-091217-2]
ENSDARG00000021107	8724.99	1.20763	0.323437	3.73375	0.000188652	0.00611564	sf3a2	splicing factor 3a, subunit 2 [Source:ZFIN;Acc:ZDB-GENE-040426-897]
ENSDARG00000100427	489.245	1.20523	0.370239	3.25528	0.00113281	0.0230176
ENSDARG00000116743	8661.49	1.20301	0.209765	5.73502	9.75006e-09	2.10052e-06	rnps1	RNA binding protein S1, serine-rich domain [Source:ZFIN;Acc:ZDB-GENE-030131-5228]
ENSDARG00000105123	618.86	1.20273	0.273248	4.40161	1.07452e-05	0.000709394	zer1	zyg-11 related, cell cycle regulator [Source:ZFIN;Acc:ZDB-GENE-040426-2307]
ENSDARG00000100209	11409	1.20243	0.290697	4.13638	3.52832e-05	0.00178849	prpf39	PRP39 pre-mRNA processing factor 39 homolog (yeast) [Source:ZFIN;Acc:ZDB-GENE-030616-420]
ENSDARG00000030703	1381.48	1.19606	0.326942	3.65833	0.000253869	0.0077021	otx2a	orthodenticle homeobox 2a [Source:ZFIN;Acc:ZDB-GENE-980526-27]
ENSDARG00000035809	24559.7	1.19533	0.28943	4.12996	3.62823e-05	0.00182532	col1a1b	collagen, type I, alpha 1b [Source:ZFIN;Acc:ZDB-GENE-030131-4400]
ENSDARG00000061865	2961.86	1.1924	0.289515	4.11862	3.81154e-05	0.00190309	ddx10	DEAD (Asp-Glu-Ala-Asp) box polypeptide 10 [Source:ZFIN;Acc:ZDB-GENE-071022-2]
ENSDARG00000003189	12692.9	1.19173	0.268504	4.4384	9.06287e-06	0.000627517	psmd1	proteasome 26S subunit, non-ATPase 1 [Source:ZFIN;Acc:ZDB-GENE-040426-810]
ENSDARG00000045123	1513.3	1.19124	0.251061	4.74481	2.08704e-06	0.000185151	oplah	5-oxoprolinase, ATP-hydrolysing [Source:ZFIN;Acc:ZDB-GENE-121214-293]
ENSDARG00000099238	98.0695	1.19047	0.393088	3.02851	0.00245764	0.0389415	rasd4	rasd family member 4 [Source:ZFIN;Acc:ZDB-GENE-050506-133]
ENSDARG00000028971	6615.61	1.18695	0.198794	5.97076	2.36147e-09	6.69249e-07	cpsf2	cleavage and polyadenylation specific factor 2 [Source:ZFIN;Acc:ZDB-GENE-040718-79]
ENSDARG00000017762	8236.76	1.18595	0.217231	5.45938	4.77803e-08	8.04652e-06	srrt	serrate RNA effector molecule homolog (Arabidopsis) [Source:ZFIN;Acc:ZDB-GENE-020419-13]
ENSDARG00000008861	463.325	1.18441	0.265971	4.45316	8.46149e-06	0.000589989	tfap2e	transcription factor AP-2 epsilon [Source:ZFIN;Acc:ZDB-GENE-040426-1455]
ENSDARG00000019765	4121.22	1.18256	0.271765	4.35141	1.35262e-05	0.000864286	zgc:158803	zgc:158803 [Source:ZFIN;Acc:ZDB-GENE-070424-15]
ENSDARG00000038882	8883.65	1.18137	0.232693	5.07693	3.83588e-07	4.54227e-05	smc4	structural maintenance of chromosomes 4 [Source:ZFIN;Acc:ZDB-GENE-020419-21]
ENSDARG00000098822	3697.24	1.17919	0.197716	5.96403	2.46087e-09	6.79199e-07	tcerg1a	transcription elongation regulator 1a (CA150) [Source:ZFIN;Acc:ZDB-GENE-030131-1791]
ENSDARG00000042821	478.98	1.17769	0.295029	3.99177	6.55813e-05	0.00280869	agps	alkylglycerone phosphate synthase [Source:ZFIN;Acc:ZDB-GENE-031118-14]
ENSDARG00000054903	2320.57	1.17748	0.251385	4.68397	2.81365e-06	0.000238944	mta3	metastasis associated 1 family, member 3 [Source:ZFIN;Acc:ZDB-GENE-030131-6485]
ENSDARG00000098635	3623.17	1.17624	0.21488	5.47393	4.4017e-08	7.47611e-06	irf2bp2b	interferon regulatory factor 2 binding protein 2b [Source:ZFIN;Acc:ZDB-GENE-040426-2574]
ENSDARG00000010194	25953.2	1.17613	0.25193	4.66847	3.03452e-06	0.000252309	eif4bb	eukaryotic translation initiation factor 4Bb [Source:ZFIN;Acc:ZDB-GENE-030131-8563]
ENSDARG00000102353	3353.69	1.17556	0.316056	3.71948	0.00019963	0.00636766	ddx47	DEAD (Asp-Glu-Ala-Asp) box polypeptide 47 [Source:ZFIN;Acc:ZDB-GENE-050522-359]
ENSDARG00000017891	29910.3	1.17519	0.198861	5.90957	3.42994e-09	8.62782e-07	tcp1	t-complex 1 [Source:ZFIN;Acc:ZDB-GENE-990714-24]
ENSDARG00000044431	7013.33	1.17463	0.273817	4.28984	1.78804e-05	0.00103895	ppig	peptidylprolyl isomerase G (cyclophilin G) [Source:ZFIN;Acc:ZDB-GENE-040426-2822]
ENSDARG00000105648	384.431	1.17433	0.324909	3.61435	0.000301107	0.008784
ENSDARG00000015221	2881.83	1.17302	0.297991	3.93642	8.2707e-05	0.00332703	nsrp1	nuclear speckle splicing regulatory protein 1 [Source:ZFIN;Acc:ZDB-GENE-030131-2646]
ENSDARG00000032083	1258.01	1.17293	0.273588	4.28721	1.80933e-05	0.00104521	dpysl2b	dihydropyrimidinase like 2b [Source:ZFIN;Acc:ZDB-GENE-031105-1]
ENSDARG00000037997	28632.4	1.17236	0.234926	4.99033	6.02777e-07	6.54557e-05	tubb5	tubulin, beta 5 [Source:ZFIN;Acc:ZDB-GENE-031110-4]
ENSDARG00000005002	554.415	1.16971	0.282596	4.13916	3.48579e-05	0.00178071	brf1b	BRF1 RNA polymerase III transcription initiation factor subunit b [Source:ZFIN;Acc:ZDB-GENE-030131-6248]
ENSDARG00000115712	1576.63	1.16732	0.240182	4.86016	1.1729e-06	0.000115227	twf1a	twinfilin actin-binding protein 1a [Source:ZFIN;Acc:ZDB-GENE-030131-4402]
ENSDARG00000098983	560.011	1.16216	0.252598	4.60084	4.20793e-06	0.000339722
ENSDARG00000101270	318.807	1.16114	0.375963	3.08843	0.00201219	0.0342641	klhl8	kelch-like family member 8 [Source:ZFIN;Acc:ZDB-GENE-070209-226]
ENSDARG00000089640	353.984	1.16007	0.366502	3.16525	0.00154951	0.0287114	si:dkey-117n7.5	si:dkey-117n7.5 [Source:ZFIN;Acc:ZDB-GENE-060503-331]
ENSDARG00000068507	2508.54	1.15831	0.349585	3.31337	0.000921773	0.0199103	crybb1	crystallin, beta B1 [Source:ZFIN;Acc:ZDB-GENE-010813-1]
ENSDARG00000036613	731.209	1.15068	0.322999	3.5625	0.000367335	0.0100547	TAB1	TGF-beta activated kinase 1 (MAP3K7) binding protein 1 [Source:HGNC Symbol;Acc:HGNC:18157]
ENSDARG00000007264	646.001	1.14971	0.336815	3.41348	0.000641389	0.0153933
ENSDARG00000028071	1796.83	1.14753	0.202856	5.65688	1.54148e-08	3.12574e-06	bmp1a	bone morphogenetic protein 1a [Source:ZFIN;Acc:ZDB-GENE-060818-1]
ENSDARG00000016871	23069	1.14665	0.260268	4.40563	1.05476e-05	0.000703364	smarce1	SWI/SNF related, matrix associated, actin dependent regulator of chromatin, subfamily e, member 1 [Source:ZFIN;Acc:ZDB-GENE-030131-967]
ENSDARG00000023443	2219.15	1.14651	0.258566	4.43412	9.24504e-06	0.000633508	tjp2b	tight junction protein 2b (zona occludens 2) [Source:ZFIN;Acc:ZDB-GENE-040718-58]
ENSDARG00000056639	406.519	1.14426	0.272814	4.19428	2.73745e-05	0.00145698	carmil2	capping protein regulator and myosin 1 linker 2 [Source:ZFIN;Acc:ZDB-GENE-050419-197]
ENSDARG00000104138	304.316	1.14381	0.300422	3.80734	0.000140472	0.0049319	igfbp7	insulin-like growth factor binding protein 7 [Source:ZFIN;Acc:ZDB-GENE-040426-2423]
ENSDARG00000016010	5263.93	1.14131	0.263819	4.32611	1.51768e-05	0.000924114	nup107	nucleoporin 107 [Source:ZFIN;Acc:ZDB-GENE-041210-245]
ENSDARG00000028663	403.311	1.14116	0.289339	3.94404	8.01187e-05	0.00324935	tek	TEK tyrosine kinase, endothelial [Source:ZFIN;Acc:ZDB-GENE-990415-56]
ENSDARG00000088347	1327.78	1.14063	0.221879	5.1408	2.73572e-07	3.55322e-05	sp1	sp1 transcription factor [Source:ZFIN;Acc:ZDB-GENE-030131-2829]
ENSDARG00000075707	8630.35	1.1404	0.207374	5.49925	3.81415e-08	6.64867e-06	NID2	nidogen 2 [Source:HGNC Symbol;Acc:HGNC:13389]
ENSDARG00000055216	23913.8	1.14	0.31523	3.61641	0.000298714	0.00874707	tuba1c	tubulin, alpha 1c [Source:ZFIN;Acc:ZDB-GENE-061114-1]
ENSDARG00000011597	2869.03	1.13928	0.193389	5.89115	3.83523e-09	9.40911e-07	atxn2l	ataxin 2-like [Source:ZFIN;Acc:ZDB-GENE-030131-3246]
ENSDARG00000043012	181.882	1.13891	0.361723	3.14858	0.00164066	0.0295	napgb	N-ethylmaleimide-sensitive factor attachment protein, gamma b [Source:ZFIN;Acc:ZDB-GENE-040718-171]
ENSDARG00000011777	2966.53	1.13793	0.216198	5.26339	1.4142e-07	1.99313e-05	CTTN	cortactin [Source:HGNC Symbol;Acc:HGNC:3338]
ENSDARG00000099913	586.696	1.13631	0.351474	3.23299	0.00122501	0.0242644	snrnp35	small nuclear ribonucleoprotein 35 (U11/U12) [Source:ZFIN;Acc:ZDB-GENE-050706-77]
ENSDARG00000036060	2484.58	1.13594	0.381313	2.97903	0.00289164	0.0435323	exosc6	exosome component 6 [Source:ZFIN;Acc:ZDB-GENE-050522-362]
ENSDARG00000075824	4320.21	1.13593	0.232705	4.88142	1.05326e-06	0.000107336	virma	vir like m6A methyltransferase associated [Source:ZFIN;Acc:ZDB-GENE-100922-238]
ENSDARG00000011564	21984.7	1.13589	0.197047	5.76455	8.18783e-09	1.82819e-06	sfpq	splicing factor proline/glutamine-rich [Source:ZFIN;Acc:ZDB-GENE-040426-2452]
ENSDARG00000022652	621.498	1.13442	0.306992	3.69528	0.000219641	0.00686276	psmf1	proteasome inhibitor subunit 1 [Source:ZFIN;Acc:ZDB-GENE-040718-282]
ENSDARG00000019507	16909	1.13369	0.287727	3.94016	8.14286e-05	0.00328225	mcm5	minichromosome maintenance complex component 5 [Source:ZFIN;Acc:ZDB-GENE-021209-1]
ENSDARG00000012405	49320.5	1.13274	0.246753	4.59058	4.42024e-06	0.000349956	col1a1a	collagen, type I, alpha 1a [Source:ZFIN;Acc:ZDB-GENE-030131-9102]
ENSDARG00000032117	1975.61	1.13126	0.208266	5.43181	5.57839e-08	9.20108e-06	ddx1	DEAD (Asp-Glu-Ala-Asp) box helicase 1 [Source:ZFIN;Acc:ZDB-GENE-041001-215]
ENSDARG00000074808	395.079	1.13071	0.318583	3.54918	0.000386428	0.0104336	MEGF6	multiple EGF like domains 6 [Source:HGNC Symbol;Acc:HGNC:3232]
ENSDARG00000076815	31090.1	1.13066	0.221087	5.11411	3.15231e-07	3.9398e-05	eif3s10	eukaryotic translation initiation factor 3, subunit 10 (theta) [Source:ZFIN;Acc:ZDB-GENE-030131-5726]
ENSDARG00000037652	537.194	1.13047	0.269933	4.18795	2.81491e-05	0.00148771	ints15	integrator complex subunit 15 [Source:ZFIN;Acc:ZDB-GENE-040426-1019]
ENSDARG00000003641	4845.71	1.13047	0.19277	5.86432	4.50985e-09	1.07976e-06	tfg	trafficking from ER to golgi regulator [Source:ZFIN;Acc:ZDB-GENE-030131-8410]
ENSDARG00000044575	4396.19	1.12786	0.232317	4.85484	1.20482e-06	0.000116224	vars1	valyl-tRNA synthetase 1 [Source:ZFIN;Acc:ZDB-GENE-010601-1]
ENSDARG00000039910	2188.76	1.12733	0.261061	4.31827	1.57257e-05	0.000952746	rbm42	RNA binding motif protein 42 [Source:ZFIN;Acc:ZDB-GENE-040809-2]
ENSDARG00000091760	1287.79	1.1272	0.21325	5.28583	1.25133e-07	1.82841e-05	cwf19l2	CWF19 like cell cycle control factor 2 [Source:ZFIN;Acc:ZDB-GENE-050913-1]
ENSDARG00000016363	4072.45	1.12181	0.249929	4.48851	7.17232e-06	0.000512692	her8a	hairy-related 8a [Source:ZFIN;Acc:ZDB-GENE-030131-2376]
ENSDARG00000093125	4778.81	1.11914	0.20612	5.42958	5.64881e-08	9.20108e-06	RANBP2	RAN binding protein 2 [Source:HGNC Symbol;Acc:HGNC:9848]
ENSDARG00000105177	19360	1.11891	0.203347	5.50248	3.74495e-08	6.5858e-06	ilf3b	interleukin enhancer binding factor 3b [Source:ZFIN;Acc:ZDB-GENE-030131-587]
ENSDARG00000112452	4035.73	1.11883	0.237434	4.71219	2.45071e-06	0.000213599	crebbpb	CREB binding protein b [Source:ZFIN;Acc:ZDB-GENE-050302-102]
ENSDARG00000059351	355.049	1.11575	0.304811	3.66047	0.000251756	0.00766141	hnrnpa3	heterogeneous nuclear ribonucleoprotein A3 [Source:ZFIN;Acc:ZDB-GENE-060224-1]
ENSDARG00000036162	65529	1.1152	0.219719	5.0756	3.86283e-07	4.54227e-05	hnrnpa0b	heterogeneous nuclear ribonucleoprotein A0b [Source:ZFIN;Acc:ZDB-GENE-030131-6154]
ENSDARG00000012519	6130.13	1.11375	0.377474	2.95052	0.00317241	0.0463321	hcfc1b	host cell factor C1b [Source:ZFIN;Acc:ZDB-GENE-030131-2411]
ENSDARG00000104596	699.475	1.11244	0.273733	4.06395	4.82484e-05	0.00228284	ston1	stonin 1 [Source:NCBI gene (formerly Entrezgene);Acc:100334703]
ENSDARG00000069093	68848.7	1.1121	0.25812	4.30848	1.64379e-05	0.000986872	col2a1a	collagen, type II, alpha 1a [Source:ZFIN;Acc:ZDB-GENE-980526-192]
ENSDARG00000017230	2579.63	1.11148	0.290072	3.83173	0.000127245	0.00458619	fbxw11b	F-box and WD repeat domain containing 11b [Source:ZFIN;Acc:ZDB-GENE-040426-2903]
ENSDARG00000099744	2965.54	1.11107	0.360022	3.08612	0.00202785	0.0344278	gap43	growth associated protein 43 [Source:ZFIN;Acc:ZDB-GENE-990415-87]
ENSDARG00000100119	993.632	1.10888	0.216134	5.1305	2.88971e-07	3.7048e-05	caskb	calcium/calmodulin-dependent serine protein kinase b [Source:ZFIN;Acc:ZDB-GENE-030131-4473]
ENSDARG00000103288	571.223	1.10612	0.242298	4.56515	4.9914e-06	0.000385627	pdpr	pyruvate dehydrogenase phosphatase regulatory subunit [Source:ZFIN;Acc:ZDB-GENE-161017-151]
ENSDARG00000057691	25406.5	1.10545	0.280283	3.94404	8.01218e-05	0.00324935	srsf1a	serine and arginine rich splicing factor 1a [Source:ZFIN;Acc:ZDB-GENE-040426-1950]
ENSDARG00000078442	1232.91	1.10358	0.272613	4.04815	5.16234e-05	0.00239128
ENSDARG00000101239	545.773	1.10206	0.236005	4.66967	3.01685e-06	0.000252309	hsd17b4	hydroxysteroid (17-beta) dehydrogenase 4 [Source:ZFIN;Acc:ZDB-GENE-040421-1]
ENSDARG00000046024	1332.92	1.10059	0.2737	4.02114	5.79179e-05	0.00258705	pym1	PYM homolog 1, exon junction complex associated factor [Source:ZFIN;Acc:ZDB-GENE-040426-1464]
ENSDARG00000005023	15424	1.10002	0.28456	3.8657	0.00011077	0.00417129	fkbp9	FKBP prolyl isomerase 9 [Source:ZFIN;Acc:ZDB-GENE-040801-23]
ENSDARG00000104889	12353.3	1.0993	0.191215	5.74905	8.97444e-09	1.95978e-06	kpnb1	karyopherin (importin) beta 1 [Source:ZFIN;Acc:ZDB-GENE-030131-2579]
ENSDARG00000091326	864.524	1.09903	0.293031	3.75057	0.000176434	0.00581441	CEP120	centrosomal protein 120 [Source:HGNC Symbol;Acc:HGNC:26690]
ENSDARG00000090690	374.651	1.09842	0.239684	4.5828	4.5879e-06	0.00035894	NELL2	neural EGFL like 2 [Source:HGNC Symbol;Acc:HGNC:7751]
ENSDARG00000013329	1005.75	1.09619	0.264278	4.14788	3.35574e-05	0.0017276	ttc5	tetratricopeptide repeat domain 5 [Source:ZFIN;Acc:ZDB-GENE-050417-137]
ENSDARG00000075883	5288.66	1.09575	0.300292	3.64894	0.000263326	0.00791944	bub3	BUB3 mitotic checkpoint protein [Source:ZFIN;Acc:ZDB-GENE-041010-210]
ENSDARG00000004735	18295	1.0951	0.255891	4.27954	1.87282e-05	0.00107253	hnrnpub	heterogeneous nuclear ribonucleoprotein Ub [Source:ZFIN;Acc:ZDB-GENE-030131-6422]
ENSDARG00000110024	159.955	1.09418	0.33631	3.2535	0.00113992	0.0230913
ENSDARG00000040803	581.782	1.0933	0.282246	3.87356	0.000107255	0.00408308	lactb	lactamase, beta [Source:ZFIN;Acc:ZDB-GENE-020111-1]
ENSDARG00000099375	2328.18	1.09293	0.246735	4.42957	9.44227e-06	0.0006448	POLDIP3	DNA polymerase delta interacting protein 3 [Source:HGNC Symbol;Acc:HGNC:23782]
ENSDARG00000059373	5722.58	1.09252	0.304101	3.59261	0.000327382	0.00921491	dnajc8	DnaJ (Hsp40) homolog, subfamily C, member 8 [Source:ZFIN;Acc:ZDB-GENE-030131-66]
ENSDARG00000011407	17941.6	1.09224	0.218306	5.00324	5.63755e-07	6.22386e-05	col2a1b	collagen, type II, alpha 1b [Source:ZFIN;Acc:ZDB-GENE-050302-9]
ENSDARG00000042535	85310.3	1.09062	0.285066	3.82587	0.000130312	0.00464424	actc1a	actin alpha cardiac muscle 1a [Source:ZFIN;Acc:ZDB-GENE-040520-4]
ENSDARG00000018192	7085.74	1.09025	0.30129	3.61861	0.000296194	0.00870707	ubr5	ubiquitin protein ligase E3 component n-recognin 5 [Source:ZFIN;Acc:ZDB-GENE-030131-6559]
ENSDARG00000102810	600.491	1.08988	0.251431	4.33469	1.45965e-05	0.000920829	samd1a	sterile alpha motif domain containing 1a [Source:ZFIN;Acc:ZDB-GENE-061013-517]
ENSDARG00000099833	445.345	1.0867	0.313283	3.46873	0.00052292	0.0131502	fbxo7	F-box protein 7 [Source:ZFIN;Acc:ZDB-GENE-050913-68]
ENSDARG00000008188	8751.74	1.08652	0.274635	3.95624	7.61388e-05	0.00313257	sf1	splicing factor 1 [Source:ZFIN;Acc:ZDB-GENE-030131-2492]
ENSDARG00000008803	45641.3	1.08623	0.290149	3.7437	0.000181329	0.00593637	marcksb	myristoylated alanine-rich protein kinase C substrate b [Source:ZFIN;Acc:ZDB-GENE-030131-1921]
ENSDARG00000003098	7583.17	1.0845	0.207123	5.23599	1.64101e-07	2.26459e-05	kdm5bb	lysine demethylase 5Bb [Source:ZFIN;Acc:ZDB-GENE-030424-1]
ENSDARG00000058660	5952.62	1.08448	0.195923	5.53524	3.108e-08	5.66625e-06	ilf3a	interleukin enhancer binding factor 3a [Source:ZFIN;Acc:ZDB-GENE-030131-3151]
ENSDARG00000100624	709.607	1.0844	0.2445	4.43515	9.20063e-06	0.000633508	si:cabz01066312.1	si:cabz01066312.1 [Source:ZFIN;Acc:ZDB-GENE-161017-136]
ENSDARG00000114031	475.878	1.08298	0.290698	3.72545	0.000194968	0.00624903	smyhc3	slow myosin heavy chain 3 [Source:ZFIN;Acc:ZDB-GENE-080930-1]
ENSDARG00000032218	476.815	1.07871	0.279921	3.85363	0.000116382	0.00430677	ACSS3	acyl-CoA synthetase short chain family member 3 [Source:HGNC Symbol;Acc:HGNC:24723]
ENSDARG00000035808	327.992	1.07747	0.252969	4.25929	2.0508e-05	0.00115777	clcn4	chloride channel, voltage-sensitive 4 [Source:ZFIN;Acc:ZDB-GENE-061013-353]
ENSDARG00000102111	154.779	1.07717	0.31964	3.36995	0.000751815	0.0169716	zbtb49	zinc finger and BTB domain containing 49 [Source:ZFIN;Acc:ZDB-GENE-070209-170]
ENSDARG00000114022	3656.45	1.07708	0.23789	4.52762	5.96528e-06	0.000450731	WDR1	WD repeat domain 1 [Source:HGNC Symbol;Acc:HGNC:12754]
ENSDARG00000031483	29678.1	1.07654	0.203793	5.28253	1.27415e-07	1.84817e-05	col9a1b	collagen, type IX, alpha 1b [Source:ZFIN;Acc:ZDB-GENE-040426-2410]
ENSDARG00000103337	3597.31	1.07591	0.270051	3.98411	6.77338e-05	0.00287057
ENSDARG00000003877	163.368	1.07569	0.297321	3.61795	0.000296948	0.00871632	pbrm1	polybromo 1 [Source:ZFIN;Acc:ZDB-GENE-080926-4]
ENSDARG00000012505	5312.24	1.07563	0.27169	3.95902	7.52583e-05	0.0031157	u2af2a	U2 small nuclear RNA auxiliary factor 2a [Source:ZFIN;Acc:ZDB-GENE-050706-131]
ENSDARG00000105014	1168.55	1.07129	0.247657	4.32572	1.52037e-05	0.000924114	mre11a	MRE11 homolog A, double strand break repair nuclease [Source:ZFIN;Acc:ZDB-GENE-040426-2638]
ENSDARG00000112811	1075.35	1.07031	0.277005	3.86385	0.000111616	0.00418611
ENSDARG00000041723	6495.54	1.06931	0.275208	3.88545	0.00010214	0.00392597	TUBB4B	zgc:55461 [Source:ZFIN;Acc:ZDB-GENE-040426-2879]
ENSDARG00000010149	46330.2	1.06872	0.297087	3.59734	0.000321486	0.00911066	atp5fa1	ATP synthase F1 subunit alpha [Source:ZFIN;Acc:ZDB-GENE-060201-1]
ENSDARG00000035763	1575.2	1.06835	0.354819	3.01097	0.00260415	0.0406517	stx18	syntaxin 18 [Source:ZFIN;Acc:ZDB-GENE-050522-397]
ENSDARG00000015851	5886.47	1.06765	0.207187	5.15309	2.56224e-07	3.39445e-05	pnn	pinin, desmosome associated protein [Source:ZFIN;Acc:ZDB-GENE-060519-3]
ENSDARG00000104817	392.178	1.06697	0.34669	3.0776	0.00208676	0.0351424	pyroxd1	pyridine nucleotide-disulphide oxidoreductase domain 1 [Source:ZFIN;Acc:ZDB-GENE-040426-1732]
ENSDARG00000005774	17247.4	1.06462	0.23091	4.61052	4.01661e-06	0.000325788	ddx3xb	DEAD-box helicase 3 X-linked b [Source:ZFIN;Acc:ZDB-GENE-980526-150]
ENSDARG00000086411	4936.09	1.06171	0.286945	3.70006	0.000215548	0.00679901	srsf10b	serine and arginine rich splicing factor 10b [Source:ZFIN;Acc:ZDB-GENE-040426-1415]
ENSDARG00000034396	3148.13	1.06163	0.289104	3.67214	0.000240529	0.00736485	mars1	methionyl-tRNA synthetase 1 [Source:ZFIN;Acc:ZDB-GENE-030219-83]
ENSDARG00000042530	5927.7	1.05947	0.203943	5.19495	2.04774e-07	2.76625e-05	nup205	nucleoporin 205 [Source:ZFIN;Acc:ZDB-GENE-040715-8]
ENSDARG00000099959	67063.2	1.0582	0.228654	4.62796	3.69284e-06	0.000301992	smyhc1	slow myosin heavy chain 1 [Source:ZFIN;Acc:ZDB-GENE-030131-271]
ENSDARG00000037870	226209	1.05798	0.194841	5.42994	5.63731e-08	9.20108e-06	actb2	actin, beta 2 [Source:ZFIN;Acc:ZDB-GENE-000329-3]
ENSDARG00000078657	119.369	1.05666	0.351469	3.00642	0.00264347	0.0409469	fndc10	fibronectin type III domain containing 10 [Source:ZFIN;Acc:ZDB-GENE-141216-142]
ENSDARG00000046133	606.617	1.05662	0.325031	3.25081	0.00115076	0.0232161	b3galnt2	beta-1,3-N-acetylgalactosaminyltransferase 2 [Source:ZFIN;Acc:ZDB-GENE-050522-358]
ENSDARG00000078014	2723.34	1.05583	0.209384	5.04256	4.59346e-07	5.24605e-05	pacsin2	protein kinase C and casein kinase substrate in neurons 2 [Source:ZFIN;Acc:ZDB-GENE-040426-2596]
ENSDARG00000076791	2551.15	1.05532	0.229968	4.58897	4.45446e-06	0.000351266	cdk13	cyclin dependent kinase 13 [Source:ZFIN;Acc:ZDB-GENE-030131-4975]
ENSDARG00000045513	1885.01	1.0518	0.221817	4.74174	2.11888e-06	0.000187139	taf3	TAF3 RNA polymerase II, TATA box binding protein (TBP)-associated facto [Source:ZFIN;Acc:ZDB-GENE-030131-6406]
ENSDARG00000007630	929.831	1.05165	0.242922	4.32919	1.49661e-05	0.000924114	mkrn2	makorin, ring finger protein, 2 [Source:ZFIN;Acc:ZDB-GENE-020213-2]
ENSDARG00000087299	375.545	1.05044	0.256934	4.08838	4.34391e-05	0.00212616
ENSDARG00000103665	794.471	1.04869	0.268544	3.90512	9.41794e-05	0.00368412	BRPF1	bromodomain and PHD finger containing 1 [Source:HGNC Symbol;Acc:HGNC:14255]
ENSDARG00000099197	299635	1.04828	0.308838	3.39427	0.000688125	0.0161636	actc1b	actin alpha cardiac muscle 1b [Source:ZFIN;Acc:ZDB-GENE-000322-1]
ENSDARG00000075559	12463.5	1.0474	0.212013	4.94025	7.80237e-07	8.24727e-05	ppm1g	protein phosphatase, Mg2+/Mn2+ dependent, 1G [Source:ZFIN;Acc:ZDB-GENE-030425-4]
ENSDARG00000006124	7730.32	1.0473	0.211093	4.96134	7.00096e-07	7.47973e-05	kdm5c	lysine demethylase 5C [Source:ZFIN;Acc:ZDB-GENE-060810-94]
ENSDARG00000024492	15822.3	1.04702	0.227722	4.59781	4.26952e-06	0.000342113	col9a2	procollagen, type IX, alpha 2 [Source:ZFIN;Acc:ZDB-GENE-030131-9786]
ENSDARG00000045373	14783.1	1.04571	0.244669	4.27398	1.92012e-05	0.00109645	pabpn1	poly(A) binding protein, nuclear 1 [Source:ZFIN;Acc:ZDB-GENE-040426-2401]
ENSDARG00000060120	482.205	1.04505	0.268401	3.89361	9.87629e-05	0.00383619	glyctk	glycerate kinase [Source:ZFIN;Acc:ZDB-GENE-061013-308]
ENSDARG00000101364	945.184	1.04361	0.22873	4.56261	5.05204e-06	0.000386131	wfikkn1	WAP, follistatin/kazal, immunoglobulin, kunitz and netrin domain containing 1 [Source:ZFIN;Acc:ZDB-GENE-040426-2465]
ENSDARG00000102978	14014.5	1.04264	0.270546	3.85383	0.000116283	0.00430677	eif4a3	eukaryotic translation initiation factor 4A3 [Source:ZFIN;Acc:ZDB-GENE-040426-915]
ENSDARG00000060041	10350.5	1.04125	0.247655	4.20442	2.6175e-05	0.00140581	lig1	ligase I, DNA, ATP-dependent [Source:ZFIN;Acc:ZDB-GENE-110404-2]
ENSDARG00000098802	3808.52	1.03788	0.288242	3.60071	0.000317348	0.00910715	map7d1a	MAP7 domain containing 1a [Source:ZFIN;Acc:ZDB-GENE-060503-22]
ENSDARG00000058050	208.173	1.03642	0.354746	2.92158	0.00348263	0.0490134	smyd3	SET and MYND domain containing 3 [Source:ZFIN;Acc:ZDB-GENE-051120-138]
ENSDARG00000038302	567.041	1.03589	0.292519	3.54126	0.000398216	0.0105793	ccar2	cell cycle and apoptosis regulator 2 [Source:ZFIN;Acc:ZDB-GENE-091204-207]
ENSDARG00000103643	593.227	1.03537	0.255918	4.04572	5.21635e-05	0.00241068	unc45a	unc-45 myosin chaperone A [Source:ZFIN;Acc:ZDB-GENE-050417-158]
ENSDARG00000112702	3959.56	1.03419	0.303362	3.4091	0.000651768	0.0155672
ENSDARG00000015111	37968.8	1.03371	0.224715	4.60011	4.22259e-06	0.000339722	ddx39ab	DEAD (Asp-Glu-Ala-Asp) box polypeptide 39Ab [Source:ZFIN;Acc:ZDB-GENE-040426-2902]
ENSDARG00000042520	3890.26	1.03334	0.293126	3.52523	0.000423109	0.0110924	UTP14A	si:dkey-251i10.3 [Source:ZFIN;Acc:ZDB-GENE-060526-271]
ENSDARG00000059553	3549.44	1.03283	0.259104	3.98616	6.71503e-05	0.00286354	sympk	symplekin [Source:ZFIN;Acc:ZDB-GENE-060526-361]
ENSDARG00000016350	570.815	1.03242	0.293988	3.51176	0.000445143	0.0115333	cap1	CAP, adenylate cyclase-associated protein 1 (yeast) [Source:ZFIN;Acc:ZDB-GENE-030131-6459]
ENSDARG00000008131	1040.73	1.03209	0.276549	3.73205	0.000189931	0.00614707	sox1b	SRY-box transcription factor 1b [Source:ZFIN;Acc:ZDB-GENE-060322-5]
ENSDARG00000018904	6916.79	1.02936	0.21258	4.8422	1.28408e-06	0.000122092	cstf3	cleavage stimulation factor, 3' pre-RNA, subunit 3 [Source:ZFIN;Acc:ZDB-GENE-040426-1997]
ENSDARG00000002344	62999.4	1.02627	0.284499	3.60727	0.000309435	0.00895063	tubb4b	tubulin, beta 4B class IVb [Source:ZFIN;Acc:ZDB-GENE-030131-8625]
ENSDARG00000052344	3613.79	1.02539	0.242637	4.22604	2.37839e-05	0.00131287	tbl3	transducin beta like 3 [Source:ZFIN;Acc:ZDB-GENE-041114-104]
ENSDARG00000099675	3741.38	1.02535	0.26502	3.86896	0.000109299	0.00413712	kdm4b	lysine (K)-specific demethylase 4B [Source:ZFIN;Acc:ZDB-GENE-060503-664]
ENSDARG00000091538	522.404	1.02432	0.256501	3.99343	6.51245e-05	0.00279515	zranb3	zinc finger, RAN-binding domain containing 3 [Source:ZFIN;Acc:ZDB-GENE-060712-1]
ENSDARG00000067606	188.963	1.02414	0.318128	3.21927	0.00128518	0.0250384	rsph4a	radial spoke head component 4A [Source:ZFIN;Acc:ZDB-GENE-030131-7437]
ENSDARG00000014244	7503.17	1.02409	0.219415	4.66738	3.0507e-06	0.000252598	rbmx	RNA binding motif protein X-linked [Source:ZFIN;Acc:ZDB-GENE-030131-579]
ENSDARG00000045885	3582.73	1.02374	0.200457	5.10703	3.27266e-07	4.01446e-05	scaf11	SR-related CTD-associated factor 11 [Source:ZFIN;Acc:ZDB-GENE-041210-22]
ENSDARG00000070083	50388	1.02373	0.252336	4.05702	4.97038e-05	0.00232403	atp5f1b	ATP synthase F1 subunit beta [Source:ZFIN;Acc:ZDB-GENE-030131-124]
ENSDARG00000013475	29548.9	1.02209	0.284811	3.58866	0.000332383	0.00931588	cct4	chaperonin containing TCP1, subunit 4 (delta) [Source:ZFIN;Acc:ZDB-GENE-040426-1421]
ENSDARG00000031198	1599.8	1.02185	0.236025	4.32943	1.49497e-05	0.000924114	hmg20a	high mobility group 20A [Source:ZFIN;Acc:ZDB-GENE-030131-5107]
ENSDARG00000006990	312.652	1.02137	0.283832	3.59849	0.00032007	0.00911066	CRELD1	cysteine rich with EGF like domains 1 [Source:HGNC Symbol;Acc:HGNC:14630]
ENSDARG00000105321	1378.84	1.01972	0.290374	3.51176	0.000445153	0.0115333	aspscr1	ASPSCR1 tether for SLC2A4, UBX domain containing [Source:ZFIN;Acc:ZDB-GENE-050417-31]
ENSDARG00000018698	11394.7	1.01951	0.250827	4.06459	4.8116e-05	0.00228201	carm1	coactivator-associated arginine methyltransferase 1 [Source:ZFIN;Acc:ZDB-GENE-040724-77]
ENSDARG00000011079	6042.82	1.01936	0.266047	3.83151	0.000127359	0.00458619	wdr3	WD repeat domain 3 [Source:ZFIN;Acc:ZDB-GENE-030131-9830]
ENSDARG00000038290	4278.17	1.01876	0.292147	3.48716	0.000488181	0.0124214	thoc5	THO complex 5 [Source:ZFIN;Acc:ZDB-GENE-030131-3789]
ENSDARG00000101560	10067.2	1.01823	0.347659	2.92882	0.00340249	0.0483934	psma1	proteasome 20S subunit alpha 1 [Source:ZFIN;Acc:ZDB-GENE-040801-15]
ENSDARG00000086481	531.337	1.01647	0.278233	3.6533	0.000258895	0.0078307	MOGAT1	monoacylglycerol O-acyltransferase 1 [Source:HGNC Symbol;Acc:HGNC:18210]
ENSDARG00000032129	3871.19	1.01633	0.21808	4.66036	3.15664e-06	0.000260285	gtf2f1	general transcription factor IIF, polypeptide 1 [Source:ZFIN;Acc:ZDB-GENE-030131-4557]
ENSDARG00000060481	255.192	1.01568	0.323334	3.14127	0.00168217	0.0300342	atl1	atlastin GTPase 1 [Source:ZFIN;Acc:ZDB-GENE-030131-8003]
ENSDARG00000078751	1324.99	1.01502	0.341396	2.97315	0.00294759	0.0440674	tpp2	tripeptidyl peptidase 2 [Source:ZFIN;Acc:ZDB-GENE-121214-290]
ENSDARG00000008097	3837.57	1.014	0.248564	4.07945	4.51431e-05	0.00217211	srsf9	serine and arginine rich splicing factor 9 [Source:ZFIN;Acc:ZDB-GENE-040426-2397]
ENSDARG00000104347	1803.58	1.01056	0.24791	4.07634	4.57508e-05	0.00219301	rtn4b	reticulon 4b [Source:ZFIN;Acc:ZDB-GENE-030710-2]
ENSDARG00000044282	1788.15	1.00991	0.222593	4.537	5.70608e-06	0.000432791	smc5	structural maintenance of chromosomes 5 [Source:ZFIN;Acc:ZDB-GENE-061013-288]
ENSDARG00000101212	474.043	1.00987	0.317638	3.1793	0.00147629	0.0278074
ENSDARG00000024877	4491.62	1.00891	0.290581	3.47206	0.000516476	0.0130246	ptgr1.1	prostaglandin reductase 1, tandem duplicate 1 [Source:ZFIN;Acc:ZDB-GENE-041212-80]
ENSDARG00000004161	5189.7	1.0081	0.273901	3.68052	0.000232761	0.00718232	ik	IK cytokine [Source:ZFIN;Acc:ZDB-GENE-030131-960]
ENSDARG00000103959	1231.02	1.0071	0.263598	3.82057	0.000133145	0.00470792	pak1	p21 protein (Cdc42/Rac)-activated kinase 1 [Source:ZFIN;Acc:ZDB-GENE-030826-29]
ENSDARG00000103672	114482	1.00596	0.229333	4.38647	1.15206e-05	0.000750613	cirbpa	cold inducible RNA binding protein a [Source:ZFIN;Acc:ZDB-GENE-050417-329]
ENSDARG00000045695	3215.34	1.00467	0.27179	3.69648	0.000218612	0.00685379	myca	MYC proto-oncogene, bHLH transcription factor a [Source:ZFIN;Acc:ZDB-GENE-990415-162]
ENSDARG00000043257	4266.58	1.00465	0.266829	3.76515	0.000166448	0.00557782	ckbb	creatine kinase, brain b [Source:ZFIN;Acc:ZDB-GENE-020103-2]
ENSDARG00000015538	4121.49	1.00335	0.190264	5.27345	1.33885e-07	1.92794e-05	znf207a	zinc finger protein 207, a [Source:ZFIN;Acc:ZDB-GENE-040426-2273]
ENSDARG00000005945	7848.54	1.00327	0.233816	4.29086	1.7798e-05	0.00103895	sart1	spliceosome associated factor 1, recruiter of U4/U6.U5 tri-snRNP [Source:ZFIN;Acc:ZDB-GENE-040718-422]
ENSDARG00000006110	197.145	1.00315	0.317398	3.16055	0.00157469	0.0288513	chrd	chordin [Source:ZFIN;Acc:ZDB-GENE-990415-33]
ENSDARG00000019081	1234.67	1.00212	0.30849	3.24847	0.00116027	0.0233607	dhdh.2	dihydrodiol dehydrogenase, tandem duplicate 2 [Source:ZFIN;Acc:ZDB-GENE-040927-25]
ENSDARG00000031720	4924.51	1.00163	0.282755	3.54241	0.000396494	0.0105538	clstn1	calsyntenin 1 [Source:ZFIN;Acc:ZDB-GENE-040426-1064]
ENSDARG00000004176	246.954	0.999309	0.33223	3.00788	0.00263079	0.0408533	ulk4	unc-51 like kinase 4 [Source:ZFIN;Acc:ZDB-GENE-100922-243]
ENSDARG00000058560	6133.56	0.998589	0.331031	3.0166	0.00255625	0.040093	adrm1	ADRM1 26S proteasome ubiquitin receptor [Source:ZFIN;Acc:ZDB-GENE-040426-905]
ENSDARG00000002538	4700.09	0.998378	0.234606	4.25556	2.08531e-05	0.0011706	smu1a	SMU1 DNA replication regulator and spliceosomal factor a [Source:ZFIN;Acc:ZDB-GENE-040426-916]
ENSDARG00000053547	228.491	0.998166	0.324866	3.07255	0.00212241	0.0354692	JAKMIP2	janus kinase and microtubule interacting protein 2 [Source:HGNC Symbol;Acc:HGNC:29067]
ENSDARG00000001057	8307.11	0.997761	0.300845	3.31653	0.000911417	0.0197726	bysl	bystin-like [Source:ZFIN;Acc:ZDB-GENE-040426-1287]
ENSDARG00000057484	14244.8	0.997679	0.250994	3.97491	7.0406e-05	0.00296421	srsf2a	serine and arginine rich splicing factor 2a [Source:ZFIN;Acc:ZDB-GENE-040426-2706]
ENSDARG00000100892	200.517	0.996334	0.309464	3.21954	0.00128395	0.0250384	cfap53	cilia and flagella associated protein 53 [Source:ZFIN;Acc:ZDB-GENE-060503-508]
ENSDARG00000041339	5490.65	0.995492	0.297956	3.34107	0.00083456	0.0183455	zgc:92380	zgc:92380 [Source:ZFIN;Acc:ZDB-GENE-040801-221]
ENSDARG00000103369	4842.97	0.995072	0.199591	4.98556	6.1784e-07	6.67267e-05	taldo1	transaldolase 1 [Source:ZFIN;Acc:ZDB-GENE-030131-3277]
ENSDARG00000020676	3511.45	0.994915	0.196196	5.07104	3.95656e-07	4.62498e-05	dpp3	dipeptidyl-peptidase 3 [Source:ZFIN;Acc:ZDB-GENE-030131-1247]
ENSDARG00000012261	6759.29	0.992586	0.23137	4.29004	1.78638e-05	0.00103895	eftud2	elongation factor Tu GTP binding domain containing 2 [Source:ZFIN;Acc:ZDB-GENE-040426-1569]
ENSDARG00000070431	5934.83	0.991699	0.335442	2.9564	0.00311255	0.0457489	fip1l1b	FIP1 like 1b (S. cerevisiae) [Source:ZFIN;Acc:ZDB-GENE-041010-138]
ENSDARG00000099846	1142.14	0.990279	0.298811	3.31406	0.000919514	0.0198831	si:ch211-154o6.3	si:ch211-154o6.3 [Source:ZFIN;Acc:ZDB-GENE-030131-1030]
ENSDARG00000101735	827.033	0.990176	0.297168	3.33204	0.000862118	0.0188264	chn1	chimerin 1 [Source:ZFIN;Acc:ZDB-GENE-040426-1934]
ENSDARG00000045019	4767.34	0.989716	0.242989	4.0731	4.63924e-05	0.00221082	aamp	angio-associated, migratory cell protein [Source:ZFIN;Acc:ZDB-GENE-040426-2370]
ENSDARG00000070081	716.412	0.989463	0.31538	3.13737	0.00170473	0.0302198	rspo3	R-spondin 3 [Source:ZFIN;Acc:ZDB-GENE-030131-9814]
ENSDARG00000026165	24769.8	0.989409	0.290878	3.40145	0.000670284	0.0159329	col11a1a	collagen, type XI, alpha 1a [Source:ZFIN;Acc:ZDB-GENE-070209-167]
ENSDARG00000063726	2835.04	0.987937	0.228296	4.32743	1.50857e-05	0.000924114	cdk12	cyclin dependent kinase 12 [Source:ZFIN;Acc:ZDB-GENE-081104-294]
ENSDARG00000077126	11110.5	0.985863	0.20814	4.73653	2.17411e-06	0.000191168	snrnp70	small nuclear ribonucleoprotein 70 (U1) [Source:ZFIN;Acc:ZDB-GENE-040825-2]
ENSDARG00000039934	412.774	0.984866	0.265929	3.7035	0.000212648	0.00672889
ENSDARG00000042728	1466.8	0.984201	0.278103	3.53897	0.000401686	0.0106431	plaa	phospholipase A2-activating protein [Source:ZFIN;Acc:ZDB-GENE-030826-13]
ENSDARG00000007955	3147.53	0.983806	0.233275	4.21737	2.47163e-05	0.00134565	iars1	isoleucyl-tRNA synthetase 1 [Source:ZFIN;Acc:ZDB-GENE-030131-6325]
ENSDARG00000028546	6977.2	0.982907	0.230767	4.25931	2.05061e-05	0.00115777	ndufs1	NADH:ubiquinone oxidoreductase core subunit S1 [Source:ZFIN;Acc:ZDB-GENE-030131-478]
ENSDARG00000029204	1025.17	0.98141	0.281238	3.4896	0.000483743	0.0123243	tyrp1a	tyrosinase-related protein 1a [Source:ZFIN;Acc:ZDB-GENE-070718-2]
ENSDARG00000057879	1360.94	0.981369	0.257928	3.80482	0.000141907	0.00496188	p3h3	prolyl 3-hydroxylase 3 [Source:ZFIN;Acc:ZDB-GENE-060503-231]
ENSDARG00000016794	943.659	0.979847	0.217776	4.49934	6.81641e-06	0.000496175	mtmr6	myotubularin related protein 6 [Source:ZFIN;Acc:ZDB-GENE-030131-5557]
ENSDARG00000100143	942.787	0.97901	0.327942	2.98532	0.00283283	0.0430245	lrp6	low density lipoprotein receptor-related protein 6 [Source:ZFIN;Acc:ZDB-GENE-090821-1]
ENSDARG00000104448	664.162	0.978398	0.236261	4.14117	3.45538e-05	0.00177312	lrr1	leucine rich repeat protein 1 [Source:ZFIN;Acc:ZDB-GENE-040426-2337]
ENSDARG00000041570	2810.83	0.977535	0.296003	3.30245	0.000958458	0.0205464	mrpl39	mitochondrial ribosomal protein L39 [Source:ZFIN;Acc:ZDB-GENE-030131-6520]
ENSDARG00000018903	5020.84	0.976852	0.315669	3.09455	0.00197111	0.0338547	aimp2	aminoacyl tRNA synthetase complex interacting multifunctional protein 2 [Source:ZFIN;Acc:ZDB-GENE-040426-2652]
ENSDARG00000028306	314.058	0.976356	0.278241	3.50903	0.000449743	0.011622	prph	peripherin [Source:ZFIN;Acc:ZDB-GENE-990415-207]
ENSDARG00000104353	14516.7	0.972716	0.206858	4.70235	2.57186e-06	0.000221247	nop58	NOP58 ribonucleoprotein homolog (yeast) [Source:ZFIN;Acc:ZDB-GENE-040426-2140]
ENSDARG00000101061	3564.79	0.972338	0.239417	4.06127	4.88065e-05	0.00230376	eif2a	eukaryotic translation initiation factor 2A [Source:ZFIN;Acc:ZDB-GENE-050626-52]
ENSDARG00000088246	4826.3	0.97227	0.312091	3.11534	0.00183734	0.0320277	thoc1	THO complex 1 [Source:ZFIN;Acc:ZDB-GENE-030826-9]
ENSDARG00000077620	10039.3	0.970949	0.199518	4.86647	1.13611e-06	0.000114024	cdca7a	cell division cycle associated 7a [Source:ZFIN;Acc:ZDB-GENE-050417-29]
ENSDARG00000044820	3228.18	0.970842	0.197327	4.91997	8.65588e-07	9.05314e-05	cstf1	cleavage stimulation factor, 3' pre-RNA, subunit 1 [Source:ZFIN;Acc:ZDB-GENE-030131-2958]
ENSDARG00000003860	18089.3	0.970696	0.256456	3.78504	0.000153683	0.00525643	cbx3a	chromobox homolog 3a (HP1 gamma homolog, Drosophila) [Source:ZFIN;Acc:ZDB-GENE-030131-1158]
ENSDARG00000091367	5122.14	0.970591	0.209848	4.62522	3.74204e-06	0.000304761	prpf6	PRP6 pre-mRNA processing factor 6 homolog (S. cerevisiae) [Source:ZFIN;Acc:ZDB-GENE-030131-2575]
ENSDARG00000102274	1735.07	0.969831	0.266711	3.63627	0.000276619	0.00820442	aaas	achalasia, adrenocortical insufficiency, alacrimia [Source:ZFIN;Acc:ZDB-GENE-030912-4]
ENSDARG00000057929	902.111	0.969188	0.297534	3.2574	0.00112438	0.0228931	naf1	nuclear assembly factor 1 homolog (S. cerevisiae) [Source:ZFIN;Acc:ZDB-GENE-030131-4546]
ENSDARG00000008740	3166.74	0.969105	0.28541	3.39548	0.000685075	0.0161301	esf1	ESF1, nucleolar pre-rRNA processing protein, homolog (S. cerevisiae) [Source:ZFIN;Acc:ZDB-GENE-030131-4917]
ENSDARG00000103134	1990.12	0.968337	0.256952	3.76855	0.000164196	0.00553972	C23H1orf52	zgc:65873 [Source:ZFIN;Acc:ZDB-GENE-040426-1448]
ENSDARG00000037928	2446.65	0.967578	0.223583	4.32759	1.50747e-05	0.000924114	ddx42	DEAD (Asp-Glu-Ala-Asp) box helicase 42 [Source:ZFIN;Acc:ZDB-GENE-050706-53]
ENSDARG00000088318	5815.93	0.967025	0.261447	3.69875	0.000216667	0.00682348	ubap2a	ubiquitin associated protein 2a [Source:ZFIN;Acc:ZDB-GENE-070424-16]
ENSDARG00000013719	1851.38	0.966424	0.228569	4.22815	2.35618e-05	0.00130424	gtse1	G-2 and S-phase expressed 1 [Source:ZFIN;Acc:ZDB-GENE-050522-493]
ENSDARG00000014591	27450.2	0.966394	0.231974	4.16597	3.10037e-05	0.00161284	ilf2	interleukin enhancer binding factor 2 [Source:ZFIN;Acc:ZDB-GENE-040426-2345]
ENSDARG00000087529	2006.97	0.966081	0.225608	4.28213	1.85116e-05	0.00106318	zgc:85936	zgc:85936 [Source:ZFIN;Acc:ZDB-GENE-040426-2450]
ENSDARG00000035324	25370.9	0.965598	0.236464	4.08348	4.43666e-05	0.00215037	hnrnpl	heterogeneous nuclear ribonucleoprotein L [Source:ZFIN;Acc:ZDB-GENE-040426-710]
ENSDARG00000016630	5872.01	0.965164	0.269876	3.57633	0.000348455	0.00963073	tprb	translocated promoter region b, nuclear basket protein [Source:ZFIN;Acc:ZDB-GENE-030131-6410]
ENSDARG00000017741	17985.9	0.964149	0.193116	4.99258	5.95794e-07	6.50528e-05	g3bp1	GTPase activating protein (SH3 domain) binding protein 1 [Source:ZFIN;Acc:ZDB-GENE-030131-7452]
ENSDARG00000003829	1509.79	0.96258	0.280109	3.43644	0.000589404	0.0144067	galnt2	UDP-N-acetyl-alpha-D-galactosamine:polypeptide N-acetylgalactosaminyltransferase 2 [Source:ZFIN;Acc:ZDB-GENE-041111-110]
ENSDARG00000011958	4585.77	0.962149	0.266279	3.61331	0.000302313	0.00879585	ctnnbl1	catenin, beta like 1 [Source:ZFIN;Acc:ZDB-GENE-040426-1850]
ENSDARG00000052374	2711	0.961788	0.197854	4.86111	1.16728e-06	0.000115227	faf2	Fas associated factor family member 2 [Source:ZFIN;Acc:ZDB-GENE-050208-312]
ENSDARG00000023678	816.322	0.960414	0.287023	3.34612	0.000819507	0.0181148	ercc5	excision repair cross-complementation group 5 [Source:ZFIN;Acc:ZDB-GENE-050327-28]
ENSDARG00000102147	915.419	0.960328	0.268294	3.57939	0.000344401	0.00953964	fem1c	fem-1 homolog c [Source:ZFIN;Acc:ZDB-GENE-031008-3]
ENSDARG00000103095	848.511	0.958791	0.253405	3.78362	0.000154561	0.00526834	tbk1	TANK-binding kinase 1 [Source:ZFIN;Acc:ZDB-GENE-060512-359]
ENSDARG00000063624	2198.91	0.956817	0.278567	3.43478	0.000593026	0.0144774	gfm1	G elongation factor, mitochondrial 1 [Source:ZFIN;Acc:ZDB-GENE-061013-79]
ENSDARG00000055080	4621.06	0.954393	0.302056	3.15966	0.00157955	0.0288765	rbm4.2	RNA binding motif protein 4.2 [Source:ZFIN;Acc:ZDB-GENE-030131-3019]
ENSDARG00000052348	17109.9	0.954361	0.223626	4.26767	1.97529e-05	0.00112151	smarca5	SWI/SNF related, matrix associated, actin dependent regulator of chromatin, subfamily a, member 5 [Source:ZFIN;Acc:ZDB-GENE-021125-1]
ENSDARG00000008706	9423.99	0.953865	0.283287	3.36714	0.000759525	0.0170165	paip2b	poly(A) binding protein interacting protein 2B [Source:ZFIN;Acc:ZDB-GENE-040426-1736]
ENSDARG00000024746	2119.55	0.953828	0.281852	3.38415	0.000714	0.016422	hsp90aa1.2	heat shock protein 90, alpha (cytosolic), class A member 1, tandem duplicate 2 [Source:ZFIN;Acc:ZDB-GENE-031001-3]
ENSDARG00000059866	2867.32	0.953075	0.218724	4.35744	1.31593e-05	0.000849029	cactin	cactin [Source:ZFIN;Acc:ZDB-GENE-060503-322]
ENSDARG00000013776	4066.54	0.951919	0.285413	3.33524	0.000852255	0.0186315	thop1	thimet oligopeptidase 1 [Source:ZFIN;Acc:ZDB-GENE-040718-47]
ENSDARG00000023694	2267.48	0.951666	0.301692	3.15443	0.00160811	0.0291042	spon1b	spondin 1b [Source:ZFIN;Acc:ZDB-GENE-000427-10]
ENSDARG00000003213	6230.1	0.951259	0.210942	4.50957	6.49582e-06	0.000476328	naa15a	N-alpha-acetyltransferase 15, NatA auxiliary subunit a [Source:ZFIN;Acc:ZDB-GENE-030131-2392]
ENSDARG00000003382	2002.07	0.951047	0.240636	3.95222	7.74299e-05	0.00317255	cwc25	CWC25 spliceosome associated protein homolog [Source:ZFIN;Acc:ZDB-GENE-040426-2817]
ENSDARG00000077093	4095.29	0.949557	0.215312	4.41015	1.03298e-05	0.000692253	scaf4a	SR-related CTD-associated factor 4a [Source:ZFIN;Acc:ZDB-GENE-030131-9003]
ENSDARG00000100508	2084.65	0.948941	0.194515	4.87849	1.06901e-06	0.000108384	ubn2b	ubinuclein 2b [Source:ZFIN;Acc:ZDB-GENE-060503-768]
ENSDARG00000012495	4515.77	0.947599	0.300908	3.14913	0.00163759	0.0295	mphosph10	M-phase phosphoprotein 10 (U3 small nucleolar ribonucleoprotein) [Source:ZFIN;Acc:ZDB-GENE-030131-2146]
ENSDARG00000034572	528.183	0.946837	0.295188	3.20757	0.0013386	0.0257757	GPR143	G protein-coupled receptor 143 [Source:HGNC Symbol;Acc:HGNC:20145]
ENSDARG00000087473	307.162	0.946728	0.312627	3.0283	0.00245932	0.0389415	dnajb12b	DnaJ heat shock protein family (Hsp40) member B12b [Source:ZFIN;Acc:ZDB-GENE-070410-128]
ENSDARG00000059323	13202	0.944616	0.213033	4.43414	9.24426e-06	0.000633508	rpn1	ribophorin I [Source:ZFIN;Acc:ZDB-GENE-030131-4286]
ENSDARG00000104874	1039.82	0.943161	0.219177	4.30319	1.6836e-05	0.00100169	fzd6	frizzled class receptor 6 [Source:ZFIN;Acc:ZDB-GENE-040426-1451]
ENSDARG00000104436	3292.97	0.942601	0.217345	4.33689	1.44514e-05	0.000914582	tubb4bl	tubulin, beta 4B class IVb-like [Source:ZFIN;Acc:ZDB-GENE-060929-220]
ENSDARG00000086458	1058.85	0.940808	0.299343	3.14291	0.00167278	0.0299421	hdac10	histone deacetylase 10 [Source:ZFIN;Acc:ZDB-GENE-030131-5464]
ENSDARG00000053152	584.371	0.940456	0.318913	2.94894	0.00318865	0.0464552	pcmtd1	protein-L-isoaspartate (D-aspartate) O-methyltransferase domain containing 1 [Source:ZFIN;Acc:ZDB-GENE-030131-5387]
ENSDARG00000099194	6643.57	0.940338	0.288489	3.25953	0.00111598	0.0228155
ENSDARG00000040041	16615.7	0.939538	0.261764	3.58926	0.00033162	0.00930786	mcm4	minichromosome maintenance complex component 4 [Source:ZFIN;Acc:ZDB-GENE-030131-9544]
ENSDARG00000002174	478.044	0.936803	0.307281	3.04869	0.00229843	0.0376231	itfg2	integrin alpha FG-GAP repeat containing 2 [Source:ZFIN;Acc:ZDB-GENE-041008-161]
ENSDARG00000043797	7050.66	0.935195	0.275844	3.3903	0.000698163	0.0163332	cdc5l	CDC5 cell division cycle 5-like (S. pombe) [Source:ZFIN;Acc:ZDB-GENE-040426-821]
ENSDARG00000043031	1026.3	0.933685	0.258213	3.61595	0.000299243	0.00874707	ints10	integrator complex subunit 10 [Source:ZFIN;Acc:ZDB-GENE-050522-2]
ENSDARG00000115222	993.745	0.933586	0.30662	3.04476	0.00232864	0.037868	MARF1	meiosis regulator and mRNA stability factor 1 [Source:HGNC Symbol;Acc:HGNC:29562]
ENSDARG00000110346	765.309	0.932269	0.288175	3.23508	0.00121608	0.0241782
ENSDARG00000100503	750.362	0.930856	0.268733	3.46387	0.000532458	0.0133094	sos1	son of sevenless homolog 1 (Drosophila) [Source:ZFIN;Acc:ZDB-GENE-070209-128]
ENSDARG00000102798	18291.9	0.929808	0.251785	3.69287	0.000221738	0.00690655	mcm2	minichromosome maintenance complex component 2 [Source:ZFIN;Acc:ZDB-GENE-020419-24]
ENSDARG00000102624	5969.07	0.929151	0.193875	4.79254	1.64686e-06	0.000149436	kif22	kinesin family member 22 [Source:ZFIN;Acc:ZDB-GENE-080204-34]
ENSDARG00000035290	346.784	0.928341	0.273262	3.39725	0.000680662	0.0160528	dmrt3a	doublesex and mab-3 related transcription factor 3a [Source:ZFIN;Acc:ZDB-GENE-021220-3]
ENSDARG00000103144	930.412	0.928175	0.243264	3.8155	0.000135905	0.00479699	ppp1r21	protein phosphatase 1, regulatory subunit 21 [Source:ZFIN;Acc:ZDB-GENE-041114-8]
ENSDARG00000098235	698.359	0.925941	0.317361	2.91763	0.00352702	0.0493584	actr5	actin related protein 5 [Source:ZFIN;Acc:ZDB-GENE-040426-2877]
ENSDARG00000103464	2257.75	0.925182	0.273029	3.38858	0.000702548	0.0163332	pggt1b	protein geranylgeranyltransferase type I, beta subunit [Source:ZFIN;Acc:ZDB-GENE-050913-85]
ENSDARG00000103135	1357.51	0.924432	0.225454	4.10032	4.12587e-05	0.00203242	stoml2	stomatin (EPB72)-like 2 [Source:ZFIN;Acc:ZDB-GENE-040426-1139]
ENSDARG00000015879	234.71	0.924118	0.302566	3.05427	0.00225608	0.0371749	pax8	paired box 8 [Source:ZFIN;Acc:ZDB-GENE-001030-3]
ENSDARG00000014569	4319.5	0.922711	0.205441	4.49137	7.07672e-06	0.000509524	hnrnpr	heterogeneous nuclear ribonucleoprotein R [Source:ZFIN;Acc:ZDB-GENE-040426-2766]
ENSDARG00000087206	1629.52	0.922197	0.315378	2.9241	0.00345455	0.0487563
ENSDARG00000018106	2054.56	0.921185	0.294997	3.1227	0.00179203	0.0313755	eif2b3	eukaryotic translation initiation factor 2B, subunit 3 gamma [Source:ZFIN;Acc:ZDB-GENE-040426-1039]
ENSDARG00000059006	1747.63	0.920467	0.255735	3.5993	0.000319073	0.00911066	otud5a	OTU deubiquitinase 5a [Source:ZFIN;Acc:ZDB-GENE-030616-61]
ENSDARG00000098679	1300.6	0.920395	0.233414	3.94319	8.04066e-05	0.00325426	NUP85	nucleoporin 85 [Source:HGNC Symbol;Acc:HGNC:8734]
ENSDARG00000100252	3993.41	0.920289	0.21471	4.2862	1.81757e-05	0.00104692	capzb	capping actin protein of muscle Z-line subunit beta [Source:ZFIN;Acc:ZDB-GENE-030131-7023]
ENSDARG00000054530	4710.91	0.920024	0.279465	3.29209	0.000994469	0.0210908	rars1	arginyl-tRNA synthetase 1 [Source:ZFIN;Acc:ZDB-GENE-030131-9014]
ENSDARG00000061378	670.11	0.920014	0.230199	3.9966	6.42577e-05	0.00278198	smg8	SMG8 nonsense mediated mRNA decay factor [Source:ZFIN;Acc:ZDB-GENE-091204-279]
ENSDARG00000079396	213.943	0.919772	0.279675	3.28871	0.00100646	0.0212778	lrfn5b	leucine rich repeat and fibronectin type III domain containing 5b [Source:ZFIN;Acc:ZDB-GENE-080327-20]
ENSDARG00000027689	4781.13	0.918933	0.285908	3.21408	0.00130862	0.0253707	pold1	polymerase (DNA directed), delta 1, catalytic subunit [Source:ZFIN;Acc:ZDB-GENE-060429-1]
ENSDARG00000063627	3698.08	0.918657	0.209015	4.39518	1.10682e-05	0.000728304	bop1	BOP1 ribosomal biogenesis factor [Source:ZFIN;Acc:ZDB-GENE-030219-109]
ENSDARG00000070898	1720.89	0.918464	0.258668	3.55074	0.000384147	0.0103861	si:ch211-262h13.3	si:ch211-262h13.3 [Source:ZFIN;Acc:ZDB-GENE-050208-532]
ENSDARG00000019797	4285.06	0.918371	0.218978	4.19389	2.7421e-05	0.00145698	qrich1	glutamine-rich 1 [Source:ZFIN;Acc:ZDB-GENE-030131-8204]
ENSDARG00000057911	4030.61	0.917829	0.241144	3.80615	0.000141148	0.0049469	actc2	actin, alpha, cardiac muscle 2 [Source:ZFIN;Acc:ZDB-GENE-040625-35]
ENSDARG00000018272	4155.68	0.916388	0.188654	4.85751	1.18868e-06	0.000115227	wdr33	WD repeat domain 33 [Source:ZFIN;Acc:ZDB-GENE-040924-3]
ENSDARG00000009001	4032.16	0.915257	0.200552	4.5637	5.02603e-06	0.000385627	pdia6	protein disulfide isomerase family A, member 6 [Source:ZFIN;Acc:ZDB-GENE-030131-879]
ENSDARG00000099156	447.633	0.914973	0.257894	3.54786	0.000388373	0.010452	katnal1	katanin p60 subunit A-like 1 [Source:ZFIN;Acc:ZDB-GENE-041114-141]
ENSDARG00000002587	3024.03	0.913923	0.306468	2.98211	0.00286267	0.0432272	dpysl3	dihydropyrimidinase like 3 [Source:ZFIN;Acc:ZDB-GENE-050720-2]
ENSDARG00000001241	10321.9	0.913103	0.202273	4.5142	6.3555e-06	0.000469504	puf60b	poly-U binding splicing factor b [Source:ZFIN;Acc:ZDB-GENE-040625-116]
ENSDARG00000087640	8681.75	0.911087	0.276517	3.29486	0.000984694	0.0209639	nsfl1c	NSFL1 (p97) cofactor (p47) [Source:ZFIN;Acc:ZDB-GENE-041114-160]
ENSDARG00000009868	945.376	0.910885	0.234711	3.88087	0.000104082	0.00398521	dcaf11	ddb1 and cul4 associated factor 11 [Source:ZFIN;Acc:ZDB-GENE-050809-116]
ENSDARG00000041317	3721.87	0.909442	0.270081	3.36729	0.000759112	0.0170165	rangap1a	RAN GTPase activating protein 1a [Source:ZFIN;Acc:ZDB-GENE-060929-492]
ENSDARG00000068123	2729.08	0.907658	0.259371	3.49946	0.000466199	0.011992	gkap1	G kinase anchoring protein 1 [Source:ZFIN;Acc:ZDB-GENE-040426-2485]
ENSDARG00000007804	1576.61	0.907136	0.231859	3.91245	9.13636e-05	0.00360234	gas6	growth arrest-specific 6 [Source:ZFIN;Acc:ZDB-GENE-030131-7773]
ENSDARG00000007496	1360.89	0.906601	0.281699	3.21833	0.00128937	0.0250955	ufl1	UFM1-specific ligase 1 [Source:ZFIN;Acc:ZDB-GENE-040426-1163]
ENSDARG00000114237	939.384	0.905092	0.289607	3.12525	0.00177656	0.0311871	bcl2l16	BCL2 like 16 [Source:ZFIN;Acc:ZDB-GENE-140619-1]
ENSDARG00000104541	4981.1	0.903443	0.211658	4.26841	1.96872e-05	0.00112099	msh6	mutS homolog 6 (E. coli) [Source:ZFIN;Acc:ZDB-GENE-020905-3]
ENSDARG00000020252	3752.6	0.902992	0.291495	3.0978	0.00194966	0.0336025	btbd10b	BTB (POZ) domain containing 10b [Source:ZFIN;Acc:ZDB-GENE-080104-5]
ENSDARG00000025071	3217.12	0.902533	0.250772	3.59902	0.000319421	0.00911066	brd8b	bromodomain containing 8b [Source:ZFIN;Acc:ZDB-GENE-030722-10]
ENSDARG00000068434	14201	0.901578	0.218182	4.13223	3.59264e-05	0.001812	h3f3b.1	H3 histone, family 3B.1 [Source:ZFIN;Acc:ZDB-GENE-050417-65]
ENSDARG00000003938	14211.8	0.899027	0.207575	4.33109	1.48374e-05	0.000924114	rpa1	replication protein A1 [Source:ZFIN;Acc:ZDB-GENE-030912-3]
ENSDARG00000016782	8944.68	0.898673	0.220237	4.08048	4.49427e-05	0.00216772	HUWE1	HECT, UBA and WWE domain containing E3 ubiquitin protein ligase 1 [Source:HGNC Symbol;Acc:HGNC:30892]
ENSDARG00000102546	4640.43	0.897523	0.266994	3.36158	0.00077498	0.0172264	cdk11b	cyclin dependent kinase 11B [Source:ZFIN;Acc:ZDB-GENE-041212-74]
ENSDARG00000053101	3731.03	0.896759	0.221441	4.04965	5.1294e-05	0.00238541	prpf38b	pre-mRNA processing factor 38B [Source:ZFIN;Acc:ZDB-GENE-040426-2878]
ENSDARG00000055715	1704.75	0.894999	0.237943	3.7614	0.000168966	0.00564319	capn8	calpain 8 [Source:ZFIN;Acc:ZDB-GENE-050522-279]
ENSDARG00000008049	6675.09	0.894178	0.294465	3.03662	0.0023925	0.0384659	si:dkey-42i9.4	si:dkey-42i9.4 [Source:ZFIN;Acc:ZDB-GENE-030131-8398]
ENSDARG00000075380	3112.24	0.894108	0.28889	3.09498	0.00196829	0.0338354	kri1	KRI1 homolog [Source:ZFIN;Acc:ZDB-GENE-040915-3]
ENSDARG00000101900	4260.92	0.893648	0.227264	3.9322	8.41722e-05	0.00337232	xrn2	5'-3' exoribonuclease 2 [Source:ZFIN;Acc:ZDB-GENE-040426-2874]
ENSDARG00000046022	3512.57	0.893529	0.244979	3.64736	0.000264945	0.00795315	tmed7	transmembrane p24 trafficking protein 7 [Source:ZFIN;Acc:ZDB-GENE-040426-2570]
ENSDARG00000020008	22970.5	0.893083	0.195416	4.57016	4.87358e-06	0.000378311	vcp	valosin containing protein [Source:ZFIN;Acc:ZDB-GENE-030131-5408]
ENSDARG00000021794	3397.61	0.892932	0.194249	4.59684	4.28945e-06	0.000342329	hmmr	hyaluronan-mediated motility receptor (RHAMM) [Source:ZFIN;Acc:ZDB-GENE-030131-731]
ENSDARG00000033440	7496.75	0.89178	0.250675	3.55751	0.000374385	0.0101742	metap1	methionyl aminopeptidase 1 [Source:ZFIN;Acc:ZDB-GENE-050626-124]
ENSDARG00000036700	19868	0.891088	0.297396	2.99631	0.00273272	0.041999	si:ch211-114n24.6	si:ch211-114n24.6 [Source:ZFIN;Acc:ZDB-GENE-120214-26]
ENSDARG00000015126	3588.07	0.890426	0.198325	4.48974	7.13114e-06	0.000511589	gorasp2	golgi reassembly stacking protein 2 [Source:ZFIN;Acc:ZDB-GENE-040426-1659]
ENSDARG00000078041	4180.38	0.890151	0.275278	3.23364	0.00122223	0.0242639	xpo1a	exportin 1 (CRM1 homolog, yeast) a [Source:ZFIN;Acc:ZDB-GENE-050309-201]
ENSDARG00000040314	3676.11	0.889669	0.270956	3.28344	0.00102548	0.0215644	psph	phosphoserine phosphatase [Source:ZFIN;Acc:ZDB-GENE-050809-127]
ENSDARG00000013843	646.713	0.889491	0.260754	3.41122	0.000646719	0.0154899	septin5a	septin 5a [Source:ZFIN;Acc:ZDB-GENE-030131-7868]
ENSDARG00000006782	2250.7	0.888678	0.296103	3.00124	0.0026888	0.0415128	rb1	retinoblastoma 1 [Source:ZFIN;Acc:ZDB-GENE-040428-1]
ENSDARG00000101407	2940.9	0.888286	0.240791	3.68904	0.000225101	0.00697848	tgm1l4	transglutaminase 1 like 4 [Source:ZFIN;Acc:ZDB-GENE-050913-29]
ENSDARG00000062267	4856.01	0.886315	0.296959	2.98464	0.0028391	0.0430676	kdm3b	lysine (K)-specific demethylase 3B [Source:ZFIN;Acc:ZDB-GENE-101007-4]
ENSDARG00000006624	3525.34	0.885375	0.26798	3.30388	0.000953564	0.0204721	ppp2r2ab	protein phosphatase 2, regulatory subunit B, alpha b [Source:ZFIN;Acc:ZDB-GENE-030131-5474]
ENSDARG00000021059	2816.52	0.885257	0.230466	3.84116	0.000122453	0.00446492	alas1	aminolevulinate, delta-, synthase 1 [Source:ZFIN;Acc:ZDB-GENE-001229-2]
ENSDARG00000113393	701.953	0.883367	0.285989	3.08882	0.00200952	0.0342481	golim4a	golgi integral membrane protein 4a [Source:ZFIN;Acc:ZDB-GENE-041026-2]
ENSDARG00000077089	1244.55	0.882653	0.241236	3.65888	0.000253316	0.0076971	blm	BLM RecQ like helicase [Source:ZFIN;Acc:ZDB-GENE-070702-5]
ENSDARG00000025605	1939.76	0.880106	0.261382	3.36713	0.000759541	0.0170165	nvl	nuclear VCP like [Source:ZFIN;Acc:ZDB-GENE-040426-2871]
ENSDARG00000086463	1295.99	0.878247	0.234669	3.74249	0.000182207	0.00595529	klhl13	kelch-like family member 13 [Source:ZFIN;Acc:ZDB-GENE-030131-2671]
ENSDARG00000011594	5161.3	0.878074	0.279623	3.14021	0.00168827	0.0300891	smarcb1b	SWI/SNF related, matrix associated, actin dependent regulator of chromatin, subfamily b, member 1b [Source:ZFIN;Acc:ZDB-GENE-991008-16]
ENSDARG00000095904	3064.75	0.876962	0.23092	3.79769	0.00014605	0.0050651	prpf31	PRP31 pre-mRNA processing factor 31 homolog (yeast) [Source:ZFIN;Acc:ZDB-GENE-040426-1561]
ENSDARG00000015835	3147.15	0.876954	0.299078	2.93219	0.0033658	0.0481188	eif4e2rs1	eukaryotic translation initiation factor 4E family member 2 related sequence 1 [Source:ZFIN;Acc:ZDB-GENE-040426-1728]
ENSDARG00000023472	14032.5	0.876316	0.235727	3.71751	0.000201194	0.00639701	ctnnb2	catenin, beta 2 [Source:ZFIN;Acc:ZDB-GENE-040426-2575]
ENSDARG00000062506	3833.91	0.874254	0.22293	3.92166	8.79426e-05	0.0035022	zc3h18	zinc finger CCCH-type containing 18 [Source:ZFIN;Acc:ZDB-GENE-050419-13]
ENSDARG00000015392	9774.35	0.873061	0.211098	4.13581	3.53702e-05	0.00178849	dhx15	DEAH (Asp-Glu-Ala-His) box helicase 15 [Source:ZFIN;Acc:ZDB-GENE-030131-650]
ENSDARG00000022129	17282.3	0.872991	0.270059	3.23259	0.00122672	0.0242644	rbm4.3	RNA binding motif protein 4.3 [Source:ZFIN;Acc:ZDB-GENE-040426-1938]
ENSDARG00000102923	1621.1	0.872862	0.259075	3.36915	0.000754002	0.0169881
ENSDARG00000098783	8587.43	0.872616	0.243191	3.58819	0.000332986	0.00931588	polr2b	RNA polymerase II subunit B [Source:ZFIN;Acc:ZDB-GENE-041008-1]
ENSDARG00000068589	2581.92	0.870953	0.231447	3.76307	0.000167838	0.00561496	vimr1	vimentin-related 1 [Source:ZFIN;Acc:ZDB-GENE-130530-722]
ENSDARG00000011723	305.71	0.870832	0.273254	3.18689	0.00143811	0.027219	C2H5orf22	zgc:56556 [Source:ZFIN;Acc:ZDB-GENE-040426-1078]
ENSDARG00000103415	1224.34	0.870294	0.231456	3.76008	0.00016986	0.00565403	ppp4r3b	protein phosphatase 4, regulatory subunit 3B [Source:ZFIN;Acc:ZDB-GENE-030131-8142]
ENSDARG00000043970	4855.51	0.86969	0.19415	4.47948	7.48234e-06	0.000531032	lrpprc	leucine-rich pentatricopeptide repeat containing [Source:ZFIN;Acc:ZDB-GENE-030131-7887]
ENSDARG00000007863	5840.7	0.867374	0.218326	3.97284	7.1021e-05	0.00297749	tra2a	transformer 2 alpha homolog [Source:ZFIN;Acc:ZDB-GENE-040426-1391]
ENSDARG00000102081	3023	0.8671	0.225564	3.84415	0.000120971	0.00441901	mprip	myosin phosphatase Rho interacting protein [Source:ZFIN;Acc:ZDB-GENE-030131-4471]
ENSDARG00000029179	1413	0.865899	0.222589	3.89012	0.000100194	0.00386614	foxd1	forkhead box D1 [Source:ZFIN;Acc:ZDB-GENE-040426-2094]
ENSDARG00000046072	448.426	0.865753	0.262628	3.2965	0.000978966	0.0209183	snx16	sorting nexin 16 [Source:ZFIN;Acc:ZDB-GENE-040426-1832]
ENSDARG00000033760	678.168	0.865718	0.291117	2.97378	0.00294153	0.0440498	pmelb	premelanosome protein b [Source:ZFIN;Acc:ZDB-GENE-050912-2]
ENSDARG00000057683	12125.3	0.865349	0.22593	3.83016	0.000128058	0.00459343	mcm6	minichromosome maintenance complex component 6 [Source:ZFIN;Acc:ZDB-GENE-030909-6]
ENSDARG00000098574	11823.4	0.865159	0.230777	3.74889	0.000177619	0.00584379	srsf11	serine and arginine rich splicing factor 11 [Source:ZFIN;Acc:ZDB-GENE-030131-605]
ENSDARG00000007744	5159.74	0.864677	0.289187	2.99003	0.00278947	0.0425421	tsr1	TSR1 ribosome maturation factor [Source:ZFIN;Acc:ZDB-GENE-030131-3762]
ENSDARG00000090836	561.429	0.864306	0.264501	3.26769	0.00108429	0.0223981	si:ch211-191d2.2	si:ch211-191d2.2 [Source:ZFIN;Acc:ZDB-GENE-110407-3]
ENSDARG00000035650	583.624	0.861284	0.272424	3.16156	0.00156927	0.0288513	evla	Enah/Vasp-like a [Source:ZFIN;Acc:ZDB-GENE-000607-65]
ENSDARG00000018241	4443.95	0.860628	0.272296	3.16063	0.00157427	0.0288513	mfap1	microfibril associated protein 1 [Source:ZFIN;Acc:ZDB-GENE-040426-1075]
ENSDARG00000101627	7677.94	0.859993	0.213374	4.03044	5.5673e-05	0.00250869	ssr1	signal sequence receptor, alpha [Source:ZFIN;Acc:ZDB-GENE-030826-28]
ENSDARG00000008243	20204.8	0.859775	0.279338	3.07791	0.00208461	0.0351361	cct8	chaperonin containing TCP1, subunit 8 (theta) [Source:ZFIN;Acc:ZDB-GENE-040426-876]
ENSDARG00000043242	626.539	0.858596	0.271061	3.16754	0.00153735	0.0286588	si:dkey-222f2.1	si:dkey-222f2.1 [Source:ZFIN;Acc:ZDB-GENE-050208-726]
ENSDARG00000101722	1793.9	0.85854	0.287828	2.98282	0.00285604	0.0432149	LARP1	La ribonucleoprotein 1, translational regulator [Source:HGNC Symbol;Acc:HGNC:29531]
ENSDARG00000042187	6815.29	0.857715	0.220572	3.8886	0.000100822	0.00388283	smek1	SMEK homolog 1, suppressor of mek1 (Dictyostelium) [Source:ZFIN;Acc:ZDB-GENE-030131-3958]
ENSDARG00000043697	765.197	0.857047	0.284746	3.00987	0.0026136	0.0407353	nefmb	neurofilament medium chain b [Source:ZFIN;Acc:ZDB-GENE-070103-4]
ENSDARG00000059583	1173.5	0.856816	0.286678	2.98877	0.002801	0.0426525	rcc1l	RCC1 like [Source:ZFIN;Acc:ZDB-GENE-060526-370]
ENSDARG00000086950	1536.72	0.854502	0.259527	3.29253	0.000992896	0.0210799
ENSDARG00000075445	13767.4	0.854337	0.244496	3.49428	0.000475346	0.0121728	psmb5	proteasome 20S subunit beta 5 [Source:ZFIN;Acc:ZDB-GENE-990415-215]
ENSDARG00000041150	400.945	0.853942	0.269157	3.17265	0.00151054	0.0282916	slc17a6b	solute carrier family 17 member 6b [Source:ZFIN;Acc:ZDB-GENE-030616-554]
ENSDARG00000100371	316497	0.853837	0.25031	3.41112	0.000646971	0.0154899	eef2b	eukaryotic translation elongation factor 2b [Source:ZFIN;Acc:ZDB-GENE-030131-5128]
ENSDARG00000077536	7866.85	0.853709	0.224568	3.80156	0.000143789	0.00500417	snrnp200	small nuclear ribonucleoprotein 200 (U5) [Source:ZFIN;Acc:ZDB-GENE-081105-64]
ENSDARG00000076440	697.843	0.85354	0.237036	3.60089	0.000317124	0.00910715	btbd6a	BTB (POZ) domain containing 6a [Source:ZFIN;Acc:ZDB-GENE-080218-26]
ENSDARG00000079111	487.583	0.85253	0.243629	3.4993	0.000466476	0.011992	acte1	actin, epsilon 1 [Source:ZFIN;Acc:ZDB-GENE-040625-46]
ENSDARG00000032353	1324.71	0.850866	0.251401	3.3845	0.000713077	0.0164198	tiprl	TIP41, TOR signaling pathway regulator-like (S. cerevisiae) [Source:ZFIN;Acc:ZDB-GENE-040426-1611]
ENSDARG00000058419	5529.61	0.849534	0.22551	3.76716	0.000165114	0.00556127	GCN1	GCN1 activator of EIF2AK4 [Source:HGNC Symbol;Acc:HGNC:4199]
ENSDARG00000099291	852.777	0.849453	0.252531	3.36376	0.000768875	0.0171611	lsr	lipolysis stimulated lipoprotein receptor [Source:ZFIN;Acc:ZDB-GENE-050913-73]
ENSDARG00000034001	817.636	0.848039	0.263704	3.21587	0.00130048	0.0252622	tango6	transport and golgi organization 6 homolog (Drosophila) [Source:ZFIN;Acc:ZDB-GENE-050419-237]
ENSDARG00000074691	1349.95	0.847398	0.224826	3.76913	0.000163817	0.00553635	mms22l	MMS22-like, DNA repair protein [Source:ZFIN;Acc:ZDB-GENE-030131-3869]
ENSDARG00000099730	849.046	0.846949	0.236632	3.57918	0.000344679	0.00953964	pkma	pyruvate kinase M1/2a [Source:ZFIN;Acc:ZDB-GENE-031201-4]
ENSDARG00000011740	10479.8	0.846744	0.235538	3.59494	0.000324471	0.00917195	u2af2b	U2 small nuclear RNA auxiliary factor 2b [Source:ZFIN;Acc:ZDB-GENE-040426-1881]
ENSDARG00000070656	6585.34	0.846446	0.270545	3.12867	0.00175599	0.0309902	cdca3	cell division cycle associated 3 [Source:ZFIN;Acc:ZDB-GENE-030804-13]
ENSDARG00000034616	5219.37	0.844569	0.232599	3.63101	0.000282315	0.00836091	mlf2	myeloid leukemia factor 2 [Source:ZFIN;Acc:ZDB-GENE-050913-67]
ENSDARG00000038879	762.95	0.843978	0.261413	3.22853	0.0012443	0.0244472	ift80	intraflagellar transport 80 homolog (Chlamydomonas) [Source:ZFIN;Acc:ZDB-GENE-041212-50]
ENSDARG00000063626	8133.02	0.84336	0.27318	3.08719	0.00202057	0.034348	ddx21	DEAD (Asp-Glu-Ala-Asp) box helicase 21 [Source:ZFIN;Acc:ZDB-GENE-031113-10]
ENSDARG00000038005	1910.15	0.843083	0.206115	4.09035	4.30722e-05	0.00211341	med25	mediator complex subunit 25 [Source:ZFIN;Acc:ZDB-GENE-040426-2850]
ENSDARG00000116649	5925.21	0.842547	0.264264	3.18828	0.00143122	0.0271385	ube2e1	ubiquitin-conjugating enzyme E2E 1 [Source:ZFIN;Acc:ZDB-GENE-071004-16]
ENSDARG00000074759	1507.53	0.842472	0.264006	3.19111	0.00141726	0.0268996	ccar1	cell division cycle and apoptosis regulator 1 [Source:ZFIN;Acc:ZDB-GENE-030131-146]
ENSDARG00000061048	1389.45	0.8419	0.221997	3.79239	0.000149204	0.00514753	ranbp9	RAN binding protein 9 [Source:ZFIN;Acc:ZDB-GENE-021030-5]
ENSDARG00000040615	722.885	0.840574	0.282719	2.97318	0.00294736	0.0440674	ilkap	integrin-linked kinase-associated serine/threonine phosphatase [Source:ZFIN;Acc:ZDB-GENE-070410-122]
ENSDARG00000039754	1098.59	0.840294	0.224776	3.73836	0.000185227	0.00603416	xpc	xeroderma pigmentosum, complementation group C [Source:ZFIN;Acc:ZDB-GENE-030131-8461]
ENSDARG00000007025	632.309	0.839917	0.285982	2.93695	0.00331453	0.047597	ttc9c	tetratricopeptide repeat domain 9C [Source:ZFIN;Acc:ZDB-GENE-040426-1053]
ENSDARG00000075487	1392.41	0.838599	0.205146	4.08781	4.35464e-05	0.00212618	si:ch211-267e7.3	si:ch211-267e7.3 [Source:ZFIN;Acc:ZDB-GENE-070912-265]
ENSDARG00000059327	637.072	0.838496	0.234139	3.58119	0.000342033	0.00950613	gata2a	GATA binding protein 2a [Source:ZFIN;Acc:ZDB-GENE-980526-260]
ENSDARG00000052966	7521.29	0.837186	0.198365	4.22044	2.43823e-05	0.00133478	nmt1a	N-myristoyltransferase 1a [Source:ZFIN;Acc:ZDB-GENE-050522-477]
ENSDARG00000101089	1795.34	0.836417	0.231791	3.60849	0.00030798	0.00892154	gart	phosphoribosylglycinamide formyltransferase [Source:ZFIN;Acc:ZDB-GENE-000616-14]
ENSDARG00000028539	3521.98	0.836303	0.217081	3.85249	0.000116922	0.00431072	morc2	MORC family CW-type zinc finger 2 [Source:ZFIN;Acc:ZDB-GENE-040822-40]
ENSDARG00000002593	1171.56	0.835641	0.267231	3.12704	0.00176579	0.0311079	slc45a2	solute carrier family 45 member 2 [Source:ZFIN;Acc:ZDB-GENE-050208-97]
ENSDARG00000102407	1200.56	0.835166	0.263189	3.17326	0.00150739	0.0282859	cep97	centrosomal protein 97 [Source:ZFIN;Acc:ZDB-GENE-031030-11]
ENSDARG00000091628	585.545	0.835027	0.25265	3.30507	0.000949525	0.020421
ENSDARG00000086425	2473.92	0.834948	0.211592	3.94603	7.94569e-05	0.00324223	prpf3	PRP3 pre-mRNA processing factor 3 homolog (yeast) [Source:ZFIN;Acc:ZDB-GENE-040823-3]
ENSDARG00000052480	5067.79	0.83343	0.281423	2.96149	0.00306158	0.0451534	pdcd11	programmed cell death 11 [Source:ZFIN;Acc:ZDB-GENE-030131-4076]
ENSDARG00000035505	1632.57	0.833245	0.233922	3.56207	0.000367946	0.0100575	nelfb	negative elongation factor complex member B [Source:ZFIN;Acc:ZDB-GENE-040426-765]
ENSDARG00000067913	742.174	0.832407	0.271191	3.06945	0.00214452	0.0356964	ints9	integrator complex subunit 9 [Source:ZFIN;Acc:ZDB-GENE-061013-129]
ENSDARG00000004754	4239.94	0.831988	0.200928	4.14073	3.46201e-05	0.00177312	hspa4a	heat shock protein 4a [Source:ZFIN;Acc:ZDB-GENE-040426-2832]
ENSDARG00000037746	192875	0.831801	0.245477	3.38851	0.000702742	0.0163332	actb1	actin, beta 1 [Source:ZFIN;Acc:ZDB-GENE-000329-1]
ENSDARG00000006092	23232.8	0.831589	0.20939	3.97148	7.14279e-05	0.00298304	rad21a	RAD21 cohesin complex component a [Source:ZFIN;Acc:ZDB-GENE-030131-994]
ENSDARG00000099226	1998.59	0.831462	0.244583	3.3995	0.000675086	0.0159706	ppp1cc	protein phosphatase 1, catalytic subunit, gamma isozyme [Source:ZFIN;Acc:ZDB-GENE-030131-5877]
ENSDARG00000086764	1475.7	0.830762	0.20082	4.13686	3.52097e-05	0.00178849	mdc1	mediator of DNA damage checkpoint 1 [Source:ZFIN;Acc:ZDB-GENE-060810-185]
ENSDARG00000079725	3776.8	0.830679	0.250856	3.31138	0.000928381	0.0200313	dhx9	DEAH (Asp-Glu-Ala-His) box helicase 9 [Source:ZFIN;Acc:ZDB-GENE-070912-171]
ENSDARG00000102325	1125.77	0.830386	0.244062	3.40236	0.000668058	0.015899	ehmt2	euchromatic histone-lysine N-methyltransferase 2 [Source:ZFIN;Acc:ZDB-GENE-010501-6]
ENSDARG00000060679	8840.16	0.830195	0.221198	3.75318	0.000174608	0.00577767	kdm1a	lysine (K)-specific demethylase 1a [Source:ZFIN;Acc:ZDB-GENE-030131-7828]
ENSDARG00000002215	5430.46	0.829641	0.282892	2.93272	0.0033601	0.0481066	rtca	RNA 3'-terminal phosphate cyclase [Source:ZFIN;Acc:ZDB-GENE-030131-9687]
ENSDARG00000054259	4400.17	0.829544	0.277997	2.98401	0.00284501	0.0431243	nat10	N-acetyltransferase 10 [Source:ZFIN;Acc:ZDB-GENE-040426-1543]
ENSDARG00000079475	667.097	0.828668	0.227863	3.6367	0.000276154	0.00820289	nckipsd	NCK interacting protein with SH3 domain [Source:NCBI gene (formerly Entrezgene);Acc:100003986]
ENSDARG00000033361	400.32	0.828465	0.276907	2.99186	0.00277286	0.0424517	asl	argininosuccinate lyase [Source:ZFIN;Acc:ZDB-GENE-040426-1152]
ENSDARG00000061207	884.304	0.82759	0.249631	3.31525	0.000915618	0.0198204	ttc7b	tetratricopeptide repeat domain 7B [Source:ZFIN;Acc:ZDB-GENE-070105-3]
ENSDARG00000037291	3356.96	0.827528	0.261794	3.16099	0.00157237	0.0288513	dpf2l	D4, zinc and double PHD fingers family 2, like [Source:ZFIN;Acc:ZDB-GENE-030131-5132]
ENSDARG00000101808	5084.76	0.826126	0.215618	3.83144	0.000127394	0.00458619	si:ch211-271b14.1	si:ch211-271b14.1 [Source:ZFIN;Acc:ZDB-GENE-141212-386]
ENSDARG00000069855	2953.05	0.825912	0.272496	3.03092	0.00243813	0.0388135	pnisr	PNN-interacting serine/arginine-rich protein [Source:ZFIN;Acc:ZDB-GENE-030131-362]
ENSDARG00000059693	589.38	0.823798	0.261069	3.15548	0.00160235	0.0290793
ENSDARG00000060150	3708.73	0.823463	0.220951	3.72689	0.000193854	0.00622337	psmd11a	proteasome 26S subunit, non-ATPase 11a [Source:ZFIN;Acc:ZDB-GENE-030131-2711]
ENSDARG00000016173	31279.7	0.822834	0.271151	3.0346	0.00240858	0.0385859	cct3	chaperonin containing TCP1, subunit 3 (gamma) [Source:ZFIN;Acc:ZDB-GENE-020419-5]
ENSDARG00000021433	629.396	0.822744	0.236582	3.47763	0.000505862	0.0128035	asmtl	acetylserotonin O-methyltransferase-like [Source:ZFIN;Acc:ZDB-GENE-030131-2854]
ENSDARG00000029157	2599.19	0.82269	0.205946	3.99469	6.47797e-05	0.00278637	med23	mediator complex subunit 23 [Source:ZFIN;Acc:ZDB-GENE-040724-82]
ENSDARG00000012577	3176.85	0.822247	0.230655	3.56484	0.000364079	0.00999305	waca	WW domain containing adaptor with coiled-coil a [Source:ZFIN;Acc:ZDB-GENE-030131-2624]
ENSDARG00000026225	4630.82	0.821225	0.229411	3.57971	0.000343977	0.00953964	nsd2	nuclear receptor binding SET domain protein 2 [Source:ZFIN;Acc:ZDB-GENE-030131-2581]
ENSDARG00000006868	308.562	0.820002	0.248843	3.29526	0.000983293	0.0209639	trh	thyrotropin-releasing hormone [Source:ZFIN;Acc:ZDB-GENE-020930-1]
ENSDARG00000058467	6675.33	0.81982	0.212444	3.859	0.000113853	0.00425278	prpf40a	PRP40 pre-mRNA processing factor 40 homolog A [Source:ZFIN;Acc:ZDB-GENE-030131-274]
ENSDARG00000021239	835.505	0.819433	0.251368	3.2599	0.00111453	0.0228095	apaf1	apoptotic peptidase activating factor 1 [Source:ZFIN;Acc:ZDB-GENE-000616-4]
ENSDARG00000008767	371.154	0.816916	0.279403	2.92379	0.00345801	0.0487705
ENSDARG00000079257	928.968	0.815823	0.277106	2.94408	0.00323916	0.0468817	gemin5	gem (nuclear organelle) associated protein 5 [Source:ZFIN;Acc:ZDB-GENE-031112-9]
ENSDARG00000099236	4671.92	0.815762	0.192582	4.23593	2.27613e-05	0.00126698	septin10	septin 10 [Source:ZFIN;Acc:ZDB-GENE-050417-3]
ENSDARG00000077928	469.682	0.81435	0.254952	3.19414	0.0014025	0.0267471	cfap210	cilia and flagella associated protein 210 [Source:ZFIN;Acc:ZDB-GENE-081104-457]
ENSDARG00000103149	925.694	0.812345	0.21234	3.82568	0.000130409	0.00464424	cog6	component of oligomeric golgi complex 6 [Source:ZFIN;Acc:ZDB-GENE-040426-909]
ENSDARG00000098375	3273.33	0.812297	0.237435	3.42113	0.000623618	0.0150944	polr1a	RNA polymerase I subunit A [Source:ZFIN;Acc:ZDB-GENE-030131-5286]
ENSDARG00000036893	1709.29	0.811501	0.257141	3.15586	0.00160025	0.0290677	f13a1b	coagulation factor XIII, A1 polypeptide b [Source:ZFIN;Acc:ZDB-GENE-030131-9634]
ENSDARG00000045857	4133.74	0.811362	0.206397	3.93108	8.45661e-05	0.00338128	cebpz	CCAAT enhancer binding protein zeta [Source:ZFIN;Acc:ZDB-GENE-050417-261]
ENSDARG00000053097	1723.54	0.81052	0.220877	3.66955	0.00024298	0.00741703	hsf2	heat shock transcription factor 2 [Source:ZFIN;Acc:ZDB-GENE-011128-1]
ENSDARG00000032849	2682.06	0.80967	0.257171	3.14838	0.00164178	0.0295	ndrg1a	N-myc downstream regulated 1a [Source:ZFIN;Acc:ZDB-GENE-030826-34]
ENSDARG00000102643	1243.39	0.808371	0.248349	3.25497	0.00113403	0.0230189	chmp1a	charged multivesicular body protein 1A [Source:ZFIN;Acc:ZDB-GENE-040426-1474]
ENSDARG00000010318	817.721	0.808351	0.268615	3.00933	0.00261827	0.0407761	srpx	sushi-repeat containing protein X-linked [Source:ZFIN;Acc:ZDB-GENE-050327-43]
ENSDARG00000042056	1475.06	0.808325	0.277506	2.91282	0.00358179	0.0498731	MAU2	MAU2 sister chromatid cohesion factor [Source:HGNC Symbol;Acc:HGNC:29140]
ENSDARG00000102640	10759.2	0.807473	0.214401	3.76618	0.000165761	0.00557362	pdia3	protein disulfide isomerase family A, member 3 [Source:ZFIN;Acc:ZDB-GENE-031002-9]
ENSDARG00000022684	34947.5	0.807333	0.262174	3.07938	0.00207435	0.0350224	fkbp1aa	FKBP prolyl isomerase 1Aa [Source:ZFIN;Acc:ZDB-GENE-030131-7275]
ENSDARG00000043559	1403.13	0.807324	0.255098	3.16477	0.00155207	0.0287114	gle1	GLE1 RNA export mediator [Source:ZFIN;Acc:ZDB-GENE-040831-4]
ENSDARG00000037158	2558.77	0.806914	0.2111	3.82242	0.000132149	0.00469778	rcc1	regulator of chromosome condensation 1 [Source:ZFIN;Acc:ZDB-GENE-040426-2216]
ENSDARG00000078497	3303.66	0.805396	0.197059	4.08709	4.36826e-05	0.0021276	timeless	timeless circadian clock [Source:ZFIN;Acc:ZDB-GENE-030131-8978]
ENSDARG00000009871	6095.85	0.805306	0.276385	2.91371	0.00357165	0.0497867	snrpc	small nuclear ribonucleoprotein polypeptide C [Source:ZFIN;Acc:ZDB-GENE-020419-26]
ENSDARG00000060169	472.377	0.805223	0.238535	3.3757	0.000736289	0.0167777	mns1	meiosis-specific nuclear structural 1 [Source:ZFIN;Acc:ZDB-GENE-030521-42]
ENSDARG00000054201	4977.11	0.805071	0.202615	3.9734	7.08553e-05	0.00297682	rnf40	ring finger protein 40 [Source:ZFIN;Acc:ZDB-GENE-030131-6607]
ENSDARG00000015707	3254.27	0.80481	0.201238	3.99929	6.35317e-05	0.00276259	dvl3a	dishevelled segment polarity protein 3a [Source:ZFIN;Acc:ZDB-GENE-010319-1]
ENSDARG00000031302	2706.28	0.804687	0.238982	3.36714	0.000759527	0.0170165	smap1	small ArfGAP 1 [Source:ZFIN;Acc:ZDB-GENE-060920-2]
ENSDARG00000068261	995.96	0.802495	0.211253	3.79873	0.000145437	0.00505268	pros1	protein S [Source:ZFIN;Acc:ZDB-GENE-061013-657]
ENSDARG00000078748	25302.2	0.800988	0.228001	3.5131	0.000442917	0.0115205	si:ch211-137a8.4	si:ch211-137a8.4 [Source:ZFIN;Acc:ZDB-GENE-030131-3742]
ENSDARG00000021389	2246.43	0.799379	0.261194	3.06048	0.00220981	0.0365335	jag2b	jagged canonical Notch ligand 2b [Source:ZFIN;Acc:ZDB-GENE-011128-3]
ENSDARG00000036687	4061.71	0.799115	0.267139	2.99138	0.00277719	0.0424525	bcl9	BCL9 transcription coactivator [Source:ZFIN;Acc:ZDB-GENE-090313-135]
ENSDARG00000018989	9859.24	0.798953	0.22878	3.49223	0.000479003	0.0122349	hspa4b	heat shock protein 4b [Source:ZFIN;Acc:ZDB-GENE-030131-6018]
ENSDARG00000007315	4005.88	0.798877	0.195991	4.0761	4.57981e-05	0.00219301	tmpoa	thymopoietin a [Source:ZFIN;Acc:ZDB-GENE-030131-6003]
ENSDARG00000091631	2956.16	0.797898	0.242834	3.28577	0.00101703	0.0214321	si:ch211-197h24.6	si:ch211-197h24.6 [Source:ZFIN;Acc:ZDB-GENE-030131-1361]
ENSDARG00000005058	6816.92	0.797711	0.268238	2.97389	0.00294046	0.0440498	ncapd2	non-SMC condensin I complex, subunit D2 [Source:ZFIN;Acc:ZDB-GENE-050506-59]
ENSDARG00000043680	4284.98	0.797065	0.214126	3.7224	0.000197337	0.00630462	ylpm1	YLP motif containing 1 [Source:ZFIN;Acc:ZDB-GENE-030131-2196]
ENSDARG00000074161	3046.6	0.796642	0.271846	2.93049	0.00338428	0.0482788
ENSDARG00000016664	2991.88	0.795391	0.206304	3.85543	0.000115528	0.0042992	rnf20	ring finger protein 20, E3 ubiquitin protein ligase [Source:ZFIN;Acc:ZDB-GENE-130404-2]
ENSDARG00000029931	2261.76	0.795075	0.22179	3.58481	0.000337324	0.00940154	atp13a1	ATPase 13A1 [Source:ZFIN;Acc:ZDB-GENE-040426-2804]
ENSDARG00000099294	993.352	0.794932	0.235904	3.36973	0.000752415	0.0169716	fkbp15b	FKBP prolyl isomerase family member 15b [Source:ZFIN;Acc:ZDB-GENE-081105-181]
ENSDARG00000003495	924.523	0.794635	0.268335	2.96135	0.00306294	0.0451534	MADD	MAP kinase activating death domain [Source:HGNC Symbol;Acc:HGNC:6766]
ENSDARG00000014676	3495.67	0.794575	0.259005	3.06779	0.00215646	0.0358305	bckdhb	branched chain keto acid dehydrogenase E1 subunit beta [Source:ZFIN;Acc:ZDB-GENE-030124-2]
ENSDARG00000054320	4518.25	0.794417	0.20188	3.9351	8.31628e-05	0.00333861	AP2A1	adaptor related protein complex 2 subunit alpha 1 [Source:HGNC Symbol;Acc:HGNC:561]
ENSDARG00000099298	2772.7	0.794081	0.218263	3.63818	0.000274569	0.00816802	xrcc5	X-ray repair complementing defective repair in Chinese hamster cells 5 [Source:ZFIN;Acc:ZDB-GENE-041008-108]
ENSDARG00000079854	2047.83	0.793235	0.223793	3.5445	0.000393357	0.0105281	scyl1	SCY1-like, kinase-like 1 [Source:ZFIN;Acc:ZDB-GENE-030131-8915]
ENSDARG00000045914	11281	0.792871	0.224106	3.53792	0.000403285	0.0106712	si:ch211-51e12.7	si:ch211-51e12.7 [Source:ZFIN;Acc:ZDB-GENE-030131-8279]
ENSDARG00000020850	762329	0.792845	0.26128	3.03446	0.00240968	0.0385859	eef1a1l1	eukaryotic translation elongation factor 1 alpha 1, like 1 [Source:ZFIN;Acc:ZDB-GENE-990415-52]
ENSDARG00000101680	2852.67	0.792768	0.264181	3.00085	0.00269225	0.0415128	arl1	ADP-ribosylation factor-like 1 [Source:ZFIN;Acc:ZDB-GENE-040718-175]
ENSDARG00000035330	2539.05	0.79151	0.216795	3.65096	0.000261265	0.00789036	taf1	TAF1 RNA polymerase II, TATA box binding protein (TBP)-associated factor [Source:ZFIN;Acc:ZDB-GENE-030131-5576]
ENSDARG00000103296	3185.64	0.790574	0.261906	3.01854	0.00253992	0.0398684	nup54	nucleoporin 54 [Source:ZFIN;Acc:ZDB-GENE-040426-2263]
ENSDARG00000020708	5960.89	0.790554	0.267908	2.95084	0.0031691	0.0463321	mdkb	midkine b [Source:ZFIN;Acc:ZDB-GENE-010131-6]
ENSDARG00000006766	10146.8	0.789693	0.268148	2.94498	0.0032297	0.0468472	snd1	staphylococcal nuclease and tudor domain containing 1 [Source:ZFIN;Acc:ZDB-GENE-030131-3124]
ENSDARG00000058088	3686.25	0.788946	0.215439	3.66205	0.00025021	0.00762602	aifm1	apoptosis inducing factor mitochondrion associated 1 [Source:ZFIN;Acc:ZDB-GENE-030826-11]
ENSDARG00000043713	3010.35	0.787627	0.223354	3.52636	0.000421317	0.0110746	asf1bb	anti-silencing function 1Bb histone chaperone [Source:ZFIN;Acc:ZDB-GENE-040426-2594]
ENSDARG00000101715	468.202	0.787507	0.227427	3.46268	0.000534826	0.0133313	arsg	arylsulfatase G [Source:ZFIN;Acc:ZDB-GENE-060503-154]
ENSDARG00000008447	6781.3	0.787412	0.194458	4.04927	5.13766e-05	0.00238541	fkbp4	FKBP prolyl isomerase 4 [Source:ZFIN;Acc:ZDB-GENE-030131-514]
ENSDARG00000021455	744.599	0.787346	0.25628	3.07221	0.00212481	0.0354692	strbp	spermatid perinuclear RNA binding protein [Source:ZFIN;Acc:ZDB-GENE-030729-18]
ENSDARG00000098919	1261.18	0.786311	0.247832	3.17276	0.00150999	0.0282916	smarcc1b	SWI/SNF related, matrix associated, actin dependent regulator of chromatin, subfamily c, member 1b [Source:ZFIN;Acc:ZDB-GENE-060503-273]
ENSDARG00000020301	1550.51	0.786234	0.227076	3.46242	0.000535346	0.0133313	os9	OS9 endoplasmic reticulum lectin [Source:ZFIN;Acc:ZDB-GENE-060929-32]
ENSDARG00000101482	584.233	0.786159	0.259395	3.03074	0.00243952	0.0388135	hk2	hexokinase 2 [Source:ZFIN;Acc:ZDB-GENE-040426-2017]
ENSDARG00000053404	5709.74	0.786042	0.23696	3.31718	0.000909296	0.0197481	ppp2cab	protein phosphatase 2 catalytic subunit alpha b [Source:ZFIN;Acc:ZDB-GENE-040426-877]
ENSDARG00000002787	3275.11	0.785155	0.196222	4.00136	6.29806e-05	0.00274463	tle3a	TLE family member 3, transcriptional corepressor a [Source:ZFIN;Acc:ZDB-GENE-990415-86]
ENSDARG00000036482	3509.97	0.784336	0.212249	3.69536	0.000219578	0.00686276	hexim1	HEXIM P-TEFb complex subunit 1 [Source:ZFIN;Acc:ZDB-GENE-030131-4637]
ENSDARG00000013457	3537.75	0.784155	0.247814	3.16429	0.00155462	0.0287114	mtrex	Mtr4 exosome RNA helicase [Source:ZFIN;Acc:ZDB-GENE-040426-2854]
ENSDARG00000023713	2157.47	0.783254	0.241155	3.24793	0.00116249	0.0233816	aqp1a.1	aquaporin 1a (Colton blood group), tandem duplicate 1 [Source:ZFIN;Acc:ZDB-GENE-030131-7764]
ENSDARG00000017454	5157.68	0.782004	0.202002	3.87126	0.000108274	0.00410614	nup50	nucleoporin 50 [Source:ZFIN;Acc:ZDB-GENE-030131-1689]
ENSDARG00000103610	743.643	0.781977	0.229945	3.40072	0.000672085	0.0159499	actr8	actin related protein 8 [Source:ZFIN;Acc:ZDB-GENE-030131-5065]
ENSDARG00000024204	9104.84	0.781521	0.232012	3.36845	0.000755914	0.0170119	mcm3	minichromosome maintenance complex component 3 [Source:ZFIN;Acc:ZDB-GENE-020419-4]
ENSDARG00000033852	1182.13	0.781202	0.250356	3.12037	0.00180626	0.0315413	mad1l1	mitotic arrest deficient 1 like 1 [Source:ZFIN;Acc:ZDB-GENE-040426-1081]
ENSDARG00000052917	877.198	0.781179	0.243604	3.20675	0.00134242	0.0257994
ENSDARG00000100151	1550.41	0.780348	0.214425	3.63925	0.000273428	0.00814628
ENSDARG00000026185	2170.13	0.779979	0.262522	2.9711	0.00296738	0.0442748	yju2	YJU2 splicing factor homolog [Source:ZFIN;Acc:ZDB-GENE-040426-841]
ENSDARG00000051874	646.111	0.779747	0.228365	3.41447	0.000639054	0.0153558	stra6	signaling receptor and transporter of retinol STRA6 [Source:ZFIN;Acc:ZDB-GENE-060616-252]
ENSDARG00000044597	2527.24	0.779038	0.231059	3.3716	0.000747336	0.0169286	ncbp3	nuclear cap binding subunit 3 [Source:ZFIN;Acc:ZDB-GENE-040426-826]
ENSDARG00000038743	9020.6	0.778578	0.198682	3.91871	8.90237e-05	0.0035311	copb2	COPI coat complex subunit beta 2 [Source:ZFIN;Acc:ZDB-GENE-010724-7]
ENSDARG00000002128	1622.64	0.777831	0.255415	3.04537	0.00232397	0.037854	cwf19l1	CWF19 like cell cycle control factor 1 [Source:ZFIN;Acc:ZDB-GENE-031204-5]
ENSDARG00000053574	1398.8	0.776962	0.237732	3.26822	0.00108225	0.0223793	fancd2	FA complementation group D2 [Source:ZFIN;Acc:ZDB-GENE-040116-5]
ENSDARG00000056840	1600.94	0.776256	0.242952	3.19511	0.00139779	0.0266828	otud5b	OTU deubiquitinase 5b [Source:ZFIN;Acc:ZDB-GENE-040801-50]
ENSDARG00000076811	3893.8	0.776199	0.251209	3.08985	0.00200257	0.0341595	ganabb	glucosidase II alpha subunit b [Source:ZFIN;Acc:ZDB-GENE-110930-9]
ENSDARG00000017272	854.158	0.775908	0.252316	3.07514	0.00210404	0.035284	eapp	e2f-associated phosphoprotein [Source:ZFIN;Acc:ZDB-GENE-030131-5529]
ENSDARG00000021346	7057.3	0.775577	0.253977	3.05372	0.00226019	0.0371981	pdhb	pyruvate dehydrogenase E1 subunit beta [Source:ZFIN;Acc:ZDB-GENE-040426-2173]
ENSDARG00000058480	1634.47	0.77506	0.249468	3.10686	0.00189088	0.0328171	chtf18	CTF18, chromosome transmission fidelity factor 18 homolog (S. cerevisiae) [Source:ZFIN;Acc:ZDB-GENE-050522-508]
ENSDARG00000017439	2067.84	0.774671	0.214427	3.61276	0.000302958	0.00880174	eif4ba	eukaryotic translation initiation factor 4Ba [Source:ZFIN;Acc:ZDB-GENE-060629-1]
ENSDARG00000075072	784.131	0.774551	0.238175	3.25203	0.00114584	0.0231728	rpap1	RNA polymerase II associated protein 1 [Source:ZFIN;Acc:ZDB-GENE-090914-1]
ENSDARG00000061864	648.252	0.774321	0.237046	3.26655	0.00108867	0.022442	hdlbpb	high density lipoprotein binding protein b [Source:ZFIN;Acc:ZDB-GENE-030131-6822]
ENSDARG00000014222	6622.05	0.773558	0.2125	3.64027	0.000272351	0.00812638	zgc:86598	zgc:86598 [Source:ZFIN;Acc:ZDB-GENE-040625-181]
ENSDARG00000109022	572.856	0.77339	0.244554	3.16245	0.00156447	0.0288513	WDR70	WD repeat domain 70 [Source:HGNC Symbol;Acc:HGNC:25495]
ENSDARG00000074201	7203.01	0.771184	0.256409	3.00763	0.00263293	0.0408533	FLNA	filamin A [Source:HGNC Symbol;Acc:HGNC:3754]
ENSDARG00000023190	6516.75	0.770837	0.249177	3.09353	0.00197789	0.0339034	kpna4	karyopherin alpha 4 (importin alpha 3) [Source:ZFIN;Acc:ZDB-GENE-030131-5584]
ENSDARG00000016721	5388.15	0.76841	0.208992	3.67674	0.000236232	0.00727814	sdha	succinate dehydrogenase complex, subunit A, flavoprotein (Fp) [Source:ZFIN;Acc:ZDB-GENE-040426-874]
ENSDARG00000006524	4795.74	0.767719	0.242086	3.17127	0.00151774	0.028373	supt6h	SPT6 homolog, histone chaperone and transcription elongation factor [Source:ZFIN;Acc:ZDB-GENE-030131-7949]
ENSDARG00000014230	7109.14	0.767004	0.258582	2.96619	0.00301517	0.0446485	dlst	dihydrolipoamide S-succinyltransferase [Source:ZFIN;Acc:ZDB-GENE-030326-1]
ENSDARG00000104953	8739.52	0.766574	0.202731	3.78124	0.000156046	0.00530984	stt3a	STT3 oligosaccharyltransferase complex catalytic subunit A [Source:ZFIN;Acc:ZDB-GENE-021015-3]
ENSDARG00000055639	6391.65	0.766568	0.258711	2.96303	0.00304623	0.0450072	ruvbl2	RuvB-like AAA ATPase 2 [Source:ZFIN;Acc:ZDB-GENE-030109-1]
ENSDARG00000074094	1243.19	0.766208	0.262727	2.91636	0.00354139	0.0494898	tgm2b	transglutaminase 2b [Source:ZFIN;Acc:ZDB-GENE-030131-2576]
ENSDARG00000104375	2107.67	0.765465	0.256887	2.97978	0.00288458	0.0434589	sec24a	SEC24 homolog A, COPII coat complex component [Source:ZFIN;Acc:ZDB-GENE-120926-1]
ENSDARG00000079374	2786.08	0.765311	0.226215	3.38311	0.000716704	0.0164271
ENSDARG00000015343	2302.51	0.765157	0.22157	3.45335	0.000553679	0.0135836	pgd	phosphogluconate dehydrogenase [Source:ZFIN;Acc:ZDB-GENE-040426-2807]
ENSDARG00000027611	3298.53	0.764934	0.209637	3.64884	0.000263423	0.00791944	cavin2a	caveolae associated protein 2a [Source:ZFIN;Acc:ZDB-GENE-090313-215]
ENSDARG00000111388	535.618	0.764909	0.239569	3.19286	0.00140871	0.0268351
ENSDARG00000077226	19809.6	0.76452	0.217615	3.51318	0.000442783	0.0115205	smarca4a	SWI/SNF related, matrix associated, actin dependent regulator of chromatin, subfamily a, member 4a [Source:ZFIN;Acc:ZDB-GENE-030605-1]
ENSDARG00000100409	716.205	0.764481	0.243575	3.13859	0.00169765	0.030175	camlg	calcium modulating ligand [Source:ZFIN;Acc:ZDB-GENE-040426-2407]
ENSDARG00000110991	946.251	0.762785	0.257214	2.96557	0.00302127	0.0447048	znf276	zinc finger protein 276 [Source:ZFIN;Acc:ZDB-GENE-070209-176]
ENSDARG00000042252	10927.5	0.762621	0.222489	3.42768	0.00060877	0.0147891	eif4h	eukaryotic translation initiation factor 4h [Source:ZFIN;Acc:ZDB-GENE-010328-19]
ENSDARG00000035470	1520	0.761599	0.22631	3.3653	0.000764618	0.0171109	sh3glb2b	SH3-domain GRB2-like endophilin B2b [Source:ZFIN;Acc:ZDB-GENE-040426-833]
ENSDARG00000051923	8388.6	0.761192	0.260852	2.9181	0.00352175	0.0493542	ccnb1	cyclin B1 [Source:ZFIN;Acc:ZDB-GENE-000406-10]
ENSDARG00000021945	4443.35	0.760602	0.218559	3.48008	0.000501255	0.0127053	ddx23	DEAD (Asp-Glu-Ala-Asp) box polypeptide 23 [Source:ZFIN;Acc:ZDB-GENE-030131-6215]
ENSDARG00000004774	2605.87	0.759847	0.219982	3.45414	0.00055205	0.0135604	wdr36	WD repeat domain 36 [Source:ZFIN;Acc:ZDB-GENE-030131-464]
ENSDARG00000030756	7169.89	0.759644	0.232135	3.27243	0.00106628	0.0221639	dnmt1	DNA (cytosine-5-)-methyltransferase 1 [Source:ZFIN;Acc:ZDB-GENE-990714-15]
ENSDARG00000035715	23488.7	0.759046	0.200083	3.79365	0.000148447	0.00513034	marcksl1b	MARCKS-like 1b [Source:ZFIN;Acc:ZDB-GENE-040426-2315]
ENSDARG00000101891	5095.09	0.758544	0.219581	3.4545	0.000551306	0.0135588	ARID1A	AT-rich interaction domain 1A [Source:HGNC Symbol;Acc:HGNC:11110]
ENSDARG00000002168	2484.67	0.758519	0.225508	3.36361	0.000769312	0.0171611	tra2b	transformer 2 beta homolog [Source:ZFIN;Acc:ZDB-GENE-040426-1094]
ENSDARG00000012871	3795.1	0.757574	0.19997	3.78845	0.000151591	0.00520278	npepl1	aminopeptidase like 1 [Source:ZFIN;Acc:ZDB-GENE-050417-177]
ENSDARG00000038785	7937.49	0.757565	0.212964	3.55724	0.000374774	0.0101742	abcf2a	ATP-binding cassette, sub-family F (GCN20), member 2a [Source:ZFIN;Acc:ZDB-GENE-030131-8714]
ENSDARG00000037618	1077.25	0.756931	0.256563	2.95027	0.00317498	0.0463321	ddit4	DNA-damage-inducible transcript 4 [Source:ZFIN;Acc:ZDB-GENE-031002-35]
ENSDARG00000073997	1748.22	0.756691	0.219694	3.44429	0.000572561	0.0140295	srpk1a	SRSF protein kinase 1a [Source:ZFIN;Acc:ZDB-GENE-030131-2399]
ENSDARG00000055903	5561.58	0.756423	0.246176	3.07269	0.00212137	0.0354692	luc7l	LUC7-like (S. cerevisiae) [Source:ZFIN;Acc:ZDB-GENE-040625-111]
ENSDARG00000053912	19616.1	0.756229	0.257079	2.94162	0.00326501	0.0471186	fbl	fibrillarin [Source:ZFIN;Acc:ZDB-GENE-040426-1936]
ENSDARG00000043334	2307.59	0.753414	0.205155	3.67241	0.000240277	0.00736485	ccdc6a	coiled-coil domain containing 6a [Source:ZFIN;Acc:ZDB-GENE-030131-7848]
ENSDARG00000104835	3800.16	0.753064	0.212537	3.54322	0.000395276	0.0105435	map3k4	mitogen-activated protein kinase kinase kinase 4 [Source:ZFIN;Acc:ZDB-GENE-990603-4]
ENSDARG00000102746	1645.66	0.752934	0.247888	3.03739	0.00238633	0.0384432	tmem39a	transmembrane protein 39A [Source:ZFIN;Acc:ZDB-GENE-030131-1928]
ENSDARG00000040881	692.876	0.751083	0.224786	3.34133	0.000833779	0.0183455	hnrnph1	heterogeneous nuclear ribonucleoprotein H1 [Source:ZFIN;Acc:ZDB-GENE-040426-1856]
ENSDARG00000015427	29749.5	0.750749	0.199375	3.76551	0.000166208	0.00557782	hdac1	histone deacetylase 1 [Source:ZFIN;Acc:ZDB-GENE-020419-32]
ENSDARG00000015567	2556.76	0.750291	0.237642	3.15723	0.00159275	0.0289846	zic1	zic family member 1 (odd-paired homolog, Drosophila) [Source:ZFIN;Acc:ZDB-GENE-000208-4]
ENSDARG00000054804	16153.1	0.749976	0.22236	3.3728	0.000744078	0.0168987	anp32e	acidic (leucine-rich) nuclear phosphoprotein 32 family, member E [Source:ZFIN;Acc:ZDB-GENE-040426-2448]
ENSDARG00000001244	5824.83	0.749543	0.194456	3.85456	0.000115939	0.00430644	srrm1	serine/arginine repetitive matrix 1 [Source:ZFIN;Acc:ZDB-GENE-040426-2789]
ENSDARG00000024561	5148.7	0.749376	0.202895	3.69342	0.000221259	0.00690245	nolc1	nucleolar and coiled-body phosphoprotein 1 [Source:ZFIN;Acc:ZDB-GENE-030131-6349]
ENSDARG00000042747	771.645	0.748417	0.247079	3.02906	0.00245319	0.0389064	coasy	CoA synthase [Source:ZFIN;Acc:ZDB-GENE-040912-137]
ENSDARG00000038068	30646.4	0.748268	0.194628	3.84461	0.000120745	0.00441888	ddx5	DEAD (Asp-Glu-Ala-Asp) box helicase 5 [Source:ZFIN;Acc:ZDB-GENE-030131-925]
ENSDARG00000030830	1861.2	0.747824	0.218684	3.41965	0.000627013	0.0151581	cmtr1	cap methyltransferase 1 [Source:ZFIN;Acc:ZDB-GENE-040426-696]
ENSDARG00000042724	4676.91	0.747394	0.189441	3.94525	7.97163e-05	0.00324615	supt5h	SPT5 homolog, DSIF elongation factor subunit [Source:ZFIN;Acc:ZDB-GENE-001207-1]
ENSDARG00000034178	4772.06	0.747139	0.21627	3.45465	0.000551005	0.0135588	cpsf1	cleavage and polyadenylation specific factor 1 [Source:ZFIN;Acc:ZDB-GENE-040709-2]
ENSDARG00000058348	1607.12	0.746703	0.236286	3.16017	0.00157679	0.0288526	scinlb	scinderin like b [Source:ZFIN;Acc:ZDB-GENE-040426-2068]
ENSDARG00000039378	731.43	0.746644	0.256226	2.91401	0.0035682	0.0497867	rcn2	reticulocalbin 2 [Source:ZFIN;Acc:ZDB-GENE-050706-62]
ENSDARG00000069619	6963.29	0.745946	0.196068	3.80453	0.000142075	0.00496188	atf7ip	activating transcription factor 7 interacting protein [Source:ZFIN;Acc:ZDB-GENE-061103-178]
ENSDARG00000068157	1589.33	0.743268	0.226344	3.2838	0.00102419	0.0215601	ehmt1a	euchromatic histone-lysine N-methyltransferase 1a [Source:ZFIN;Acc:ZDB-GENE-040724-44]
ENSDARG00000077901	1315.52	0.742625	0.244346	3.03924	0.00237176	0.0383183	HERC1	HECT and RLD domain containing E3 ubiquitin protein ligase family member 1 [Source:HGNC Symbol;Acc:HGNC:4867]
ENSDARG00000045692	3316.59	0.742465	0.212277	3.49762	0.000469423	0.0120522	pphln1	periphilin 1 [Source:ZFIN;Acc:ZDB-GENE-030131-1873]
ENSDARG00000057026	81364.8	0.741268	0.24452	3.03153	0.00243319	0.0388135	ran	RAN, member RAS oncogene family [Source:ZFIN;Acc:ZDB-GENE-990415-88]
ENSDARG00000100553	8289.96	0.741061	0.233984	3.16715	0.00153942	0.0286704	lsm14ab	LSM14A mRNA processing body assembly factor b [Source:ZFIN;Acc:ZDB-GENE-040426-2462]
ENSDARG00000038835	8339.01	0.740167	0.252935	2.92631	0.00343004	0.048628	ppid	peptidylprolyl isomerase D [Source:ZFIN;Acc:ZDB-GENE-040625-34]
ENSDARG00000099446	935.7	0.737737	0.233068	3.16534	0.00154904	0.0287114	slit1b	slit homolog 1b (Drosophila) [Source:ZFIN;Acc:ZDB-GENE-030722-4]
ENSDARG00000046074	1732.82	0.737167	0.232041	3.17688	0.00148867	0.0280099	stk11	serine/threonine kinase 11 [Source:ZFIN;Acc:ZDB-GENE-050417-383]
ENSDARG00000078164	2763.09	0.736277	0.195245	3.77105	0.000162563	0.00550332	znf576.2	zinc finger protein 576, tandem duplicate 2 [Source:ZFIN;Acc:ZDB-GENE-030131-1738]
ENSDARG00000033099	1449.79	0.735373	0.208222	3.53167	0.000412948	0.0108834	kif7	kinesin family member 7 [Source:ZFIN;Acc:ZDB-GENE-050307-1]
ENSDARG00000002031	1255.28	0.735341	0.224468	3.27593	0.00105316	0.0219606	tox4a	TOX high mobility group box family member 4 a [Source:ZFIN;Acc:ZDB-GENE-070912-576]
ENSDARG00000078391	509.856	0.735338	0.234423	3.13681	0.00170798	0.0302505	fam98a	family with sequence similarity 98 member A [Source:ZFIN;Acc:ZDB-GENE-091202-6]
ENSDARG00000114503	646.118	0.735216	0.232761	3.15867	0.00158488	0.0289208
ENSDARG00000014139	4610.94	0.735042	0.210868	3.48579	0.000490689	0.0124693	SRP72	signal recognition particle 72 [Source:HGNC Symbol;Acc:HGNC:11303]
ENSDARG00000105293	8185.88	0.734695	0.204245	3.59713	0.00032175	0.00911066	srsf4	serine and arginine rich splicing factor 4 [Source:ZFIN;Acc:ZDB-GENE-030131-591]
ENSDARG00000016260	16989	0.734432	0.2044	3.59311	0.000326753	0.00921491	fxr2	FMR1 autosomal homolog 2 [Source:ZFIN;Acc:ZDB-GENE-040426-943]
ENSDARG00000104530	3420.15	0.734024	0.250614	2.9289	0.00340164	0.0483934	znf609b	zinc finger protein 609b [Source:ZFIN;Acc:ZDB-GENE-030131-5095]
ENSDARG00000016526	1065.14	0.733834	0.244561	3.00062	0.0026943	0.0415128	gata3	GATA binding protein 3 [Source:ZFIN;Acc:ZDB-GENE-990415-82]
ENSDARG00000057940	4053.63	0.732895	0.245718	2.98266	0.00285751	0.0432149	dido1	death inducer-obliterator 1 [Source:ZFIN;Acc:ZDB-GENE-030131-6117]
ENSDARG00000040184	27902.5	0.732412	0.244936	2.99021	0.00278784	0.0425421	syncrip	synaptotagmin binding, cytoplasmic RNA interacting protein [Source:ZFIN;Acc:ZDB-GENE-030131-4862]
ENSDARG00000077850	4575.07	0.730859	0.235477	3.10374	0.00191091	0.033107	lgals3a	lectin, galactoside binding soluble 3a [Source:ZFIN;Acc:ZDB-GENE-030131-7667]
ENSDARG00000102441	4329.59	0.730271	0.202581	3.60484	0.00031234	0.00900844	ctnna1	catenin (cadherin-associated protein), alpha 1 [Source:ZFIN;Acc:ZDB-GENE-991207-24]
ENSDARG00000040730	3445.74	0.729871	0.239354	3.04934	0.00229346	0.0375727	wdr75	WD repeat domain 75 [Source:ZFIN;Acc:ZDB-GENE-030616-5]
ENSDARG00000059680	8927.25	0.727941	0.239981	3.03333	0.00241868	0.0386989	fscn1a	fascin actin-bundling protein 1a [Source:ZFIN;Acc:ZDB-GENE-031009-1]
ENSDARG00000079949	12533	0.72786	0.213083	3.41584	0.000635847	0.0153158	supt16h	SPT16 homolog, facilitates chromatin remodeling subunit [Source:ZFIN;Acc:ZDB-GENE-031118-96]
ENSDARG00000061854	4106.63	0.725148	0.237602	3.05195	0.00227361	0.0373707	lman2	lectin, mannose-binding 2 [Source:ZFIN;Acc:ZDB-GENE-070209-149]
ENSDARG00000096602	318.328	0.724287	0.244108	2.96708	0.00300642	0.0446181	si:ch1073-357b18.4	si:ch1073-357b18.4 [Source:ZFIN;Acc:ZDB-GENE-121214-213]
ENSDARG00000019791	1305.77	0.72313	0.245481	2.94577	0.00322152	0.0467968	prmt3	protein arginine methyltransferase 3 [Source:ZFIN;Acc:ZDB-GENE-041105-1]
ENSDARG00000003531	5199.13	0.720705	0.212152	3.39712	0.000680983	0.0160528	tcea1	transcription elongation factor A (SII), 1 [Source:ZFIN;Acc:ZDB-GENE-030131-8049]
ENSDARG00000045486	762.537	0.720332	0.222515	3.23723	0.00120695	0.0240327	pawr	PRKC, apoptosis, WT1, regulator [Source:ZFIN;Acc:ZDB-GENE-041010-108]
ENSDARG00000031388	3773.36	0.717649	0.211149	3.39878	0.000676882	0.0159941	dctn2	dynactin 2 (p50) [Source:ZFIN;Acc:ZDB-GENE-040426-1279]
ENSDARG00000102634	1513.81	0.717281	0.239076	3.00022	0.00269785	0.0415208	parn	poly(A)-specific ribonuclease (deadenylation nuclease) [Source:ZFIN;Acc:ZDB-GENE-040426-880]
ENSDARG00000020841	1384.07	0.714396	0.211013	3.38556	0.000710331	0.0164063	rbm7	RNA binding motif protein 7 [Source:ZFIN;Acc:ZDB-GENE-030131-6724]
ENSDARG00000010481	16084.9	0.712993	0.194038	3.67451	0.000238309	0.00733076	bzw1a	basic leucine zipper and W2 domains 1a [Source:ZFIN;Acc:ZDB-GENE-030131-3951]
ENSDARG00000114823	775.246	0.71275	0.242067	2.94443	0.00323551	0.046863	PLXNA1	plexin A1 [Source:HGNC Symbol;Acc:HGNC:9099]
ENSDARG00000042484	4688.57	0.712301	0.200045	3.56071	0.000369853	0.0100681	tle2a	TLE family member 2, transcriptional corepressor a [Source:ZFIN;Acc:ZDB-GENE-030131-2826]
ENSDARG00000102216	831.459	0.710436	0.20693	3.43322	0.000596469	0.0145258	dlg1b	discs large MAGUK scaffold protein 1b [Source:ZFIN;Acc:ZDB-GENE-050222-3]
ENSDARG00000104806	1089.04	0.710344	0.240492	2.95371	0.00313981	0.0460475	fbxw11a	F-box and WD repeat domain containing 11a [Source:ZFIN;Acc:ZDB-GENE-030131-6305]
ENSDARG00000022020	1231.62	0.709041	0.233899	3.03141	0.00243418	0.0388135	focad	focadhesin [Source:ZFIN;Acc:ZDB-GENE-080213-1]
ENSDARG00000000853	2296.85	0.708642	0.219645	3.2263	0.00125402	0.0245517	dstyk	dual serine/threonine and tyrosine protein kinase [Source:ZFIN;Acc:ZDB-GENE-040826-2]
ENSDARG00000101441	3219.51	0.705606	0.208203	3.38902	0.000701426	0.0163332	lima1a	LIM domain and actin binding 1a [Source:ZFIN;Acc:ZDB-GENE-001120-1]
ENSDARG00000068596	1802.93	0.704511	0.241422	2.91817	0.00352095	0.0493542	cnot11	CCR4-NOT transcription complex, subunit 11 [Source:ZFIN;Acc:ZDB-GENE-030131-8068]
ENSDARG00000058533	2661.75	0.70313	0.20764	3.38629	0.000708434	0.0163888	pole	polymerase (DNA directed), epsilon [Source:ZFIN;Acc:ZDB-GENE-070705-557]
ENSDARG00000056473	2758.44	0.701852	0.208172	3.3715	0.00074759	0.0169286	chaf1b	chromatin assembly factor 1, subunit B [Source:ZFIN;Acc:ZDB-GENE-040426-1947]
ENSDARG00000037559	12580.9	0.701059	0.21846	3.20909	0.00133155	0.0256899	uba1	ubiquitin-like modifier activating enzyme 1 [Source:ZFIN;Acc:ZDB-GENE-040426-2009]
ENSDARG00000098946	1683.32	0.697991	0.215332	3.24146	0.00118918	0.0238303	pald1a	phosphatase domain containing paladin 1a [Source:ZFIN;Acc:ZDB-GENE-030804-26]
ENSDARG00000041728	945.157	0.696678	0.225755	3.08599	0.00202873	0.0344278	man1a2	mannosidase, alpha, class 1A, member 2 [Source:ZFIN;Acc:ZDB-GENE-070912-390]
ENSDARG00000015540	802.924	0.696288	0.237638	2.93004	0.00338922	0.0483146	psen2	presenilin 2 [Source:ZFIN;Acc:ZDB-GENE-000330-9]
ENSDARG00000035120	780.544	0.695628	0.220593	3.15344	0.00161357	0.0291764	gldc	glycine dehydrogenase (decarboxylating) [Source:ZFIN;Acc:ZDB-GENE-030131-340]
ENSDARG00000021556	1456.88	0.695429	0.237458	2.92864	0.00340449	0.0483934	ubl3b	ubiquitin-like 3b [Source:ZFIN;Acc:ZDB-GENE-040630-4]
ENSDARG00000014113	1230.82	0.694482	0.233965	2.96832	0.00299432	0.0445236	wasla	WASP like actin nucleation promoting factor a [Source:ZFIN;Acc:ZDB-GENE-070209-220]
ENSDARG00000102874	2970.79	0.694479	0.235592	2.94781	0.00320036	0.0465575	immt	inner membrane protein, mitochondrial (mitofilin) [Source:ZFIN;Acc:ZDB-GENE-030131-5417]
ENSDARG00000040564	8540.02	0.692957	0.219841	3.15208	0.00162114	0.02926	hnrnpul1	heterogeneous nuclear ribonucleoprotein U-like 1 [Source:ZFIN;Acc:ZDB-GENE-040426-2432]
ENSDARG00000069142	6159.92	0.689363	0.22257	3.09729	0.001953	0.0336113	aars1	alanyl-tRNA synthetase 1 [Source:ZFIN;Acc:ZDB-GENE-030131-3663]
ENSDARG00000008703	1321.37	0.687787	0.220323	3.12172	0.00179798	0.0314243
ENSDARG00000007385	24436.2	0.687423	0.231078	2.97485	0.00293133	0.0439633	cct7	chaperonin containing TCP1, subunit 7 (eta) [Source:ZFIN;Acc:ZDB-GENE-020419-7]
ENSDARG00000056160	11056.7	0.685724	0.202753	3.38207	0.000719406	0.0164612	hspd1	heat shock 60 protein 1 [Source:ZFIN;Acc:ZDB-GENE-021206-1]
ENSDARG00000099021	4185.93	0.685403	0.194541	3.52318	0.000426397	0.0111639	setdb1b	SET domain bifurcated histone lysine methyltransferase 1b [Source:ZFIN;Acc:ZDB-GENE-061013-224]
ENSDARG00000009942	3837.88	0.680819	0.191168	3.56136	0.000368936	0.0100681	cdc6	cell division cycle 6 homolog (S. cerevisiae) [Source:ZFIN;Acc:ZDB-GENE-050506-131]
ENSDARG00000116058	5890.05	0.679967	0.225241	3.01884	0.00253745	0.039861	rhoac	ras homolog gene family, member Ac [Source:ZFIN;Acc:ZDB-GENE-040426-2665]
ENSDARG00000052728	4823.28	0.679452	0.224161	3.03109	0.00243672	0.0388135	sltm	SAFB-like, transcription modulator [Source:ZFIN;Acc:ZDB-GENE-040426-2647]
ENSDARG00000009735	2809.07	0.677911	0.192151	3.528	0.00041871	0.0110207	gigyf2	GRB10 interacting GYF protein 2 [Source:ZFIN;Acc:ZDB-GENE-050706-185]
ENSDARG00000042236	5964.4	0.67774	0.221645	3.05777	0.00222989	0.0368349	atrx	ATRX chromatin remodeler [Source:ZFIN;Acc:ZDB-GENE-030912-11]
ENSDARG00000075936	527.431	0.674516	0.223018	3.02449	0.00249053	0.0393631
ENSDARG00000015998	2629.36	0.673696	0.205648	3.27597	0.001053	0.0219606	wdhd1	WD repeat and HMG-box DNA binding protein 1 [Source:ZFIN;Acc:ZDB-GENE-030131-1665]
ENSDARG00000062472	2253.05	0.672764	0.228629	2.9426	0.00325471	0.0470383	sin3b	SIN3 transcription regulator family member B [Source:ZFIN;Acc:ZDB-GENE-030131-8264]
ENSDARG00000020984	681.287	0.672518	0.215219	3.1248	0.00177923	0.0312064	slc16a10	solute carrier family 16 member 10 [Source:ZFIN;Acc:ZDB-GENE-040724-214]
ENSDARG00000057772	2071.82	0.672351	0.214166	3.13939	0.00169301	0.0301466	marchf7	membrane-associated ring finger (C3HC4) 7 [Source:ZFIN;Acc:ZDB-GENE-080204-121]
ENSDARG00000057317	8160.83	0.671028	0.207077	3.24047	0.00119332	0.0238594	nexn	nexilin (F actin binding protein) [Source:ZFIN;Acc:ZDB-GENE-041114-92]
ENSDARG00000019815	3145.29	0.670631	0.220785	3.03748	0.00238566	0.0384432	fn1a	fibronectin 1a [Source:ZFIN;Acc:ZDB-GENE-000426-1]
ENSDARG00000103316	11068.9	0.669759	0.215708	3.10493	0.00190323	0.0330025	si:ch211-212k18.5	si:ch211-212k18.5 [Source:ZFIN;Acc:ZDB-GENE-030131-379]
ENSDARG00000088805	4302.86	0.669449	0.218728	3.06065	0.00220856	0.0365335	nes	nestin [Source:ZFIN;Acc:ZDB-GENE-071119-2]
ENSDARG00000087893	870.837	0.66767	0.226395	2.94913	0.00318665	0.0464552	rnf216	ring finger protein 216 [Source:ZFIN;Acc:ZDB-GENE-081104-199]
ENSDARG00000031548	1405.14	0.66719	0.225192	2.96276	0.00304895	0.0450139	ephb3a	eph receptor B3a [Source:ZFIN;Acc:ZDB-GENE-990415-60]
ENSDARG00000016706	4693.96	0.666561	0.215214	3.0972	0.00195355	0.0336113	atic	5-aminoimidazole-4-carboxamide ribonucleotide formyltransferase/IMP cyclohydrolase [Source:ZFIN;Acc:ZDB-GENE-011212-4]
ENSDARG00000091138	4673.3	0.66511	0.222277	2.99226	0.0027692	0.0424283	actr3	actin related protein 3 [Source:ZFIN;Acc:ZDB-GENE-040428-2]
ENSDARG00000006200	11582.5	0.663765	0.217767	3.04806	0.00230326	0.0376712	eif4g1a	eukaryotic translation initiation factor 4 gamma, 1a [Source:ZFIN;Acc:ZDB-GENE-070112-702]
ENSDARG00000100918	2928.97	0.663193	0.215989	3.0705	0.00213702	0.0356265	prc1a	protein regulator of cytokinesis 1a [Source:ZFIN;Acc:ZDB-GENE-020801-3]
ENSDARG00000077215	1824.86	0.66059	0.206922	3.19245	0.0014107	0.0268351	eif4g3a	eukaryotic translation initiation factor 4 gamma, 3a [Source:ZFIN;Acc:ZDB-GENE-120810-2]
ENSDARG00000007918	1589.15	0.659376	0.220841	2.98575	0.00282879	0.0430098	ttc27	tetratricopeptide repeat domain 27 [Source:ZFIN;Acc:ZDB-GENE-030102-1]
ENSDARG00000020493	928.894	0.658959	0.222157	2.96618	0.00301521	0.0446485	lgi1a	leucine-rich, glioma inactivated 1a [Source:ZFIN;Acc:ZDB-GENE-030131-1731]
ENSDARG00000068176	1125.25	0.658861	0.203342	3.24015	0.00119465	0.0238594	uqcc1	ubiquinol-cytochrome c reductase complex assembly factor 1 [Source:ZFIN;Acc:ZDB-GENE-060929-1034]
ENSDARG00000020043	2345.78	0.657761	0.224392	2.93131	0.00337534	0.0482205	cnot8	CCR4-NOT transcription complex, subunit 8 [Source:ZFIN;Acc:ZDB-GENE-040426-2845]
ENSDARG00000044134	1637.07	0.657491	0.201241	3.26719	0.00108621	0.0224145	iars2	isoleucyl-tRNA synthetase 2, mitochondrial [Source:ZFIN;Acc:ZDB-GENE-030616-608]
ENSDARG00000089243	1264.54	0.656601	0.224479	2.925	0.00344458	0.0487193	r3hcc1l	R3H domain and coiled-coil containing 1-like [Source:ZFIN;Acc:ZDB-GENE-030131-4156]
ENSDARG00000102538	1883.97	0.650867	0.220199	2.95582	0.00311843	0.0458016	mccc1	methylcrotonyl-CoA carboxylase subunit [Source:ZFIN;Acc:ZDB-GENE-050208-450]
ENSDARG00000021973	4152.77	0.6487	0.200887	3.22918	0.00124147	0.0244405	st13	ST13 Hsp70 interacting protein [Source:ZFIN;Acc:ZDB-GENE-030131-5395]
ENSDARG00000034195	7833.17	0.646314	0.200131	3.22945	0.0012403	0.0244405	top2b	DNA topoisomerase II beta [Source:ZFIN;Acc:ZDB-GENE-041008-136]
ENSDARG00000010238	3253.11	0.646208	0.213927	3.02069	0.00252196	0.0396805	rbm22	RNA binding motif protein 22 [Source:ZFIN;Acc:ZDB-GENE-040426-2298]
ENSDARG00000016968	3136.65	0.646031	0.202716	3.18687	0.0014382	0.027219	tmem214	transmembrane protein 214 [Source:ZFIN;Acc:ZDB-GENE-110307-2]
ENSDARG00000045680	3642.32	0.644757	0.198288	3.25162	0.00114748	0.0231735	tnpo3	transportin 3 [Source:ZFIN;Acc:ZDB-GENE-040426-708]
ENSDARG00000098639	791.598	0.64337	0.217361	2.95992	0.00307718	0.0453296	pycr1b	pyrroline-5-carboxylate reductase 1b [Source:ZFIN;Acc:ZDB-GENE-050522-26]
ENSDARG00000008032	2656.17	0.640353	0.195421	3.27679	0.00104995	0.0219397	sart3	spliceosome associated factor 3, U4/U6 recycling protein [Source:ZFIN;Acc:ZDB-GENE-040724-10]
ENSDARG00000020482	16035.3	0.640311	0.188882	3.39001	0.000698899	0.0163332	nono	non-POU domain containing, octamer-binding [Source:ZFIN;Acc:ZDB-GENE-030131-713]
ENSDARG00000102362	3491.12	0.63684	0.198054	3.21549	0.00130223	0.0252714	slc25a12	solute carrier family 25 member 12 [Source:ZFIN;Acc:ZDB-GENE-031006-11]
ENSDARG00000015239	11596.7	0.629394	0.196436	3.20407	0.001355	0.0259659	prpf19	pre-mRNA processing factor 19 [Source:ZFIN;Acc:ZDB-GENE-030131-263]
ENSDARG00000019008	3146.61	0.624826	0.203131	3.07597	0.00209816	0.0352747	erp44	endoplasmic reticulum protein 44 [Source:ZFIN;Acc:ZDB-GENE-040426-1902]
ENSDARG00000012399	5920.14	0.62424	0.196117	3.183	0.00145757	0.0274886	adssl	adenylosuccinate synthase, like [Source:ZFIN;Acc:ZDB-GENE-020419-28]
ENSDARG00000102294	2182.78	0.622776	0.212021	2.93732	0.00331058	0.047597	fbxo11a	F-box protein 11a [Source:ZFIN;Acc:ZDB-GENE-061103-70]
ENSDARG00000039034	15746.8	0.620815	0.20036	3.09849	0.0019451	0.033553	marcksl1a	MARCKS-like 1a [Source:ZFIN;Acc:ZDB-GENE-040426-2146]
ENSDARG00000040009	3455.85	0.617278	0.195063	3.16451	0.00155343	0.0287114	palld	palladin, cytoskeletal associated protein [Source:ZFIN;Acc:ZDB-GENE-041014-252]
ENSDARG00000026531	3809.56	0.614564	0.195777	3.1391	0.00169469	0.0301493	alcama	activated leukocyte cell adhesion molecule a [Source:ZFIN;Acc:ZDB-GENE-990415-30]
ENSDARG00000004906	6890.47	0.613901	0.19588	3.13407	0.00172399	0.0305068	stip1	stress-induced phosphoprotein 1 [Source:ZFIN;Acc:ZDB-GENE-041121-17]
ENSDARG00000098431	3042.01	0.607573	0.19439	3.12553	0.00177486	0.0311848	comp	cartilage oligomeric matrix protein [Source:ZFIN;Acc:ZDB-GENE-060606-1]
ENSDARG00000075892	3236.71	0.605067	0.204573	2.95771	0.00309937	0.0456227	bag6	BCL2 associated athanogene 6 [Source:ZFIN;Acc:ZDB-GENE-010501-5]
ENSDARG00000002082	9281.71	0.60317	0.198648	3.03637	0.00239445	0.0384661	csnk2a1	casein kinase 2, alpha 1 polypeptide [Source:ZFIN;Acc:ZDB-GENE-990415-27]
ENSDARG00000040245	12066.5	0.60282	0.205256	2.93692	0.00331493	0.047597	kpnb3	karyopherin (importin) beta 3 [Source:ZFIN;Acc:ZDB-GENE-030424-2]
ENSDARG00000099766	22057.7	0.602235	0.202895	2.96821	0.00299544	0.0445236	myl12.1	myosin, light chain 12, genome duplicate 1 [Source:ZFIN;Acc:ZDB-GENE-030131-4918]
ENSDARG00000053810	5538.82	0.599331	0.202014	2.96678	0.0030094	0.0446289	hnrnpc	heterogeneous nuclear ribonucleoprotein C [Source:ZFIN;Acc:ZDB-GENE-040426-2043]
ENSDARG00000062152	9264.96	0.59565	0.188569	3.15879	0.00158426	0.0289208	chaf1a	chromatin assembly factor 1, subunit A (p150) [Source:ZFIN;Acc:ZDB-GENE-030131-5366]
ENSDARG00000023536	15853.7	0.573587	0.191529	2.99478	0.00274639	0.0421439	nnt	nicotinamide nucleotide transhydrogenase [Source:ZFIN;Acc:ZDB-GENE-040426-2592]
ENSDARG00000008278	3934.65	0.570487	0.191212	2.98353	0.00284948	0.0431592	rcor2	REST corepressor 2 [Source:ZFIN;Acc:ZDB-GENE-040426-1812]
ENSDARG00000103759	980.116	-0.674304	0.231209	-2.91643	0.00354064	0.0494898	fahd2a	fumarylacetoacetate hydrolase domain containing 2A [Source:ZFIN;Acc:ZDB-GENE-040426-2499]
ENSDARG00000031100	1205.13	-0.715825	0.240082	-2.98159	0.00286756	0.0432668	ivns1abpa	influenza virus NS1A binding protein a [Source:ZFIN;Acc:ZDB-GENE-031222-2]
ENSDARG00000017235	41253.1	-0.72255	0.223832	-3.22808	0.00124623	0.0244472	eif5a	eukaryotic translation initiation factor 5A [Source:ZFIN;Acc:ZDB-GENE-040426-2229]
ENSDARG00000103988	1247.18	-0.72968	0.226556	-3.22075	0.00127857	0.0249586	mymk	myomaker, myoblast fusion factor [Source:ZFIN;Acc:ZDB-GENE-040625-66]
ENSDARG00000023648	1210.51	-0.731576	0.2512	-2.91233	0.00358743	0.0498876	idh3g	isocitrate dehydrogenase (NAD(+)) 3 non-catalytic subunit gamma [Source:ZFIN;Acc:ZDB-GENE-050417-435]
ENSDARG00000100825	2082	-0.732865	0.249932	-2.93226	0.00336507	0.0481188	calm3a	calmodulin 3a (phosphorylase kinase, delta) [Source:ZFIN;Acc:ZDB-GENE-030131-5590]
ENSDARG00000056627	2390.38	-0.733675	0.242639	-3.02373	0.0024968	0.0394093	cxcl14	chemokine (C-X-C motif) ligand 14 [Source:ZFIN;Acc:ZDB-GENE-000619-1]
ENSDARG00000035869	4267.78	-0.74091	0.236613	-3.13131	0.00174028	0.0307404	azin1b	antizyme inhibitor 1b [Source:ZFIN;Acc:ZDB-GENE-030121-1]
ENSDARG00000079622	462.664	-0.762268	0.251158	-3.03501	0.00240526	0.0385774	frmd5b	FERM domain containing 5b [Source:ZFIN;Acc:ZDB-GENE-060810-165]
ENSDARG00000035178	321.676	-0.772156	0.247734	-3.11688	0.00182778	0.0318891	gna14	guanine nucleotide binding protein (G protein), alpha 14 [Source:ZFIN;Acc:ZDB-GENE-040808-7]
ENSDARG00000033307	333.992	-0.776168	0.245245	-3.16487	0.00155151	0.0287114	igf2b	insulin-like growth factor 2b [Source:ZFIN;Acc:ZDB-GENE-030131-2935]
ENSDARG00000105190	901.44	-0.777116	0.263616	-2.94791	0.0031993	0.0465575	rhbdl3	rhomboid, veinlet-like 3 (Drosophila) [Source:ZFIN;Acc:ZDB-GENE-050417-2]
ENSDARG00000007387	751.627	-0.793219	0.22359	-3.54765	0.000388688	0.010452	irf2a	interferon regulatory factor 2a [Source:ZFIN;Acc:ZDB-GENE-030131-4135]
ENSDARG00000070702	540.5	-0.802596	0.264878	-3.03007	0.00244501	0.0388387	s100v2	S100 calcium binding protein V2 [Source:ZFIN;Acc:ZDB-GENE-030131-8909]
ENSDARG00000087443	2094.12	-0.803869	0.264694	-3.03698	0.00238963	0.0384508	ptp4a2a	protein tyrosine phosphatase 4A2a [Source:ZFIN;Acc:ZDB-GENE-040930-1]
ENSDARG00000094977	848.007	-0.806274	0.238867	-3.37541	0.000737065	0.0167777	troap	trophinin associated protein [Source:ZFIN;Acc:ZDB-GENE-030131-1968]
ENSDARG00000086332	792.753	-0.806741	0.274108	-2.94315	0.00324887	0.0469881	bri3	brain protein I3 [Source:ZFIN;Acc:ZDB-GENE-030131-3038]
ENSDARG00000112644	712.484	-0.813995	0.231415	-3.51747	0.000435677	0.0113768	st6galnac	ST6 (alpha-N-acetyl-neuraminyl-2,3-beta-galactosyl-1,3)-N-acetylgalactosaminide alpha-2,6-sialyltransferase [Source:ZFIN;Acc:ZDB-GENE-050309-58]
ENSDARG00000052351	507.485	-0.823	0.271517	-3.03112	0.00243649	0.0388135	si:dkey-156n14.3	si:dkey-156n14.3 [Source:ZFIN;Acc:ZDB-GENE-030131-4816]
ENSDARG00000070098	492.559	-0.823325	0.267159	-3.08178	0.00205767	0.0347705	lcorl	ligand dependent nuclear receptor corepressor-like [Source:ZFIN;Acc:ZDB-GENE-030131-6300]
ENSDARG00000105641	1122.78	-0.830057	0.258921	-3.20583	0.00134672	0.0258525	si:ch211-98n17.5	si:ch211-98n17.5 [Source:ZFIN;Acc:ZDB-GENE-160728-87]
ENSDARG00000059150	288.456	-0.834544	0.259988	-3.20993	0.00132767	0.0256399	tmem107	transmembrane protein 107 [Source:ZFIN;Acc:ZDB-GENE-040426-2294]
ENSDARG00000030722	654.191	-0.834597	0.274927	-3.03571	0.00239969	0.0385191	xirp1	xin actin binding repeat containing 1 [Source:ZFIN;Acc:ZDB-GENE-050221-2]
ENSDARG00000021343	1152.77	-0.83523	0.250269	-3.33733	0.000845867	0.0185326	wsb1	WD repeat and SOCS box containing 1 [Source:ZFIN;Acc:ZDB-GENE-030131-1946]
ENSDARG00000078619	815.052	-0.836723	0.277641	-3.01368	0.00258096	0.0403531	pnp5a	purine nucleoside phosphorylase 5a [Source:ZFIN;Acc:ZDB-GENE-040426-2553]
ENSDARG00000105142	417.398	-0.840517	0.260886	-3.22178	0.00127398	0.0248933	tcirg1b	T cell immune regulator 1, ATPase H+ transporting V0 subunit a3b [Source:ZFIN;Acc:ZDB-GENE-040426-2022]
ENSDARG00000098021	322.78	-0.842429	0.262412	-3.21032	0.00132586	0.0256298
ENSDARG00000059001	626.991	-0.84714	0.223454	-3.79111	0.000149976	0.00515626	pim2	Pim-2 proto-oncogene, serine/threonine kinase [Source:ZFIN;Acc:ZDB-GENE-000831-6]
ENSDARG00000041051	1519.19	-0.850376	0.281179	-3.02433	0.00249188	0.0393631	mid1ip1a	MID1 interacting protein 1a [Source:ZFIN;Acc:ZDB-GENE-990415-81]
ENSDARG00000069279	1147.07	-0.850596	0.268732	-3.16522	0.00154966	0.0287114	elovl7a	ELOVL fatty acid elongase 7a [Source:ZFIN;Acc:ZDB-GENE-030131-6149]
ENSDARG00000014825	398.136	-0.853511	0.287848	-2.96515	0.00302535	0.044732	si:dkeyp-69b9.6	si:dkeyp-69b9.6 [Source:ZFIN;Acc:ZDB-GENE-100922-227]
ENSDARG00000104581	391.067	-0.858128	0.254121	-3.37685	0.00073321	0.0167283	tom1	target of myb1 membrane trafficking protein [Source:ZFIN;Acc:ZDB-GENE-060721-1]
ENSDARG00000019205	636.564	-0.861788	0.280523	-3.07207	0.00212579	0.0354692	fam120c	family with sequence similarity 120 member C [Source:ZFIN;Acc:ZDB-GENE-090313-228]
ENSDARG00000078026	542.818	-0.862167	0.283737	-3.03861	0.00237669	0.0383668	zcchc24	zinc finger, CCHC domain containing 24 [Source:ZFIN;Acc:ZDB-GENE-030131-3573]
ENSDARG00000068214	3166.26	-0.864316	0.254173	-3.40051	0.000672604	0.0159499	ccni	cyclin I [Source:ZFIN;Acc:ZDB-GENE-040426-2898]
ENSDARG00000009754	1455.43	-0.868188	0.225329	-3.85298	0.000116691	0.00431018	zc3h11a	zinc finger CCCH-type containing 11A [Source:ZFIN;Acc:ZDB-GENE-030131-3272]
ENSDARG00000076799	1280.95	-0.868576	0.274392	-3.16546	0.00154836	0.0287114	rnd3a	Rho family GTPase 3a [Source:ZFIN;Acc:ZDB-GENE-010319-40]
ENSDARG00000104823	396.62	-0.876861	0.291472	-3.00839	0.00262633	0.0408376	znf648	zinc finger protein 648 [Source:ZFIN;Acc:ZDB-GENE-120215-149]
ENSDARG00000045036	543.375	-0.87954	0.290933	-3.02317	0.00250139	0.0394504	cdc42ep4b	CDC42 effector protein (Rho GTPase binding) 4b [Source:ZFIN;Acc:ZDB-GENE-091008-2]
ENSDARG00000095400	269.398	-0.882494	0.294643	-2.99513	0.00274328	0.0421287	si:ch73-52f15.5	si:ch73-52f15.5 [Source:ZFIN;Acc:ZDB-GENE-091204-341]
ENSDARG00000041947	750.426	-0.885701	0.24623	-3.59705	0.000321844	0.00911066	styk1b	serine/threonine/tyrosine kinase 1b [Source:ZFIN;Acc:ZDB-GENE-030131-3435]
ENSDARG00000070426	2066	-0.887629	0.294865	-3.01029	0.00261001	0.0407112	chac1	ChaC, cation transport regulator homolog 1 (E. coli) [Source:ZFIN;Acc:ZDB-GENE-030131-1957]
ENSDARG00000068702	156.294	-0.89132	0.305409	-2.91845	0.00351776	0.0493542	lysmd4	LysM, putative peptidoglycan-binding, domain containing 4 [Source:ZFIN;Acc:ZDB-GENE-040426-1895]
ENSDARG00000044751	853.996	-0.893156	0.26889	-3.32164	0.00089491	0.0194783	ddt	D-dopachrome tautomerase [Source:ZFIN;Acc:ZDB-GENE-040625-160]
ENSDARG00000056836	2406.45	-0.902436	0.261035	-3.45714	0.000545937	0.0134869	si:ch211-125o16.4	si:ch211-125o16.4 [Source:ZFIN;Acc:ZDB-GENE-131120-100]
ENSDARG00000099923	835.535	-0.906693	0.273467	-3.31554	0.000914648	0.0198204	zgc:154054	zgc:154054 [Source:ZFIN;Acc:ZDB-GENE-061103-283]
ENSDARG00000059280	746.471	-0.911406	0.253357	-3.59732	0.000321508	0.00911066	hoxd3a	homeobox D3a [Source:ZFIN;Acc:ZDB-GENE-990415-120]
ENSDARG00000036426	312.18	-0.911833	0.290168	-3.14243	0.00167553	0.0299426	zgc:103586	zgc:103586 [Source:ZFIN;Acc:ZDB-GENE-041114-88]
ENSDARG00000102977	497.405	-0.912468	0.266373	-3.42553	0.00061361	0.0148885	cant1b	calcium activated nucleotidase 1b [Source:ZFIN;Acc:ZDB-GENE-040801-114]
ENSDARG00000092998	685.707	-0.916077	0.269853	-3.39472	0.000686985	0.0161559	si:ch211-202f5.3	si:ch211-202f5.3 [Source:ZFIN;Acc:ZDB-GENE-030131-1042]
ENSDARG00000096990	451.345	-0.916113	0.261128	-3.50829	0.000450993	0.0116391
ENSDARG00000002336	828.114	-0.916868	0.245847	-3.72943	0.000191914	0.00618107	dlc	deltaC [Source:ZFIN;Acc:ZDB-GENE-000125-4]
ENSDARG00000038242	415.054	-0.91962	0.24236	-3.79443	0.000147984	0.00512323	zgc:113333	zgc:113333 [Source:ZFIN;Acc:ZDB-GENE-050320-57]
ENSDARG00000102565	399.122	-0.919874	0.315262	-2.9178	0.00352507	0.0493584	vasnb	vasorin b [Source:ZFIN;Acc:ZDB-GENE-110714-1]
ENSDARG00000017168	753.973	-0.926919	0.292187	-3.17234	0.00151215	0.0282951	nr2f1b	nuclear receptor subfamily 2, group F, member 1b [Source:ZFIN;Acc:ZDB-GENE-040426-1438]
ENSDARG00000042989	527.844	-0.929263	0.290772	-3.19585	0.00139419	0.0266398	si:dkeyp-84f3.5	si:dkeyp-84f3.5 [Source:ZFIN;Acc:ZDB-GENE-050208-162]
ENSDARG00000097615	248.918	-0.944829	0.308563	-3.06202	0.00219847	0.0364066	si:ch211-108d22.2	si:ch211-108d22.2 [Source:ZFIN;Acc:ZDB-GENE-131127-97]
ENSDARG00000102540	734.891	-0.953771	0.296564	-3.21607	0.0012996	0.0252622	sb:cb449	sb:cb449 [Source:ZFIN;Acc:ZDB-GENE-030131-9846]
ENSDARG00000020893	4984.42	-0.95513	0.26608	-3.58963	0.000331148	0.00930775	slc25a55a	solute carrier family 25 member 55a [Source:ZFIN;Acc:ZDB-GENE-040426-2745]
ENSDARG00000075017	189.923	-0.959501	0.327384	-2.93081	0.00338079	0.0482637	myzap	myocardial zonula adherens protein [Source:ZFIN;Acc:ZDB-GENE-041111-91]
ENSDARG00000034677	1376.58	-0.963285	0.242649	-3.96987	7.19126e-05	0.00299591	scel	sciellin [Source:ZFIN;Acc:ZDB-GENE-030616-15]
ENSDARG00000045302	800.089	-0.964219	0.310076	-3.10963	0.00187325	0.0325395	smpx	small muscle protein X-linked [Source:ZFIN;Acc:ZDB-GENE-040704-24]
ENSDARG00000070337	786.644	-0.964661	0.235223	-4.10105	4.11279e-05	0.00203242	hoxc1a	homeobox C1a [Source:ZFIN;Acc:ZDB-GENE-000822-2]
ENSDARG00000031929	396.044	-0.968996	0.269338	-3.5977	0.000321047	0.00911066	stard14	START domain containing 14 [Source:ZFIN;Acc:ZDB-GENE-040426-963]
ENSDARG00000036074	398.825	-0.974371	0.266662	-3.65395	0.000258232	0.00782253	cebpa	CCAAT enhancer binding protein alpha [Source:ZFIN;Acc:ZDB-GENE-020111-2]
ENSDARG00000001767	346.812	-0.977916	0.265487	-3.68349	0.000230065	0.00711019	slc29a2	solute carrier family 29 member 2 [Source:ZFIN;Acc:ZDB-GENE-050220-15]
ENSDARG00000056950	920.294	-0.979717	0.266828	-3.67171	0.000240929	0.00736574	epyc	epiphycan [Source:ZFIN;Acc:ZDB-GENE-041008-9]
ENSDARG00000036028	806.861	-0.982887	0.325412	-3.02044	0.00252408	0.0396824	arrdc3b	arrestin domain containing 3b [Source:ZFIN;Acc:ZDB-GENE-040912-182]
ENSDARG00000070047	562.571	-0.985643	0.24594	-4.00765	6.13252e-05	0.00269614	rgs4	regulator of G protein signaling 4 [Source:ZFIN;Acc:ZDB-GENE-030131-9839]
ENSDARG00000038228	4408.18	-0.987097	0.295234	-3.34344	0.000827479	0.0182505	selenow2a	selenoprotein W, 2a [Source:ZFIN;Acc:ZDB-GENE-030428-1]
ENSDARG00000012982	510.151	-0.989206	0.291735	-3.39077	0.000696973	0.0163328	NF1	neurofibromin 1 [Source:HGNC Symbol;Acc:HGNC:7765]
ENSDARG00000013430	12745.6	-0.995232	0.333314	-2.98587	0.00282773	0.0430098	bhmt	betaine-homocysteine methyltransferase [Source:ZFIN;Acc:ZDB-GENE-030131-947]
ENSDARG00000070434	195.451	-0.998447	0.280399	-3.56081	0.000369717	0.0100681	rhov	ras homolog family member V [Source:ZFIN;Acc:ZDB-GENE-031002-10]
ENSDARG00000076850	175.873	-0.998953	0.341377	-2.92625	0.00343078	0.048628	perm1	PPARGC1 and ESRR induced regulator, muscle 1 [Source:ZFIN;Acc:ZDB-GENE-131121-645]
ENSDARG00000101200	1080.05	-1.00229	0.237425	-4.2215	2.42677e-05	0.00133217	zgc:112964	zgc:112964 [Source:ZFIN;Acc:ZDB-GENE-050306-47]
ENSDARG00000096725	232.883	-1.00556	0.310845	-3.23494	0.0012167	0.0241782	si:dkey-21c1.1	si:dkey-21c1.1 [Source:ZFIN;Acc:ZDB-GENE-130603-45]
ENSDARG00000033320	739.252	-1.01023	0.249187	-4.05412	5.03234e-05	0.00234748	sar1ab	secretion associated, Ras related GTPase 1Ab [Source:ZFIN;Acc:ZDB-GENE-050417-437]
ENSDARG00000030038	705.75	-1.01117	0.263368	-3.83939	0.000123341	0.00448087	C20H12orf57	gene rich cluster, C10 gene [Source:ZFIN;Acc:ZDB-GENE-030131-2279]
ENSDARG00000013522	235.901	-1.01371	0.317571	-3.19208	0.00141252	0.0268351	pck1	phosphoenolpyruvate carboxykinase 1 (soluble) [Source:ZFIN;Acc:ZDB-GENE-030909-11]
ENSDARG00000004307	132.715	-1.01781	0.322809	-3.15299	0.00161608	0.0291953	lypd6	LY6/PLAUR domain containing 6 [Source:ZFIN;Acc:ZDB-GENE-040912-117]
ENSDARG00000089441	1394.27	-1.02142	0.312156	-3.27214	0.00106738	0.0221639	si:ch211-105c13.3	si:ch211-105c13.3 [Source:ZFIN;Acc:ZDB-GENE-030131-4483]
ENSDARG00000074390	885.666	-1.0271	0.24757	-4.14872	3.34336e-05	0.0017257	tmem176l.4	transmembrane protein 176l.4 [Source:ZFIN;Acc:ZDB-GENE-030131-3532]
ENSDARG00000024116	747.143	-1.03378	0.268687	-3.8475	0.000119329	0.00438319	vamp8	vesicle-associated membrane protein 8 (endobrevin) [Source:ZFIN;Acc:ZDB-GENE-030131-5215]
ENSDARG00000043133	421.928	-1.03404	0.257685	-4.01282	5.99976e-05	0.0026495	cldnf	claudin f [Source:ZFIN;Acc:ZDB-GENE-010328-6]
ENSDARG00000074226	315.954	-1.03877	0.303976	-3.41728	0.000632502	0.0152537	zgc:158398	zgc:158398 [Source:ZFIN;Acc:ZDB-GENE-070820-3]
ENSDARG00000060257	313.486	-1.04166	0.343726	-3.0305	0.00244147	0.0388136	ZRANB1	zinc finger RANBP2-type containing 1 [Source:HGNC Symbol;Acc:HGNC:18224]
ENSDARG00000078166	228.502	-1.04564	0.33572	-3.11463	0.00184178	0.032077
ENSDARG00000014914	909.586	-1.05605	0.360724	-2.9276	0.0034159	0.0484862	lamp2	lysosomal-associated membrane protein 2 [Source:ZFIN;Acc:ZDB-GENE-030729-9]
ENSDARG00000044625	1449.65	-1.05772	0.221749	-4.76992	1.84304e-06	0.000166476	pcf11	PCF11 cleavage and polyadenylation factor subunit [Source:ZFIN;Acc:ZDB-GENE-041114-175]
ENSDARG00000069583	1084.52	-1.05877	0.352429	-3.00421	0.0026627	0.0411776	cndp1	carnosine dipeptidase 1 [Source:ZFIN;Acc:ZDB-GENE-050913-105]
ENSDARG00000067524	183.545	-1.0591	0.316672	-3.34449	0.00082435	0.0182016	fut9b.1	fucosyltransferase 9b, tandem duplicate 1 [Source:ZFIN;Acc:ZDB-GENE-030131-9925]
ENSDARG00000079009	984.689	-1.05987	0.234217	-4.52516	6.03501e-06	0.000452557	abca1b	ATP-binding cassette, sub-family A (ABC1), member 1B [Source:ZFIN;Acc:ZDB-GENE-030131-9826]
ENSDARG00000023111	312.764	-1.06333	0.348223	-3.05359	0.00226124	0.0371981	plg	plasminogen [Source:ZFIN;Acc:ZDB-GENE-030131-1411]
ENSDARG00000093052	390.778	-1.06347	0.261001	-4.07457	4.61002e-05	0.00220217
ENSDARG00000037895	387.6	-1.06978	0.273543	-3.91085	9.19719e-05	0.00361914	ramp2	receptor (G protein-coupled) activity modifying protein 2 [Source:ZFIN;Acc:ZDB-GENE-080204-79]
ENSDARG00000078722	286.313	-1.07071	0.338733	-3.16091	0.00157277	0.0288513	clip1a	CAP-GLY domain containing linker protein 1a [Source:ZFIN;Acc:ZDB-GENE-060526-282]
ENSDARG00000022670	734.615	-1.07572	0.29022	-3.70655	0.000210099	0.00665883	he1.3	hatching enzyme 1, tandem duplicate 3 [Source:ZFIN;Acc:ZDB-GENE-040518-1]
ENSDARG00000094202	191.824	-1.07753	0.360958	-2.98518	0.00283409	0.0430245
ENSDARG00000079504	518.048	-1.08025	0.369858	-2.92072	0.00349221	0.0491134	mfn2	mitofusin 2 [Source:ZFIN;Acc:ZDB-GENE-081105-44]
ENSDARG00000042630	470.15	-1.08645	0.273997	-3.9652	7.33346e-05	0.00304239	hebp2	heme binding protein 2 [Source:ZFIN;Acc:ZDB-GENE-040426-914]
ENSDARG00000079795	183.321	-1.08859	0.311621	-3.49331	0.000477069	0.0122012
ENSDARG00000089787	562.485	-1.08952	0.321111	-3.39295	0.000691436	0.0162222	crebzf	CREB/ATF bZIP transcription factor [Source:ZFIN;Acc:ZDB-GENE-030131-8015]
ENSDARG00000012219	139.008	-1.09005	0.329556	-3.30763	0.000940892	0.0202792	dpf2	double PHD fingers 2 [Source:ZFIN;Acc:ZDB-GENE-041024-2]
ENSDARG00000104940	395.553	-1.09103	0.336455	-3.24272	0.00118396	0.0237726	ciao2a	cytosolic iron-sulfur assembly component 2A [Source:ZFIN;Acc:ZDB-GENE-040426-1965]
ENSDARG00000003635	167.32	-1.09595	0.368873	-2.97106	0.00296769	0.0442748	mogat3b	monoacylglycerol O-acyltransferase 3b [Source:ZFIN;Acc:ZDB-GENE-110302-2]
ENSDARG00000038107	228.179	-1.09911	0.356403	-3.0839	0.00204306	0.0345529	sgcg	sarcoglycan, gamma [Source:ZFIN;Acc:ZDB-GENE-030724-2]
ENSDARG00000021147	447.869	-1.10608	0.30746	-3.59748	0.00032132	0.00911066	nipal3	NIPA like domain containing 3 [Source:ZFIN;Acc:ZDB-GENE-040718-379]
ENSDARG00000071026	650.894	-1.10752	0.31314	-3.53682	0.000404975	0.0107007	mllt11	MLLT11 transcription factor 7 cofactor [Source:ZFIN;Acc:ZDB-GENE-030131-3007]
ENSDARG00000092467	7845.07	-1.10999	0.26831	-4.13698	3.5191e-05	0.00178849	linc-epb41l4a	linc RNA epb41l4a [Source:ZFIN;Acc:ZDB-LINCRNAG-170627-7]
ENSDARG00000031814	251.055	-1.11134	0.309785	-3.58747	0.000333908	0.0093194	dhrs13b.1	dehydrogenase/reductase (SDR family) member 13b.1 [Source:ZFIN;Acc:ZDB-GENE-040801-253]
ENSDARG00000101334	1064.88	-1.11318	0.349591	-3.18424	0.00145135	0.0274417	ctsc	cathepsin C [Source:ZFIN;Acc:ZDB-GENE-030619-9]
ENSDARG00000052279	332.199	-1.11821	0.277775	-4.0256	5.683e-05	0.00254927	osgn1	oxidative stress induced growth inhibitor 1 [Source:ZFIN;Acc:ZDB-GENE-040426-864]
ENSDARG00000103067	95.2916	-1.11932	0.376937	-2.96952	0.00298269	0.0444318	ADGRD2	adhesion G protein-coupled receptor D2 [Source:HGNC Symbol;Acc:HGNC:18651]
ENSDARG00000061684	101.364	-1.11946	0.380737	-2.94024	0.00327953	0.0472595	slc25a17	solute carrier family 25 member 17 [Source:ZFIN;Acc:ZDB-GENE-070620-4]
ENSDARG00000052045	461.684	-1.12065	0.272566	-4.11146	3.9317e-05	0.00195327	ggt5a	gamma-glutamyltransferase 5a [Source:ZFIN;Acc:ZDB-GENE-080226-1]
ENSDARG00000097224	1102.79	-1.1258	0.259824	-4.33293	1.47139e-05	0.000924114
ENSDARG00000093569	407.744	-1.12727	0.28756	-3.92013	8.85021e-05	0.00351743	bckdhbl	branched chain keto acid dehydrogenase E1 subunit beta, like [Source:ZFIN;Acc:ZDB-GENE-060830-1]
ENSDARG00000102829	350.663	-1.13257	0.334389	-3.38699	0.000706642	0.0163664
ENSDARG00000025703	273.232	-1.13638	0.278443	-4.08118	4.48073e-05	0.00216645	DMGDH	dimethylglycine dehydrogenase [Source:HGNC Symbol;Acc:HGNC:24475]
ENSDARG00000089086	301.356	-1.13674	0.313532	-3.6256	0.000288287	0.00849976	mustn1b	musculoskeletal, embryonic nuclear protein 1b [Source:ZFIN;Acc:ZDB-GENE-111129-2]
ENSDARG00000073723	424.218	-1.13892	0.30542	-3.72902	0.000192225	0.00618107	zgc:194679	zgc:194679 [Source:ZFIN;Acc:ZDB-GENE-030131-2847]
ENSDARG00000020926	318.544	-1.14157	0.350798	-3.2542	0.0011371	0.0230577	creb3l3l	cAMP responsive element binding protein 3-like 3 like [Source:ZFIN;Acc:ZDB-GENE-040426-2942]
ENSDARG00000097902	816.797	-1.14296	0.239956	-4.76323	1.90522e-06	0.000171315	si:ch73-204p21.2	si:ch73-204p21.2 [Source:ZFIN;Acc:ZDB-GENE-050208-49]
ENSDARG00000021184	4263.8	-1.14365	0.237728	-4.81074	1.50375e-06	0.000139638	rbfox1l	RNA binding fox-1 homolog 1, like [Source:ZFIN;Acc:ZDB-GENE-040923-2]
ENSDARG00000099902	268.355	-1.15408	0.309474	-3.72917	0.000192115	0.00618107
ENSDARG00000101181	777.637	-1.15498	0.332994	-3.46847	0.00052344	0.0131502	s100w	S100 calcium binding protein W [Source:ZFIN;Acc:ZDB-GENE-080407-2]
ENSDARG00000090912	1819.27	-1.16625	0.29038	-4.01628	5.91235e-05	0.00262842	npc2.1	NPC intracellular cholesterol transporter 2, tandem duplicate 1 [Source:ZFIN;Acc:ZDB-GENE-021206-13]
ENSDARG00000074533	233.718	-1.1738	0.305307	-3.84466	0.000120719	0.00441888	slc25a38b	solute carrier family 25 member 38b [Source:ZFIN;Acc:ZDB-GENE-110214-1]
ENSDARG00000051926	105.578	-1.17837	0.390908	-3.01445	0.00257442	0.0402963	plag1	pleiomorphic adenoma gene 1 [Source:ZFIN;Acc:ZDB-GENE-060302-2]
ENSDARG00000019763	925.791	-1.18058	0.304861	-3.87253	0.000107711	0.00409261	acp5a	acid phosphatase 5a, tartrate resistant [Source:ZFIN;Acc:ZDB-GENE-040426-2864]
ENSDARG00000096667	307.478	-1.18172	0.397915	-2.96977	0.00298024	0.0444286	hemgn	hemogen [Source:ZFIN;Acc:ZDB-GENE-121214-307]
ENSDARG00000028098	416.539	-1.18686	0.243766	-4.86886	1.12244e-06	0.000113224	fut9d	fucosyltransferase 9d [Source:ZFIN;Acc:ZDB-GENE-050309-15]
ENSDARG00000021287	229.325	-1.18704	0.343549	-3.45523	0.000549815	0.0135557	rab7b	RAB7b, member RAS oncogene family [Source:ZFIN;Acc:ZDB-GENE-180906-1]
ENSDARG00000103774	117.556	-1.1893	0.377752	-3.14837	0.00164186	0.0295	limch1b	LIM and calponin homology domains 1b [Source:ZFIN;Acc:ZDB-GENE-030131-9210]
ENSDARG00000041108	1366.04	-1.192	0.297805	-4.00262	6.26438e-05	0.00273597	ctsh	cathepsin H [Source:ZFIN;Acc:ZDB-GENE-030131-3539]
ENSDARG00000094210	2100.44	-1.19216	0.390676	-3.05154	0.00227669	0.0373904	fthl31	ferritin, heavy polypeptide-like 31 [Source:ZFIN;Acc:ZDB-GENE-050522-428]
ENSDARG00000100719	470.711	-1.1926	0.389223	-3.06406	0.00218357	0.0361901	uraha	urate (5-hydroxyiso-) hydrolase a [Source:ZFIN;Acc:ZDB-GENE-060825-253]
ENSDARG00000034896	308.891	-1.19377	0.362264	-3.2953	0.000983157	0.0209639	ldb2b	LIM domain binding 2b [Source:ZFIN;Acc:ZDB-GENE-990415-137]
ENSDARG00000054842	403.404	-1.1961	0.36392	-3.28672	0.00101363	0.0213831	hsd17b14	hydroxysteroid (17-beta) dehydrogenase 14 [Source:ZFIN;Acc:ZDB-GENE-040801-24]
ENSDARG00000079637	355.271	-1.19992	0.339038	-3.53921	0.000401332	0.0106431
ENSDARG00000044685	170.017	-1.20146	0.336558	-3.56985	0.000357192	0.0098176	nr0b2a	nuclear receptor subfamily 0, group B, member 2a [Source:ZFIN;Acc:ZDB-GENE-080403-1]
ENSDARG00000087333	909.373	-1.20762	0.248509	-4.85948	1.17696e-06	0.000115227	scoca	short coiled-coil protein a [Source:ZFIN;Acc:ZDB-GENE-061013-114]
ENSDARG00000095863	12656.6	-1.20783	0.390903	-3.08985	0.00200261	0.0341595	afp4	antifreeze protein type IV [Source:ZFIN;Acc:ZDB-GENE-030131-5217]
ENSDARG00000014031	277.413	-1.21073	0.281795	-4.29648	1.73528e-05	0.00102022	abcc2	ATP-binding cassette, sub-family C (CFTR/MRP), member 2 [Source:ZFIN;Acc:ZDB-GENE-040426-1523]
ENSDARG00000052131	316.172	-1.21142	0.404952	-2.99152	0.0027759	0.0424525	gli3	GLI family zinc finger 3 [Source:ZFIN;Acc:ZDB-GENE-041111-162]
ENSDARG00000114991	77.0519	-1.21212	0.415329	-2.91845	0.00351779	0.0493542	tmem14cb	transmembrane protein 14Cb [Source:ZFIN;Acc:ZDB-GENE-040912-34]
ENSDARG00000076833	622.552	-1.22052	0.362902	-3.36321	0.000770405	0.0171611	atp1b1b	ATPase Na+/K+ transporting subunit beta 1b [Source:ZFIN;Acc:ZDB-GENE-001127-4]
ENSDARG00000094197	284.861	-1.22271	0.360943	-3.38756	0.000705184	0.0163517
ENSDARG00000096712	283.701	-1.22373	0.36849	-3.32093	0.00089718	0.0195063	si:dkey-193p11.2	si:dkey-193p11.2 [Source:ZFIN;Acc:ZDB-GENE-030131-8407]
ENSDARG00000089917	265.609	-1.23706	0.31694	-3.90314	9.49523e-05	0.00370706	sh3tc2	SH3 domain and tetratricopeptide repeats 2 [Source:ZFIN;Acc:ZDB-GENE-081104-347]
ENSDARG00000059960	98.4046	-1.24666	0.410452	-3.03728	0.00238722	0.0384432	plch2a	phospholipase C, eta 2a [Source:ZFIN;Acc:ZDB-GENE-030131-6367]
ENSDARG00000036237	1964.97	-1.25494	0.241621	-5.19382	2.06021e-07	2.76625e-05	slc27a2a	solute carrier family 27 member 2a [Source:ZFIN;Acc:ZDB-GENE-050706-104]
ENSDARG00000070454	217.348	-1.25837	0.315931	-3.98306	6.80328e-05	0.00287648	pla2g12a	phospholipase A2, group XIIA [Source:ZFIN;Acc:ZDB-GENE-070410-18]
ENSDARG00000055026	984.631	-1.26081	0.428648	-2.94136	0.00326773	0.0471236	ptch2	patched 2 [Source:ZFIN;Acc:ZDB-GENE-980526-44]
ENSDARG00000058102	369.067	-1.26662	0.284574	-4.45092	8.55033e-06	0.000594099	sardh	sarcosine dehydrogenase [Source:ZFIN;Acc:ZDB-GENE-040426-996]
ENSDARG00000022372	348.006	-1.26845	0.435216	-2.91454	0.00356216	0.049745	kng1	kininogen 1 [Source:ZFIN;Acc:ZDB-GENE-041010-56]
ENSDARG00000042231	95.7582	-1.26909	0.387204	-3.27758	0.00104702	0.0219015	stx11b.2	syntaxin 11b, tandem duplicate 2 [Source:ZFIN;Acc:ZDB-GENE-050417-148]
ENSDARG00000068478	3149.59	-1.27633	0.415136	-3.07449	0.00210866	0.0353315	gpx4a	glutathione peroxidase 4a [Source:ZFIN;Acc:ZDB-GENE-030410-2]
ENSDARG00000016477	856.431	-1.28062	0.284963	-4.49399	6.99012e-06	0.000505587	eif4a2	eukaryotic translation initiation factor 4A2 [Source:ZFIN;Acc:ZDB-GENE-040426-2802]
ENSDARG00000103476	167.348	-1.28271	0.403795	-3.17665	0.00148986	0.0280099	trpm1b	transient receptor potential cation channel, subfamily M, member 1b [Source:ZFIN;Acc:ZDB-GENE-070424-31]
ENSDARG00000059053	381.688	-1.28528	0.328296	-3.91502	9.03966e-05	0.0035713	slc13a4	solute carrier family 13 member 4 [Source:ZFIN;Acc:ZDB-GENE-070424-71]
ENSDARG00000093058	535.106	-1.28652	0.319294	-4.02925	5.5954e-05	0.00251565	stmp1	short transmembrane mitochondrial protein 1 [Source:ZFIN;Acc:ZDB-GENE-041210-156]
ENSDARG00000097685	100.786	-1.28712	0.377438	-3.41017	0.000649233	0.0155253
ENSDARG00000093494	525.03	-1.28998	0.394142	-3.27288	0.00106458	0.0221639
ENSDARG00000095724	610.457	-1.29667	0.382652	-3.38864	0.00070239	0.0163332	si:ch211-196c10.15	si:ch211-196c10.15 [Source:ZFIN;Acc:ZDB-GENE-141216-138]
ENSDARG00000015033	63.5543	-1.30306	0.43343	-3.00639	0.00264366	0.0409469	slc23a1	solute carrier family 23 member 1 [Source:ZFIN;Acc:ZDB-GENE-080804-2]
ENSDARG00000008697	944.748	-1.30386	0.322353	-4.04482	5.23633e-05	0.0024143	epas1a	endothelial PAS domain protein 1a [Source:ZFIN;Acc:ZDB-GENE-030131-4490]
ENSDARG00000024160	483.057	-1.30532	0.439062	-2.97297	0.00294936	0.0440674	hao1	hydroxyacid oxidase (glycolate oxidase) 1 [Source:ZFIN;Acc:ZDB-GENE-060519-2]
ENSDARG00000104022	85.1707	-1.31186	0.440808	-2.97604	0.00291995	0.0438589	gcgra	glucagon receptor a [Source:ZFIN;Acc:ZDB-GENE-050516-1]
ENSDARG00000043279	232.731	-1.31188	0.363828	-3.60577	0.000311225	0.00898934	aqp12	aquaporin 12 [Source:ZFIN;Acc:ZDB-GENE-040718-310]
ENSDARG00000031246	76.7845	-1.31339	0.41856	-3.13789	0.00170171	0.0301932	hbegfb	heparin-binding EGF-like growth factor b [Source:ZFIN;Acc:ZDB-GENE-070820-6]
ENSDARG00000013721	248.599	-1.3183	0.313233	-4.20869	2.56859e-05	0.00139082	g6pc1a.2	glucose-6-phosphatase catalytic subunit 1a, tandem duplicate 2 [Source:ZFIN;Acc:ZDB-GENE-050309-17]
ENSDARG00000031776	7554.03	-1.3197	0.380954	-3.4642	0.000531806	0.0133094	fthl27	ferritin, heavy polypeptide-like 27 [Source:ZFIN;Acc:ZDB-GENE-040718-72]
ENSDARG00000070546	221.747	-1.32356	0.293379	-4.51144	6.43899e-06	0.00047391	msgn1	mesogenin 1 [Source:ZFIN;Acc:ZDB-GENE-030722-1]
ENSDARG00000013056	155.531	-1.32485	0.337746	-3.92263	8.75885e-05	0.0034951	itpk1a	inositol-tetrakisphosphate 1-kinase a [Source:ZFIN;Acc:ZDB-GENE-040426-1953]
ENSDARG00000104181	7224.05	-1.32611	0.403161	-3.28928	0.00100443	0.0212778	tmsb1	thymosin beta 1 [Source:ZFIN;Acc:ZDB-GENE-030131-8575]
ENSDARG00000077643	110.244	-1.32982	0.436968	-3.0433	0.00234	0.0379906	lypd6b	LY6/PLAUR domain containing 6B [Source:ZFIN;Acc:ZDB-GENE-050522-38]
ENSDARG00000017542	79.3848	-1.34546	0.461784	-2.91362	0.00357266	0.0497867	fgf1a	fibroblast growth factor 1a [Source:ZFIN;Acc:ZDB-GENE-040426-1729]
ENSDARG00000076171	290.927	-1.34955	0.380596	-3.54588	0.000391301	0.0104938	znf827	zinc finger protein 827 [Source:ZFIN;Acc:ZDB-GENE-080728-3]
ENSDARG00000026484	71.0738	-1.35035	0.443063	-3.04775	0.00230558	0.0376781	rab15	RAB15, member RAS oncogene family [Source:ZFIN;Acc:ZDB-GENE-040718-2]
ENSDARG00000035700	120.491	-1.35116	0.411689	-3.282	0.00103074	0.0216292	zgc:101664	zgc:101664 [Source:ZFIN;Acc:ZDB-GENE-041010-187]
ENSDARG00000078072	169.56	-1.35183	0.464125	-2.91264	0.00358388	0.0498731
ENSDARG00000089936	461.796	-1.35535	0.314912	-4.30392	1.67803e-05	0.00100137	selenow2b	selenoprotein W, 2b [Source:ZFIN;Acc:ZDB-GENE-030428-2]
ENSDARG00000103760	95.4203	-1.35574	0.448657	-3.02179	0.00251288	0.0396003	cfhl2	complement factor H like 2 [Source:ZFIN;Acc:ZDB-GENE-041114-123]
ENSDARG00000000837	93.7483	-1.35926	0.452387	-3.00463	0.002659	0.0411524	snx9a	sorting nexin 9a [Source:ZFIN;Acc:ZDB-GENE-030616-66]
ENSDARG00000101135	50.1482	-1.36004	0.46233	-2.94169	0.00326421	0.0471186	si:dkey-85k7.7	si:dkey-85k7.7 [Source:ZFIN;Acc:ZDB-GENE-040128-7]
ENSDARG00000045706	306.925	-1.36086	0.393349	-3.45968	0.000540815	0.0134317	tspan9b	tetraspanin 9b [Source:ZFIN;Acc:ZDB-GENE-040704-25]
ENSDARG00000003446	132.112	-1.36174	0.460945	-2.95423	0.00313452	0.0460038	ippk	inositol 1,3,4,5,6-pentakisphosphate 2-kinase [Source:ZFIN;Acc:ZDB-GENE-050327-41]
ENSDARG00000054319	166.44	-1.36577	0.33637	-4.06032	4.90055e-05	0.00230767	oxct1b	3-oxoacid CoA transferase 1b [Source:ZFIN;Acc:ZDB-GENE-060929-212]
ENSDARG00000102058	327.675	-1.36799	0.284435	-4.80952	1.51296e-06	0.00013984	si:dkeyp-11e3.1	si:dkeyp-11e3.1 [Source:ZFIN;Acc:ZDB-GENE-141222-55]
ENSDARG00000037064	199.411	-1.37234	0.304975	-4.49985	6.79999e-06	0.000496175	galca	galactosylceramidase a [Source:ZFIN;Acc:ZDB-GENE-040724-243]
ENSDARG00000093549	2702.15	-1.3732	0.285866	-4.80366	1.55791e-06	0.000142061	selenop	selenoprotein P [Source:ZFIN;Acc:ZDB-GENE-030311-1]
ENSDARG00000091209	64.2898	-1.37435	0.418123	-3.28696	0.00101274	0.0213831	ucp3	uncoupling protein 3 [Source:ZFIN;Acc:ZDB-GENE-040426-1317]
ENSDARG00000044684	991.103	-1.37755	0.341515	-4.03364	5.49204e-05	0.00248917	rbp4l	retinol binding protein 4, like [Source:ZFIN;Acc:ZDB-GENE-030131-7591]
ENSDARG00000101406	6361.13	-1.37986	0.444791	-3.10227	0.00192042	0.0332137	rplp2	ribosomal protein, large P2 [Source:ZFIN;Acc:ZDB-GENE-031018-2]
ENSDARG00000019808	1528.11	-1.3801	0.396884	-3.47734	0.000506421	0.0128035	evpla	envoplakin a [Source:ZFIN;Acc:ZDB-GENE-030829-19]
ENSDARG00000098105	292.755	-1.38202	0.28568	-4.83767	1.31372e-06	0.000123726	tmem106c	transmembrane protein 106C [Source:ZFIN;Acc:ZDB-GENE-061013-562]
ENSDARG00000005799	114.749	-1.38293	0.42855	-3.22699	0.001251	0.0245166	smim14	small integral membrane protein 14 [Source:ZFIN;Acc:ZDB-GENE-040426-22]
ENSDARG00000094695	595.079	-1.38399	0.355591	-3.89209	9.93825e-05	0.00384227	si:dkey-204f11.64	si:dkey-204f11.64 [Source:ZFIN;Acc:ZDB-GENE-030131-8332]
ENSDARG00000017947	56.4414	-1.38582	0.458679	-3.02132	0.00251673	0.0396295
ENSDARG00000036930	89.5568	-1.38735	0.449329	-3.0876	0.0020178	0.0343303	tbx18	T-box transcription factor 18 [Source:ZFIN;Acc:ZDB-GENE-020529-2]
ENSDARG00000089556	106.802	-1.38989	0.367826	-3.77867	0.00015767	0.00535594	si:dkey-63j12.4	si:dkey-63j12.4 [Source:ZFIN;Acc:ZDB-GENE-040724-17]
ENSDARG00000093521	215.601	-1.39012	0.330356	-4.20795	2.57694e-05	0.00139155	b3gnt3.3	UDP-GlcNAc:betaGal beta-1,3-N-acetylglucosaminyltransferase 3, tandem duplicate 3 [Source:ZFIN;Acc:ZDB-GENE-081105-12]
ENSDARG00000077788	158.893	-1.39237	0.467023	-2.98137	0.00286965	0.0432668	ARHGEF10	Rho guanine nucleotide exchange factor 10 [Source:HGNC Symbol;Acc:HGNC:14103]
ENSDARG00000015551	24269.3	-1.39266	0.274383	-5.07559	3.86294e-07	4.54227e-05	fth1a	ferritin, heavy polypeptide 1a [Source:ZFIN;Acc:ZDB-GENE-000831-2]
ENSDARG00000068182	216.674	-1.39339	0.429879	-3.24136	0.0011896	0.0238303	crb3b	crumbs homolog 3b [Source:ZFIN;Acc:ZDB-GENE-060610-3]
ENSDARG00000074143	103.015	-1.39845	0.458453	-3.05037	0.00228558	0.0374745
ENSDARG00000100406	178.142	-1.40015	0.370052	-3.78367	0.000154534	0.00526834	itih3b.2	inter-alpha-trypsin inhibitor heavy chain 3b, tandem duplicate 2 [Source:ZFIN;Acc:ZDB-GENE-050626-133]
ENSDARG00000038826	980.888	-1.40217	0.411674	-3.40603	0.000659151	0.0157247	jph1b	junctophilin 1b [Source:ZFIN;Acc:ZDB-GENE-060616-389]
ENSDARG00000092726	332.645	-1.41066	0.275172	-5.12646	2.95235e-07	3.76084e-05
ENSDARG00000008372	210.343	-1.41097	0.354155	-3.98406	6.77484e-05	0.00287057	spred2b	sprouty related EVH1 domain containing 2b [Source:ZFIN;Acc:ZDB-GENE-040426-2342]
ENSDARG00000059097	637.018	-1.41234	0.3522	-4.01004	6.07088e-05	0.00267496	nktr	natural killer cell triggering receptor [Source:ZFIN;Acc:ZDB-GENE-030131-1725]
ENSDARG00000055504	489.815	-1.42125	0.24788	-5.73363	9.83035e-09	2.10052e-06	cd68	CD68 molecule [Source:ZFIN;Acc:ZDB-GENE-030131-1312]
ENSDARG00000012076	19213.7	-1.42298	0.453473	-3.13795	0.00170131	0.0301932	apoa1a	apolipoprotein A-Ia [Source:ZFIN;Acc:ZDB-GENE-990415-14]
ENSDARG00000102356	164.984	-1.42688	0.397132	-3.59297	0.000326936	0.00921491	scp2b	sterol carrier protein 2b [Source:ZFIN;Acc:ZDB-GENE-041010-196]
ENSDARG00000062341	70.242	-1.43071	0.455494	-3.141	0.00168374	0.0300353	WFS1	wolframin ER transmembrane glycoprotein [Source:HGNC Symbol;Acc:HGNC:12762]
ENSDARG00000056729	541.65	-1.43077	0.324219	-4.41297	1.01962e-05	0.000687591	her4.5	hairy-related 4, tandem duplicate 5 [Source:NCBI gene (formerly Entrezgene);Acc:30301]
ENSDARG00000053956	287.718	-1.43452	0.476758	-3.0089	0.00262199	0.040802	sptbn2	spectrin, beta, non-erythrocytic 2 [Source:ZFIN;Acc:ZDB-GENE-030131-787]
ENSDARG00000079524	83.2456	-1.4381	0.472947	-3.04073	0.00236009	0.0381919	znfl1g	zinc finger-like gene 1g [Source:ZFIN;Acc:ZDB-GENE-090311-14]
ENSDARG00000090156	130.665	-1.43917	0.358585	-4.01346	5.98351e-05	0.0026482	pttg1ipa	PTTG1 interacting protein a [Source:ZFIN;Acc:ZDB-GENE-030131-505]
ENSDARG00000013295	165.815	-1.44166	0.482283	-2.98924	0.00279672	0.04262	slc2a3a	solute carrier family 2 member 3a [Source:ZFIN;Acc:ZDB-GENE-040718-390]
ENSDARG00000101989	165.73	-1.44426	0.402532	-3.58793	0.000333313	0.00931588	thrap3a	thyroid hormone receptor associated protein 3a [Source:ZFIN;Acc:ZDB-GENE-030219-79]
ENSDARG00000074812	201.291	-1.44455	0.467206	-3.09188	0.00198893	0.034043	fhdc1	FH2 domain containing 1 [Source:ZFIN;Acc:ZDB-GENE-040826-4]
ENSDARG00000027992	82.3291	-1.44478	0.396211	-3.64649	0.000265844	0.00796811	hao2	hydroxyacid oxidase 2 (long chain) [Source:ZFIN;Acc:ZDB-GENE-040426-1239]
ENSDARG00000041546	193.207	-1.44544	0.39995	-3.61404	0.000301464	0.008784	gypc	glycophorin C (Gerbich blood group) [Source:ZFIN;Acc:ZDB-GENE-030131-7930]
ENSDARG00000095451	649.584	-1.44758	0.425756	-3.40002	0.000673815	0.0159595
ENSDARG00000062590	1332.89	-1.45075	0.430355	-3.37106	0.000748803	0.0169286	pleca	plectin a [Source:ZFIN;Acc:ZDB-GENE-030131-8984]
ENSDARG00000078745	62.0025	-1.45205	0.428581	-3.38803	0.000703966	0.0163425	PNPLA8	patatin like phospholipase domain containing 8 [Source:HGNC Symbol;Acc:HGNC:28900]
ENSDARG00000091548	108.907	-1.45331	0.442716	-3.28271	0.00102814	0.0215975	stard9	StAR-related lipid transfer (START) domain containing 9 [Source:ZFIN;Acc:ZDB-GENE-111111-11]
ENSDARG00000043719	113.568	-1.45579	0.399594	-3.64316	0.000269308	0.00805977	c3a.6	complement C3a, tandem duplicate 6 [Source:ZFIN;Acc:ZDB-GENE-041212-2]
ENSDARG00000078363	106.966	-1.46277	0.378585	-3.86378	0.000111646	0.00418611	mcoln3a	mucolipin TRP cation channel 3a [Source:ZFIN;Acc:ZDB-GENE-121116-4]
ENSDARG00000096986	86.0694	-1.46539	0.453941	-3.22815	0.00124592	0.0244472
ENSDARG00000075021	421.783	-1.47277	0.341971	-4.3067	1.65704e-05	0.000991831	FAM120A	family with sequence similarity 120 member A [Source:HGNC Symbol;Acc:HGNC:13247]
ENSDARG00000053831	190.321	-1.4765	0.396568	-3.72319	0.000196724	0.00629516	vtnb	vitronectin b [Source:ZFIN;Acc:ZDB-GENE-041116-1]
ENSDARG00000104861	153.675	-1.48003	0.366432	-4.03904	5.36704e-05	0.00245746	RPRD1A	regulation of nuclear pre-mRNA domain containing 1A [Source:HGNC Symbol;Acc:HGNC:25560]
ENSDARG00000045075	358.794	-1.48931	0.292774	-5.0869	3.6397e-07	4.35712e-05	tmem106a	transmembrane protein 106A [Source:ZFIN;Acc:ZDB-GENE-030131-5129]
ENSDARG00000105424	80.6361	-1.49181	0.447051	-3.33701	0.000846854	0.0185338	si:rp71-46j2.7	si:rp71-46j2.7 [Source:ZFIN;Acc:ZDB-GENE-160113-120]
ENSDARG00000078600	135.419	-1.49299	0.435546	-3.42785	0.000608384	0.0147891	ldlrad3	low density lipoprotein receptor class A domain containing 3 [Source:ZFIN;Acc:ZDB-GENE-030131-1533]
ENSDARG00000100262	87.1523	-1.49332	0.510684	-2.92415	0.003454	0.0487563
ENSDARG00000101324	18937.1	-1.49562	0.318286	-4.699	2.61443e-06	0.00022394	apoa1b	apolipoprotein A-Ib [Source:ZFIN;Acc:ZDB-GENE-050302-172]
ENSDARG00000058038	73.8985	-1.49645	0.473492	-3.16045	0.00157527	0.0288513	eml3	EMAP like 3 [Source:ZFIN;Acc:ZDB-GENE-110304-3]
ENSDARG00000016771	8104.3	-1.49812	0.298754	-5.01455	5.31583e-07	5.93461e-05	tfa	transferrin-a [Source:ZFIN;Acc:ZDB-GENE-980526-35]
ENSDARG00000011724	146.722	-1.4994	0.476785	-3.14481	0.00166196	0.0298342	marveld1	MARVEL domain containing 1 [Source:ZFIN;Acc:ZDB-GENE-050208-33]
ENSDARG00000087093	2954.26	-1.49973	0.251071	-5.97333	2.32456e-09	6.69249e-07	si:ch211-157c3.4	si:ch211-157c3.4 [Source:ZFIN;Acc:ZDB-GENE-030131-8454]
ENSDARG00000020741	1435.08	-1.49976	0.283415	-5.29175	1.21148e-07	1.78331e-05	fga	fibrinogen alpha chain [Source:ZFIN;Acc:ZDB-GENE-031010-21]
ENSDARG00000019420	413.83	-1.50098	0.390914	-3.83967	0.000123198	0.00448087	etnk1	ethanolamine kinase 1 [Source:ZFIN;Acc:ZDB-GENE-030328-21]
ENSDARG00000031819	4365.5	-1.50945	0.266737	-5.65892	1.52329e-08	3.12069e-06	eif4ebp2	eukaryotic translation initiation factor 4E binding protein 2 [Source:ZFIN;Acc:ZDB-GENE-031118-83]
ENSDARG00000094426	899.361	-1.51605	0.234356	-6.46901	9.86447e-11	3.92054e-08	her4.2	hairy-related 4, tandem duplicate 2 [Source:ZFIN;Acc:ZDB-GENE-060815-1]
ENSDARG00000041623	562.068	-1.51773	0.298305	-5.08784	3.6216e-07	4.35712e-05	mt2	metallothionein 2 [Source:ZFIN;Acc:ZDB-GENE-030131-4174]
ENSDARG00000035970	505.252	-1.52275	0.298709	-5.09777	3.43678e-07	4.16437e-05	ptprn2	protein tyrosine phosphatase receptor type N2 [Source:ZFIN;Acc:ZDB-GENE-030131-3758]
ENSDARG00000043250	182.794	-1.52535	0.337291	-4.52236	6.1154e-06	0.000453453	ppm1ab	protein phosphatase, Mg2+/Mn2+ dependent, 1Ab [Source:ZFIN;Acc:ZDB-GENE-991102-14]
ENSDARG00000051956	383.678	-1.52674	0.364378	-4.19	2.78959e-05	0.00147826	isca1	iron-sulfur cluster assembly 1 [Source:ZFIN;Acc:ZDB-GENE-050626-94]
ENSDARG00000070513	88.5699	-1.53015	0.409729	-3.73455	0.000188054	0.00611265	brpf3a	bromodomain and PHD finger containing, 3a [Source:ZFIN;Acc:ZDB-GENE-130530-730]
ENSDARG00000076867	44.2658	-1.53182	0.511545	-2.99448	0.00274909	0.0421527	mrtfbb	myocardin related transcription factor Bb [Source:ZFIN;Acc:ZDB-GENE-030619-16]
ENSDARG00000009822	241.113	-1.53618	0.328583	-4.67516	2.93728e-06	0.000247329	her4.4	hairy-related 4, tandem duplicate 4 [Source:NCBI gene (formerly Entrezgene);Acc:100149066]
ENSDARG00000067985	84.8894	-1.54187	0.471143	-3.27262	0.00106556	0.0221639	ftr23	finTRIM family, member 23 [Source:ZFIN;Acc:ZDB-GENE-070912-322]
ENSDARG00000016319	458.778	-1.54632	0.40462	-3.82165	0.000132561	0.00470404	c9	complement component 9 [Source:ZFIN;Acc:ZDB-GENE-050522-442]
ENSDARG00000103917	1871.86	-1.55981	0.303306	-5.14271	2.70811e-07	3.54049e-05	znf185	zinc finger protein 185 with LIM domain [Source:ZFIN;Acc:ZDB-GENE-061103-355]
ENSDARG00000098881	111.94	-1.56184	0.376135	-4.15233	3.29101e-05	0.0017031
ENSDARG00000090286	1623.06	-1.56257	0.374669	-4.17054	3.03884e-05	0.00158503	serpina1	serpin peptidase inhibitor, clade A (alpha-1 antiproteinase, antitrypsin), member 1 [Source:ZFIN;Acc:ZDB-GENE-030131-1421]
ENSDARG00000063254	250.498	-1.56694	0.426648	-3.67269	0.00024001	0.00736485	r3hdm4	R3H domain containing 4 [Source:ZFIN;Acc:ZDB-GENE-070112-1352]
ENSDARG00000042684	326.82	-1.5683	0.290705	-5.39481	6.85953e-08	1.08185e-05	serpinc1	serpin peptidase inhibitor, clade C (antithrombin), member 1 [Source:ZFIN;Acc:ZDB-GENE-030131-264]
ENSDARG00000020876	160.649	-1.57222	0.370805	-4.24001	2.23515e-05	0.00124766	pdk2a	pyruvate dehydrogenase kinase 2a [Source:ZFIN;Acc:ZDB-GENE-120910-1]
ENSDARG00000042548	125.556	-1.57551	0.464806	-3.3896	0.000699935	0.0163332	tpd52l1	tpd52 like 1 [Source:ZFIN;Acc:ZDB-GENE-050522-121]
ENSDARG00000104540	752.621	-1.58971	0.402573	-3.94888	7.85193e-05	0.00321057	cyp2aa8	cytochrome P450, family 2, subfamily AA, polypeptide 8 [Source:ZFIN;Acc:ZDB-GENE-041010-183]
ENSDARG00000071644	107.121	-1.59352	0.487041	-3.27183	0.00106852	0.0221645
ENSDARG00000021140	1675.81	-1.59586	0.269711	-5.91691	3.28053e-09	8.35777e-07	pabpc1b	poly A binding protein, cytoplasmic 1 b [Source:ZFIN;Acc:ZDB-GENE-050308-1]
ENSDARG00000001818	56.5098	-1.59631	0.536447	-2.9757	0.00292317	0.043874	c3b.2	complement component c3b, tandem duplicate 2 [Source:ZFIN;Acc:ZDB-GENE-030131-3063]
ENSDARG00000020239	56.0863	-1.60177	0.479507	-3.34045	0.00083642	0.0183661	lpin1a	lipin 1a [Source:ZFIN;Acc:ZDB-GENE-080722-2]
ENSDARG00000037963	42.1241	-1.60202	0.524233	-3.05592	0.00224372	0.0370325	NEK6	NIMA related kinase 6 [Source:HGNC Symbol;Acc:HGNC:7749]
ENSDARG00000059801	125.819	-1.60387	0.501244	-3.19977	0.00137537	0.0263307
ENSDARG00000079525	181.903	-1.60714	0.290978	-5.52322	3.32847e-08	5.95887e-06	SLC39A5	solute carrier family 39 member 5 [Source:HGNC Symbol;Acc:HGNC:20502]
ENSDARG00000004082	385.969	-1.60966	0.292905	-5.4955	3.89601e-08	6.73231e-06	gja2	gap junction protein, alpha 2 [Source:ZFIN;Acc:ZDB-GENE-040406-2]
ENSDARG00000016088	143.174	-1.61365	0.503384	-3.20561	0.00134779	0.0258525	rtn2a	reticulon 2a [Source:ZFIN;Acc:ZDB-GENE-060420-1]
ENSDARG00000091757	88.6224	-1.61422	0.502452	-3.21269	0.00131498	0.0254691	ADGRF1	adhesion G protein-coupled receptor F1 [Source:HGNC Symbol;Acc:HGNC:18990]
ENSDARG00000055966	92.3694	-1.61503	0.447216	-3.61129	0.000304679	0.0088388	cflara	CASP8 and FADD-like apoptosis regulator a [Source:ZFIN;Acc:ZDB-GENE-030826-3]
ENSDARG00000093019	130.986	-1.61557	0.421384	-3.83397	0.000126091	0.00456408
ENSDARG00000086569	38.3931	-1.61631	0.536204	-3.01435	0.0025753	0.0402963	zgc:172051	zgc:172051 [Source:ZFIN;Acc:ZDB-GENE-080219-23]
ENSDARG00000052624	212.093	-1.61708	0.481484	-3.35854	0.000783559	0.0173782	spryd7a	SPRY domain containing 7a [Source:ZFIN;Acc:ZDB-GENE-040426-2713]
ENSDARG00000068947	409.074	-1.62375	0.312337	-5.19871	2.0068e-07	2.73144e-05
ENSDARG00000068965	142.768	-1.62668	0.405191	-4.0146	5.95468e-05	0.00264133	nrip1a	nuclear receptor interacting protein 1a [Source:ZFIN;Acc:ZDB-GENE-040723-8]
ENSDARG00000070141	54.6614	-1.63161	0.5456	-2.99049	0.00278532	0.0425421	si:ch211-191i18.2	si:ch211-191i18.2 [Source:ZFIN;Acc:ZDB-GENE-060503-769]
ENSDARG00000103751	71.9535	-1.63421	0.502537	-3.25192	0.00114628	0.0231728
ENSDARG00000098295	75.5316	-1.63453	0.537596	-3.04045	0.00236226	0.0381959	efna3b	ephrin-A3b [Source:ZFIN;Acc:ZDB-GENE-011108-1]
ENSDARG00000019228	81.419	-1.63575	0.461783	-3.54225	0.000396722	0.0105538	mogat2	monoacylglycerol O-acyltransferase 2 [Source:ZFIN;Acc:ZDB-GENE-041010-186]
ENSDARG00000052368	61.3978	-1.64139	0.51706	-3.17447	0.00150113	0.0281951	cltb	clathrin, light chain B [Source:ZFIN;Acc:ZDB-GENE-101005-2]
ENSDARG00000061921	59.6772	-1.64481	0.548264	-3.00003	0.00269952	0.0415208	gltpa	glycolipid transfer protein a [Source:ZFIN;Acc:ZDB-GENE-060526-266]
ENSDARG00000102279	47.7787	-1.65169	0.518757	-3.18393	0.00145288	0.0274446	ZMIZ1	zinc finger MIZ-type containing 1 [Source:HGNC Symbol;Acc:HGNC:16493]
ENSDARG00000093702	611.968	-1.65276	0.285346	-5.79215	6.94922e-09	1.62117e-06	si:dkey-126g1.9	si:dkey-126g1.9 [Source:ZFIN;Acc:ZDB-GENE-030131-9862]
ENSDARG00000100582	6817.08	-1.65587	0.286212	-5.78547	7.23093e-09	1.65164e-06	si:ch211-195b11.3	si:ch211-195b11.3 [Source:ZFIN;Acc:ZDB-GENE-141222-6]
ENSDARG00000099200	498.511	-1.6571	0.342991	-4.83133	1.35625e-06	0.000126533	zgc:123103	zgc:123103 [Source:ZFIN;Acc:ZDB-GENE-051030-105]
ENSDARG00000004874	60.5847	-1.65833	0.545188	-3.04176	0.00235201	0.0381232	spata6l	spermatogenesis associated 6-like [Source:ZFIN;Acc:ZDB-GENE-040426-1369]
ENSDARG00000017661	121.188	-1.65904	0.429184	-3.86557	0.000110831	0.00417129	braf	B-Raf proto-oncogene, serine/threonine kinase [Source:ZFIN;Acc:ZDB-GENE-040805-1]
ENSDARG00000053204	88.9479	-1.67959	0.380876	-4.40981	1.03462e-05	0.000692253	snx22	sorting nexin 22 [Source:ZFIN;Acc:ZDB-GENE-060825-154]
ENSDARG00000079377	72.7205	-1.68174	0.447707	-3.75633	0.00017242	0.00572965	ARHGEF38	Rho guanine nucleotide exchange factor 38 [Source:HGNC Symbol;Acc:HGNC:25968]
ENSDARG00000041006	86.015	-1.68261	0.533309	-3.15504	0.00160475	0.0290963	st3gal4	ST3 beta-galactoside alpha-2,3-sialyltransferase 4 [Source:ZFIN;Acc:ZDB-GENE-050309-174]
ENSDARG00000035891	97.6007	-1.68717	0.470779	-3.58378	0.00033866	0.00942556	acana	aggrecan a [Source:ZFIN;Acc:ZDB-GENE-050208-221]
ENSDARG00000057006	102.379	-1.68846	0.488082	-3.45939	0.000541404	0.0134317	fam241a	family with sequence similarity 241 member A [Source:ZFIN;Acc:ZDB-GENE-050522-524]
ENSDARG00000023151	44.5901	-1.68874	0.54015	-3.12643	0.00176942	0.0311443	ucp1	uncoupling protein 1 [Source:ZFIN;Acc:ZDB-GENE-010503-1]
ENSDARG00000012694	917.596	-1.68899	0.30829	-5.47857	4.28769e-08	7.34525e-06	c3a.1	complement C3a, tandem duplicate 1 [Source:ZFIN;Acc:ZDB-GENE-990415-35]
ENSDARG00000089094	104.886	-1.68987	0.52877	-3.19585	0.00139419	0.0266398	si:dkey-160o24.3	si:dkey-160o24.3 [Source:ZFIN;Acc:ZDB-GENE-140106-224]
ENSDARG00000041569	803.696	-1.69294	0.371924	-4.55185	5.31752e-06	0.000404865	ces2a	carboxylesterase 2a [Source:ZFIN;Acc:ZDB-GENE-061013-99]
ENSDARG00000090850	1025.75	-1.69937	0.314237	-5.40791	6.37647e-08	1.02188e-05	serpina1l	serine (or cysteine) proteinase inhibitor, clade A (alpha-1 antiproteinase, antitrypsin), member 1, like [Source:ZFIN;Acc:ZDB-GENE-040721-3]
ENSDARG00000096749	213.787	-1.70033	0.349741	-4.86169	1.16386e-06	0.000115227	ndufaf8	NADH:ubiquinone oxidoreductase complex assembly factor 8 [Source:ZFIN;Acc:ZDB-GENE-031118-158]
ENSDARG00000056961	89.7034	-1.70689	0.532066	-3.20805	0.00133639	0.0257582	ccdc30	coiled-coil domain containing 30 [Source:ZFIN;Acc:ZDB-GENE-130530-667]
ENSDARG00000088524	79.7277	-1.71006	0.547124	-3.12554	0.00177479	0.0311848	acot17	acyl-CoA thioesterase 17 [Source:ZFIN;Acc:ZDB-GENE-040426-2381]
ENSDARG00000038153	110.701	-1.71071	0.526582	-3.2487	0.00115934	0.0233607	lgals2b	lectin, galactoside-binding, soluble, 2b [Source:ZFIN;Acc:ZDB-GENE-040426-1590]
ENSDARG00000070770	187.98	-1.71765	0.558553	-3.07518	0.00210375	0.035284	her4.3	hairy-related 4, tandem duplicate 3 [Source:ZFIN;Acc:ZDB-GENE-081030-7]
ENSDARG00000036041	575.445	-1.71903	0.326186	-5.2701	1.36348e-07	1.93537e-05	f2	coagulation factor II (thrombin) [Source:ZFIN;Acc:ZDB-GENE-030131-4606]
ENSDARG00000069929	104.958	-1.72266	0.465447	-3.70109	0.000214674	0.00678219
ENSDARG00000019986	341.108	-1.72873	0.459732	-3.7603	0.000169707	0.00565403	grhprb	glyoxylate reductase/hydroxypyruvate reductase b [Source:ZFIN;Acc:ZDB-GENE-040426-1847]
ENSDARG00000009018	66.5495	-1.73082	0.523677	-3.30514	0.000949289	0.020421	rhbg	Rh family B glycoprotein [Source:ZFIN;Acc:ZDB-GENE-030131-9542]
ENSDARG00000102146	196.011	-1.73229	0.485091	-3.57107	0.000355523	0.00979883
ENSDARG00000024219	61.2683	-1.73284	0.58199	-2.97744	0.0029067	0.0436928	cdk5rap2	CDK5 regulatory subunit associated protein 2 [Source:ZFIN;Acc:ZDB-GENE-030131-6392]
ENSDARG00000112878	33.3503	-1.7365	0.594124	-2.9228	0.00346902	0.0488565
ENSDARG00000018107	80.9	-1.74021	0.583516	-2.98228	0.00286108	0.0432272	rab3da	RAB3D, member RAS oncogene family, a [Source:ZFIN;Acc:ZDB-GENE-080722-14]
ENSDARG00000076673	384.889	-1.74337	0.478838	-3.64083	0.000271757	0.00812085	dspb	desmoplakin b [Source:ZFIN;Acc:ZDB-GENE-030131-1662]
ENSDARG00000060900	257.617	-1.74574	0.33118	-5.27125	1.35496e-07	1.93537e-05	znf362a	zinc finger protein 362a [Source:ZFIN;Acc:ZDB-GENE-061103-547]
ENSDARG00000088881	293.313	-1.7462	0.459066	-3.80382	0.000142484	0.00496746
ENSDARG00000010276	89.9286	-1.7486	0.53553	-3.26518	0.00109394	0.0225039	ptgs2b	prostaglandin-endoperoxide synthase 2b [Source:ZFIN;Acc:ZDB-GENE-041014-323]
ENSDARG00000117133	691.223	-1.75379	0.307299	-5.70711	1.14911e-08	2.40369e-06	cst14b.1	cystatin 14b, tandem duplicate 1 [Source:ZFIN;Acc:ZDB-GENE-061013-189]
ENSDARG00000089138	129.162	-1.75957	0.557473	-3.15633	0.0015977	0.0290481	si:ch1073-440b2.1	si:ch1073-440b2.1 [Source:ZFIN;Acc:ZDB-GENE-030131-8303]
ENSDARG00000008969	563.73	-1.76171	0.43812	-4.02108	5.79326e-05	0.00258705	fgb	fibrinogen beta chain [Source:ZFIN;Acc:ZDB-GENE-030131-9261]
ENSDARG00000105208	147.879	-1.76357	0.445549	-3.9582	7.55157e-05	0.00311691	tm6sf2a	transmembrane 6 superfamily member 2a [Source:ZFIN;Acc:ZDB-GENE-040426-2362]
ENSDARG00000104255	120.245	-1.76434	0.451274	-3.90968	9.24186e-05	0.00362953	arhgap27	Rho GTPase activating protein 27 [Source:ZFIN;Acc:ZDB-GENE-030131-3922]
ENSDARG00000074776	75.3724	-1.77804	0.473865	-3.75221	0.000175284	0.00578613	tmem154	transmembrane protein 154 [Source:ZFIN;Acc:ZDB-GENE-030131-2401]
ENSDARG00000046012	76.7013	-1.781	0.461387	-3.8601	0.000113341	0.00424163	slc47a1	solute carrier family 47 member 1 [Source:ZFIN;Acc:ZDB-GENE-050327-20]
ENSDARG00000018653	53.3698	-1.78177	0.546982	-3.25746	0.00112416	0.0228931	acot7	acyl-CoA thioesterase 7 [Source:ZFIN;Acc:ZDB-GENE-040912-42]
ENSDARG00000093977	89.6835	-1.78328	0.405833	-4.39412	1.11224e-05	0.000729451
ENSDARG00000068849	66.5076	-1.78446	0.576772	-3.09388	0.00197554	0.0339016	fam83ha	family with sequence similarity 83 member Ha [Source:ZFIN;Acc:ZDB-GENE-090312-104]
ENSDARG00000052288	65.1123	-1.79329	0.565919	-3.16882	0.00153059	0.0285595	zmp:0000000634	zmp:0000000634 [Source:ZFIN;Acc:ZDB-GENE-130530-637]
ENSDARG00000016011	95.2849	-1.7958	0.551378	-3.25693	0.00112624	0.0229076	gpcpd1	glycerophosphocholine phosphodiesterase 1 [Source:ZFIN;Acc:ZDB-GENE-060503-472]
ENSDARG00000021004	352.326	-1.79589	0.304744	-5.89312	3.7898e-09	9.40911e-07	c5	complement component 5 [Source:ZFIN;Acc:ZDB-GENE-120510-2]
ENSDARG00000102883	428.011	-1.79866	0.459153	-3.91734	8.95305e-05	0.00354413	SPTBN1	spectrin, beta, non-erythrocytic 1 [Source:NCBI gene (formerly Entrezgene);Acc:553451]
ENSDARG00000020364	659.684	-1.80308	0.313047	-5.75977	8.42276e-09	1.85975e-06	fbp1b	fructose-1,6-bisphosphatase 1b [Source:ZFIN;Acc:ZDB-GENE-021206-11]
ENSDARG00000000370	165.674	-1.80465	0.425318	-4.24306	2.20496e-05	0.00123428
ENSDARG00000070713	27.8646	-1.80952	0.619096	-2.92285	0.00346848	0.0488565	prss60.1	serine protease 60.1 [Source:ZFIN;Acc:ZDB-GENE-070424-25]
ENSDARG00000006427	3779.37	-1.81073	0.434172	-4.17053	3.03893e-05	0.00158503	fabp2	fatty acid binding protein 2, intestinal [Source:ZFIN;Acc:ZDB-GENE-991019-5]
ENSDARG00000092310	41.6033	-1.8115	0.536966	-3.37358	0.00074198	0.0168703	si:ch211-199g17.2	si:ch211-199g17.2 [Source:ZFIN;Acc:ZDB-GENE-060503-396]
ENSDARG00000095893	42.7392	-1.81366	0.561439	-3.23039	0.00123624	0.0243957
ENSDARG00000073753	77.9181	-1.81884	0.504788	-3.60317	0.000314359	0.00905354	tacc1	transforming, acidic coiled-coil containing protein 1 [Source:ZFIN;Acc:ZDB-GENE-090521-5]
ENSDARG00000093304	143.489	-1.8195	0.526328	-3.45697	0.000546286	0.0134869	si:dkey-221j11.3	si:dkey-221j11.3 [Source:NCBI gene (formerly Entrezgene);Acc:100317168]
ENSDARG00000055278	179.607	-1.81974	0.447198	-4.06919	4.71759e-05	0.00224277	cfb	complement factor B [Source:ZFIN;Acc:ZDB-GENE-980526-487]
ENSDARG00000011701	770.046	-1.82583	0.301465	-6.05651	1.39104e-09	4.31919e-07	ctsll	cathepsin L, like [Source:ZFIN;Acc:ZDB-GENE-041010-76]
ENSDARG00000045516	540.92	-1.83481	0.300049	-6.11505	9.65248e-10	3.1969e-07	itih2	inter-alpha-trypsin inhibitor heavy chain 2 [Source:ZFIN;Acc:ZDB-GENE-040426-1942]
ENSDARG00000103388	128.507	-1.83553	0.542749	-3.38191	0.000719847	0.0164612	znf609a	zinc finger protein 609a [Source:ZFIN;Acc:ZDB-GENE-030131-6219]
ENSDARG00000041490	6391.81	-1.84124	0.446553	-4.12323	3.73604e-05	0.00187009
ENSDARG00000022085	84.4242	-1.84531	0.597104	-3.09044	0.00199863	0.0341503	si:dkey-34e4.1	si:dkey-34e4.1 [Source:ZFIN;Acc:ZDB-GENE-070705-456]
ENSDARG00000042094	705.627	-1.84695	0.267037	-6.91643	4.63154e-12	2.29762e-09	eef2a.1	eukaryotic translation elongation factor 2a, tandem duplicate 1 [Source:ZFIN;Acc:ZDB-GENE-050522-500]
ENSDARG00000096533	155.822	-1.85012	0.376251	-4.91724	8.77741e-07	9.13218e-05	rltgr	RAMP-like triterpene glycoside receptor [Source:ZFIN;Acc:ZDB-GENE-100727-4]
ENSDARG00000060192	31.5908	-1.86413	0.585666	-3.18292	0.00145798	0.0274886	rpusd1	RNA pseudouridine synthase domain containing 1 [Source:ZFIN;Acc:ZDB-GENE-060929-444]
ENSDARG00000021288	54.0243	-1.86494	0.577282	-3.23056	0.00123549	0.0243957	mier3b	mesoderm induction early response 1, family member 3 b [Source:ZFIN;Acc:ZDB-GENE-070424-65]
ENSDARG00000018296	149.204	-1.87016	0.482289	-3.87767	0.000105461	0.00402248	rev1	REV1 DNA directed polymerase [Source:ZFIN;Acc:ZDB-GENE-081105-180]
ENSDARG00000051890	73.7247	-1.87796	0.580964	-3.2325	0.00122714	0.0242644		haptoglobin [Source:NCBI gene (formerly Entrezgene);Acc:566096]
ENSDARG00000042065	180.353	-1.87889	0.447208	-4.20138	2.65293e-05	0.001421	eef2a.2	eukaryotic translation elongation factor 2a, tandem duplicate 2 [Source:ZFIN;Acc:ZDB-GENE-050208-348]
ENSDARG00000102456	341.926	-1.8794	0.438276	-4.28817	1.80153e-05	0.00104373	cfhl4	complement factor H like 4 [Source:ZFIN;Acc:ZDB-GENE-030131-251]
ENSDARG00000018958	359.638	-1.88073	0.448012	-4.19794	2.69352e-05	0.00143886	nrarpb	NOTCH regulated ankyrin repeat protein b [Source:ZFIN;Acc:ZDB-GENE-030515-7]
ENSDARG00000061566	153.284	-1.88114	0.465827	-4.03827	5.3847e-05	0.00245848	slc7a3b	solute carrier family 7 member 3b [Source:ZFIN;Acc:ZDB-GENE-120813-6]
ENSDARG00000086254	301.956	-1.883	0.258816	-7.27545	3.45269e-13	2.07915e-10	hhla2b.2	HERV-H LTR-associating 2b, tandem duplicate 2 [Source:ZFIN;Acc:ZDB-GENE-131121-425]
ENSDARG00000037186	107.197	-1.89026	0.582941	-3.24263	0.00118432	0.0237726	tpbgb	trophoblast glycoprotein b [Source:ZFIN;Acc:ZDB-GENE-091218-2]
ENSDARG00000008403	88.0145	-1.89622	0.614553	-3.08554	0.00203185	0.0344514	phospho1	phosphoethanolamine/phosphocholine phosphatase 1 [Source:ZFIN;Acc:ZDB-GENE-040801-198]
ENSDARG00000100366	414.638	-1.89668	0.424271	-4.47043	7.80626e-06	0.00054793	si:dkey-102m7.3	si:dkey-102m7.3 [Source:ZFIN;Acc:ZDB-GENE-091204-389]
ENSDARG00000071491	54.5425	-1.89694	0.475821	-3.98667	6.70072e-05	0.00286354	nrros	negative regulator of reactive oxygen species [Source:ZFIN;Acc:ZDB-GENE-040808-36]
ENSDARG00000094271	64.2484	-1.89747	0.644245	-2.94526	0.00322685	0.04684
ENSDARG00000091317	56.7693	-1.90014	0.615886	-3.08522	0.002034	0.0344577
ENSDARG00000074401	36.4419	-1.90458	0.618962	-3.07706	0.0020905	0.0351757	gnpat	glyceronephosphate O-acyltransferase [Source:ZFIN;Acc:ZDB-GENE-040618-4]
ENSDARG00000074316	37.1349	-1.90557	0.569213	-3.34773	0.000814752	0.0180298	ITGA1	integrin subunit alpha 1 [Source:HGNC Symbol;Acc:HGNC:6134]
ENSDARG00000070705	55.1643	-1.91249	0.492374	-3.88421	0.000102663	0.00393847	zgc:64022	zgc:64022 [Source:ZFIN;Acc:ZDB-GENE-040426-1340]
ENSDARG00000079486	63.9101	-1.93857	0.564466	-3.43434	0.000594007	0.0144836	fam20a	FAM20A golgi associated secretory pathway pseudokinase [Source:ZFIN;Acc:ZDB-GENE-081022-117]
ENSDARG00000077407	135.28	-1.93911	0.463567	-4.18302	2.87663e-05	0.0015163	si:dkey-184p18.2	si:dkey-184p18.2 [Source:ZFIN;Acc:ZDB-GENE-060503-55]
ENSDARG00000076838	352.577	-1.94285	0.449145	-4.32567	1.52066e-05	0.000924114	apom	apolipoprotein M [Source:ZFIN;Acc:ZDB-GENE-010605-5]
ENSDARG00000021086	124.344	-1.94487	0.615195	-3.16138	0.00157023	0.0288513	znf367	zinc finger protein 367 [Source:ZFIN;Acc:ZDB-GENE-050417-231]
ENSDARG00000058940	80.4044	-1.95196	0.448144	-4.35566	1.32665e-05	0.000853177	pierce1	piercer of microtubule wall 1 [Source:ZFIN;Acc:ZDB-GENE-081104-197]
ENSDARG00000068191	198.432	-1.95327	0.644294	-3.03165	0.00243223	0.0388135	cdh15	cadherin 15, type 1, M-cadherin (myotubule) [Source:ZFIN;Acc:ZDB-GENE-030131-780]
ENSDARG00000079840	48.72	-1.95527	0.636303	-3.07285	0.00212023	0.0354692	kcnma1a	potassium large conductance calcium-activated channel, subfamily M, alpha member 1a [Source:ZFIN;Acc:ZDB-GENE-070202-9]
ENSDARG00000105545	68.0986	-1.95713	0.600123	-3.26122	0.00110934	0.0227501
ENSDARG00000095807	30.4011	-1.96449	0.670559	-2.92964	0.00339358	0.048342
ENSDARG00000088539	70.3686	-1.97187	0.488346	-4.03786	5.39402e-05	0.00245848	ponzr2	plac8 onzin related protein 2 [Source:ZFIN;Acc:ZDB-GENE-050411-41]
ENSDARG00000007795	1387.99	-1.97375	0.233686	-8.44615	3.01057e-17	3.32367e-14	cst3	cystatin C (amyloid angiopathy and cerebral hemorrhage) [Source:ZFIN;Acc:ZDB-GENE-030131-373]
ENSDARG00000035602	416.645	-1.97569	0.357284	-5.52976	3.20676e-08	5.79316e-06	dao.1	D-amino-acid oxidase, tandem duplicate 1 [Source:ZFIN;Acc:ZDB-GENE-050913-127]
ENSDARG00000035257	61.9113	-1.97751	0.521502	-3.79194	0.000149473	0.00514789	akr1a1a	aldo-keto reductase family 1, member A1a (aldehyde reductase) [Source:ZFIN;Acc:ZDB-GENE-040808-44]
ENSDARG00000079126	52.8436	-1.98548	0.566998	-3.50174	0.000462237	0.0119139
ENSDARG00000102004	554.369	-1.99193	0.5262	-3.7855	0.0001534	0.0052558	apoea	apolipoprotein Ea [Source:ZFIN;Acc:ZDB-GENE-010724-18]
ENSDARG00000059227	4507.73	-1.99484	0.493397	-4.04308	5.27542e-05	0.00242568	fabp1b.1	fatty acid binding protein 1b, tandem duplicate 1 [Source:ZFIN;Acc:ZDB-GENE-050522-96]
ENSDARG00000095025	68.5887	-1.99739	0.471987	-4.23188	2.31748e-05	0.0012864
ENSDARG00000051731	35.3969	-2.00129	0.614381	-3.25741	0.00112433	0.0228931	faap24	FA core complex associated protein 24 [Source:ZFIN;Acc:ZDB-GENE-070410-53]
ENSDARG00000091127	47.5465	-2.00366	0.641574	-3.12304	0.00178994	0.0313666	klf15	Kruppel like factor 15 [Source:ZFIN;Acc:ZDB-GENE-030131-7844]
ENSDARG00000075931	162.649	-2.00426	0.37226	-5.38402	7.28402e-08	1.13975e-05	acsl5	acyl-CoA synthetase long chain family member 5 [Source:ZFIN;Acc:ZDB-GENE-040912-169]
ENSDARG00000070038	85.9065	-2.00502	0.606889	-3.30376	0.000953963	0.0204721	rbp2a	retinol binding protein 2a, cellular [Source:ZFIN;Acc:ZDB-GENE-020320-2]
ENSDARG00000100896	35.0977	-2.00862	0.652488	-3.0784	0.00208118	0.0351081	znf973	zinc finger protein 973 [Source:ZFIN;Acc:ZDB-GENE-080218-9]
ENSDARG00000056196	194.569	-2.02392	0.288322	-7.01966	2.22401e-12	1.16304e-09	slc2a2	solute carrier family 2 member 2 [Source:ZFIN;Acc:ZDB-GENE-030131-1213]
ENSDARG00000098890	269.054	-2.02466	0.397123	-5.09832	3.42676e-07	4.16437e-05	cyp2aa9	cytochrome P450, family 2, subfamily AA, polypeptide 9 [Source:ZFIN;Acc:ZDB-GENE-080724-3]
ENSDARG00000023287	22.6983	-2.04053	0.677507	-3.01182	0.00259683	0.0405694	hsd17b3	hydroxysteroid (17-beta) dehydrogenase 3 [Source:ZFIN;Acc:ZDB-GENE-040426-1339]
ENSDARG00000021154	121.04	-2.04584	0.368044	-5.55867	2.71844e-08	5.04868e-06	zgc:92040	zgc:92040 [Source:ZFIN;Acc:ZDB-GENE-040718-87]
ENSDARG00000102241	487.722	-2.05574	0.345926	-5.94272	2.80334e-09	7.42774e-07	zgc:136410	zgc:136410 [Source:ZFIN;Acc:ZDB-GENE-060421-6071]
ENSDARG00000075016	244.524	-2.06063	0.439538	-4.68817	2.75657e-06	0.000235101
ENSDARG00000071601	1809.07	-2.06186	0.476528	-4.32683	1.51269e-05	0.000924114	pvalb9	parvalbumin 9 [Source:ZFIN;Acc:ZDB-GENE-030805-4]
ENSDARG00000015866	9521.27	-2.06567	0.421333	-4.9027	9.45274e-07	9.7329e-05	apoa2	apolipoprotein A-II [Source:ZFIN;Acc:ZDB-GENE-030131-1046]
ENSDARG00000092155	1123.34	-2.07062	0.419261	-4.93875	7.86257e-07	8.26693e-05	apoc2	apolipoprotein C-II [Source:ZFIN;Acc:ZDB-GENE-030131-2168]
ENSDARG00000078550	321.039	-2.0727	0.384083	-5.3965	6.79544e-08	1.08031e-05	zgc:194839	zgc:194839 [Source:ZFIN;Acc:ZDB-GENE-081022-153]
ENSDARG00000039164	26.7226	-2.07329	0.641285	-3.23303	0.00122485	0.0242644	mhc1uma	major histocompatibility complex class I UMA [Source:ZFIN;Acc:ZDB-GENE-140820-1]
ENSDARG00000077372	439.993	-2.07571	0.439002	-4.72823	2.2648e-06	0.000198265	tfr1b	transferrin receptor 1b [Source:ZFIN;Acc:ZDB-GENE-041220-2]
ENSDARG00000020866	2500.04	-2.07927	0.377624	-5.50618	3.66694e-08	6.50619e-06	apoa4b.2	apolipoprotein A-IV b, tandem duplicate 2 [Source:ZFIN;Acc:ZDB-GENE-030131-3143]
ENSDARG00000097934	30.5633	-2.08212	0.634709	-3.28043	0.00103648	0.0217039	si:dkey-221l4.10	si:dkey-221l4.10 [Source:ZFIN;Acc:ZDB-GENE-131121-493]
ENSDARG00000062181	65.4236	-2.08805	0.658556	-3.17065	0.001521	0.0284073	bmt2	base methyltransferase of 25S rRNA 2 homolog [Source:ZFIN;Acc:ZDB-GENE-060825-17]
ENSDARG00000043646	65.2533	-2.09043	0.545118	-3.83481	0.000125661	0.00455681	slc6a8	solute carrier family 6 member 8 [Source:ZFIN;Acc:ZDB-GENE-071024-2]
ENSDARG00000007727	33.9029	-2.09249	0.691271	-3.02702	0.00246975	0.0390756	rgl2	ral guanine nucleotide dissociation stimulator-like 2 [Source:ZFIN;Acc:ZDB-GENE-010131-1]
ENSDARG00000069559	164.108	-2.09769	0.518891	-4.04263	5.28541e-05	0.00242568
ENSDARG00000075819	131.3	-2.11809	0.530125	-3.99546	6.45678e-05	0.00278328	arhgef2	rho/rac guanine nucleotide exchange factor (GEF) 2 [Source:ZFIN;Acc:ZDB-GENE-030717-1]
ENSDARG00000001437	193.004	-2.12624	0.575037	-3.69758	0.000217665	0.00684403	slc2a1a	solute carrier family 2 member 1a [Source:ZFIN;Acc:ZDB-GENE-030131-3158]
ENSDARG00000031616	47.8033	-2.12713	0.567918	-3.7455	0.000180038	0.00590382	g6pc1a.1	glucose-6-phosphatase catalytic subunit 1a, tandem duplicate 1 [Source:ZFIN;Acc:ZDB-GENE-031001-4]
ENSDARG00000093774	159.463	-2.13459	0.698581	-3.05561	0.002246	0.0370395	rbp2b	retinol binding protein 2b, cellular [Source:ZFIN;Acc:ZDB-GENE-040715-7]
ENSDARG00000036864	116.191	-2.13517	0.423373	-5.04325	4.57697e-07	5.24605e-05	slc34a2b	solute carrier family 34 member 2b [Source:ZFIN;Acc:ZDB-GENE-030709-1]
ENSDARG00000079784	40.1127	-2.1393	0.572881	-3.73428	0.000188252	0.00611265	tmem71	transmembrane protein 71 [Source:ZFIN;Acc:ZDB-GENE-070912-222]
ENSDARG00000036171	69.6667	-2.14192	0.496386	-4.31502	1.59589e-05	0.000963935	rnasel3	ribonuclease like 3 [Source:ZFIN;Acc:ZDB-GENE-050809-5]
ENSDARG00000008637	172.719	-2.14758	0.333966	-6.43053	1.27162e-10	4.95481e-08	mttp	microsomal triglyceride transfer protein [Source:ZFIN;Acc:ZDB-GENE-040419-2]
ENSDARG00000074865	27.9637	-2.16424	0.632091	-3.42395	0.000617188	0.014957	frmpd3	FERM and PDZ domain containing 3 [Source:ZFIN;Acc:ZDB-GENE-100316-9]
ENSDARG00000051939	394.665	-2.17057	0.314208	-6.90806	4.91341e-12	2.32475e-09	pcxb	pyruvate carboxylase b [Source:ZFIN;Acc:ZDB-GENE-000831-1]
ENSDARG00000091136	67.607	-2.1743	0.528008	-4.11793	3.82287e-05	0.00190396	zgc:174259	zgc:174259 [Source:ZFIN;Acc:ZDB-GENE-080213-10]
ENSDARG00000061120	1175.94	-2.17748	0.235356	-9.25188	2.20585e-20	3.3719e-17	slc43a2b	solute carrier family 43 member 2b [Source:ZFIN;Acc:ZDB-GENE-041212-6]
ENSDARG00000059836	57.2052	-2.18157	0.644771	-3.38348	0.000715723	0.0164271	ddit3	DNA-damage-inducible transcript 3 [Source:ZFIN;Acc:ZDB-GENE-070410-90]
ENSDARG00000061496	35.4771	-2.19546	0.657376	-3.33974	0.000838569	0.018393	b3galt10.2	beta-1,3-galactosyltransferase 10, tandem duplicate 2 [Source:ZFIN;Acc:ZDB-GENE-030131-8384]
ENSDARG00000101393	112.181	-2.20381	0.571193	-3.85826	0.000114199	0.0042577	si:dkey-31g6.6	si:dkey-31g6.6 [Source:ZFIN;Acc:ZDB-GENE-110209-1]
ENSDARG00000076667	10565.4	-2.20795	0.187771	-11.7587	6.36759e-32	1.26537e-28	ccng1	cyclin G1 [Source:ZFIN;Acc:ZDB-GENE-020322-1]
ENSDARG00000086265	25.8128	-2.20848	0.715884	-3.08497	0.00203569	0.0344577	bsnd	barttin CLCNK type accessory subunit beta [Source:ZFIN;Acc:ZDB-GENE-070705-548]
ENSDARG00000076144	54.321	-2.21147	0.714909	-3.09336	0.00197906	0.0339034	icam3	intercellular adhesion molecule 3 [Source:ZFIN;Acc:ZDB-GENE-060503-219]
ENSDARG00000022101	91.5784	-2.21668	0.578963	-3.8287	0.000128823	0.00461256
ENSDARG00000063518	132.148	-2.24452	0.436386	-5.14343	2.69762e-07	3.54049e-05	zgc:153913	zgc:153913 [Source:ZFIN;Acc:ZDB-GENE-061103-397]
ENSDARG00000094929	290.99	-2.24811	0.629658	-3.57036	0.000356486	0.00981176	apoa4b.3	apolipoprotein A-IV b, tandem duplicate 3 [Source:ZFIN;Acc:ZDB-GENE-100921-47]
ENSDARG00000035544	72.397	-2.25095	0.524579	-4.29096	1.77902e-05	0.00103895	etnppl	ethanolamine-phosphate phospho-lyase [Source:ZFIN;Acc:ZDB-GENE-040426-1133]
ENSDARG00000070441	37.3559	-2.25529	0.77286	-2.91811	0.00352164	0.0493542	zdhhc17	zinc finger DHHC-type palmitoyltransferase 17 [Source:ZFIN;Acc:ZDB-GENE-070424-194]
ENSDARG00000001782	40.5154	-2.26597	0.603777	-3.75299	0.000174737	0.00577767	prkacba	protein kinase, cAMP-dependent, catalytic, beta a [Source:ZFIN;Acc:ZDB-GENE-040426-1351]
ENSDARG00000009886	41.0636	-2.27634	0.695971	-3.27075	0.00107264	0.0222036	rnf114	ring finger protein 114 [Source:ZFIN;Acc:ZDB-GENE-040813-1]
ENSDARG00000056478	27.3359	-2.28494	0.730464	-3.12806	0.00175963	0.0310269	acap2a	ArfGAP with coiled-coil, ankyrin repeat and PH domains 2a [Source:ZFIN;Acc:ZDB-GENE-081104-34]
ENSDARG00000037099	68.5269	-2.29595	0.719263	-3.19209	0.00141249	0.0268351	irs2a	insulin receptor substrate 2a [Source:ZFIN;Acc:ZDB-GENE-040426-975]
ENSDARG00000090722	118.891	-2.29765	0.672726	-3.41544	0.000636799	0.0153202	C20H6orf58	liver-enriched gene 1, tandem duplicate 1 [Source:ZFIN;Acc:ZDB-GENE-030131-1178]
ENSDARG00000040298	2100.09	-2.30916	0.318701	-7.24554	4.30732e-13	2.44558e-10	apoa4b.1	apolipoprotein A-IV b, tandem duplicate 1 [Source:ZFIN;Acc:ZDB-GENE-030131-1263]
ENSDARG00000091702	25.5273	-2.31911	0.748242	-3.09941	0.00193907	0.033478	csnk2a4	casein kinase 2, alpha 4 polypeptide [Source:ZFIN;Acc:ZDB-GENE-141210-9]
ENSDARG00000099252	62.0921	-2.3219	0.482945	-4.80779	1.52605e-06	0.000140397	ipcef1	interaction protein for cytohesin exchange factors 1 [Source:ZFIN;Acc:ZDB-GENE-060929-172]
ENSDARG00000101946	19.8851	-2.33029	0.719717	-3.23778	0.00120463	0.0240105
ENSDARG00000100121	114.644	-2.33082	0.514979	-4.52604	6.0098e-06	0.000452374
ENSDARG00000101160	397.05	-2.33855	0.477366	-4.89885	9.63984e-07	9.87438e-05	apoa4a	apolipoprotein A-IV a [Source:ZFIN;Acc:ZDB-GENE-050417-469]
ENSDARG00000055036	29.0534	-2.34021	0.633815	-3.69227	0.000222261	0.00691199	itih3a.1	inter-alpha-trypsin inhibitor heavy chain 3a, tandem duplicate 1 [Source:ZFIN;Acc:ZDB-GENE-050522-262]
ENSDARG00000094443	26.8187	-2.34074	0.660502	-3.54389	0.000394277	0.010531
ENSDARG00000098803	360.235	-2.34497	0.442006	-5.30529	1.12491e-07	1.66823e-05	cyp2aa4	cytochrome P450, family 2, subfamily AA, polypeptide 4 [Source:ZFIN;Acc:ZDB-GENE-040625-72]
ENSDARG00000032951	84.0922	-2.35314	0.756428	-3.11086	0.00186545	0.0324607	NRBP2	nuclear receptor binding protein 2 [Source:HGNC Symbol;Acc:HGNC:19339]
ENSDARG00000037281	407.866	-2.35346	0.485942	-4.8431	1.27832e-06	0.000122092	fgg	fibrinogen gamma chain [Source:ZFIN;Acc:ZDB-GENE-040426-1998]
ENSDARG00000090818	27.3415	-2.35499	0.768252	-3.06538	0.00217392	0.0360903	cacfd1	calcium channel flower domain containing 1 [Source:ZFIN;Acc:ZDB-GENE-120215-178]
ENSDARG00000100442	140.011	-2.36534	0.535848	-4.4142	1.01382e-05	0.000687591	cfh	complement factor H [Source:ZFIN;Acc:ZDB-GENE-050208-661]
ENSDARG00000093199	93.6981	-2.37213	0.613475	-3.86671	0.000110311	0.00416751
ENSDARG00000063258	83.4834	-2.38187	0.68224	-3.49125	0.000480774	0.0122644	rfx5	regulatory factor X, 5 [Source:ZFIN;Acc:ZDB-GENE-070717-3]
ENSDARG00000093874	22.4807	-2.40274	0.737615	-3.25744	0.0011242	0.0228931
ENSDARG00000041645	372.666	-2.41056	0.311515	-7.73818	1.00847e-14	7.42232e-12	a2ml3	alpha-2-macroglobulin-like 3 [Source:ZFIN;Acc:ZDB-GENE-030131-9800]
ENSDARG00000057678	72.8191	-2.41481	0.47273	-5.10822	3.25206e-07	4.01446e-05	sfrp1b	secreted frizzled-related protein 1b [Source:ZFIN;Acc:ZDB-GENE-061103-1]
ENSDARG00000078757	107.805	-2.41988	0.676855	-3.57518	0.000349985	0.00965959
ENSDARG00000039516	101.468	-2.42632	0.654164	-3.70904	0.000208047	0.00660433	c8a	complement component 8, alpha polypeptide [Source:ZFIN;Acc:ZDB-GENE-040801-239]
ENSDARG00000095454	44.3607	-2.42926	0.72505	-3.35047	0.000806735	0.0178723
ENSDARG00000096933	95.544	-2.43476	0.554272	-4.39272	1.11942e-05	0.000731745	si:ch211-135n15.2	si:ch211-135n15.2 [Source:ZFIN;Acc:ZDB-GENE-131121-526]
ENSDARG00000093253	24.6442	-2.44813	0.724632	-3.37845	0.000728966	0.0166506	mfsd3	major facilitator superfamily domain containing 3 [Source:ZFIN;Acc:ZDB-GENE-060526-263]
ENSDARG00000026771	28.1934	-2.45061	0.75641	-3.23979	0.00119619	0.0238662	tmem41ab	transmembrane protein 41ab [Source:ZFIN;Acc:ZDB-GENE-040426-2050]
ENSDARG00000079034	27.5211	-2.45079	0.696893	-3.51674	0.000436883	0.0113934	zpax4	zona pellucida protein AX 4 [Source:ZFIN;Acc:ZDB-GENE-030131-6199]
ENSDARG00000079501	65.3201	-2.4831	0.484988	-5.11992	3.05671e-07	3.84449e-05
ENSDARG00000042780	2459.67	-2.51474	0.528451	-4.7587	1.94843e-06	0.000174411	apoba	apolipoprotein Ba [Source:ZFIN;Acc:ZDB-GENE-070702-4]
ENSDARG00000042130	38.2664	-2.52369	0.862925	-2.92458	0.00344924	0.0487506	zp3a.2	zona pellucida glycoprotein 3a, tandem duplicate 2 [Source:ZFIN;Acc:ZDB-GENE-040727-2]
ENSDARG00000058470	47.6096	-2.56556	0.702972	-3.6496	0.00026265	0.00791944	mapk13	mitogen-activated protein kinase 13 [Source:ZFIN;Acc:ZDB-GENE-041111-17]
ENSDARG00000116586	46.1647	-2.57509	0.788593	-3.26543	0.00109299	0.0225039
ENSDARG00000003181	33.5417	-2.6017	0.791102	-3.2887	0.0010065	0.0212778	sult1st4	sulfotransferase family 1, cytosolic sulfotransferase 4 [Source:ZFIN;Acc:ZDB-GENE-040426-2054]
ENSDARG00000075827	18.5821	-2.61269	0.800583	-3.26349	0.0011005	0.0226155	f7i	coagulation factor VIIi [Source:ZFIN;Acc:ZDB-GENE-021206-10]
ENSDARG00000045299	66.0041	-2.61725	0.489648	-5.34517	9.03344e-08	1.38087e-05	vmo1b	vitelline membrane outer layer 1 homolog b [Source:ZFIN;Acc:ZDB-GENE-120215-131]
ENSDARG00000015662	1478.41	-2.61904	0.309611	-8.45914	2.69351e-17	3.14856e-14	pla2g12b	phospholipase A2, group XIIB [Source:ZFIN;Acc:ZDB-GENE-040426-2771]
ENSDARG00000075803	76.2876	-2.62268	0.439926	-5.96164	2.49721e-09	6.79788e-07	slc41a2a	solute carrier family 41 member 2a [Source:ZFIN;Acc:ZDB-GENE-130530-781]
ENSDARG00000022767	13457.9	-2.64712	0.355663	-7.44278	9.85915e-14	6.32003e-11	apobb.1	apolipoprotein Bb, tandem duplicate 1 [Source:ZFIN;Acc:ZDB-GENE-030131-9732]
ENSDARG00000007349	17.9634	-2.65236	0.843956	-3.14278	0.00167353	0.0299421	dmrt1	doublesex and mab-3 related transcription factor 1 [Source:ZFIN;Acc:ZDB-GENE-050511-1]
ENSDARG00000023157	225.703	-2.66143	0.445372	-5.97576	2.29019e-09	6.69249e-07	cbln10	cerebellin 10 [Source:ZFIN;Acc:ZDB-GENE-030131-4615]
ENSDARG00000032156	39.7979	-2.68538	0.915417	-2.93351	0.00335153	0.0480459	zgc:171776	zgc:171776 [Source:ZFIN;Acc:ZDB-GENE-071004-36]
ENSDARG00000091947	45.0796	-2.70215	0.781661	-3.45694	0.000546346	0.0134869	znf106b	zinc finger protein 106b [Source:ZFIN;Acc:ZDB-GENE-091118-24]
ENSDARG00000063313	37.5968	-2.73866	0.731935	-3.74167	0.000182804	0.00596498	plbd1a	phospholipase B domain containing 1a [Source:ZFIN;Acc:ZDB-GENE-050411-22]
ENSDARG00000002986	24.203	-2.74086	0.871808	-3.14388	0.00166725	0.0299021	gda	guanine deaminase [Source:ZFIN;Acc:ZDB-GENE-050522-434]
ENSDARG00000037144	30.8062	-2.75084	0.706534	-3.89342	9.8839e-05	0.00383619	cpb2	carboxypeptidase B2 (plasma) [Source:ZFIN;Acc:ZDB-GENE-050522-259]
ENSDARG00000020427	37.4863	-2.75299	0.600234	-4.58653	4.50672e-06	0.000353983	nceh1a	neutral cholesterol ester hydrolase 1a [Source:ZFIN;Acc:ZDB-GENE-040711-2]
ENSDARG00000014098	37.5376	-2.77628	0.668315	-4.15414	3.26507e-05	0.00169408	pkd2	polycystic kidney disease 2 [Source:ZFIN;Acc:ZDB-GENE-040827-4]
ENSDARG00000034989	20.126	-2.78363	0.906893	-3.06941	0.0021448	0.0356964	retsatl	retinol saturase (all-trans-retinol 13,14-reductase) like [Source:ZFIN;Acc:ZDB-GENE-051113-252]
ENSDARG00000095997	23.4249	-2.80585	0.90224	-3.10987	0.00187168	0.0325395
ENSDARG00000088507	18.6439	-2.83664	0.860975	-3.29469	0.00098532	0.0209639	znf982	zinc finger protein 982 [Source:ZFIN;Acc:ZDB-GENE-131120-1]
ENSDARG00000078392	36.7928	-2.8394	0.885339	-3.20714	0.00134063	0.0257899	chpfa	chondroitin polymerizing factor a [Source:ZFIN;Acc:ZDB-GENE-100504-2]
ENSDARG00000105000	61.3818	-2.85929	0.825286	-3.46461	0.000531007	0.0133067	c2cd2	C2 calcium dependent domain containing 2 [Source:ZFIN;Acc:ZDB-GENE-110728-1]
ENSDARG00000094504	28.0212	-2.87939	0.866678	-3.32233	0.0008927	0.0194515	plekha1b	pleckstrin homology domain containing, family A (phosphoinositide binding specific) member 1b [Source:ZFIN;Acc:ZDB-GENE-110408-54]
ENSDARG00000035468	34.8933	-2.88042	0.829736	-3.47149	0.000517584	0.013036	slc25a25b	solute carrier family 25 member 25b [Source:ZFIN;Acc:ZDB-GENE-060526-340]
ENSDARG00000069375	52.4628	-2.89466	0.67338	-4.2987	1.71802e-05	0.00101307	zgc:162608	zgc:162608 [Source:ZFIN;Acc:ZDB-GENE-070410-86]
ENSDARG00000004979	48.3392	-2.91828	0.784723	-3.71886	0.000200121	0.00637308	elovl5	ELOVL fatty acid elongase 5 [Source:ZFIN;Acc:ZDB-GENE-040407-2]
ENSDARG00000052527	50.8147	-2.92675	0.725639	-4.03334	5.49892e-05	0.00248917	mul1	mitochondrial E3 ubiquitin protein ligase 1 [Source:ZFIN;Acc:ZDB-GENE-050208-236]
ENSDARG00000088549	16.9855	-2.95136	0.981312	-3.00756	0.00263351	0.0408533	si:ch1073-390k14.1	si:ch1073-390k14.1 [Source:ZFIN;Acc:ZDB-GENE-141215-14]
ENSDARG00000098451	32.4176	-2.96467	0.879448	-3.37106	0.000748803	0.0169286	tlcd4a	TLC domain containing 4a [Source:ZFIN;Acc:ZDB-GENE-090402-1]
ENSDARG00000099164	25.5393	-2.98589	1.0197	-2.9282	0.00340933	0.0484277	NACC1	nucleus accumbens associated 1 [Source:HGNC Symbol;Acc:HGNC:20967]
ENSDARG00000069467	23.768	-2.99256	0.945348	-3.16557	0.00154781	0.0287114	IGSF9B	immunoglobulin superfamily member 9B [Source:HGNC Symbol;Acc:HGNC:32326]
ENSDARG00000096954	35.6495	-2.99478	0.846823	-3.53649	0.000405478	0.0107007
ENSDARG00000044365	40.13	-3.0069	0.846345	-3.5528	0.000381152	0.0103191	angptl3	angiopoietin-like 3 [Source:ZFIN;Acc:ZDB-GENE-010817-3]
ENSDARG00000078102	26.4895	-3.03545	0.862458	-3.51954	0.000432297	0.0113034	psda	pleckstrin and Sec7 domain containing a [Source:ZFIN;Acc:ZDB-GENE-090313-44]
ENSDARG00000087249	44.3941	-3.0518	1.00303	-3.0426	0.00234547	0.0380484
ENSDARG00000096834	45.7782	-3.05759	0.928418	-3.29334	0.000990054	0.0210421
ENSDARG00000095057	15.1912	-3.08243	1.01165	-3.04694	0.00231184	0.0377493
ENSDARG00000015476	13.197	-3.21034	1.04756	-3.06459	0.00217969	0.036156	iqch	IQ motif containing H [Source:ZFIN;Acc:ZDB-GENE-050419-242]
ENSDARG00000103858	30.2934	-3.23714	0.752852	-4.29983	1.70928e-05	0.00101092	ARF5	ADP ribosylation factor 5 [Source:HGNC Symbol;Acc:HGNC:658]
ENSDARG00000104613	126.32	-3.27657	0.406056	-8.06924	7.07373e-16	6.87704e-13
ENSDARG00000011909	49.3115	-3.32974	0.852135	-3.90753	9.32461e-05	0.0036548	ITPR2	inositol 1,4,5-trisphosphate receptor type 2 [Source:HGNC Symbol;Acc:HGNC:6181]
ENSDARG00000062278	37.2111	-3.37965	0.887173	-3.80946	0.000139272	0.00489844	c1galt1a	core 1 synthase, glycoprotein-N-acetylgalactosamine 3-beta-galactosyltransferase 1a [Source:ZFIN;Acc:ZDB-GENE-060503-810]
ENSDARG00000092381	14.6428	-3.40084	1.11461	-3.05114	0.00227976	0.0374099
ENSDARG00000060127	45.7573	-3.42811	0.850476	-4.03081	5.55848e-05	0.00250869	adamts3	ADAM metallopeptidase with thrombospondin type 1 motif, 3 [Source:ZFIN;Acc:ZDB-GENE-110223-1]
ENSDARG00000063050	37.4471	-3.44426	0.800748	-4.3013	1.69796e-05	0.00100722	rc3h2	ring finger and CCCH-type domains 2 [Source:ZFIN;Acc:ZDB-GENE-060503-694]
ENSDARG00000074414	18.6791	-3.47531	1.18782	-2.92579	0.0034358	0.0486298	sema4ba	sema domain, immunoglobulin domain (Ig), transmembrane domain (TM) and short cytoplasmic domain, (semaphorin) 4Ba [Source:ZFIN;Acc:ZDB-GENE-070705-31]
ENSDARG00000093954	36.2238	-3.51861	0.646172	-5.44532	5.17127e-08	8.63558e-06	si:dkey-9i23.16	si:dkey-9i23.16 [Source:ZFIN;Acc:ZDB-GENE-090313-362]
ENSDARG00000104207	23.4593	-3.56957	0.891807	-4.00262	6.26442e-05	0.00273597	pcyt1bb	phosphate cytidylyltransferase 1B, choline b [Source:ZFIN;Acc:ZDB-GENE-051120-48]
ENSDARG00000004199	21.4587	-3.58498	0.938215	-3.82106	0.000132877	0.00470683	spam1	sperm adhesion molecule 1 [Source:ZFIN;Acc:ZDB-GENE-050506-63]
ENSDARG00000103439	37.6427	-3.63377	0.836131	-4.34593	1.38688e-05	0.000880516
ENSDARG00000078557	33.478	-3.63658	1.12229	-3.24032	0.00119397	0.0238594
ENSDARG00000087061	18.1105	-3.65541	1.2182	-3.00066	0.00269398	0.0415128
ENSDARG00000061357	17.4708	-3.65809	1.06401	-3.43802	0.000585985	0.0143407	chst6	carbohydrate sulfotransferase 6 [Source:ZFIN;Acc:ZDB-GENE-060810-74]
ENSDARG00000041685	18.4761	-3.68434	1.21024	-3.04431	0.00233213	0.0378937
ENSDARG00000105212	20.4581	-3.74315	0.959193	-3.90239	9.52458e-05	0.00371122	cfhl1	complement factor H like 1 [Source:ZFIN;Acc:ZDB-GENE-050208-342]
ENSDARG00000101752	19.6047	-3.76746	1.14253	-3.29747	0.00097561	0.020869	plekhg5b	pleckstrin homology domain containing, family G (with RhoGef domain) member 5b [Source:ZFIN;Acc:ZDB-GENE-090908-6]
ENSDARG00000071341	22.2268	-3.78823	0.875593	-4.32648	1.51514e-05	0.000924114
ENSDARG00000089331	18.2743	-3.82035	0.99269	-3.84848	0.000118853	0.0043738	urahb	urate (5-hydroxyiso-) hydrolase b [Source:ZFIN;Acc:ZDB-GENE-161215-1]
ENSDARG00000114646	14.3092	-3.83071	1.10175	-3.47693	0.00050719	0.0128067
ENSDARG00000104572	26.4127	-3.83659	0.838786	-4.57398	4.78535e-06	0.00037292
ENSDARG00000052142	25.1047	-3.8388	1.22503	-3.13364	0.00172654	0.0305247	acvr1bb	activin A receptor type 1Bb [Source:ZFIN;Acc:ZDB-GENE-131120-9]
ENSDARG00000029830	22.9688	-3.84132	0.872255	-4.4039	1.06321e-05	0.000705548	myf6	myogenic factor 6 [Source:ZFIN;Acc:ZDB-GENE-040309-2]
ENSDARG00000031422	13.8422	-3.91567	1.21265	-3.22901	0.0012422	0.0244405	igfbp2b	insulin-like growth factor binding protein 2b [Source:ZFIN;Acc:ZDB-GENE-090107-3]
ENSDARG00000006447	13.2749	-3.93141	1.12846	-3.48388	0.000494202	0.0125425	slc19a3a	solute carrier family 19 member 3a [Source:ZFIN;Acc:ZDB-GENE-110411-41]
ENSDARG00000095198	13.7607	-4.06284	1.20802	-3.36322	0.000770386	0.0171611
ENSDARG00000055506	12.5679	-4.08521	1.24891	-3.27101	0.00107163	0.0222036
ENSDARG00000019549	37.5052	-4.09693	0.905781	-4.52309	6.0944e-06	0.000453453	cds1	CDP-diacylglycerol synthase (phosphatidate cytidylyltransferase) 1 [Source:ZFIN;Acc:ZDB-GENE-070705-78]
ENSDARG00000061976	12.0025	-4.14663	1.31302	-3.15808	0.00158811	0.0289484
ENSDARG00000040523	34.2283	-4.15993	0.824	-5.04845	4.45404e-07	5.14597e-05	smpd2a	sphingomyelin phosphodiesterase 2a [Source:ZFIN;Acc:ZDB-GENE-051014-1]
ENSDARG00000094249	19.7128	-4.17926	1.12004	-3.73137	0.000190445	0.00615369
ENSDARG00000101566	10.2057	-4.19889	1.43132	-2.93357	0.00335085	0.0480459
ENSDARG00000096856	14.1446	-4.2553	1.21158	-3.5122	0.00044442	0.0115333
ENSDARG00000068114	30.9325	-4.27084	0.814293	-5.24485	1.56413e-07	2.1889e-05	f11r.2	F11 receptor, tandem duplicate 2 [Source:ZFIN;Acc:ZDB-GENE-060531-67]
ENSDARG00000063922	15130.7	-4.27308	0.53694	-7.9582	1.74555e-15	1.44532e-12	mt-nd6	NADH dehydrogenase 6, mitochondrial [Source:ZFIN;Acc:ZDB-GENE-011205-13]
ENSDARG00000063908	100988	-4.27424	0.359223	-11.8986	1.20392e-32	2.65826e-29	mt-co2	cytochrome c oxidase II, mitochondrial [Source:ZFIN;Acc:ZDB-GENE-011205-15]
ENSDARG00000079549	24.5356	-4.285	1.08264	-3.95793	7.56014e-05	0.00311691	cdc42ep1a	CDC42 effector protein (Rho GTPase binding) 1a [Source:ZFIN;Acc:ZDB-GENE-121128-3]
ENSDARG00000063895	53254.6	-4.31635	0.263733	-16.3664	3.32532e-60	1.65202e-56	mt-nd1	NADH dehydrogenase 1, mitochondrial [Source:ZFIN;Acc:ZDB-GENE-011205-7]
ENSDARG00000063905	219757	-4.44186	0.278842	-15.9297	3.94539e-57	1.56806e-53	mt-co1	cytochrome c oxidase I, mitochondrial [Source:ZFIN;Acc:ZDB-GENE-011205-14]
ENSDARG00000060480	11.9503	-4.44803	1.43465	-3.10043	0.00193239	0.0333916
ENSDARG00000100587	23.7502	-4.45505	1.13049	-3.94082	8.12032e-05	0.00327982
ENSDARG00000063899	49768.5	-4.49957	0.413555	-10.8802	1.43209e-27	2.58713e-24	mt-nd2	NADH dehydrogenase 2, mitochondrial [Source:ZFIN;Acc:ZDB-GENE-011205-8]
ENSDARG00000097790	8.66462	-4.52207	1.49279	-3.02927	0.00245148	0.0389064	si:dkey-234i14.6	si:dkey-234i14.6 [Source:ZFIN;Acc:ZDB-GENE-131121-173]
ENSDARG00000113150	10.1979	-4.53489	1.43946	-3.15042	0.00163038	0.0294001
ENSDARG00000078215	17.1447	-4.53866	1.16594	-3.89269	9.91369e-05	0.00384025	RBSN	rabenosyn, RAB effector [Source:HGNC Symbol;Acc:HGNC:20759]
ENSDARG00000063917	46209.5	-4.54935	0.276564	-16.4495	8.45529e-61	5.60079e-57	mt-nd4	NADH dehydrogenase 4, mitochondrial [Source:ZFIN;Acc:ZDB-GENE-011205-10]
ENSDARG00000100315	10.6665	-4.5985	1.45621	-3.15786	0.00158931	0.0289484	SLC15A1	solute carrier family 15 member 1 [Source:HGNC Symbol;Acc:HGNC:10920]
ENSDARG00000060946	18.9159	-4.60559	1.10147	-4.18132	2.89825e-05	0.00152365	pip5kl1	phosphatidylinositol-4-phosphate 5-kinase-like 1 [Source:ZFIN;Acc:ZDB-GENE-060526-248]
ENSDARG00000042452	9.97635	-4.62109	1.38311	-3.3411	0.000834484	0.0183455	p2rx4b	purinergic receptor P2X, ligand-gated ion channel, 4b [Source:ZFIN;Acc:ZDB-GENE-030319-4]
ENSDARG00000042409	10.3788	-4.68445	1.40981	-3.32274	0.000891371	0.0194438	ralgds	ral guanine nucleotide dissociation stimulator [Source:ZFIN;Acc:ZDB-GENE-081105-110]
ENSDARG00000090340	11.86	-4.77492	1.37723	-3.46705	0.000526202	0.0132029	fam83ga	family with sequence similarity 83 member Ga [Source:ZFIN;Acc:ZDB-GENE-110922-6]
ENSDARG00000094489	18.1993	-4.82148	1.10798	-4.3516	1.3515e-05	0.000864286	si:dkey-58f10.6	si:dkey-58f10.6 [Source:ZFIN;Acc:ZDB-GENE-060526-320]
ENSDARG00000063914	8001.95	-4.83442	0.377875	-12.7937	1.77813e-37	4.41688e-34	mt-nd3	NADH dehydrogenase 3, mitochondrial [Source:ZFIN;Acc:ZDB-GENE-011205-9]
ENSDARG00000111734	11.4212	-4.92297	1.42385	-3.4575	0.000545206	0.0134869
ENSDARG00000063911	83111.8	-4.98404	0.559757	-8.90393	5.3902e-19	7.14093e-16	mt-atp6	ATP synthase 6, mitochondrial [Source:ZFIN;Acc:ZDB-GENE-011205-18]
ENSDARG00000045166	12.8386	-5.00493	1.42548	-3.51106	0.000446332	0.0115488	bhlha15	basic helix-loop-helix family, member a15 [Source:ZFIN;Acc:ZDB-GENE-070803-3]
ENSDARG00000040747	14.3245	-5.07159	1.45017	-3.49723	0.000470116	0.0120544	tm4sf4	transmembrane 4 L six family member 4 [Source:ZFIN;Acc:ZDB-GENE-040801-231]
ENSDARG00000052700	7.6486	-5.11566	1.63842	-3.12231	0.0017944	0.0313894	SLC9B1	si:dkey-162b23.4 [Source:ZFIN;Acc:ZDB-GENE-110411-203]
ENSDARG00000103887	7.91736	-5.17936	1.70067	-3.04549	0.00232303	0.037854
ENSDARG00000041433	13.5213	-5.18365	1.49765	-3.46119	0.000537784	0.0133753	si:dkey-7c18.24	si:dkey-7c18.24 [Source:ZFIN;Acc:ZDB-GENE-041014-63]
ENSDARG00000096273	14.3604	-5.24436	1.3691	-3.83051	0.000127876	0.00459343
ENSDARG00000018846	23.5034	-5.26169	1.14581	-4.59211	4.38791e-06	0.000348786	dgat2	diacylglycerol O-acyltransferase 2 [Source:ZFIN;Acc:ZDB-GENE-050913-15]
ENSDARG00000076075	23.8748	-5.2814	1.11035	-4.7565	1.96979e-06	0.000175532	myh7ba	myosin, heavy chain 7B, cardiac muscle, beta a [Source:ZFIN;Acc:ZDB-GENE-100914-2]
ENSDARG00000078878	22.125	-5.29074	1.13139	-4.6763	2.92094e-06	0.000246999	METTL21C	methyltransferase 21C, AARS1 lysine [Source:HGNC Symbol;Acc:HGNC:33717]
ENSDARG00000096451	8.87683	-5.34496	1.57076	-3.40279	0.000667011	0.0158931
ENSDARG00000093498	8.97093	-5.36501	1.56907	-3.41924	0.000627969	0.0151628	macir	macrophage immunometabolism regulator [Source:ZFIN;Acc:ZDB-GENE-081022-94]
ENSDARG00000101112	9.11473	-5.36532	1.58487	-3.38534	0.000710908	0.0164063
ENSDARG00000063924	80131.9	-5.41624	0.354831	-15.2643	1.32233e-52	4.37956e-49	mt-cyb	cytochrome b, mitochondrial [Source:ZFIN;Acc:ZDB-GENE-011205-17]
ENSDARG00000063912	102138	-5.45212	0.357961	-15.2311	2.20001e-52	6.24551e-49	mt-co3	cytochrome c oxidase III, mitochondrial [Source:ZFIN;Acc:ZDB-GENE-011205-16]
ENSDARG00000045752	4.85675	-5.46584	1.87708	-2.91188	0.00359266	0.0499254
ENSDARG00000105461	4.9944	-5.5041	1.86566	-2.95021	0.00317554	0.0463321
ENSDARG00000070271	9.99205	-5.50791	1.52325	-3.61589	0.000299316	0.00874707
ENSDARG00000098376	5.12829	-5.53596	1.88476	-2.93722	0.00331169	0.047597	si:ch211-207l14.1	si:ch211-207l14.1 [Source:ZFIN;Acc:ZDB-GENE-120215-234]
ENSDARG00000086418	5.1735	-5.55408	1.88054	-2.95346	0.00314238	0.0460479	si:ch211-236p5.3	si:ch211-236p5.3 [Source:ZFIN;Acc:ZDB-GENE-081028-31]
ENSDARG00000036272	5.18966	-5.56047	1.87344	-2.96804	0.00299701	0.0445236	gcgrb	glucagon receptor b [Source:ZFIN;Acc:ZDB-GENE-050516-2]
ENSDARG00000093811	5.25776	-5.57064	1.89033	-2.94691	0.00320968	0.0466589
ENSDARG00000063268	5.25314	-5.57572	1.90082	-2.93333	0.00335345	0.0480459	slc35g1	solute carrier family 35 member G1 [Source:ZFIN;Acc:ZDB-GENE-121214-166]
ENSDARG00000061644	10.4508	-5.59222	1.57246	-3.55635	0.000376048	0.0101948	ensab	endosulfine alpha b [Source:ZFIN;Acc:ZDB-GENE-060526-294]
ENSDARG00000068233	5.32857	-5.59835	1.82049	-3.07518	0.00210374	0.035284	zgc:64051	zgc:64051 [Source:ZFIN;Acc:ZDB-GENE-040426-1349]
ENSDARG00000078775	5.36446	-5.60171	1.88109	-2.9779	0.00290229	0.0436596	RASA2	RAS p21 protein activator 2 [Source:HGNC Symbol;Acc:HGNC:9872]
ENSDARG00000108812	5.42814	-5.61515	1.91117	-2.93808	0.00330257	0.047557
ENSDARG00000043904	5.38123	-5.61711	1.90201	-2.95325	0.00314448	0.0460479	pnrc1	proline-rich nuclear receptor coactivator 1 [Source:ZFIN;Acc:ZDB-GENE-040724-189]
ENSDARG00000096979	5.59958	-5.66094	1.85915	-3.04491	0.0023275	0.037868	npc2.2	NPC intracellular cholesterol transporter 2, tandem duplicate 2 [Source:ZFIN;Acc:ZDB-GENE-080723-11]
ENSDARG00000105498	5.58876	-5.66518	1.83283	-3.09095	0.00199517	0.0341205		TSC22 domain family, member 3 [Source:NCBI gene (formerly Entrezgene);Acc:393541]
ENSDARG00000060838	5.68173	-5.68427	1.85244	-3.06853	0.00215118	0.0357726	trim35-33	tripartite motif containing 35-33 [Source:ZFIN;Acc:ZDB-GENE-081031-1]
ENSDARG00000077749	5.7047	-5.69919	1.88985	-3.01568	0.00256406	0.0401837	USP54	ubiquitin specific peptidase 54 [Source:HGNC Symbol;Acc:HGNC:23513]
ENSDARG00000031534	5.80857	-5.72156	1.77462	-3.2241	0.00126369	0.0247167
ENSDARG00000012829	5.81602	-5.72351	1.81428	-3.15471	0.00160658	0.029103	asah2	N-acylsphingosine amidohydrolase 2 [Source:ZFIN;Acc:ZDB-GENE-041112-1]
ENSDARG00000095275	5.90425	-5.74099	1.8156	-3.16203	0.00156671	0.0288513
ENSDARG00000095324	11.7836	-5.75134	1.50892	-3.81156	0.000138094	0.00486561	galnt8b.2	polypeptide N-acetylgalactosaminyltransferase 8b, tandem duplicate 2 [Source:ZFIN;Acc:ZDB-GENE-041210-84]
ENSDARG00000088245	6.12333	-5.7945	1.77704	-3.26077	0.00111111	0.0227628
ENSDARG00000035533	6.14451	-5.80602	1.78025	-3.26135	0.00110883	0.0227501	tacr1a	tachykinin receptor 1a [Source:ZFIN;Acc:ZDB-GENE-060526-185]
ENSDARG00000111069	6.17137	-5.81436	1.91208	-3.04086	0.00235907	0.0381919	lgi2a	leucine-rich repeat LGI family, member 2a [Source:ZFIN;Acc:ZDB-GENE-060217-2]
ENSDARG00000074712	6.33871	-5.84889	1.74053	-3.36041	0.000778262	0.01728
ENSDARG00000063921	23193.6	-5.90575	0.294034	-20.0853	9.92629e-90	1.97255e-85	mt-nd5	NADH dehydrogenase 5, mitochondrial [Source:ZFIN;Acc:ZDB-GENE-011205-12]
ENSDARG00000070401	6.64266	-5.91954	1.74873	-3.38504	0.000711667	0.0164063	mala.1	mal, T cell differentiation protein a, tandem duplicate 1 [Source:ZFIN;Acc:ZDB-GENE-070424-9]
ENSDARG00000076103	7.21623	-6.0396	1.83084	-3.29882	0.000970928	0.0207912	grid2ipa	glutamate receptor, ionotropic, delta 2 (Grid2) interacting protein, a [Source:ZFIN;Acc:ZDB-GENE-091113-42]
ENSDARG00000076620	7.388	-6.06701	1.67194	-3.62873	0.000284815	0.0084224	abhd8b	abhydrolase domain containing 8b [Source:ZFIN;Acc:ZDB-GENE-130530-805]
ENSDARG00000109604	7.42231	-6.07696	1.71457	-3.54431	0.000393638	0.0105281
ENSDARG00000001463	7.62668	-6.11511	1.6984	-3.60051	0.000317596	0.00910715	tdh2	L-threonine dehydrogenase 2 [Source:ZFIN;Acc:ZDB-GENE-070620-14]
ENSDARG00000100021	7.67664	-6.11699	1.71697	-3.56267	0.0003671	0.0100547	plaat1	phospholipase A and acyltransferase 1 [Source:ZFIN;Acc:ZDB-GENE-040718-330]
ENSDARG00000004763	7.67168	-6.12806	1.72691	-3.54857	0.000387336	0.0104439
ENSDARG00000074120	7.91016	-6.174	1.78281	-3.46307	0.000534042	0.0133313	usp2b	ubiquitin specific peptidase 2b [Source:ZFIN;Acc:ZDB-GENE-100208-2]
ENSDARG00000094415	8.31989	-6.23349	1.66304	-3.74826	0.000178064	0.00584873
ENSDARG00000063916	3106.04	-6.23478	0.341194	-18.2734	1.34757e-74	1.33894e-70	mt-nd4l	NADH dehydrogenase 4L, mitochondrial [Source:ZFIN;Acc:ZDB-GENE-011205-11]
ENSDARG00000090480	8.31084	-6.24244	2.10327	-2.96796	0.00299782	0.0445236	ccdc17	coiled-coil domain containing 17 [Source:ZFIN;Acc:ZDB-GENE-120424-1]
ENSDARG00000077559	8.42249	-6.25752	1.65828	-3.7735	0.000160973	0.00545878
ENSDARG00000026907	8.41346	-6.26187	1.69819	-3.68739	0.000226569	0.00701305	slc48a1a	solute carrier family 48 member 1a [Source:ZFIN;Acc:ZDB-GENE-040718-121]
ENSDARG00000056226	9.46023	-6.42763	1.60756	-3.99838	6.3778e-05	0.00276724	creb3l3a	cAMP responsive element binding protein 3-like 3a [Source:ZFIN;Acc:ZDB-GENE-030131-4298]
ENSDARG00000087839	9.5214	-6.433	1.57427	-4.08633	4.38253e-05	0.00212933	si:dkey-33c14.6	si:dkey-33c14.6 [Source:ZFIN;Acc:ZDB-GENE-131120-188]
ENSDARG00000078749	9.87517	-6.4871	1.63589	-3.9655	7.3243e-05	0.00304239	b4galnt3a	beta-1,4-N-acetyl-galactosaminyl transferase 3a [Source:ZFIN;Acc:ZDB-GENE-060503-519]
ENSDARG00000078272	10.0544	-6.50743	1.58411	-4.10794	3.992e-05	0.00197828	CABP7	calcium binding protein 7 [Source:HGNC Symbol;Acc:HGNC:20834]
ENSDARG00000094978	11.2874	-6.67747	1.5265	-4.37436	1.21787e-05	0.000790898
ENSDARG00000063910	2629.51	-6.78315	1.86992	-3.62751	0.000286171	0.0084499	mt-atp8	ATP synthase 8, mitochondrial [Source:ZFIN;Acc:ZDB-GENE-011205-19]
ENSDARG00000099076	12.4468	-6.8246	1.54981	-4.40351	1.06514e-05	0.000705548
ENSDARG00000097368	28.9655	-7.06328	1.32878	-5.3156	1.06304e-07	1.60706e-05
ENSDARG00000057210	14.6944	-7.06398	1.50206	-4.70288	2.56522e-06	0.000221247	has3	hyaluronan synthase 3 [Source:ZFIN;Acc:ZDB-GENE-021118-1]
ENSDARG00000114258	15.002	-7.08877	1.45897	-4.85876	1.18124e-06	0.000115227	si:dkey-30c15.13	si:dkey-30c15.13 [Source:ZFIN;Acc:ZDB-GENE-060503-73]
ENSDARG00000057231	17.7434	-7.33795	1.51061	-4.8576	1.18816e-06	0.000115227	rorca	RAR-related orphan receptor C a [Source:ZFIN;Acc:ZDB-GENE-990415-250]
ENSDARG00000113632	34.1433	-8.27185	1.4681	-5.63438	1.7569e-08	3.45675e-06
ENSDARG00000019713	32.5344	-2.0201	0.694055	-2.91057	0.00360768	0.0500991
ENSDARG00000057676	1622.69	-0.829217	0.284949	-2.91006	0.00361362	0.0500998	golga7	golgin A7 [Source:ZFIN;Acc:ZDB-GENE-040625-142]
ENSDARG00000070145	322.837	-1.07673	0.370007	-2.91002	0.00361408	0.0500998	MAGI1	membrane associated guanylate kinase, WW and PDZ domain containing 1 [Source:HGNC Symbol;Acc:HGNC:946]
ENSDARG00000103403	4377.77	0.873225	0.300104	2.90974	0.00361725	0.0500998	sar1b	secretion associated, Ras related GTPase 1B [Source:ZFIN;Acc:ZDB-GENE-040426-1958]
ENSDARG00000104108	87.8836	-1.18487	0.407215	-2.90969	0.00361782	0.0500998	slco1d1	solute carrier organic anion transporter family, member 1D1 [Source:ZFIN;Acc:ZDB-GENE-030131-5044]
ENSDARG00000100190	504.13	-1.10842	0.381188	-2.90781	0.00363964	0.050367
ENSDARG00000037318	9554.03	0.593659	0.204194	2.90733	0.00364532	0.0503753	ddost	dolichyl-diphosphooligosaccharide--protein glycosyltransferase subunit (non-catalytic) [Source:ZFIN;Acc:ZDB-GENE-040426-2147]
ENSDARG00000037748	593.709	-0.976478	0.335866	-2.90734	0.00364514	0.0503753	slc43a1b	solute carrier family 43 member 1b [Source:ZFIN;Acc:ZDB-GENE-070209-173]
ENSDARG00000011764	1745.49	0.915178	0.314824	2.90695	0.00364972	0.0504011	ints13	integrator complex subunit 13 [Source:ZFIN;Acc:ZDB-GENE-030131-6224]
ENSDARG00000059556	745.169	0.83845	0.288525	2.90599	0.00366095	0.0505212	recql5	RecQ helicase-like 5 [Source:ZFIN;Acc:ZDB-GENE-071214-1]
ENSDARG00000056467	44.5411	-2.12951	0.73287	-2.90571	0.0036642	0.0505309	tmub2	transmembrane and ubiquitin-like domain containing 2 [Source:ZFIN;Acc:ZDB-GENE-030616-254]
ENSDARG00000010312	206.4	-1.54931	0.53352	-2.90393	0.00368509	0.0507837	cp	ceruloplasmin [Source:ZFIN;Acc:ZDB-GENE-010522-1]
ENSDARG00000009610	938.114	0.655741	0.225849	2.90345	0.00369079	0.0508271	rgs12a	regulator of G protein signaling 12a [Source:ZFIN;Acc:ZDB-GENE-030131-2614]
ENSDARG00000060948	373.508	0.75845	0.26129	2.90271	0.00369943	0.0508949	dync1i1	dynein, cytoplasmic 1, intermediate chain 1 [Source:ZFIN;Acc:ZDB-GENE-061215-62]
ENSDARG00000078313	415.215	-1.10525	0.380779	-2.9026	0.00370084	0.0508949	MYO9B	myosin IXB [Source:HGNC Symbol;Acc:HGNC:7609]
ENSDARG00000043986	689.785	0.762865	0.262859	2.90218	0.00370575	0.0509272	setd6	SET domain containing 6, protein lysine methyltransferase [Source:ZFIN;Acc:ZDB-GENE-030131-1067]
ENSDARG00000006128	1864.79	1.11485	0.384211	2.90167	0.00371185	0.0509757	cep170aa	centrosomal protein 170Aa [Source:ZFIN;Acc:ZDB-GENE-090312-109]
ENSDARG00000070961	391.327	-1.10417	0.38062	-2.90099	0.0037199	0.051051	lepr	leptin receptor [Source:ZFIN;Acc:ZDB-GENE-080104-1]
ENSDARG00000067838	2424.28	0.815949	0.281443	2.89916	0.00374159	0.0513133	riox1	ribosomal oxygenase 1 [Source:ZFIN;Acc:ZDB-GENE-041008-221]
ENSDARG00000035147	1512.69	0.717852	0.247746	2.89753	0.00376109	0.0515096	lrwd1	leucine-rich repeats and WD repeat domain containing 1 [Source:ZFIN;Acc:ZDB-GENE-030131-5335]
ENSDARG00000036116	467.986	0.866775	0.299123	2.89772	0.00375884	0.0515096	eif3hb	eukaryotic translation initiation factor 3, subunit H, b [Source:ZFIN;Acc:ZDB-GENE-051030-42]
ENSDARG00000043357	2251.55	0.915497	0.316142	2.89584	0.00378141	0.0517522	tbl2	transducin beta like 2 [Source:ZFIN;Acc:ZDB-GENE-030131-9012]
ENSDARG00000103923	105.718	-1.80947	0.625007	-2.89512	0.0037902	0.0518367	tfap4	transcription factor AP-4 (activating enhancer binding protein 4) [Source:ZFIN;Acc:ZDB-GENE-090810-1]
ENSDARG00000000542	1492.86	0.629354	0.217516	2.89336	0.0038114	0.0520909	gtf2e1	general transcription factor IIE, polypeptide 1, alpha [Source:ZFIN;Acc:ZDB-GENE-041210-221]
ENSDARG00000102645	1620.61	0.739716	0.255799	2.89179	0.00383053	0.0523163	usp47	ubiquitin specific peptidase 47 [Source:ZFIN;Acc:ZDB-GENE-070719-7]
ENSDARG00000003487	6547.8	0.702339	0.242917	2.89127	0.0038369	0.0523314	nup93	nucleoporin 93 [Source:ZFIN;Acc:ZDB-GENE-990415-46]
ENSDARG00000103846	15709.4	0.83208	0.287786	2.89131	0.00383636	0.0523314	hspa5	heat shock protein 5 [Source:ZFIN;Acc:ZDB-GENE-031001-11]
ENSDARG00000054874	26.8619	-2.02066	0.698984	-2.89086	0.00384191	0.0523638	gpsm1b	G protein signaling modulator 1b [Source:ZFIN;Acc:ZDB-GENE-110203-5]
ENSDARG00000067984	864.436	-0.732996	0.253597	-2.8904	0.00384755	0.0524048	gas1b	growth arrest-specific 1b [Source:ZFIN;Acc:ZDB-GENE-050302-79]
ENSDARG00000043141	8.73155	-4.29158	1.48504	-2.88989	0.0038538	0.0524243	si:ch211-132f19.7	si:ch211-132f19.7 [Source:ZFIN;Acc:ZDB-GENE-130530-619]
ENSDARG00000095750	60.3437	-1.33759	0.462856	-2.88985	0.00385426	0.0524243	fdxacb1	ferredoxin-fold anticodon binding domain containing 1 [Source:ZFIN;Acc:ZDB-GENE-030131-8403]
ENSDARG00000040717	173.445	-0.923134	0.319565	-2.88872	0.00386818	0.0525776	macc1	MET transcriptional regulator MACC1 [Source:ZFIN;Acc:ZDB-GENE-091006-3]
ENSDARG00000039871	78.9143	-1.45228	0.502789	-2.88844	0.00387158	0.0525878	rpz4	rapunzel 4 [Source:ZFIN;Acc:ZDB-GENE-050417-472]
ENSDARG00000017105	6155.75	0.760114	0.263242	2.88751	0.00388307	0.0527031	vaspb	vasodilator stimulated phosphoprotein b [Source:ZFIN;Acc:ZDB-GENE-030131-7118]
ENSDARG00000017740	2832.12	0.758143	0.262577	2.88732	0.00388537	0.0527031	sec63	SEC63 homolog, protein translocation regulator [Source:ZFIN;Acc:ZDB-GENE-040718-328]
ENSDARG00000078058	148.5	-1.38065	0.478308	-2.88654	0.00389508	0.0527987	dip2a	disco-interacting protein 2 homolog A [Source:ZFIN;Acc:ZDB-GENE-091204-2]
ENSDARG00000029472	1544.04	0.803806	0.27886	2.88247	0.00394573	0.0534034	AFDN	afadin, adherens junction formation factor [Source:HGNC Symbol;Acc:HGNC:7137]
ENSDARG00000059824	39.4631	-2.3981	0.831888	-2.88272	0.00394253	0.0534034	soat2	sterol O-acyltransferase 2 [Source:ZFIN;Acc:ZDB-GENE-061013-742]
ENSDARG00000075132	3938.58	0.73858	0.256246	2.88231	0.00394775	0.0534034	fh	fumarate hydratase [Source:ZFIN;Acc:ZDB-GENE-010724-6]
ENSDARG00000102215	6.33237	-4.83422	1.67736	-2.88205	0.003951	0.0534111	si:ch211-227e10.6	si:ch211-227e10.6 [Source:ZFIN;Acc:ZDB-GENE-050420-355]
ENSDARG00000044669	18790.8	0.643011	0.223195	2.88094	0.0039649	0.0534639	hp1bp3	heterochromatin protein 1, binding protein 3 [Source:ZFIN;Acc:ZDB-GENE-060810-79]
ENSDARG00000070055	266.506	-1.30405	0.45265	-2.88091	0.00396527	0.0534639	arfip1	ADP-ribosylation factor interacting protein 1 (arfaptin 1) [Source:ZFIN;Acc:ZDB-GENE-040426-2690]
ENSDARG00000075758	13300.3	0.728514	0.252879	2.88088	0.00396567	0.0534639	ywhabb	tyrosine 3-monooxygenase/tryptophan 5-monooxygenase activation protein, beta polypeptide b [Source:ZFIN;Acc:ZDB-GENE-040426-2160]
ENSDARG00000076638	219.309	1.12794	0.391482	2.88121	0.00396145	0.0534639	mex3a	mex-3 RNA binding family member A [Source:ZFIN;Acc:ZDB-GENE-130201-1]
ENSDARG00000015921	3206.35	0.792416	0.275112	2.88034	0.00397251	0.0535198	pwp1	PWP1 homolog, endonuclein [Source:ZFIN;Acc:ZDB-GENE-040426-1049]
ENSDARG00000053896	60.2685	-1.49223	0.518342	-2.87885	0.00399129	0.0537364	slc30a1b	solute carrier family 30 member 1b [Source:ZFIN;Acc:ZDB-GENE-070424-43]
ENSDARG00000025977	4627.35	0.856717	0.297617	2.87859	0.0039946	0.0537445	blmh	bleomycin hydrolase [Source:ZFIN;Acc:ZDB-GENE-030131-8485]
ENSDARG00000068221	34.0227	-1.72943	0.600972	-2.87773	0.00400549	0.0537872	zmp:0000000729	zmp:0000000729 [Source:ZFIN;Acc:ZDB-GENE-130530-732]
ENSDARG00000070828	6775.55	0.588169	0.204359	2.87811	0.0040006	0.0537872	actl6a	actin-like 6A [Source:ZFIN;Acc:ZDB-GENE-020419-36]
ENSDARG00000096233	80.8742	-2.06153	0.716382	-2.8777	0.00400589	0.0537872
ENSDARG00000040432	739.042	-0.774563	0.269194	-2.87734	0.00401044	0.053812	klf2b	Kruppel like factor 2b [Source:ZFIN;Acc:ZDB-GENE-011109-2]
ENSDARG00000040991	261.52	-0.916005	0.318463	-2.87633	0.00402331	0.0539482	cttnbp2	cortactin binding protein 2 [Source:ZFIN;Acc:ZDB-GENE-030131-8134]
ENSDARG00000057353	137.38	-1.45418	0.505695	-2.8756	0.00403262	0.0540365
ENSDARG00000079762	621.7	-1.0516	0.365739	-2.87527	0.00403681	0.0540563
ENSDARG00000058537	24.2136	-1.88186	0.654598	-2.87483	0.00404246	0.0540955
ENSDARG00000013784	226.666	-0.844022	0.293693	-2.87383	0.00405533	0.0542312	zgc:77158	zgc:77158 [Source:ZFIN;Acc:ZDB-GENE-040426-1799]
ENSDARG00000105068	88.3682	-1.08065	0.376172	-2.87274	0.00406923	0.0543804	si:ch1073-443f11.2	si:ch1073-443f11.2 [Source:ZFIN;Acc:ZDB-GENE-120215-185]
ENSDARG00000031774	2033.02	0.894889	0.311592	2.87199	0.00407897	0.0544384	pus7	pseudouridine synthase 7 [Source:ZFIN;Acc:ZDB-GENE-060620-1]
ENSDARG00000094206	82.6777	-1.18082	0.411152	-2.87198	0.00407904	0.0544384
ENSDARG00000007009	500.584	-0.67998	0.236796	-2.87158	0.00408423	0.0544711	hoxa11b	homeobox A11b [Source:ZFIN;Acc:ZDB-GENE-990415-4]
ENSDARG00000037675	2430.1	0.784123	0.273095	2.87125	0.00408853	0.0544918	npm1b	nucleophosmin 1b [Source:ZFIN;Acc:ZDB-GENE-080723-7]
ENSDARG00000036942	2014.39	0.74453	0.259379	2.87043	0.00409917	0.054597	gpd1c	glycerol-3-phosphate dehydrogenase 1c [Source:ZFIN;Acc:ZDB-GENE-040426-2576]
ENSDARG00000016607	447.068	0.980687	0.341904	2.86831	0.00412675	0.0549276	echdc2	enoyl CoA hydratase domain containing 2 [Source:ZFIN;Acc:ZDB-GENE-030219-147]
ENSDARG00000056239	494.25	-0.762324	0.265822	-2.8678	0.00413332	0.0549539	tmem45b	transmembrane protein 45B [Source:ZFIN;Acc:ZDB-GENE-040426-1904]
ENSDARG00000060885	179.791	-0.863372	0.301065	-2.86773	0.00413426	0.0549539	znf592	zinc finger protein 592 [Source:ZFIN;Acc:ZDB-GENE-030131-9613]
ENSDARG00000014891	93.9891	-2.10143	0.733127	-2.8664	0.00415168	0.0551117	robo2	roundabout, axon guidance receptor, homolog 2 (Drosophila) [Source:ZFIN;Acc:ZDB-GENE-001019-1]
ENSDARG00000059646	3223.87	0.6105	0.212975	2.86654	0.00414985	0.0551117	nt5dc2	5'-nucleotidase domain containing 2 [Source:ZFIN;Acc:ZDB-GENE-060810-17]
ENSDARG00000070694	4.71606	-5.42013	1.89148	-2.86555	0.00416289	0.0551499	NXPH3	neurexophilin 3 [Source:HGNC Symbol;Acc:HGNC:8077]
ENSDARG00000071906	1854.66	0.627866	0.219093	2.86576	0.00416015	0.0551499	sec24b	SEC24 homolog B, COPII coat complex component [Source:ZFIN;Acc:ZDB-GENE-030131-6565]
ENSDARG00000079584	5.13185	-5.54338	1.93433	-2.86579	0.00415968	0.0551499	zgc:194930	zgc:194930 [Source:ZFIN;Acc:ZDB-GENE-081022-166]
ENSDARG00000034825	513.006	-0.779739	0.272248	-2.86408	0.00418224	0.0553079	uspl1	ubiquitin specific peptidase like 1 [Source:ZFIN;Acc:ZDB-GENE-040930-7]
ENSDARG00000055133	1991.27	-0.900191	0.314335	-2.8638	0.00418595	0.0553079	cenpf	centromere protein F [Source:ZFIN;Acc:ZDB-GENE-041111-205]
ENSDARG00000060438	471.909	-0.843452	0.29451	-2.86392	0.00418436	0.0553079	tbl1x	transducin beta like 1 X-linked [Source:ZFIN;Acc:ZDB-GENE-070209-131]
ENSDARG00000095137	4.81175	-5.44389	1.90063	-2.86425	0.00418001	0.0553079
ENSDARG00000018000	50.9755	-1.66796	0.582702	-2.86246	0.00420365	0.0555049	ubp1	upstream binding protein 1 [Source:ZFIN;Acc:ZDB-GENE-060503-870]
ENSDARG00000043720	1428.61	0.777861	0.271789	2.862	0.00420977	0.0555488	cdc45	CDC45 cell division cycle 45 homolog (S. cerevisiae) [Source:ZFIN;Acc:ZDB-GENE-040426-2710]
ENSDARG00000038309	325.563	-0.851306	0.297539	-2.86116	0.00422097	0.0556597	dnajc15	DnaJ (Hsp40) homolog, subfamily C, member 15 [Source:ZFIN;Acc:ZDB-GENE-040801-216]
ENSDARG00000096950	37.9196	-1.76482	0.616886	-2.86085	0.004225	0.0556759
ENSDARG00000104034	8423.73	0.730976	0.255613	2.85969	0.00424051	0.0558432	arid3b	AT-rich interactive domain 3B [Source:ZFIN;Acc:ZDB-GENE-070209-182]
ENSDARG00000078859	88.9318	-1.44336	0.505021	-2.85801	0.00426308	0.0560754	g0s2	G0/G1 switch 2 [Source:ZFIN;Acc:ZDB-GENE-081022-103]
ENSDARG00000104783	534.258	0.78659	0.275228	2.85796	0.00426379	0.0560754
ENSDARG00000005451	14680.6	0.561063	0.196345	2.85753	0.00426949	0.0560762	gdi2	GDP dissociation inhibitor 2 [Source:ZFIN;Acc:ZDB-GENE-030131-2485]
ENSDARG00000069147	50.4268	-1.33663	0.467732	-2.85769	0.00426735	0.0560762	pex11b	peroxisomal biogenesis factor 11 beta [Source:ZFIN;Acc:ZDB-GENE-060825-289]
ENSDARG00000007098	4634.46	0.617824	0.21643	2.85461	0.00430897	0.0565573	itm2ba	integral membrane protein 2Ba [Source:ZFIN;Acc:ZDB-GENE-030131-2352]
ENSDARG00000056704	90.1064	-1.61377	0.565538	-2.85352	0.00432378	0.0567144	ramp1	receptor activity modifying protein 1 [Source:ZFIN;Acc:ZDB-GENE-040718-446]
ENSDARG00000019098	2210.38	-0.628104	0.220197	-2.85246	0.00433822	0.0568662	cd82a	CD82 molecule a [Source:ZFIN;Acc:ZDB-GENE-030131-2818]
ENSDARG00000044949	1440.67	0.766301	0.268698	2.85191	0.00434577	0.0569276	rnf8	ring finger protein 8, E3 ubiquitin protein ligase [Source:ZFIN;Acc:ZDB-GENE-040426-849]
ENSDARG00000103400	136.468	-0.986579	0.346059	-2.85089	0.00435964	0.0570716
ENSDARG00000071648	7.87606	-4.39036	1.54019	-2.85053	0.00436466	0.0570998	zgc:113298	zgc:113298 [Source:ZFIN;Acc:ZDB-GENE-050522-40]
ENSDARG00000044545	7454.27	0.814152	0.285644	2.85023	0.00436873	0.0571154	zgc:77262	zgc:77262 [Source:ZFIN;Acc:ZDB-GENE-040426-1811]
ENSDARG00000043417	878.614	0.836981	0.293747	2.84933	0.00438119	0.0572406	eipr1	EARP complex and GARP complex interacting protein 1 [Source:ZFIN;Acc:ZDB-GENE-041010-167]
ENSDARG00000102415	2343.11	0.707182	0.248248	2.84869	0.00438996	0.0573176	scinla	scinderin like a [Source:ZFIN;Acc:ZDB-GENE-030131-2005]
ENSDARG00000034982	1655.28	0.601046	0.211031	2.84814	0.0043975	0.0573782	zcchc8	zinc finger, CCHC domain containing 8 [Source:ZFIN;Acc:ZDB-GENE-060526-6]
ENSDARG00000031637	2150.19	1.02847	0.361191	2.84744	0.00440719	0.0574293	pan3	poly(A) specific ribonuclease subunit PAN3 [Source:ZFIN;Acc:ZDB-GENE-070928-13]
ENSDARG00000036359	1471.91	0.731614	0.256937	2.84745	0.00440716	0.0574293	riox2	ribosomal oxygenase 2 [Source:ZFIN;Acc:ZDB-GENE-040426-1283]
ENSDARG00000044125	863.743	-1.35913	0.477407	-2.84689	0.00441482	0.0574911	txnb	thioredoxin b [Source:ZFIN;Acc:ZDB-GENE-040718-162]
ENSDARG00000091576	99.7816	-1.10011	0.386464	-2.84662	0.00441864	0.0575031	tmem216	transmembrane protein 216 [Source:ZFIN;Acc:ZDB-GENE-100818-1]
ENSDARG00000087910	18.6676	-3.37204	1.18562	-2.84411	0.00445362	0.0579203	dact3a	dishevelled-binding antagonist of beta-catenin 3a [Source:ZFIN;Acc:ZDB-GENE-091204-226]
ENSDARG00000019404	7968.91	0.843349	0.296756	2.8419	0.00448459	0.058285	atp5f1d	ATP synthase F1 subunit delta [Source:ZFIN;Acc:ZDB-GENE-030131-7649]
ENSDARG00000017010	173.438	-1.32428	0.466327	-2.83982	0.00451392	0.0585895	scamp2l	secretory carrier membrane protein 2, like [Source:ZFIN;Acc:ZDB-GENE-030131-6432]
ENSDARG00000027529	315.151	-1.17265	0.412913	-2.83994	0.00451218	0.0585895	hmox1a	heme oxygenase 1a [Source:ZFIN;Acc:ZDB-GENE-030131-3102]
ENSDARG00000052438	4245.05	0.789443	0.27815	2.83819	0.00453704	0.0588512	actr2a	actin related protein 2a [Source:ZFIN;Acc:ZDB-GENE-040426-2894]
ENSDARG00000007184	8963.48	1.20087	0.423382	2.83637	0.00456301	0.0591109	zbtb16a	zinc finger and BTB domain containing 16a [Source:ZFIN;Acc:ZDB-GENE-030131-1989]
ENSDARG00000008490	2463.99	0.641937	0.226319	2.83643	0.00456209	0.0591109	ltv1	LTV1 ribosome biogenesis factor [Source:ZFIN;Acc:ZDB-GENE-040712-1]
ENSDARG00000018476	6561.45	0.582891	0.2057	2.8337	0.00460123	0.0595673	pak2b	p21 protein (Cdc42/Rac)-activated kinase 2b [Source:ZFIN;Acc:ZDB-GENE-030131-3759]
ENSDARG00000079997	59.8449	1.32351	0.46716	2.8331	0.00460995	0.0596162
ENSDARG00000110186	682.841	0.678648	0.239549	2.83302	0.00461101	0.0596162	cdcp1b	CUB domain containing protein 1b [Source:ZFIN;Acc:ZDB-GENE-111027-17]
ENSDARG00000012777	5931.41	0.529201	0.186844	2.83231	0.00462127	0.0596411	nucks1b	nuclear casein kinase and cyclin-dependent kinase substrate 1b [Source:ZFIN;Acc:ZDB-GENE-030131-4544]
ENSDARG00000069433	914.885	0.69104	0.243981	2.83236	0.00462064	0.0596411	tnk1	tyrosine kinase, non-receptor, 1 [Source:ZFIN;Acc:ZDB-GENE-030131-7427]
ENSDARG00000104339	13.0627	-2.94537	1.03993	-2.83227	0.00462194	0.0596411	SMARCA4	SWI/SNF related, matrix associated, actin dependent regulator of chromatin, subfamily a, member 4 [Source:HGNC Symbol;Acc:HGNC:11100]
ENSDARG00000012215	3912.01	0.832285	0.29391	2.83177	0.00462914	0.0596564	umps	uridine monophosphate synthetase [Source:ZFIN;Acc:ZDB-GENE-040426-785]
ENSDARG00000033978	1890.24	0.562853	0.198752	2.83194	0.00462666	0.0596564	nxn	nucleoredoxin [Source:ZFIN;Acc:ZDB-GENE-050522-75]
ENSDARG00000069189	13.1779	-3.02955	1.07055	-2.82991	0.00465613	0.0599654
ENSDARG00000025081	679.304	0.854491	0.301998	2.82946	0.00466265	0.0600053	grnb	granulin b [Source:ZFIN;Acc:ZDB-GENE-030131-7393]
ENSDARG00000030340	1085.19	-0.939281	0.33201	-2.82907	0.00466828	0.0600053	guk1a	guanylate kinase 1a [Source:ZFIN;Acc:ZDB-GENE-040625-130]
ENSDARG00000078966	2108.85	0.731396	0.258519	2.82918	0.0046667	0.0600053	rbm15b	RNA binding motif protein 15B [Source:ZFIN;Acc:ZDB-GENE-080204-91]
ENSDARG00000070392	4.87774	-5.46456	1.93199	-2.82847	0.00467714	0.0600802
ENSDARG00000075543	2365.72	0.711138	0.251546	2.82706	0.00469768	0.0603051	chd8	chromodomain helicase DNA binding protein 8 [Source:ZFIN;Acc:ZDB-GENE-030131-6320]
ENSDARG00000040526	1038.82	-0.672825	0.238135	-2.82539	0.00472228	0.060348	s1pr5a	sphingosine-1-phosphate receptor 5a [Source:ZFIN;Acc:ZDB-GENE-041114-188]
ENSDARG00000045549	33.979	-2.55782	0.905152	-2.82584	0.00471566	0.060348	bik	BCL2 interacting killer [Source:ZFIN;Acc:ZDB-GENE-041210-181]
ENSDARG00000063438	2396.7	1.01166	0.358055	2.82545	0.00472147	0.060348	srebf2	sterol regulatory element binding transcription factor 2 [Source:ZFIN;Acc:ZDB-GENE-070410-8]
ENSDARG00000073757	10.6011	-3.66902	1.29803	-2.8266	0.00470455	0.060348	PDZRN3	PDZ domain containing ring finger 3 [Source:HGNC Symbol;Acc:HGNC:17704]
ENSDARG00000089505	1258.86	0.646094	0.228612	2.82616	0.00471104	0.060348
ENSDARG00000092018	335.362	0.862725	0.305303	2.8258	0.00471622	0.060348
ENSDARG00000102517	19.5384	2.45594	0.869217	2.82547	0.00472119	0.060348	CRTAC1	cartilage acidic protein 1 [Source:HGNC Symbol;Acc:HGNC:14882]
ENSDARG00000004748	689.256	-1.22207	0.432761	-2.82388	0.00474455	0.0603486	zgc:100868	zgc:100868 [Source:ZFIN;Acc:ZDB-GENE-040801-33]
ENSDARG00000013343	244.617	0.871455	0.308548	2.82437	0.00473736	0.0603486	kif26ba	kinesin family member 26Ba [Source:ZFIN;Acc:ZDB-GENE-070521-4]
ENSDARG00000026180	12110	0.650177	0.230228	2.82405	0.00474206	0.0603486	prpf8	pre-mRNA processing factor 8 [Source:ZFIN;Acc:ZDB-GENE-030131-577]
ENSDARG00000026834	335.762	0.72365	0.256264	2.82385	0.00474502	0.0603486	cdr2l	cerebellar degeneration-related protein 2-like [Source:ZFIN;Acc:ZDB-GENE-030131-8171]
ENSDARG00000034823	4325.6	0.737025	0.260954	2.82435	0.00473772	0.0603486	copg2	COPI coat complex subunit gamma 2 [Source:ZFIN;Acc:ZDB-GENE-000208-8]
ENSDARG00000060506	1355.08	0.696164	0.246524	2.82392	0.00474401	0.0603486	sos2	son of sevenless homolog 2 (Drosophila) [Source:ZFIN;Acc:ZDB-GENE-090319-5]
ENSDARG00000074597	70.4034	-2.6253	0.929722	-2.82374	0.00474662	0.0603486	lzts2a	leucine zipper, putative tumor suppressor 2a [Source:ZFIN;Acc:ZDB-GENE-090313-276]
ENSDARG00000090971	615.008	0.67889	0.240399	2.82401	0.00474268	0.0603486	CC2D2A	coiled-coil and C2 domain containing 2A [Source:HGNC Symbol;Acc:HGNC:29253]
ENSDARG00000092057	55.3562	-1.70286	0.603175	-2.82316	0.0047553	0.0604114	si:dkey-90l23.1	si:dkey-90l23.1 [Source:NCBI gene (formerly Entrezgene);Acc:794813]
ENSDARG00000114574	13.6046	-2.81302	0.996535	-2.8228	0.00476068	0.0604114
ENSDARG00000115153	13.6046	-2.81302	0.996535	-2.8228	0.00476068	0.0604114
ENSDARG00000036422	78.7144	-1.2199	0.432376	-2.82139	0.00478155	0.0605988	ntn5	netrin 5 [Source:ZFIN;Acc:ZDB-GENE-130530-593]
ENSDARG00000052975	8987.14	0.563159	0.199589	2.8216	0.00477853	0.0605988	ubqln4	ubiquilin 4 [Source:ZFIN;Acc:ZDB-GENE-030131-6269]
ENSDARG00000095937	25.3702	1.873	0.664089	2.8204	0.00479636	0.0607091	tmem265	transmembrane protein 265 [Source:ZFIN;Acc:ZDB-GENE-091204-93]
ENSDARG00000112691	600.062	0.697679	0.247354	2.82057	0.00479377	0.0607091	st7	suppression of tumorigenicity 7 [Source:ZFIN;Acc:ZDB-GENE-060421-2807]
ENSDARG00000092464	494.191	0.761614	0.27007	2.82006	0.0048015	0.0607355
ENSDARG00000041022	976.687	0.624478	0.221495	2.81937	0.00481176	0.0608201	pdcd4b	programmed cell death 4b [Source:ZFIN;Acc:ZDB-GENE-030131-9847]
ENSDARG00000043884	2204.63	0.819908	0.290903	2.81849	0.00482497	0.0608201	nup43	nucleoporin 43 [Source:ZFIN;Acc:ZDB-GENE-040426-2533]
ENSDARG00000052000	927.091	-0.786973	0.279163	-2.81905	0.00481666	0.0608201	cav2	caveolin 2 [Source:ZFIN;Acc:ZDB-GENE-040625-164]
ENSDARG00000079388	3384.9	0.706396	0.250652	2.81824	0.00482882	0.0608201	agrn	agrin [Source:ZFIN;Acc:ZDB-GENE-030131-1033]
ENSDARG00000102983	4.93996	-5.47934	1.94428	-2.81818	0.00482962	0.0608201	emc7a	ER membrane protein complex subunit 7a [Source:ZFIN;Acc:ZDB-GENE-080723-71]
ENSDARG00000103422	5625.28	0.640279	0.227154	2.8187	0.00482183	0.0608201	usp10	ubiquitin specific peptidase 10 [Source:ZFIN;Acc:ZDB-GENE-030219-132]
ENSDARG00000105459	51.1203	1.59567	0.566183	2.8183	0.00482784	0.0608201
ENSDARG00000019743	236.552	0.914484	0.324602	2.81725	0.00484375	0.0608439	dctn1a	dynactin 1a [Source:ZFIN;Acc:ZDB-GENE-070117-2205]
ENSDARG00000063037	12.829	-2.84047	1.0082	-2.81736	0.00484196	0.0608439	lipea	lipase, hormone-sensitive a [Source:ZFIN;Acc:ZDB-GENE-060503-734]
ENSDARG00000070119	1069.67	0.626397	0.222306	2.81772	0.00483657	0.0608439	ctc1	CTS telomere maintenance complex component 1 [Source:ZFIN;Acc:ZDB-GENE-061103-271]
ENSDARG00000087647	5517.62	0.99304	0.352447	2.81756	0.00483903	0.0608439	septin7a	septin 7a [Source:ZFIN;Acc:ZDB-GENE-040426-1008]
ENSDARG00000104235	18.7885	-2.77033	0.983692	-2.81626	0.00485869	0.060993	myo5c	myosin VC [Source:ZFIN;Acc:ZDB-GENE-131127-196]
ENSDARG00000099717	21.7106	-2.15939	0.766982	-2.81544	0.00487106	0.0611096
ENSDARG00000014770	3562.14	0.546917	0.194275	2.81517	0.00487521	0.0611232	usp4	ubiquitin specific peptidase 4 (proto-oncogene) [Source:ZFIN;Acc:ZDB-GENE-041008-187]
ENSDARG00000058656	26600.6	0.815375	0.289684	2.8147	0.00488221	0.0611723	desma	desmin a [Source:ZFIN;Acc:ZDB-GENE-980526-221]
ENSDARG00000062511	257.325	-1.05294	0.374198	-2.81385	0.00489514	0.0612957	golga3	golgin A3 [Source:ZFIN;Acc:ZDB-GENE-060526-252]
ENSDARG00000029290	517.245	-0.83779	0.297825	-2.81303	0.00490773	0.0613951	stx11b.1	syntaxin 11b, tandem duplicate 1 [Source:ZFIN;Acc:ZDB-GENE-040426-1893]
ENSDARG00000099685	87.4296	-1.33306	0.473904	-2.81293	0.00490926	0.0613951	gnb5a	guanine nucleotide binding protein (G protein), beta 5a [Source:ZFIN;Acc:ZDB-GENE-070112-342]
ENSDARG00000059653	2684.75	0.60362	0.214702	2.81143	0.00493222	0.0616435	kdm2aa	lysine (K)-specific demethylase 2Aa [Source:ZFIN;Acc:ZDB-GENE-061215-144]
ENSDARG00000008976	2480.51	0.730188	0.259778	2.81082	0.0049416	0.0617208	MDN1	midasin AAA ATPase 1 [Source:HGNC Symbol;Acc:HGNC:18302]
ENSDARG00000076501	13.7738	-3.23034	1.14943	-2.81038	0.00494836	0.0617208	asxl2	ASXL transcriptional regulator 2 [Source:ZFIN;Acc:ZDB-GENE-100412-1]
ENSDARG00000077677	131.942	1.15522	0.41108	2.81022	0.00495083	0.0617208	PDGFD	platelet derived growth factor D [Source:HGNC Symbol;Acc:HGNC:30620]
ENSDARG00000102717	60.7574	-1.23996	0.441198	-2.81043	0.00494756	0.0617208	tmem42a	transmembrane protein 42a [Source:ZFIN;Acc:ZDB-GENE-141212-402]
ENSDARG00000007944	98.1378	-1.12602	0.400888	-2.80882	0.00497239	0.0619507	lhx1b	LIM homeobox 1b [Source:ZFIN;Acc:ZDB-GENE-980526-116]
ENSDARG00000068262	570.472	-0.804258	0.28641	-2.80806	0.00498408	0.0620574	vamp5	vesicle-associated membrane protein 5 [Source:ZFIN;Acc:ZDB-GENE-030131-4209]
ENSDARG00000080010	4197.15	0.905583	0.322531	2.80774	0.00498911	0.0620812	adh5	alcohol dehydrogenase 5 [Source:ZFIN;Acc:ZDB-GENE-011003-1]
ENSDARG00000095281	7.3574	-4.15664	1.48065	-2.8073	0.00499584	0.0621012	zgc:152652	zgc:152652 [Source:ZFIN;Acc:ZDB-GENE-060818-27]
ENSDARG00000103933	223.87	0.904566	0.322227	2.80723	0.00499697	0.0621012
ENSDARG00000060036	8607.77	0.927636	0.330576	2.80612	0.0050142	0.0622374	aimp1a	aminoacyl tRNA synthetase complex interacting multifunctional protein 1a [Source:ZFIN;Acc:ZDB-GENE-060825-144]
ENSDARG00000061848	1909.22	0.885188	0.315444	2.80617	0.00501346	0.0622374	col15a1b	collagen, type XV, alpha 1b [Source:ZFIN;Acc:ZDB-GENE-070912-689]
ENSDARG00000011166	651.59	-0.752793	0.268318	-2.8056	0.00502226	0.0622985	cahz	carbonic anhydrase [Source:ZFIN;Acc:ZDB-GENE-980526-39]
ENSDARG00000104985	121.599	-0.986604	0.351683	-2.80538	0.00502574	0.0623028	wu:fd06e11	wu:fd06e11 [Source:ZFIN;Acc:ZDB-GENE-030131-4447]
ENSDARG00000011890	936.566	0.752268	0.268283	2.80401	0.00504713	0.0625291	cry4	cryptochrome circadian regulator 4 [Source:ZFIN;Acc:ZDB-GENE-010426-7]
ENSDARG00000101139	242.48	-0.847653	0.302332	-2.80372	0.00505173	0.0625471	agpat2	1-acylglycerol-3-phosphate O-acyltransferase 2 (lysophosphatidic acid acyltransferase, beta) [Source:ZFIN;Acc:ZDB-GENE-061103-541]
ENSDARG00000030839	378.615	-0.955754	0.340952	-2.80319	0.00505993	0.0626096	tescb	tescalcin b [Source:ZFIN;Acc:ZDB-GENE-040426-1903]
ENSDARG00000017261	715.241	-0.694869	0.247931	-2.80267	0.00506816	0.0626723	gdpd1	glycerophosphodiester phosphodiesterase domain containing 1 [Source:ZFIN;Acc:ZDB-GENE-040822-22]
ENSDARG00000014003	392.955	-0.744539	0.26568	-2.80239	0.00507254	0.0626875	stard8	StAR related lipid transfer domain containing 8 [Source:ZFIN;Acc:ZDB-GENE-030131-9447]
ENSDARG00000074453	1097.7	-0.774123	0.276315	-2.80159	0.00508507	0.0628033	zfx	zinc finger protein X-linked [Source:ZFIN;Acc:ZDB-GENE-061220-2]
ENSDARG00000010008	5583.74	0.737854	0.263399	2.80128	0.00509011	0.0628265	vim	vimentin [Source:ZFIN;Acc:ZDB-GENE-011212-3]
ENSDARG00000004869	58.5399	1.29687	0.462999	2.80103	0.00509402	0.0628314	penka	proenkephalin a [Source:ZFIN;Acc:ZDB-GENE-030729-31]
ENSDARG00000030364	422.391	0.69334	0.247546	2.80085	0.00509683	0.0628314	angpt1	angiopoietin 1 [Source:ZFIN;Acc:ZDB-GENE-010817-1]
ENSDARG00000074023	2955.91	0.903756	0.322814	2.79962	0.00511631	0.0629934	rbms1a	RNA binding motif, single stranded interacting protein 1a [Source:ZFIN;Acc:ZDB-GENE-030131-4967]
ENSDARG00000103148	11.8263	-3.13012	1.11802	-2.79969	0.00511512	0.0629934	nectin4b	nectin cell adhesion molecule 4b [Source:ZFIN;Acc:ZDB-GENE-070912-114]
ENSDARG00000054510	56.7263	-1.28619	0.459506	-2.79907	0.00512501	0.0630225	adrb2b	adrenoceptor beta 2, surface b [Source:ZFIN;Acc:ZDB-GENE-070410-32]
ENSDARG00000055885	2486.38	0.690867	0.246806	2.79923	0.00512248	0.0630225	tex10	testis expressed 10 [Source:ZFIN;Acc:ZDB-GENE-040426-2827]
ENSDARG00000075015	14.7492	-3.10086	1.10795	-2.79873	0.00513032	0.0630487	soul5	heme-binding protein soul5 [Source:ZFIN;Acc:ZDB-GENE-110718-2]
ENSDARG00000013997	344.142	-0.842881	0.30121	-2.79832	0.00513694	0.063091	ern1	endoplasmic reticulum to nucleus signaling 1 [Source:NCBI gene (formerly Entrezgene);Acc:553551]
ENSDARG00000101277	4903.72	0.558601	0.199641	2.79803	0.00514153	0.0631084	znf207b	zinc finger protein 207, b [Source:ZFIN;Acc:ZDB-GENE-030131-7377]
ENSDARG00000102370	41.8403	-1.73971	0.621884	-2.79748	0.00515026	0.0631766
ENSDARG00000003235	2520.26	0.860794	0.307844	2.7962	0.00517068	0.0633098	nup88	nucleoporin 88 [Source:ZFIN;Acc:ZDB-GENE-050522-297]
ENSDARG00000005645	3423.38	0.55062	0.196908	2.79633	0.0051687	0.0633098	robo3	roundabout, axon guidance receptor, homolog 3 (Drosophila) [Source:ZFIN;Acc:ZDB-GENE-000209-4]
ENSDARG00000079544	19.8161	-2.942	1.052	-2.79658	0.0051647	0.0633098
ENSDARG00000041910	9.71325	-3.84707	1.37605	-2.79574	0.00517814	0.063362	znf512	zinc finger protein 512 [Source:ZFIN;Acc:ZDB-GENE-041014-346]
ENSDARG00000004702	971.557	0.777666	0.27823	2.79505	0.00518922	0.0634586	irf2bp2a	interferon regulatory factor 2 binding protein 2a [Source:ZFIN;Acc:ZDB-GENE-030131-7809]
ENSDARG00000017143	2216.62	0.72044	0.257924	2.79322	0.00521855	0.0634905	brd9	bromodomain containing 9 [Source:ZFIN;Acc:ZDB-GENE-060502-1]
ENSDARG00000024560	61.66	-1.40408	0.502733	-2.79289	0.00522389	0.0634905	slc4a1b	solute carrier family 4 member 1b (Diego blood group) [Source:ZFIN;Acc:ZDB-GENE-110215-2]
ENSDARG00000030512	44.3194	-2.29841	0.822771	-2.7935	0.00521407	0.0634905	tsnaxip1	translin-associated factor X interacting protein 1 [Source:ZFIN;Acc:ZDB-GENE-070424-39]
ENSDARG00000045343	5.93104	-4.75444	1.70196	-2.7935	0.00521408	0.0634905	usp46	ubiquitin specific peptidase 46 [Source:ZFIN;Acc:ZDB-GENE-070705-213]
ENSDARG00000052386	126.909	-1.63787	0.586304	-2.79355	0.00521325	0.0634905	cldnd1b	claudin domain containing 1b [Source:ZFIN;Acc:ZDB-GENE-040808-4]
ENSDARG00000059746	2063.45	0.614307	0.219873	2.79392	0.0052074	0.0634905	plod1a	procollagen-lysine, 2-oxoglutarate 5-dioxygenase 1a [Source:ZFIN;Acc:ZDB-GENE-030131-3165]
ENSDARG00000074079	25.8535	-1.96886	0.705002	-2.7927	0.00522698	0.0634905
ENSDARG00000089456	1437.47	0.627122	0.224519	2.79318	0.00521923	0.0634905	men1	multiple endocrine neoplasia I [Source:ZFIN;Acc:ZDB-GENE-991110-12]
ENSDARG00000090976	94.6387	-1.47952	0.529622	-2.79355	0.00521335	0.0634905	nabp2	nucleic acid binding protein 2 [Source:ZFIN;Acc:ZDB-GENE-160114-62]
ENSDARG00000099864	4.74806	-5.42962	1.9433	-2.79402	0.00520567	0.0634905	si:ch73-170d6.2	si:ch73-170d6.2 [Source:ZFIN;Acc:ZDB-GENE-030131-7225]
ENSDARG00000102885	70.742	-1.67619	0.600182	-2.79281	0.00522524	0.0634905	rsu1	Ras suppressor protein 1 [Source:ZFIN;Acc:ZDB-GENE-030616-518]
ENSDARG00000091298	3464.02	0.874667	0.313226	2.79245	0.00523105	0.0635012	pmela	premelanosome protein a [Source:ZFIN;Acc:ZDB-GENE-030131-9818]
ENSDARG00000097635	392.477	-1.29237	0.462926	-2.79175	0.00524246	0.0636008
ENSDARG00000113111	6.03108	-5.7851	2.07242	-2.79146	0.00524702	0.0636173	DGKD	diacylglycerol kinase delta [Source:HGNC Symbol;Acc:HGNC:2851]
ENSDARG00000091799	4.46478	-5.34279	1.91479	-2.79027	0.0052664	0.0638134	fam217bb	family with sequence similarity 217 member Bb [Source:ZFIN;Acc:ZDB-GENE-120215-250]
ENSDARG00000014480	110.277	-1.21611	0.435932	-2.78968	0.00527608	0.0638162	nr6a1b	nuclear receptor subfamily 6, group A, member 1b [Source:ZFIN;Acc:ZDB-GENE-040724-202]
ENSDARG00000100247	4.72497	-5.42227	1.9437	-2.78966	0.00527634	0.0638162
ENSDARG00000103308	156.679	-0.98567	0.353354	-2.78947	0.00527948	0.0638162	mst1	macrophage stimulating 1 [Source:ZFIN;Acc:ZDB-GENE-020806-3]
ENSDARG00000114026	6.24066	-4.83042	1.73144	-2.78983	0.00527362	0.0638162
ENSDARG00000035605	693.306	0.847187	0.30378	2.78882	0.00529005	0.0639051	tchp	trichoplein, keratin filament binding [Source:ZFIN;Acc:ZDB-GENE-060421-3368]
ENSDARG00000013125	408.103	0.738237	0.264733	2.78861	0.00529347	0.0639075	dlx1a	distal-less homeobox 1a [Source:ZFIN;Acc:ZDB-GENE-990415-48]
ENSDARG00000039887	10214.4	0.992789	0.356052	2.78833	0.00529812	0.0639249	c1qbp	complement component 1, q subcomponent binding protein [Source:ZFIN;Acc:ZDB-GENE-050417-408]
ENSDARG00000021720	2950.35	0.884133	0.317108	2.78812	0.00530157	0.0639276
ENSDARG00000017038	85.0337	-1.25432	0.450016	-2.78727	0.00531544	0.0640255	zgc:152670	zgc:152670 [Source:ZFIN;Acc:ZDB-GENE-060929-954]
ENSDARG00000027087	14.2379	-2.57831	0.925045	-2.78723	0.00531613	0.0640255	tgfb2	transforming growth factor, beta 2 [Source:ZFIN;Acc:ZDB-GENE-030723-3]
ENSDARG00000045399	28522.4	0.794066	0.284941	2.78677	0.00532364	0.0640771	cct5	chaperonin containing TCP1, subunit 5 (epsilon) [Source:ZFIN;Acc:ZDB-GENE-030131-977]
ENSDARG00000042866	170.428	-0.832116	0.298647	-2.78629	0.00533152	0.0641332	gjb3	gap junction protein beta 3 [Source:ZFIN;Acc:ZDB-GENE-050417-174]
ENSDARG00000045064	753.496	-0.6916	0.248244	-2.78597	0.00533675	0.0641572	ablim1b	actin binding LIM protein 1b [Source:ZFIN;Acc:ZDB-GENE-050327-91]
ENSDARG00000087869	3019.87	0.600478	0.215593	2.78524	0.00534878	0.0642406	si:ch211-11k18.4	si:ch211-11k18.4 [Source:ZFIN;Acc:ZDB-GENE-070912-22]
ENSDARG00000088195	2153.16	0.657438	0.236051	2.78516	0.00535015	0.0642406	si:ch211-168f7.5	si:ch211-168f7.5 [Source:ZFIN;Acc:ZDB-GENE-030131-897]
ENSDARG00000030129	4.69151	-5.41306	1.94415	-2.78427	0.00536479	0.0642998
ENSDARG00000079889	26.0707	-1.99076	0.714958	-2.78444	0.00536199	0.0642998	PHLDB2	pleckstrin homology like domain family B member 2 [Source:HGNC Symbol;Acc:HGNC:29573]
ENSDARG00000091678	1521.41	0.812644	0.29183	2.78465	0.00535853	0.0642998	ints12	integrator complex subunit 12 [Source:ZFIN;Acc:ZDB-GENE-040625-178]
ENSDARG00000053493	2736.06	0.598119	0.214865	2.78371	0.00537418	0.0643736	aldh1a2	aldehyde dehydrogenase 1 family, member A2 [Source:ZFIN;Acc:ZDB-GENE-011010-3]
ENSDARG00000012367	4.52311	-5.36452	1.92761	-2.78298	0.00538617	0.0644783	trim46a	tripartite motif containing 46a [Source:ZFIN;Acc:ZDB-GENE-110825-1]
ENSDARG00000076025	101.36	-1.17882	0.423713	-2.78211	0.00540071	0.0646135	DGKZ	diacylglycerol kinase zeta [Source:HGNC Symbol;Acc:HGNC:2857]
ENSDARG00000020956	1071.74	-0.936438	0.336634	-2.78177	0.00540638	0.0646424	pck2	phosphoenolpyruvate carboxykinase 2 (mitochondrial) [Source:ZFIN;Acc:ZDB-GENE-040426-2266]
ENSDARG00000103840	37.1233	-1.69032	0.607715	-2.78144	0.0054119	0.0646695	lrrc8db	leucine rich repeat containing 8 VRAC subunit Db [Source:ZFIN;Acc:ZDB-GENE-061013-487]
ENSDARG00000013763	5178.47	0.70967	0.255225	2.78057	0.00542642	0.0647597	rrbp1a	ribosome binding protein 1a [Source:ZFIN;Acc:ZDB-GENE-030131-9795]
ENSDARG00000039943	813.056	-0.837868	0.301348	-2.7804	0.00542923	0.0647597	tent5ba	terminal nucleotidyltransferase 5ba [Source:ZFIN;Acc:ZDB-GENE-061110-129]
ENSDARG00000078929	1404.69	0.594538	0.213815	2.78062	0.00542556	0.0647597	abhd16a	abhydrolase domain containing 16A, phospholipase [Source:ZFIN;Acc:ZDB-GENE-010601-2]
ENSDARG00000002385	509.758	0.675168	0.242876	2.77989	0.0054378	0.064823	atm	ATM serine/threonine kinase [Source:ZFIN;Acc:ZDB-GENE-040809-1]
ENSDARG00000012790	1839.99	-0.992764	0.357299	-2.77852	0.00546067	0.0650566	tmem161a	transmembrane protein 161A [Source:ZFIN;Acc:ZDB-GENE-041111-267]
ENSDARG00000075817	15.2427	-2.33633	0.840937	-2.77825	0.00546532	0.065073	METTL24	methyltransferase like 24 [Source:HGNC Symbol;Acc:HGNC:21566]
ENSDARG00000034423	1729.31	-0.679203	0.244551	-2.77735	0.00548044	0.0652139	sncga	synuclein, gamma a [Source:ZFIN;Acc:ZDB-GENE-050417-18]
ENSDARG00000031495	47244	0.58192	0.209603	2.77629	0.00549829	0.0653871	seta	SET nuclear proto-oncogene a [Source:ZFIN;Acc:ZDB-GENE-030131-2221]
ENSDARG00000054789	387.3	-0.686711	0.2474	-2.77571	0.00550809	0.0654646	lysmd1	LysM, putative peptidoglycan-binding, domain containing 1 [Source:ZFIN;Acc:ZDB-GENE-060929-1094]
ENSDARG00000029581	350.584	0.926467	0.333973	2.77408	0.00553585	0.0657551	tbc1d7	TBC1 domain family, member 7 [Source:ZFIN;Acc:ZDB-GENE-040426-1747]
ENSDARG00000005827	6409.24	0.750237	0.270572	2.77278	0.00555792	0.0658206	eif2s1a	eukaryotic translation initiation factor 2, subunit 1 alpha a [Source:ZFIN;Acc:ZDB-GENE-030131-526]
ENSDARG00000058323	57.2647	-1.78288	0.642989	-2.77281	0.00555747	0.0658206	tmbim1a	transmembrane BAX inhibitor motif containing 1a [Source:ZFIN;Acc:ZDB-GENE-041010-69]
ENSDARG00000063457	234.903	1.22705	0.442421	2.7735	0.00554574	0.0658206	wash1	WAS protein family homolog 1 [Source:ZFIN;Acc:ZDB-GENE-050419-138]
ENSDARG00000092225	240.116	-0.993216	0.358146	-2.77322	0.00555051	0.0658206
ENSDARG00000101295	5059.74	0.871964	0.314469	2.77281	0.00555742	0.0658206	psmd4a	proteasome 26S subunit ubiquitin receptor, non-ATPase 4a [Source:ZFIN;Acc:ZDB-GENE-040625-104]
ENSDARG00000027777	5.48845	-5.64669	2.03679	-2.77235	0.0055654	0.0658699	TNFAIP3	TNF alpha induced protein 3 [Source:HGNC Symbol;Acc:HGNC:11896]
ENSDARG00000006225	13333.7	0.69895	0.252228	2.77111	0.00558661	0.0660206	ddx39aa	DEAD (Asp-Glu-Ala-Asp) box polypeptide 39Aa [Source:ZFIN;Acc:ZDB-GENE-030131-4275]
ENSDARG00000031809	80.0658	-1.35125	0.487578	-2.77135	0.00558246	0.0660206	rbm24b	RNA binding motif protein 24b [Source:ZFIN;Acc:ZDB-GENE-060312-43]
ENSDARG00000036685	685.633	-0.952228	0.343662	-2.77083	0.00559142	0.0660206	ccnt2a	cyclin T2a [Source:ZFIN;Acc:ZDB-GENE-030131-5779]
ENSDARG00000068995	12125	0.673249	0.242965	2.77098	0.00558884	0.0660206	h2ax1	H2A.X variant histone family member 1 [Source:ZFIN;Acc:ZDB-GENE-041010-42]
ENSDARG00000068168	34.7214	-2.38761	0.861845	-2.77035	0.00559966	0.0660786	hes2.2	hes family bHLH transcription factor 2, tandem duplicate 2 [Source:ZFIN;Acc:ZDB-GENE-060825-55]
ENSDARG00000042124	571.378	0.835735	0.301711	2.76998	0.00560592	0.0661002	si:dkey-4e7.3	si:dkey-4e7.3 [Source:ZFIN;Acc:ZDB-GENE-070912-542]
ENSDARG00000053973	6911.72	-0.727544	0.262665	-2.76985	0.00560814	0.0661002	fetub	fetuin B [Source:ZFIN;Acc:ZDB-GENE-050208-4]
ENSDARG00000053666	591.619	-0.722356	0.260894	-2.76877	0.00562686	0.0662422	myb	v-myb avian myeloblastosis viral oncogene homolog [Source:ZFIN;Acc:ZDB-GENE-991110-14]
ENSDARG00000094242	15.8882	-2.81783	1.01769	-2.76886	0.00562522	0.0662422
ENSDARG00000078640	737.832	-0.8036	0.290394	-2.76728	0.00565262	0.0665062	fam117aa	family with sequence similarity 117 member Aa [Source:ZFIN;Acc:ZDB-GENE-110606-4]
ENSDARG00000018303	2632.71	0.831956	0.300681	2.76691	0.00565907	0.0665426	etv4	ETS variant transcription factor 4 [Source:ZFIN;Acc:ZDB-GENE-990415-71]
ENSDARG00000027824	740.881	0.688451	0.249001	2.76485	0.00569489	0.0668091
ENSDARG00000042962	1026.48	0.84181	0.304421	2.76528	0.0056874	0.0668091	dgcr2	DiGeorge syndrome critical region gene 2 [Source:ZFIN;Acc:ZDB-GENE-040718-404]
ENSDARG00000092558	4.39826	-5.31805	1.92346	-2.76483	0.00569518	0.0668091	or61a1	odorant receptor, family 61, subfamily A, member 1 [Source:ZFIN;Acc:ZDB-GENE-070806-86]
ENSDARG00000103744	1122.45	-0.885905	0.3204	-2.765	0.00569228	0.0668091	hacd1	3-hydroxyacyl-CoA dehydratase 1 [Source:ZFIN;Acc:ZDB-GENE-170413-2]
ENSDARG00000040568	24.8276	-2.08645	0.754935	-2.76374	0.00571424	0.0669536	NHERF4	NHERF family PDZ scaffold protein 4 [Source:HGNC Symbol;Acc:HGNC:19891]
ENSDARG00000099281	1059.61	-0.732054	0.264863	-2.7639	0.00571157	0.0669536
ENSDARG00000008022	1332.25	0.593181	0.214666	2.76327	0.00572256	0.0670116	kif18a	kinesin family member 18A [Source:ZFIN;Acc:ZDB-GENE-040426-862]
ENSDARG00000004034	3051.04	-0.621944	0.22514	-2.76247	0.00573653	0.0670371	arhgdig	Rho GDP dissociation inhibitor (GDI) gamma [Source:ZFIN;Acc:ZDB-GENE-040426-1493]
ENSDARG00000018263	11.9756	-3.00076	1.08626	-2.76248	0.00573646	0.0670371	pdia2	protein disulfide isomerase family A, member 2 [Source:ZFIN;Acc:ZDB-GENE-040426-705]
ENSDARG00000021849	197.215	1.09368	0.395947	2.76218	0.0057416	0.0670371	si:dkey-256h2.1	si:dkey-256h2.1 [Source:ZFIN;Acc:ZDB-GENE-030131-9466]
ENSDARG00000041483	34.796	-1.99944	0.72371	-2.76276	0.00573154	0.0670371	paqr6	progestin and adipoQ receptor family member VI [Source:ZFIN;Acc:ZDB-GENE-090714-1]
ENSDARG00000070151	4717.63	0.728432	0.263702	2.76233	0.00573898	0.0670371	nfyc	nuclear transcription factor Y, gamma [Source:ZFIN;Acc:ZDB-GENE-030131-2165]
ENSDARG00000009242	37.8245	-2.65032	0.959872	-2.76112	0.0057604	0.0672171	fev	FEV transcription factor, ETS family member [Source:ZFIN;Acc:ZDB-GENE-070112-1852]
ENSDARG00000010773	468.265	1.05879	0.383519	2.76071	0.00576751	0.0672606	pnpla6	patatin-like phospholipase domain containing 6 [Source:ZFIN;Acc:ZDB-GENE-050107-4]
ENSDARG00000059049	121.853	-1.13029	0.409492	-2.76024	0.00577596	0.0673196	zgc:174904	zgc:174904 [Source:ZFIN;Acc:ZDB-GENE-080204-76]
ENSDARG00000017423	3916.65	0.594946	0.215609	2.75938	0.00579109	0.067338	patl1	PAT1 homolog 1, processing body mRNA decay factor [Source:ZFIN;Acc:ZDB-GENE-070209-83]
ENSDARG00000060854	19.1707	-2.42245	0.877789	-2.75972	0.00578513	0.067338	kctd3	potassium channel tetramerization domain containing 3 [Source:ZFIN;Acc:ZDB-GENE-060503-169]
ENSDARG00000068709	204.889	-1.14727	0.415745	-2.75955	0.00578805	0.067338	fam174b	family with sequence similarity 174 member B [Source:ZFIN;Acc:ZDB-GENE-050419-78]
ENSDARG00000074995	1572	0.775937	0.28119	2.75947	0.00578946	0.067338	eif2b5	eukaryotic translation initiation factor 2B, subunit 5 epsilon [Source:ZFIN;Acc:ZDB-GENE-030131-5364]
ENSDARG00000041203	7003.16	1.14409	0.41476	2.75843	0.00580792	0.0674941	drap1	DR1-associated protein 1 (negative cofactor 2 alpha) [Source:ZFIN;Acc:ZDB-GENE-030131-400]
ENSDARG00000004672	1716.01	0.666139	0.241579	2.75744	0.0058256	0.067581	ptk2ab	protein tyrosine kinase 2ab [Source:ZFIN;Acc:ZDB-GENE-020114-1]
ENSDARG00000041887	5071.41	0.721165	0.261513	2.75766	0.00582167	0.067581	sf3a1	splicing factor 3a, subunit 1 [Source:ZFIN;Acc:ZDB-GENE-030616-156]
ENSDARG00000062382	352.882	-0.857809	0.311078	-2.75754	0.00582378	0.067581	snapin	SNAP associated protein [Source:ZFIN;Acc:ZDB-GENE-060503-343]
ENSDARG00000044404	342.803	0.988165	0.358454	2.75674	0.00583804	0.0676859	pars2	prolyl-tRNA synthetase 2, mitochondrial [Source:ZFIN;Acc:ZDB-GENE-030131-4219]
ENSDARG00000023627	1182.59	0.961597	0.3489	2.75608	0.00584979	0.0677825	ggps1	geranylgeranyl diphosphate synthase 1 [Source:ZFIN;Acc:ZDB-GENE-030131-8742]
ENSDARG00000060977	721.109	-0.717697	0.260519	-2.75487	0.0058715	0.0679945	zgc:153018	zgc:153018 [Source:ZFIN;Acc:ZDB-GENE-060929-752]
ENSDARG00000076381	138.737	-2.04761	0.743458	-2.75417	0.00588407	0.0681003	slc25a1b	slc25a1 solute carrier family 25 member 1b [Source:ZFIN;Acc:ZDB-GENE-130114-1]
ENSDARG00000008884	491.264	-0.893455	0.324433	-2.75389	0.00588907	0.0681023	hprt1	hypoxanthine phosphoribosyltransferase 1 [Source:ZFIN;Acc:ZDB-GENE-040426-1918]
ENSDARG00000075194	274.937	-0.839859	0.304984	-2.75378	0.0058911	0.0681023	si:dkey-56e3.3	si:dkey-56e3.3 [Source:ZFIN;Acc:ZDB-GENE-050411-91]
ENSDARG00000004392	394.139	-0.769278	0.279376	-2.75356	0.00589512	0.0681092	hdr	hematopoietic death receptor [Source:ZFIN;Acc:ZDB-GENE-030826-5]
ENSDARG00000018162	69.7872	-1.52074	0.552847	-2.75075	0.00594591	0.068617	ctnnal1	catenin (cadherin-associated protein), alpha-like 1 [Source:ZFIN;Acc:ZDB-GENE-060503-507]
ENSDARG00000038643	1272.16	-0.625744	0.227481	-2.75075	0.00594598	0.068617	alas2	aminolevulinate, delta-, synthase 2 [Source:ZFIN;Acc:ZDB-GENE-001229-1]
ENSDARG00000095885	249.531	1.18919	0.4324	2.75021	0.00595567	0.068689
ENSDARG00000100060	1635.78	1.02169	0.371555	2.74976	0.00596396	0.0687447	exosc7	exosome component 7 [Source:ZFIN;Acc:ZDB-GENE-050417-47]
ENSDARG00000010681	688.322	1.00579	0.365876	2.749	0.0059777	0.0688631		tight junction associated protein 1 (peripheral) [Source:NCBI gene (formerly Entrezgene);Acc:566060]
ENSDARG00000102828	5.29636	-5.59068	2.0341	-2.74848	0.00598718	0.0689323	mfsd11	major facilitator superfamily domain containing 11 [Source:ZFIN;Acc:ZDB-GENE-050913-140]
ENSDARG00000017058	1692.39	0.749596	0.272848	2.7473	0.00600881	0.0690613	large2	LARGE xylosyl- and glucuronyltransferase 2 [Source:ZFIN;Acc:ZDB-GENE-050419-253]
ENSDARG00000062664	220.118	-1.00784	0.366836	-2.74738	0.00600744	0.0690613	oxnad1	oxidoreductase NAD-binding domain containing 1 [Source:ZFIN;Acc:ZDB-GENE-060503-199]
ENSDARG00000091481	1172.33	0.620188	0.225721	2.74758	0.00600366	0.0690613	foxc1a	forkhead box C1a [Source:ZFIN;Acc:ZDB-GENE-010302-1]
ENSDARG00000016775	3058.68	0.797311	0.290302	2.74649	0.00602373	0.0691529	aqr	aquarius intron-binding spliceosomal factor [Source:ZFIN;Acc:ZDB-GENE-040426-1189]
ENSDARG00000017843	2042.39	1.0941	0.398361	2.7465	0.00602343	0.0691529	srsf1b	serine and arginine rich splicing factor 1b [Source:ZFIN;Acc:ZDB-GENE-040426-1467]
ENSDARG00000003920	38945.3	0.624646	0.227451	2.74629	0.00602743	0.0691553	setb	SET nuclear proto-oncogene b [Source:ZFIN;Acc:ZDB-GENE-030131-433]
ENSDARG00000079651	1418.58	0.791799	0.288441	2.7451	0.00604922	0.0693654	afg3l1	AFG3-like AAA ATPase 1 [Source:ZFIN;Acc:ZDB-GENE-121214-51]
ENSDARG00000044417	154.803	-1.19569	0.435638	-2.74469	0.00605676	0.0694117	disp1	dispatched homolog 1 (Drosophila) [Source:ZFIN;Acc:ZDB-GENE-030911-7]
ENSDARG00000008247	56.4446	-2.1461	0.78211	-2.74399	0.00606981	0.0694622	vezf1a	vascular endothelial zinc finger 1a [Source:ZFIN;Acc:ZDB-GENE-040108-4]
ENSDARG00000063419	1029.74	0.696713	0.253915	2.74389	0.00607165	0.0694622	dhx35	DEAH-box helicase 35 [Source:ZFIN;Acc:ZDB-GENE-070410-11]
ENSDARG00000105276	125.839	-1.02123	0.372155	-2.7441	0.00606764	0.0694622	grb2a	growth factor receptor-bound protein 2a [Source:ZFIN;Acc:ZDB-GENE-041121-1]
ENSDARG00000039499	648.922	-0.785816	0.286626	-2.74161	0.00611387	0.0698302	soul2	heme-binding protein soul2 [Source:ZFIN;Acc:ZDB-GENE-030131-2524]
ENSDARG00000042492	14.1067	-3.98756	1.45447	-2.74158	0.00611436	0.0698302
ENSDARG00000070435	680.661	-0.767636	0.27999	-2.74166	0.00611297	0.0698302	vapb	VAMP (vesicle-associated membrane protein)-associated protein B and C [Source:ZFIN;Acc:ZDB-GENE-030131-2348]
ENSDARG00000034670	2915.09	0.791612	0.288771	2.74132	0.00611934	0.069847	ube2e2	ubiquitin-conjugating enzyme E2E 2 [Source:ZFIN;Acc:ZDB-GENE-040801-237]
ENSDARG00000086703	4.72173	-5.41871	1.97694	-2.74095	0.00612611	0.0698841
ENSDARG00000038786	142.515	-1.59911	0.584072	-2.73786	0.00618403	0.0705043	smarcd3a	SWI/SNF related, matrix associated, actin dependent regulator of chromatin, subfamily d, member 3a [Source:ZFIN;Acc:ZDB-GENE-070912-491]
ENSDARG00000006260	128077	0.892794	0.326182	2.73711	0.00619824	0.0706258	tuba8l4	tubulin, alpha 8 like 4 [Source:ZFIN;Acc:ZDB-GENE-040426-860]
ENSDARG00000006385	696.847	0.738746	0.270008	2.73601	0.00621888	0.0707798	triobpb	TRIO and F-actin binding protein b [Source:ZFIN;Acc:ZDB-GENE-061215-80]
ENSDARG00000100654	14.4314	-2.87445	1.05057	-2.73609	0.00621734	0.0707798
ENSDARG00000079639	3793.07	0.814562	0.297755	2.73567	0.00622526	0.0708119	PRRC2B	proline rich coiled-coil 2B [Source:HGNC Symbol;Acc:HGNC:28121]
ENSDARG00000069439	34.5783	-1.7023	0.622323	-2.7354	0.00623052	0.0708312	ptgdsa	prostaglandin D2 synthase a [Source:ZFIN;Acc:ZDB-GENE-081022-118]
ENSDARG00000015854	44.3161	-1.64798	0.60291	-2.73338	0.00626881	0.071185	chata	choline O-acetyltransferase a [Source:ZFIN;Acc:ZDB-GENE-080102-2]
ENSDARG00000040565	79352.1	0.618444	0.226242	2.73356	0.00626541	0.071185	ckmb	creatine kinase, muscle b [Source:ZFIN;Acc:ZDB-GENE-040426-2128]
ENSDARG00000076302	1557.03	0.82026	0.300317	2.73131	0.00630826	0.0715921	dtx4a	deltex 4, E3 ubiquitin ligase a [Source:ZFIN;Acc:ZDB-GENE-160728-59]
ENSDARG00000095698	174.569	-1.07073	0.392134	-2.73053	0.00632323	0.0717211	si:dkey-228a15.1	si:dkey-228a15.1 [Source:ZFIN;Acc:ZDB-GENE-060503-344]
ENSDARG00000087528	1557.58	0.705168	0.258354	2.72946	0.00634384	0.0719138	snip1	Smad nuclear interacting protein [Source:ZFIN;Acc:ZDB-GENE-041026-3]
ENSDARG00000002369	14095.8	0.913885	0.334856	2.72919	0.00634908	0.0719321	si:ch211-202a12.4	si:ch211-202a12.4 [Source:NCBI gene (formerly Entrezgene);Acc:336542]
ENSDARG00000042477	68.0893	-1.48198	0.543118	-2.72865	0.0063594	0.0719669	nr2c2	nuclear receptor subfamily 2, group C, member 2 [Source:ZFIN;Acc:ZDB-GENE-080403-8]
ENSDARG00000058459	268.066	-1.01109	0.370535	-2.72873	0.00635786	0.0719669
ENSDARG00000053840	214.665	-1.49633	0.548478	-2.72815	0.006369	0.0720345	ei24	EI24 autophagy associated transmembrane protein [Source:ZFIN;Acc:ZDB-GENE-050417-457]
ENSDARG00000043077	258.103	-0.862757	0.31631	-2.72757	0.00638032	0.0721215	nisch	nischarin [Source:ZFIN;Acc:ZDB-GENE-050208-570]
ENSDARG00000052690	769.571	-0.859092	0.315014	-2.72715	0.00638838	0.0721717	arrdc3a	arrestin domain containing 3a [Source:ZFIN;Acc:ZDB-GENE-030131-2913]
ENSDARG00000076002	140.4	-1.15386	0.423138	-2.7269	0.00639326	0.0721858	osbpl5	oxysterol binding protein-like 5 [Source:ZFIN;Acc:ZDB-GENE-030131-5872]
ENSDARG00000075567	16.5767	-2.57608	0.944868	-2.72639	0.00640313	0.0722561	fbxl20	F-box and leucine-rich repeat protein 20 [Source:ZFIN;Acc:ZDB-GENE-081031-27]
ENSDARG00000104742	35.7725	-1.81503	0.666098	-2.72487	0.00643277	0.0725494
ENSDARG00000100741	3830.32	0.568738	0.208756	2.72441	0.00644157	0.0726074	cdc20	cell division cycle 20 homolog [Source:ZFIN;Acc:ZDB-GENE-040426-2044]
ENSDARG00000025275	10.7929	-3.54832	1.30272	-2.72378	0.0064539	0.0727052	gbgt1l1	globoside alpha-1,3-N-acetylgalactosaminyltransferase 1, like 1 [Source:ZFIN;Acc:ZDB-GENE-040426-1117]
ENSDARG00000024488	11341.6	0.614791	0.225787	2.72288	0.00647161	0.0728634	top2a	DNA topoisomerase II alpha [Source:ZFIN;Acc:ZDB-GENE-030131-2453]
ENSDARG00000056932	1845.97	0.677867	0.248973	2.72266	0.00647596	0.072871	tfip11	tuftelin interacting protein 11 [Source:ZFIN;Acc:ZDB-GENE-040718-479]
ENSDARG00000076526	6945.65	0.746576	0.274234	2.7224	0.00648091	0.0728855	gar1	GAR1 homolog, ribonucleoprotein [Source:ZFIN;Acc:ZDB-GENE-040426-893]
ENSDARG00000110103	375.286	0.696762	0.256007	2.72165	0.00649564	0.0730098
ENSDARG00000090346	29.7512	-2.42402	0.890942	-2.72074	0.00651357	0.0731699	zmp:0000000991	zmp:0000000991 [Source:ZFIN;Acc:ZDB-GENE-130530-994]
ENSDARG00000003872	922.988	0.847253	0.311439	2.72045	0.00651933	0.0731933	ccdc102a	coiled-coil domain containing 102A [Source:ZFIN;Acc:ZDB-GENE-030131-4044]
ENSDARG00000039213	2725.04	0.724941	0.266501	2.72021	0.00652395	0.0732039	prpf38a	pre-mRNA processing factor 38A [Source:ZFIN;Acc:ZDB-GENE-040801-225]
ENSDARG00000019125	501.433	-1.10343	0.405751	-2.71948	0.00653842	0.0733248	klhl40b	kelch-like family member 40b [Source:ZFIN;Acc:ZDB-GENE-060227-1]
ENSDARG00000011273	291.861	0.759101	0.279252	2.71834	0.00656099	0.0733961	tlx2	T cell leukemia homeobox 2 [Source:ZFIN;Acc:ZDB-GENE-020208-1]
ENSDARG00000025566	30463.1	0.824181	0.303188	2.71838	0.00656016	0.0733961	slc25a3b	solute carrier family 25 member 3b [Source:ZFIN;Acc:ZDB-GENE-040426-1916]
ENSDARG00000040362	1684.42	0.744999	0.274063	2.71835	0.00656086	0.0733961	ehd2b	EH-domain containing 2b [Source:ZFIN;Acc:ZDB-GENE-030131-9347]
ENSDARG00000045342	202.283	-1.11317	0.40952	-2.71823	0.00656325	0.0733961	si:ch211-140b10.6	si:ch211-140b10.6 [Source:ZFIN;Acc:ZDB-GENE-091204-382]
ENSDARG00000076721	23.4639	-1.91218	0.703306	-2.71885	0.00655099	0.0733961	zgc:171686	zgc:171686 [Source:ZFIN;Acc:ZDB-GENE-080220-56]
ENSDARG00000074623	551.41	0.744519	0.273951	2.71771	0.00657352	0.0734696	tbc1d31	TBC1 domain family, member 31 [Source:ZFIN;Acc:ZDB-GENE-061218-4]
ENSDARG00000061233	257.543	-0.801991	0.295251	-2.7163	0.0066016	0.073742	abcc5	ATP-binding cassette, sub-family C (CFTR/MRP), member 5 [Source:ZFIN;Acc:ZDB-GENE-050517-17]
ENSDARG00000077481	20.8382	-2.51152	0.92474	-2.71593	0.00660907	0.073784	si:dkey-76k16.6	si:dkey-76k16.6 [Source:ZFIN;Acc:ZDB-GENE-090312-171]
ENSDARG00000062948	5843.71	0.581962	0.214459	2.71362	0.00665517	0.0742569	wasf3b	WASP family member 3b [Source:ZFIN;Acc:ZDB-GENE-070112-1512]
ENSDARG00000020345	3654.84	0.57287	0.211209	2.71233	0.00668116	0.0744966	clasp2	cytoplasmic linker associated protein 2 [Source:ZFIN;Acc:ZDB-GENE-040426-2343]
ENSDARG00000089368	649.522	-0.790187	0.291347	-2.71218	0.00668415	0.0744966	hopx	HOP homeobox [Source:ZFIN;Acc:ZDB-GENE-031016-2]
ENSDARG00000074675	1208.04	0.720919	0.265883	2.71142	0.00669959	0.0746268	pan2	poly(A) specific ribonuclease subunit PAN2 [Source:ZFIN;Acc:ZDB-GENE-030131-3113]
ENSDARG00000012745	138.974	-1.60437	0.592278	-2.70881	0.00675245	0.0751314	poc1bl	POC1 centriolar protein homolog B (Chlamydomonas), like [Source:ZFIN;Acc:ZDB-GENE-050306-41]
ENSDARG00000043443	45.8218	-1.94462	0.717867	-2.70889	0.00675093	0.0751314	kcnj13	potassium inwardly rectifying channel subfamily J member 13 [Source:ZFIN;Acc:ZDB-GENE-070129-1]
ENSDARG00000010721	5802.22	0.710559	0.262442	2.70749	0.00677938	0.0753467	septin6	septin 6 [Source:ZFIN;Acc:ZDB-GENE-030131-1414]
ENSDARG00000057465	233.456	-1.43588	0.530334	-2.70751	0.00677896	0.0753467	gfpt1	glutamine--fructose-6-phosphate transaminase 1 [Source:ZFIN;Acc:ZDB-GENE-070423-1]
ENSDARG00000002571	103.238	-1.11743	0.412768	-2.70718	0.00678584	0.0753652	tmod2	tropomodulin 2 [Source:ZFIN;Acc:ZDB-GENE-040912-185]
ENSDARG00000058597	1798.11	-0.698399	0.257994	-2.70704	0.00678863	0.0753652	nt5c3a	5'-nucleotidase, cytosolic IIIA [Source:ZFIN;Acc:ZDB-GENE-030131-439]
ENSDARG00000056923	1494.39	0.609514	0.225207	2.70647	0.00680031	0.0753853	dbr1	debranching RNA lariats 1 [Source:ZFIN;Acc:ZDB-GENE-030131-2466]
ENSDARG00000061829	10.9103	-3.5699	1.31906	-2.70639	0.00680196	0.0753853	unc13a	unc-13 homolog A (C. elegans) [Source:ZFIN;Acc:ZDB-GENE-140722-1]
ENSDARG00000071331	289.882	-1.11139	0.41068	-2.70621	0.00680562	0.0753853	RYR3	ryanodine receptor 3 [Source:HGNC Symbol;Acc:HGNC:10485]
ENSDARG00000074848	339.863	-0.745901	0.275576	-2.7067	0.00679561	0.0753853	smim7	small integral membrane protein 7 [Source:ZFIN;Acc:ZDB-GENE-060810-180]
ENSDARG00000099307	96.374	-1.10037	0.406722	-2.70546	0.00682099	0.0755135
ENSDARG00000035161	53.7926	-1.65061	0.610186	-2.70509	0.00682854	0.075555	pkdcca	protein kinase domain containing, cytoplasmic a [Source:ZFIN;Acc:ZDB-GENE-081107-30]
ENSDARG00000038106	186.65	-0.9787	0.361991	-2.70366	0.00685808	0.0758396	slc37a4a	solute carrier family 37 member 4a [Source:ZFIN;Acc:ZDB-GENE-040426-2230]
ENSDARG00000004870	3864.22	0.849805	0.314355	2.70333	0.00686494	0.0758732	psen1	presenilin 1 [Source:ZFIN;Acc:ZDB-GENE-991119-4]
ENSDARG00000039517	75.1134	-1.40775	0.521203	-2.70096	0.00691391	0.0763568	c8b	complement component 8, beta polypeptide [Source:ZFIN;Acc:ZDB-GENE-070912-163]
ENSDARG00000062271	44.3736	-1.45321	0.538057	-2.70084	0.00691638	0.0763568	slc25a15b	solute carrier family 25 member 15b [Source:ZFIN;Acc:ZDB-GENE-060526-35]
ENSDARG00000034146	652.49	0.720275	0.266749	2.7002	0.00692977	0.0764622	ccnk	cyclin K [Source:ZFIN;Acc:ZDB-GENE-030131-5126]
ENSDARG00000091888	47.874	-1.24392	0.460788	-2.69955	0.00694337	0.0765697
ENSDARG00000069808	222.656	-0.86513	0.320591	-2.69854	0.00696434	0.0767312	OSTM1	osteoclastogenesis associated transmembrane protein 1 [Source:HGNC Symbol;Acc:HGNC:21652]
ENSDARG00000098334	2762.24	1.02902	0.38136	2.69829	0.00696959	0.0767312	exosc3	exosome component 3 [Source:ZFIN;Acc:ZDB-GENE-050706-140]
ENSDARG00000099023	13.2238	-2.70155	1.00115	-2.69844	0.00696653	0.0767312
ENSDARG00000075183	50.1737	-1.55971	0.578106	-2.69797	0.00697641	0.0767637	RNF220	ring finger protein 220 [Source:HGNC Symbol;Acc:HGNC:25552]
ENSDARG00000102055	3760.15	0.709362	0.263021	2.69698	0.00699725	0.0769504	hadhb	hydroxyacyl-CoA dehydrogenase trifunctional multienzyme complex subunit beta [Source:ZFIN;Acc:ZDB-GENE-030131-8550]
ENSDARG00000036382	4.36731	-5.31254	1.97006	-2.69663	0.00700442	0.0769866	ponzr6	plac8 onzin related protein 6 [Source:ZFIN;Acc:ZDB-GENE-081104-326]
ENSDARG00000076393	21.6831	-2.59281	0.961624	-2.69628	0.0070119	0.0770128	tmem65	transmembrane protein 65 [Source:ZFIN;Acc:ZDB-GENE-081022-99]
ENSDARG00000099803	133.555	-0.952269	0.353196	-2.69615	0.00701455	0.0770128
ENSDARG00000077906	1125.6	-0.780363	0.289505	-2.69551	0.00702807	0.0771178	ark2ca	arkadia (RNF111) C-terminal like ring finger ubiquitin ligase 2Ca [Source:ZFIN;Acc:ZDB-GENE-091118-64]
ENSDARG00000103253	127.914	-1.01833	0.377814	-2.69533	0.00703188	0.0771178	zgc:112023	zgc:112023 [Source:ZFIN;Acc:ZDB-GENE-050417-162]
ENSDARG00000024398	2222.7	0.603756	0.224144	2.6936	0.00706842	0.0774695	get4	guided entry of tail-anchored proteins factor 4 [Source:ZFIN;Acc:ZDB-GENE-030131-5399]
ENSDARG00000045447	316.696	0.849623	0.315441	2.69345	0.00707174	0.0774695	slc35g2b	solute carrier family 35 member G2b [Source:ZFIN;Acc:ZDB-GENE-050320-142]
ENSDARG00000010078	2989.86	0.719783	0.267456	2.69122	0.00711917	0.0779426	nup133	nucleoporin 133 [Source:ZFIN;Acc:ZDB-GENE-040426-2941]
ENSDARG00000089933	12.2424	2.39104	0.888516	2.69105	0.00712278	0.0779426	rasal3	RAS protein activator like 3 [Source:ZFIN;Acc:ZDB-GENE-101130-3]
ENSDARG00000053215	60.6403	1.1907	0.442525	2.69069	0.00713051	0.0779843	me1	malic enzyme 1, NADP(+)-dependent, cytosolic [Source:ZFIN;Acc:ZDB-GENE-061013-438]
ENSDARG00000033647	3996.18	0.899707	0.334486	2.68982	0.00714911	0.0781447	smarcb1a	SWI/SNF related, matrix associated, actin dependent regulator of chromatin, subfamily b, member 1a [Source:ZFIN;Acc:ZDB-GENE-041114-5]
ENSDARG00000057869	30.123	-1.70485	0.633906	-2.68943	0.00715742	0.0781926	cdc42l2	cell division cycle 42 like 2 [Source:ZFIN;Acc:ZDB-GENE-060312-21]
ENSDARG00000003486	9024.19	0.810583	0.30145	2.68894	0.00716783	0.0782633	ppp1caa	protein phosphatase 1, catalytic subunit, alpha isozyme a [Source:ZFIN;Acc:ZDB-GENE-040516-3]
ENSDARG00000116769	12.9022	-2.46766	0.918	-2.68808	0.0071864	0.0784229	ZNF521	zinc finger protein 521 [Source:HGNC Symbol;Acc:HGNC:24605]
ENSDARG00000034080	1512.77	0.537263	0.199913	2.68749	0.0071992	0.0784493	plcd1b	phospholipase C, delta 1b [Source:ZFIN;Acc:ZDB-GENE-030131-9435]
ENSDARG00000055550	5.13059	-5.54163	2.06206	-2.68742	0.00720066	0.0784493	casp21	caspase 21, apoptosis-related cysteine peptidase [Source:ZFIN;Acc:ZDB-GENE-190425-1]
ENSDARG00000056030	429.641	-0.855375	0.318257	-2.68768	0.00719495	0.0784493	hoxb7a	homeobox B7a [Source:ZFIN;Acc:ZDB-GENE-000329-2]
ENSDARG00000069981	1872.19	0.594969	0.221439	2.68683	0.00721334	0.0785444	cspg5a	chondroitin sulfate proteoglycan 5a [Source:ZFIN;Acc:ZDB-GENE-080425-4]
ENSDARG00000102258	4.53717	-5.36272	1.99618	-2.68649	0.00722071	0.0785815
ENSDARG00000009624	26.049	-1.69175	0.630082	-2.68497	0.00725354	0.0788957
ENSDARG00000026198	1865.09	0.648965	0.241742	2.68453	0.00726317	0.0789572	enoph1	enolase-phosphatase 1 [Source:ZFIN;Acc:ZDB-GENE-040704-73]
ENSDARG00000007523	1406.35	0.905283	0.337521	2.68216	0.0073149	0.0794605	KMT2E	lysine methyltransferase 2E (inactive) [Source:HGNC Symbol;Acc:HGNC:18541]
ENSDARG00000061603	441.29	-0.811883	0.302711	-2.68204	0.00731746	0.0794605	sorbs2b	sorbin and SH3 domain containing 2b [Source:ZFIN;Acc:ZDB-GENE-070308-3]
ENSDARG00000037398	115.31	-1.23176	0.459308	-2.68177	0.00732331	0.0794805	zgc:113229	zgc:113229 [Source:ZFIN;Acc:ZDB-GENE-050417-475]
ENSDARG00000076652	18.7697	1.92283	0.717058	2.68156	0.00732799	0.0794878	zgc:193807	zgc:193807 [Source:ZFIN;Acc:ZDB-GENE-081022-42]
ENSDARG00000071558	525.523	0.822355	0.30673	2.68104	0.00733937	0.0795679	fblim1	filamin binding LIM protein 1 [Source:ZFIN;Acc:ZDB-GENE-061013-662]
ENSDARG00000039997	1472.92	-0.614428	0.229241	-2.68028	0.00735614	0.0797062	ptp4a3a	protein tyrosine phosphatase 4A3a [Source:ZFIN;Acc:ZDB-GENE-040426-2220]
ENSDARG00000100181	353.123	1.02288	0.38168	2.67994	0.00736362	0.0797437	LAMP1	lysosomal associated membrane protein 1 [Source:HGNC Symbol;Acc:HGNC:6499]
ENSDARG00000014898	2749.99	0.848676	0.316729	2.67951	0.00737309	0.0797594	ncbp2	nuclear cap binding protein subunit 2 [Source:ZFIN;Acc:ZDB-GENE-020419-31]
ENSDARG00000029479	407.404	-0.676325	0.252403	-2.67954	0.00737227	0.0797594	zgc:86609	zgc:86609 [Source:ZFIN;Acc:ZDB-GENE-050102-7]
ENSDARG00000079964	991.426	0.571289	0.213261	2.67883	0.00738797	0.0798769	dlx2a	distal-less homeobox 2a [Source:ZFIN;Acc:ZDB-GENE-980526-212]
ENSDARG00000116692	5.71118	-4.68184	1.74798	-2.67844	0.00739666	0.0799274
ENSDARG00000093389	35.371	1.59358	0.595496	2.67605	0.00744945	0.080454
ENSDARG00000057238	231.008	-0.809497	0.302547	-2.67561	0.00745943	0.0805181	si:dkey-30k6.5	si:dkey-30k6.5 [Source:ZFIN;Acc:ZDB-GENE-091204-299]
ENSDARG00000040295	32095.7	-0.704232	0.263279	-2.67485	0.00747618	0.0806551	apoeb	apolipoprotein Eb [Source:ZFIN;Acc:ZDB-GENE-980526-368]
ENSDARG00000090973	14.8982	-3.35788	1.25581	-2.67387	0.00749817	0.0808484	ccdc50b	coiled-coil domain containing 50b [Source:ZFIN;Acc:ZDB-GENE-141215-69]
ENSDARG00000076659	7373.53	0.783932	0.293215	2.67358	0.00750474	0.0808754	cdca7b	cell division cycle associated 7b [Source:ZFIN;Acc:ZDB-GENE-030131-607]
ENSDARG00000031678	6268.26	0.568524	0.212736	2.67244	0.0075301	0.0811046	col5a2a	collagen, type V, alpha 2a [Source:ZFIN;Acc:ZDB-GENE-030616-13]
ENSDARG00000058358	66283.7	0.650438	0.243428	2.67199	0.00754024	0.0811699	krt8	keratin 8 [Source:ZFIN;Acc:ZDB-GENE-030411-5]
ENSDARG00000010940	22.5683	-2.19271	0.820711	-2.67172	0.00754634	0.0811915
ENSDARG00000100292	7.58553	-4.0732	1.52531	-2.67041	0.00757579	0.0814643	cimip2b	ciliary microtubule inner protein 2B [Source:ZFIN;Acc:ZDB-GENE-070209-41]
ENSDARG00000039605	2683.18	-0.573417	0.214754	-2.67011	0.00758268	0.0814943	mat1a	methionine adenosyltransferase 1A [Source:ZFIN;Acc:ZDB-GENE-030131-6127]
ENSDARG00000015502	883.383	0.794181	0.297535	2.66921	0.0076031	0.0816696
ENSDARG00000069056	3043.53	0.618851	0.231935	2.66821	0.00762572	0.0818605	ranbp3b	RAN binding protein 3b [Source:ZFIN;Acc:ZDB-GENE-040426-1627]
ENSDARG00000079291	11.4238	-2.91781	1.09361	-2.66806	0.00762911	0.0818605	rapgef3	Rap guanine nucleotide exchange factor (GEF) 3 [Source:ZFIN;Acc:ZDB-GENE-090312-38]
ENSDARG00000100317	2113.56	0.535407	0.200697	2.66773	0.00763647	0.0818953	ahsa1b	AHA1, activator of heat shock protein ATPase homolog 1b [Source:ZFIN;Acc:ZDB-GENE-030131-664]
ENSDARG00000010978	811.261	0.590216	0.221266	2.66745	0.007643	0.0819211	trmt1	tRNA methyltransferase 1 [Source:ZFIN;Acc:ZDB-GENE-060810-40]
ENSDARG00000020738	5.60659	-4.64052	1.74019	-2.66667	0.00766068	0.0819363	si:ch1073-464p5.2	si:ch1073-464p5.2 [Source:ZFIN;Acc:ZDB-GENE-230919-2]
ENSDARG00000029612	1941.46	0.706327	0.264873	2.66666	0.00766091	0.0819363	gpkow	G patch domain and KOW motifs [Source:ZFIN;Acc:ZDB-GENE-030616-159]
ENSDARG00000095268	1008.81	-1.26261	0.473459	-2.66678	0.00765809	0.0819363	cd34	CD34 molecule [Source:ZFIN;Acc:ZDB-GENE-030829-14]
ENSDARG00000114182	5.50398	-4.62036	1.73244	-2.66696	0.00765409	0.0819363	mkxb	mohawk homeobox b [Source:ZFIN;Acc:ZDB-GENE-080513-2]
ENSDARG00000074749	754.984	-1.07028	0.401712	-2.66431	0.00771466	0.0824668	ABCA12	ATP binding cassette subfamily A member 12 [Source:HGNC Symbol;Acc:HGNC:14637]
ENSDARG00000092488	95.2983	-1.08825	0.408522	-2.66386	0.00772486	0.0825314	khnyn	KH and NYN domain containing [Source:ZFIN;Acc:ZDB-GENE-141215-64]
ENSDARG00000096107	35.1213	-1.45463	0.546136	-2.66349	0.00773352	0.0825795
ENSDARG00000074447	216.097	-0.962555	0.361497	-2.66269	0.00775179	0.0827301	dapk3	death-associated protein kinase 3 [Source:ZFIN;Acc:ZDB-GENE-030131-3026]
ENSDARG00000016348	12.7112	-2.90992	1.093	-2.66233	0.00776025	0.082776
ENSDARG00000060330	5.67336	-4.69352	1.76312	-2.66206	0.00776638	0.0827969
ENSDARG00000006617	688.296	0.624681	0.234705	2.66155	0.0077781	0.0828774	napga	N-ethylmaleimide-sensitive factor attachment protein, gamma a [Source:ZFIN;Acc:ZDB-GENE-050320-46]
ENSDARG00000003607	3564.75	0.75308	0.282984	2.66121	0.00778609	0.0829181	nr2f6a	nuclear receptor subfamily 2, group F, member 6a [Source:ZFIN;Acc:ZDB-GENE-030131-4362]
ENSDARG00000070346	443.284	-0.762435	0.286533	-2.66089	0.00779334	0.0829509	hoxc8a	homeobox C8a [Source:ZFIN;Acc:ZDB-GENE-990415-114]
ENSDARG00000005551	11723.7	0.661755	0.248767	2.66014	0.00781079	0.0830476	hnrnph1l	heterogeneous nuclear ribonucleoprotein H1, like [Source:ZFIN;Acc:ZDB-GENE-030131-275]
ENSDARG00000087693	1392.78	-0.925363	0.347849	-2.66024	0.00780843	0.0830476	atox1	antioxidant 1 copper chaperone [Source:ZFIN;Acc:ZDB-GENE-120720-2]
ENSDARG00000073936	303.969	-1.13986	0.428529	-2.65993	0.00781573	0.0830557
ENSDARG00000015208	8484.16	0.571253	0.21481	2.65934	0.00782942	0.0831123	rbb4l	retinoblastoma binding protein 4, like [Source:ZFIN;Acc:ZDB-GENE-030131-848]
ENSDARG00000101523	217.299	0.825941	0.310581	2.65935	0.00782927	0.0831123	arxb	aristaless related homeobox b [Source:ZFIN;Acc:ZDB-GENE-121109-2]
ENSDARG00000000830	825.693	0.847979	0.319009	2.65817	0.00785674	0.0832021	telo2	TEL2, telomere maintenance 2, homolog (S. cerevisiae) [Source:ZFIN;Acc:ZDB-GENE-061103-523]
ENSDARG00000037155	7.88177	3.60474	1.35578	2.65879	0.00784226	0.0832021
ENSDARG00000045415	19.9032	-2.05238	0.772088	-2.65822	0.00785553	0.0832021	gnal	guanine nucleotide binding protein (G protein), alpha activating activity polypeptide, olfactory type [Source:ZFIN;Acc:ZDB-GENE-041114-26]
ENSDARG00000076710	33.9863	-1.44025	0.54183	-2.65811	0.00785795	0.0832021	si:dkey-42l23.7	si:dkey-42l23.7 [Source:ZFIN;Acc:ZDB-GENE-131121-326]
ENSDARG00000088505	4.13114	-5.23217	1.9684	-2.65808	0.00785881	0.0832021
ENSDARG00000036558	12265.7	0.922643	0.34727	2.65685	0.00788756	0.0834208	col18a1a	collagen type XVIII alpha 1 chain a [Source:ZFIN;Acc:ZDB-GENE-030516-3]
ENSDARG00000037943	66.2682	-1.7959	0.675955	-2.65683	0.00788787	0.0834208	cpt1a2b	carnitine palmitoyltransferase 1A2b [Source:ZFIN;Acc:ZDB-GENE-050417-155]
ENSDARG00000028096	629.801	-0.755198	0.284536	-2.65414	0.00795116	0.083954	cldn23.1	claudin 23.1 [Source:ZFIN;Acc:ZDB-GENE-091204-28]
ENSDARG00000051756	1224.31	0.644819	0.242951	2.65411	0.00795185	0.083954	pdhx	pyruvate dehydrogenase complex component X [Source:ZFIN;Acc:ZDB-GENE-040426-1539]
ENSDARG00000062699	102.381	-0.97064	0.36569	-2.65427	0.00794795	0.083954	nkain4	sodium/potassium transporting ATPase interacting 4 [Source:ZFIN;Acc:ZDB-GENE-080204-60]
ENSDARG00000079926	5.84013	-4.71116	1.77514	-2.65397	0.00795519	0.083954	syt15	synaptotagmin XV [Source:ZFIN;Acc:ZDB-GENE-090527-2]
ENSDARG00000053868	1245.35	0.881206	0.332064	2.65372	0.00796099	0.0839707	etsrp	ETS1-related protein [Source:ZFIN;Acc:ZDB-GENE-050622-14]
ENSDARG00000057890	1232.58	0.546208	0.205944	2.65222	0.00799639	0.0842993	si:dkey-33c12.4	si:dkey-33c12.4 [Source:ZFIN;Acc:ZDB-GENE-030131-2527]
ENSDARG00000030022	2879.25	0.590936	0.222945	2.65059	0.00803514	0.084663	nup188	nucleoporin 188 [Source:ZFIN;Acc:ZDB-GENE-030131-7184]
ENSDARG00000002483	4.16387	-5.24268	1.97848	-2.64985	0.0080528	0.0848041	wnt7ab	wingless-type MMTV integration site family, member 7Ab [Source:ZFIN;Acc:ZDB-GENE-100922-44]
ENSDARG00000115571	5.21351	6.12123	2.31085	2.64891	0.00807517	0.0849945
ENSDARG00000091187	1412.23	0.678922	0.256333	2.64859	0.00808275	0.0850294
ENSDARG00000012640	43.5959	-1.73485	0.655092	-2.64825	0.00809093	0.0850704	cideb	cell death inducing DFFA like effector b [Source:ZFIN;Acc:ZDB-GENE-080514-2]
ENSDARG00000077516	851.141	0.821729	0.310407	2.64727	0.00811455	0.0852336	recql4	RecQ helicase-like 4 [Source:ZFIN;Acc:ZDB-GENE-091112-2]
ENSDARG00000102412	895.936	0.629373	0.237746	2.64725	0.00811503	0.0852336	eci2	enoyl-CoA delta isomerase 2 [Source:ZFIN;Acc:ZDB-GENE-040718-392]
ENSDARG00000002271	2047.5	0.606239	0.229028	2.64701	0.00812068	0.0852479	zfand5b	zinc finger, AN1-type domain 5b [Source:ZFIN;Acc:ZDB-GENE-040426-875]
ENSDARG00000016788	55.2514	-1.37093	0.517975	-2.64671	0.008128	0.0852797	zeb1a	zinc finger E-box binding homeobox 1a [Source:ZFIN;Acc:ZDB-GENE-070912-124]
ENSDARG00000007490	18.7527	-2.01747	0.76253	-2.64575	0.00815096	0.085465	adrb1	adrenoceptor beta 1 [Source:ZFIN;Acc:ZDB-GENE-081022-145]
ENSDARG00000052741	35.684	-2.25938	0.85401	-2.64561	0.00815427	0.085465	CARD11	caspase recruitment domain family member 11 [Source:HGNC Symbol;Acc:HGNC:16393]
ENSDARG00000016886	61.9241	-1.25291	0.473642	-2.64526	0.00816288	0.0855101	dnajb9b	DnaJ heat shock protein family (Hsp40) member B9b [Source:ZFIN;Acc:ZDB-GENE-050522-76]
ENSDARG00000053520	15.5362	-2.79378	1.05631	-2.64485	0.00817282	0.0855241	tex47	testis expressed 47 [Source:ZFIN;Acc:ZDB-GENE-240222-1]
ENSDARG00000074955	3470.15	0.631219	0.23866	2.64485	0.00817279	0.0855241	nup98	nucleoporin 98 and 96 precursor [Source:ZFIN;Acc:ZDB-GENE-040426-1180]
ENSDARG00000040990	1801	0.518211	0.195991	2.64405	0.00819194	0.0856791	usp37	ubiquitin specific peptidase 37 [Source:ZFIN;Acc:ZDB-GENE-061013-802]
ENSDARG00000026137	88.8862	-1.05712	0.399839	-2.64387	0.00819636	0.0856802	sfxn5b	sideroflexin 5b [Source:ZFIN;Acc:ZDB-GENE-050706-107]
ENSDARG00000055737	2270.76	0.623071	0.23569	2.6436	0.00820292	0.0857036	ube3a	ubiquitin protein ligase E3A [Source:ZFIN;Acc:ZDB-GENE-041114-190]
ENSDARG00000011240	972.344	0.800675	0.302969	2.64276	0.00822321	0.0857804	ift46	intraflagellar transport 46 homolog (Chlamydomonas) [Source:ZFIN;Acc:ZDB-GENE-080102-3]
ENSDARG00000036494	281.076	0.79271	0.299936	2.64293	0.00821919	0.0857804	gstcd	glutathione S-transferase, C-terminal domain containing [Source:ZFIN;Acc:ZDB-GENE-050320-41]
ENSDARG00000096654	134.795	0.961999	0.363993	2.64291	0.00821978	0.0857804
ENSDARG00000004078	839.434	-0.873107	0.330463	-2.64208	0.00823995	0.08591	acsl4a	acyl-CoA synthetase long chain family member 4a [Source:ZFIN;Acc:ZDB-GENE-040426-1565]
ENSDARG00000019774	1266.34	0.620197	0.234781	2.6416	0.00825154	0.0859856	zhx3b	zinc fingers and homeoboxes 3b [Source:ZFIN;Acc:ZDB-GENE-031107-1]
ENSDARG00000032606	3790.48	0.537831	0.203635	2.64116	0.00826233	0.0860083	septin8a	septin 8a [Source:ZFIN;Acc:ZDB-GENE-030131-309]
ENSDARG00000052695	5239.57	0.68634	0.259863	2.64116	0.00826238	0.0860083	nr2f1a	nuclear receptor subfamily 2, group F, member 1a [Source:ZFIN;Acc:ZDB-GENE-980526-115]
ENSDARG00000013856	57.6125	1.11817	0.423536	2.64008	0.00828862	0.0861218	amy2a	amylase alpha 2A [Source:ZFIN;Acc:ZDB-GENE-040426-2393]
ENSDARG00000038667	212.29	0.919142	0.348127	2.64025	0.00828447	0.0861218	fggy	FGGY carbohydrate kinase domain containing [Source:ZFIN;Acc:ZDB-GENE-040426-2461]
ENSDARG00000060695	6040.76	0.881458	0.33386	2.64021	0.00828557	0.0861218	znf346	zinc finger protein 346 [Source:ZFIN;Acc:ZDB-GENE-070209-152]
ENSDARG00000103907	1731.18	0.554318	0.209969	2.64	0.00829061	0.0861218	sgo1	shugoshin 1 [Source:ZFIN;Acc:ZDB-GENE-070112-422]
ENSDARG00000074599	524.25	-0.768791	0.291304	-2.63913	0.00831185	0.0862973	FRMD4B	FERM domain containing 4B [Source:HGNC Symbol;Acc:HGNC:24886]
ENSDARG00000054942	273.361	-0.788726	0.298884	-2.63891	0.00831739	0.0863097	lgals2a	lectin, galactoside-binding, soluble, 2a [Source:ZFIN;Acc:ZDB-GENE-050318-2]
ENSDARG00000044584	776.484	0.709458	0.268881	2.63856	0.00832602	0.0863542	tex261	testis expressed 261 [Source:ZFIN;Acc:ZDB-GENE-050522-400]
ENSDARG00000095007	2488.05	0.617333	0.233992	2.63827	0.00833312	0.0863828
ENSDARG00000060860	4.13061	-5.22953	1.98255	-2.63778	0.00834506	0.0864615	pstpip1a	proline-serine-threonine phosphatase interacting protein 1a [Source:ZFIN;Acc:ZDB-GENE-050419-251]
ENSDARG00000002968	38.0303	-2.57256	0.975575	-2.63697	0.00836509	0.0866238	A1CF	APOBEC1 complementation factor [Source:HGNC Symbol;Acc:HGNC:24086]
ENSDARG00000098112	52.0766	-1.2011	0.455536	-2.63667	0.00837251	0.0866555	btc	betacellulin, epidermal growth factor family member [Source:ZFIN;Acc:ZDB-GENE-050311-1]
ENSDARG00000005359	5741.31	0.505811	0.191883	2.63604	0.00838809	0.0867516	sucla2	succinate-CoA ligase ADP-forming subunit beta [Source:ZFIN;Acc:ZDB-GENE-040426-1963]
ENSDARG00000009026	419.84	-1.12079	0.425196	-2.63594	0.00839053	0.0867516
ENSDARG00000006546	319.201	-0.898402	0.340914	-2.63528	0.00840688	0.0868323	ak4	adenylate kinase 4 [Source:ZFIN;Acc:ZDB-GENE-040426-2505]
ENSDARG00000045878	143.78	-1.14554	0.434696	-2.63527	0.00840707	0.0868323	nudt4b	nudix (nucleoside diphosphate linked moiety X)-type motif 4b [Source:ZFIN;Acc:ZDB-GENE-040912-79]
ENSDARG00000012141	2352.09	-0.751229	0.285171	-2.63431	0.00843085	0.0870326	papolg	poly(A) polymerase gamma [Source:ZFIN;Acc:ZDB-GENE-040426-1256]
ENSDARG00000041113	3437.96	0.708719	0.269116	2.6335	0.0084509	0.0871491	wdr18	WD repeat domain 18 [Source:ZFIN;Acc:ZDB-GENE-040905-4]
ENSDARG00000089388	9.63356	-3.41836	1.29796	-2.63364	0.00844757	0.0871491
ENSDARG00000021869	14.8501	-2.68965	1.02165	-2.63267	0.00847169	0.0871768	rcan2	regulator of calcineurin 2 [Source:ZFIN;Acc:ZDB-GENE-040516-17]
ENSDARG00000024306	691.75	-0.874061	0.331974	-2.63292	0.00846531	0.0871768	zbed4	zinc finger, BED-type containing 4 [Source:ZFIN;Acc:ZDB-GENE-041210-305]
ENSDARG00000099260	4.07459	-5.21321	1.98019	-2.63269	0.00847128	0.0871768	PITPNC1	phosphatidylinositol transfer protein cytoplasmic 1 [Source:HGNC Symbol;Acc:HGNC:21045]
ENSDARG00000099798	1529.76	0.55706	0.211607	2.63252	0.00847553	0.0871768	mon2	MON2 homolog, regulator of endosome-to-Golgi trafficking [Source:ZFIN;Acc:ZDB-GENE-030131-2712]
ENSDARG00000100095	3843.53	-0.662209	0.251502	-2.63302	0.00846296	0.0871768	anxa1b	annexin A1b [Source:ZFIN;Acc:ZDB-GENE-030131-6554]
ENSDARG00000011410	320.921	1.35966	0.516566	2.63212	0.00848548	0.087234	AADAT	aminoadipate aminotransferase [Source:HGNC Symbol;Acc:HGNC:17929]
ENSDARG00000019995	466.733	-0.704147	0.267635	-2.631	0.00851343	0.0874762	bmp4	bone morphogenetic protein 4 [Source:ZFIN;Acc:ZDB-GENE-980528-2059]
ENSDARG00000000394	4988.26	0.61782	0.234955	2.62953	0.00855042	0.0876878		matrin 3-like 1.2 [Source:NCBI gene (formerly Entrezgene);Acc:556290]
ENSDARG00000044691	1429.51	-0.605149	0.23014	-2.62948	0.00855147	0.0876878	ppp1r3b	protein phosphatase 1, regulatory subunit 3B [Source:ZFIN;Acc:ZDB-GENE-030131-5496]
ENSDARG00000095751	15.4606	-2.77518	1.05531	-2.62972	0.00854541	0.0876878	C20H6orf58	liver-enriched gene 1, tandem duplicate 2 [Source:ZFIN;Acc:ZDB-GENE-040426-2281]
ENSDARG00000099093	947.202	0.648054	0.246474	2.6293	0.00855609	0.0876878	dock1	dedicator of cytokinesis 1 [Source:ZFIN;Acc:ZDB-GENE-080108-5]
ENSDARG00000117096	4.16565	-5.24733	1.9957	-2.62932	0.00855552	0.0876878
ENSDARG00000003169	2491.87	0.812594	0.309158	2.62841	0.00857855	0.0877541	magi1b	membrane associated guanylate kinase, WW and PDZ domain containing 1b [Source:ZFIN;Acc:ZDB-GENE-030131-5110]
ENSDARG00000035957	3404.11	0.906515	0.344922	2.62817	0.00858448	0.0877541	gmnn	geminin DNA replication inhibitor [Source:ZFIN;Acc:ZDB-GENE-030429-30]
ENSDARG00000036164	2228.42	0.6138	0.233534	2.62831	0.00858106	0.0877541	cars1	cysteinyl-tRNA synthetase 1 [Source:ZFIN;Acc:ZDB-GENE-030328-29]
ENSDARG00000045620	2270.85	0.818459	0.311439	2.62799	0.00858906	0.0877541	nansa	N-acetylneuraminic acid synthase a [Source:ZFIN;Acc:ZDB-GENE-030131-1500]
ENSDARG00000063580	211.799	-1.20066	0.456849	-2.62813	0.00858568	0.0877541	ppp1r9ala	protein phosphatase 1 regulatory subunit 9A-like A [Source:ZFIN;Acc:ZDB-GENE-091204-412]
ENSDARG00000086228	4.28746	-5.28878	2.01226	-2.62828	0.00858172	0.0877541	si:dkey-120c6.5	si:dkey-120c6.5 [Source:ZFIN;Acc:ZDB-GENE-131121-595]
ENSDARG00000004174	6493.45	0.596377	0.226966	2.62761	0.00859881	0.0878087	cnot1	CCR4-NOT transcription complex, subunit 1 [Source:ZFIN;Acc:ZDB-GENE-040915-1]
ENSDARG00000117200	27.0395	-1.97164	0.750416	-2.62739	0.00860427	0.0878192
ENSDARG00000053853	19.0992	-2.26638	0.86274	-2.62695	0.00861528	0.0878865	slc13a2	solute carrier family 13 member 2 [Source:ZFIN;Acc:ZDB-GENE-040426-2389]
ENSDARG00000032469	305.962	0.748394	0.284971	2.62621	0.00863412	0.0879883	ampd3b	adenosine monophosphate deaminase 3b [Source:ZFIN;Acc:ZDB-GENE-030131-5929]
ENSDARG00000086670	458.1	0.604205	0.230066	2.62622	0.00863378	0.0879883	ice2	interactor of little elongator complex ELL subunit 2 [Source:ZFIN;Acc:ZDB-GENE-060306-1]
ENSDARG00000006491	114.111	-0.95369	0.363418	-2.62423	0.00868464	0.0884558	agpat9l	1-acylglycerol-3-phosphate O-acyltransferase 9, like [Source:ZFIN;Acc:ZDB-GENE-060531-19]
ENSDARG00000101671	4.27823	-5.28164	2.01278	-2.62406	0.0086889	0.0884558	zgc:158417	zgc:158417 [Source:ZFIN;Acc:ZDB-GENE-061201-36]
ENSDARG00000036291	516.949	-0.591041	0.225277	-2.62362	0.00870006	0.0885241	nucb2b	nucleobindin 2b [Source:ZFIN;Acc:ZDB-GENE-030131-4775]
ENSDARG00000044299	16234.7	0.739778	0.282007	2.62326	0.00870919	0.0885717	lmnb1	lamin B1 [Source:ZFIN;Acc:ZDB-GENE-020424-2]
ENSDARG00000102924	12.9974	-2.82943	1.07878	-2.6228	0.00872109	0.0886473	zgc:112334	zgc:112334 [Source:ZFIN;Acc:ZDB-GENE-050809-120]
ENSDARG00000105056	17.1132	-2.59279	0.988857	-2.622	0.00874148	0.0888091	znf45l	zinc finger 45 like [Source:ZFIN;Acc:ZDB-GENE-050320-63]
ENSDARG00000059549	60.8865	-2.24365	0.855804	-2.62169	0.00874956	0.0888458	akap10	A kinase (PRKA) anchor protein 10 [Source:ZFIN;Acc:ZDB-GENE-030131-2535]
ENSDARG00000019239	4337.37	0.574749	0.219269	2.6212	0.00876212	0.0888825	cul1a	cullin 1a [Source:ZFIN;Acc:ZDB-GENE-030131-2603]
ENSDARG00000034862	38.0133	-1.41108	0.538328	-2.62123	0.00876142	0.0888825	f7	coagulation factor VII [Source:ZFIN;Acc:ZDB-GENE-010814-1]
ENSDARG00000029818	21650.9	0.727777	0.277776	2.62002	0.00879254	0.0889641	srsf5a	serine and arginine rich splicing factor 5a [Source:ZFIN;Acc:ZDB-GENE-030131-7336]
ENSDARG00000058089	1966.77	0.531873	0.202973	2.62041	0.00878234	0.0889641	rprd2a	regulation of nuclear pre-mRNA domain containing 2a [Source:ZFIN;Acc:ZDB-GENE-030131-6641]
ENSDARG00000058117	163.129	0.858739	0.327755	2.62007	0.00879129	0.0889641	snap25b	synaptosome associated protein 25b [Source:ZFIN;Acc:ZDB-GENE-980526-392]
ENSDARG00000079199	113.655	0.890669	0.339862	2.62068	0.00877542	0.0889641	MEGF6	multiple EGF like domains 6 [Source:HGNC Symbol;Acc:HGNC:3232]
ENSDARG00000100536	1849.34	0.547512	0.208963	2.62014	0.00878944	0.0889641	nkrf	NFKB repressing factor [Source:ZFIN;Acc:ZDB-GENE-030616-73]
ENSDARG00000099339	2700.77	0.524497	0.200235	2.61941	0.00880824	0.0890776	pacsin3	protein kinase C and casein kinase substrate in neurons 3 [Source:ZFIN;Acc:ZDB-GENE-040426-984]
ENSDARG00000033596	3394.28	0.804217	0.307064	2.61905	0.00881738	0.0891246	polr2c	RNA polymerase II subunit C [Source:ZFIN;Acc:ZDB-GENE-030131-6609]
ENSDARG00000021443	574.518	-0.712439	0.27213	-2.61801	0.0088445	0.0891267	zfp36l1b	zinc finger protein 36, C3H type-like 1b [Source:ZFIN;Acc:ZDB-GENE-030131-2391]
ENSDARG00000036055	836.157	0.691458	0.264107	2.61809	0.00884225	0.0891267	thap11	THAP domain containing 11 [Source:ZFIN;Acc:ZDB-GENE-040426-2121]
ENSDARG00000057128	769.495	0.671098	0.256327	2.61814	0.00884114	0.0891267	hadhaa	hydroxyacyl-CoA dehydrogenase trifunctional multienzyme complex subunit alpha a [Source:ZFIN;Acc:ZDB-GENE-031222-5]
ENSDARG00000059056	16.8907	-2.67648	1.02208	-2.61865	0.00882789	0.0891267	ft1	alpha(1,3)fucosyltransferase gene 1 [Source:ZFIN;Acc:ZDB-GENE-990715-17]
ENSDARG00000087120	48.0785	-1.42174	0.543043	-2.61809	0.00884235	0.0891267	SLC5A8	solute carrier family 5 member 8 [Source:HGNC Symbol;Acc:HGNC:19119]
ENSDARG00000092970	215.672	-0.934547	0.35687	-2.61873	0.00882569	0.0891267	tmsb2	thymosin beta 2 [Source:ZFIN;Acc:ZDB-GENE-070126-5]
ENSDARG00000013434	2279.5	0.574888	0.219667	2.6171	0.00886814	0.0893196	hira	histone cell cycle regulator a [Source:ZFIN;Acc:ZDB-GENE-030131-6296]
ENSDARG00000013150	1757.64	0.732391	0.279872	2.61688	0.00887366	0.08933	dhx16	DEAH (Asp-Glu-Ala-His) box polypeptide 16 [Source:ZFIN;Acc:ZDB-GENE-030131-8589]
ENSDARG00000006422	367.77	-0.693801	0.265162	-2.61652	0.00888304	0.0893791	esyt3	extended synaptotagmin-like protein 3 [Source:ZFIN;Acc:ZDB-GENE-050809-35]
ENSDARG00000036299	7580.42	0.772892	0.295427	2.61619	0.00889183	0.0894223	nucb2a	nucleobindin 2a [Source:ZFIN;Acc:ZDB-GENE-030826-14]
ENSDARG00000027584	31.7965	-1.49541	0.571687	-2.61578	0.0089024	0.0894381	ttpa	tocopherol (alpha) transfer protein [Source:ZFIN;Acc:ZDB-GENE-030131-4631]
ENSDARG00000036235	175.455	-0.891751	0.340893	-2.61592	0.00889869	0.0894381	zbtb3	zinc finger and BTB domain containing 3 [Source:ZFIN;Acc:ZDB-GENE-050506-105]
ENSDARG00000045847	4346.82	0.713518	0.272796	2.61557	0.00890776	0.0894467	si:ch211-214j24.10	si:ch211-214j24.10 [Source:ZFIN;Acc:ZDB-GENE-030131-6301]
ENSDARG00000018693	11738.7	0.722291	0.276169	2.6154	0.00891235	0.0894476	cdh2	cadherin 2, type 1, N-cadherin (neuronal) [Source:ZFIN;Acc:ZDB-GENE-990415-171]
ENSDARG00000089519	64.19	1.26234	0.482708	2.61512	0.0089195	0.0894742	fbln7	fibulin 7 [Source:ZFIN;Acc:ZDB-GENE-170130-2]
ENSDARG00000069397	3258.69	0.688506	0.26337	2.61422	0.00894318	0.0896665	zswim8	zinc finger, SWIM-type containing 8 [Source:ZFIN;Acc:ZDB-GENE-050320-59]
ENSDARG00000061981	1522.48	0.730741	0.279594	2.61358	0.00895996	0.0897265	lap3	leucine aminopeptidase 3 [Source:ZFIN;Acc:ZDB-GENE-060719-1]
ENSDARG00000091124	1914.92	-0.777717	0.297568	-2.61358	0.0089599	0.0897265	rps19bp1	ribosomal protein S19 binding protein 1 [Source:ZFIN;Acc:ZDB-GENE-110316-2]
ENSDARG00000092123	201.679	-0.957019	0.366187	-2.61347	0.00896272	0.0897265	si:dkey-20d21.12	si:dkey-20d21.12 [Source:ZFIN;Acc:ZDB-GENE-081104-365]
ENSDARG00000068103	273.796	0.686369	0.262725	2.61249	0.00898844	0.0899387	cfap45	cilia and flagella associated protein 45 [Source:ZFIN;Acc:ZDB-GENE-070209-143]
ENSDARG00000039452	3462.75	0.551421	0.211111	2.61199	0.00900161	0.0899799	hk1	hexokinase 1 [Source:ZFIN;Acc:ZDB-GENE-040426-2848]
ENSDARG00000070057	290.003	-1.36472	0.52248	-2.612	0.0090013	0.0899799	si:dkey-69o16.5	si:dkey-69o16.5 [Source:ZFIN;Acc:ZDB-GENE-081104-432]
ENSDARG00000069100	6462.23	0.545438	0.208953	2.61034	0.00904534	0.0903716	aldh9a1a.1	aldehyde dehydrogenase 9 family, member A1a, tandem duplicate 1 [Source:ZFIN;Acc:ZDB-GENE-030131-1257]
ENSDARG00000079516	909.424	-0.667346	0.255699	-2.60989	0.00905711	0.0903982	cisd1	CDGSH iron sulfur domain 1 [Source:ZFIN;Acc:ZDB-GENE-040426-1162]
ENSDARG00000101126	182.469	-0.873396	0.334647	-2.6099	0.00905679	0.0903982	atad5b	ATPase family AAA domain containing 5b [Source:ZFIN;Acc:ZDB-GENE-030131-338]
ENSDARG00000044573	6091.28	0.931115	0.356798	2.60964	0.00906379	0.0904195	cdc42	cell division cycle 42 [Source:ZFIN;Acc:ZDB-GENE-030131-8783]
ENSDARG00000017744	7020.08	0.526863	0.201941	2.609	0.00908085	0.0905442	smc2	structural maintenance of chromosomes 2 [Source:ZFIN;Acc:ZDB-GENE-030131-105]
ENSDARG00000037121	141.165	-1.66019	0.636559	-2.60808	0.00910528	0.0907423	mat2ab	methionine adenosyltransferase 2Ab [Source:ZFIN;Acc:ZDB-GENE-050327-6]
ENSDARG00000037030	192.244	-1.52522	0.585281	-2.60596	0.00916171	0.0912589	CASZ1	castor zinc finger 1 [Source:HGNC Symbol;Acc:HGNC:26002]
[truncated: 23,121 more rows]

## Sheet: ribo up GO terms
Analysis Type:	PANTHER Overrepresentation Test (Released 20240226)
Annotation Version and Release Date:	GO Ontology database DOI: 10.5281/zenodo.10536401 Released 2024-01-17
Analyzed List:	Client Text Box Input (Danio rerio)
Reference List:	Danio rerio (all genes in database)
Test Type:	FISHER
Correction:	BONFERRONI
Bonferroni count:	4133
GO biological process complete	Danio rerio - REFLIST (26353)	Client Text Box Input (229)	Client Text Box Input (expected)	Client Text Box Input (over/under)	Client Text Box Input (fold Enrichment)	Client Text Box Input (P-value)
mRNA cis splicing, via spliceosome (GO:0045292)	16	6	0.14	+	43.15	1.24e-05
positive regulation of RNA splicing (GO:0033120)	13	4	0.11	+	35.41	0.0154
transcription elongation by RNA polymerase II (GO:0006368)	27	6	0.23	+	25.57	0.000423
spliceosomal complex assembly (GO:0000245)	34	7	0.3	+	23.69	6.22e-05
DNA-templated transcription elongation (GO:0006354)	33	6	0.29	+	20.92	0.00152
mRNA splicing, via spliceosome (GO:0000398)	188	31	1.63	+	18.98	5.7e-27
RNA splicing, via transesterification reactions with bulged adenosine as nucleophile (GO:0000377)	188	31	1.63	+	18.98	5.7e-27
RNA splicing, via transesterification reactions (GO:0000375)	188	31	1.63	+	18.98	5.7e-27
RNA splicing (GO:0008380)	247	34	2.15	+	15.84	4.06e-27
regulation of mRNA splicing, via spliceosome (GO:0048024)	61	8	0.53	+	15.09	0.000236
mRNA processing (GO:0006397)	310	39	2.69	+	14.48	4.93e-30
RNA 3'-end processing (GO:0031123)	58	7	0.5	+	13.89	0.00291
regulation of mRNA processing (GO:0050684)	71	8	0.62	+	12.97	0.00079
mRNA metabolic process (GO:0016071)	383	43	3.33	+	12.92	2.41e-31
regulation of RNA splicing (GO:0043484)	102	11	0.89	+	12.41	6.17e-06
protein-RNA complex assembly (GO:0022618)	131	14	1.14	+	12.3	3.87e-08
protein-RNA complex organization (GO:0071826)	136	14	1.18	+	11.85	6.47e-08
transcription by RNA polymerase II (GO:0006366)	94	9	0.82	+	11.02	0.000559
RNA processing (GO:0006396)	637	46	5.54	+	8.31	2.99e-25
ribonucleoprotein complex biogenesis (GO:0022613)	324	21	2.82	+	7.46	4.52e-09
RNA metabolic process (GO:0016070)	935	56	8.12	+	6.89	2.02e-27
regulation of mRNA metabolic process (GO:1903311)	156	9	1.36	+	6.64	0.0394
nucleic acid metabolic process (GO:0090304)	1353	66	11.76	+	5.61	6.7e-28
chromatin organization (GO:0006325)	317	15	2.75	+	5.45	0.000562
gene expression (GO:0010467)	1439	66	12.5	+	5.28	2.48e-26
protein-DNA complex organization (GO:0071824)	350	15	3.04	+	4.93	0.00199
nucleobase-containing compound metabolic process (GO:0006139)	1742	74	15.14	+	4.89	4.37e-28
heterocycle metabolic process (GO:0046483)	1848	74	16.06	+	4.61	1.96e-26
cellular aromatic compound metabolic process (GO:0006725)	1860	74	16.16	+	4.58	2.96e-26
macromolecule biosynthetic process (GO:0009059)	1815	68	15.77	+	4.31	3.96e-22
organic cyclic compound metabolic process (GO:1901360)	1986	74	17.26	+	4.29	1.89e-24
cellular nitrogen compound metabolic process (GO:0034641)	2151	80	18.69	+	4.28	6.39e-27
protein-containing complex organization (GO:0043933)	918	33	7.98	+	4.14	2.07e-08
nucleobase-containing compound biosynthetic process (GO:0034654)	427	15	3.71	+	4.04	0.0231
protein-containing complex assembly (GO:0065003)	573	19	4.98	+	3.82	0.00301
chordate embryonic development (GO:0043009)	527	17	4.58	+	3.71	0.017
embryo development ending in birth or egg hatching (GO:0009792)	530	17	4.61	+	3.69	0.0183
cellular biosynthetic process (GO:0044249)	2429	73	21.11	+	3.46	2.1e-18
organic substance biosynthetic process (GO:1901576)	2515	73	21.85	+	3.34	1.59e-17
biosynthetic process (GO:0009058)	2552	73	22.18	+	3.29	3.7e-17
embryo development (GO:0009790)	1212	29	10.53	+	2.75	0.0034
macromolecule metabolic process (GO:0043170)	4105	96	35.67	+	2.69	3.72e-18
cellular component biogenesis (GO:0044085)	1550	35	13.47	+	2.6	0.000868
nitrogen compound metabolic process (GO:0006807)	4830	105	41.97	+	2.5	3.7e-18
regulation of gene expression (GO:0010468)	2792	59	24.26	+	2.43	2.92e-07
regulation of macromolecule biosynthetic process (GO:0010556)	2832	59	24.61	+	2.4	4.85e-07
regulation of cellular biosynthetic process (GO:0031326)	2861	59	24.86	+	2.37	1.1e-06
regulation of biosynthetic process (GO:0009889)	2882	59	25.04	+	2.36	1.26e-06
primary metabolic process (GO:0044238)	5319	106	46.22	+	2.29	2e-15
cellular metabolic process (GO:0044237)	4901	97	42.59	+	2.28	2.98e-13
regulation of macromolecule metabolic process (GO:0060255)	3292	64	28.61	+	2.24	1.17e-06
organic substance metabolic process (GO:0071704)	5633	106	48.95	+	2.17	1.66e-13
regulation of cellular metabolic process (GO:0031323)	3302	62	28.69	+	2.16	1.01e-05
cellular component organization or biogenesis (GO:0071840)	3697	69	32.13	+	2.15	1.26e-06
regulation of RNA metabolic process (GO:0051252)	2445	45	21.25	+	2.12	0.00629
regulation of metabolic process (GO:0019222)	3554	65	30.88	+	2.1	1.02e-05
cellular component organization (GO:0016043)	3514	63	30.54	+	2.06	4.99e-05
regulation of nucleobase-containing compound metabolic process (GO:0019219)	2545	45	22.12	+	2.03	0.0181
regulation of nitrogen compound metabolic process (GO:0051171)	3102	54	26.96	+	2	0.00197
regulation of primary metabolic process (GO:0080090)	3151	54	27.38	+	1.97	0.00387
metabolic process (GO:0008152)	6420	110	55.79	+	1.97	2.73e-11
multicellular organism development (GO:0007275)	3850	64	33.46	+	1.91	0.000621
anatomical structure development (GO:0048856)	4903	76	42.61	+	1.78	0.00053
developmental process (GO:0032502)	5052	77	43.9	+	1.75	0.000786
multicellular organismal process (GO:0032501)	4814	71	41.83	+	1.7	0.0114
cellular process (GO:0009987)	12722	158	110.55	+	1.43	1.02e-06
biological_process (GO:0008150)	17206	201	149.52	+	1.34	5.22e-11
Unclassified (UNCLASSIFIED)	9147	28	79.48	-	0.35	0

## Sheet: whole up GO terms
Analysis Type:	PANTHER Overrepresentation Test (Released 20240226)
Annotation Version and Release Date:	GO Ontology database DOI: 10.5281/zenodo.10536401 Released 2024-01-17
Analyzed List:	Client Text Box Input (Danio rerio)
Reference List:	Danio rerio (all genes in database)
Test Type:	FISHER
Correction:	BONFERRONI
Bonferroni count:	4133
GO biological process complete	Danio rerio - REFLIST (26353)	Client Text Box Input (159)	Client Text Box Input (expected)	Client Text Box Input (over/under)	Client Text Box Input (fold Enrichment)	Client Text Box Input (P-value)
electron transport coupled proton transport (GO:0015990)	4	3	0.02	+	> 100	0.00355
energy coupled proton transmembrane transport, against electrochemical gradient (GO:0015988)	4	3	0.02	+	> 100	0.00355
mitochondrial electron transport, NADH to ubiquinone (GO:0006120)	22	7	0.13	+	52.74	1.66e-07
cholesterol efflux (GO:0033344)	19	4	0.11	+	34.89	0.019
mitochondrial respiratory chain complex I assembly (GO:0032981)	27	5	0.16	+	30.69	0.00225
NADH dehydrogenase complex assembly (GO:0010257)	27	5	0.16	+	30.69	0.00225
ATP synthesis coupled electron transport (GO:0042773)	63	11	0.38	+	28.94	5.28e-10
respiratory electron transport chain (GO:0022904)	74	12	0.45	+	26.88	1e-10
oxidative phosphorylation (GO:0006119)	69	11	0.42	+	26.42	1.52e-09
aerobic electron transport chain (GO:0019646)	58	9	0.35	+	25.72	2.88e-07
electron transport chain (GO:0022900)	79	12	0.48	+	25.18	2.28e-10
mitochondrial ATP synthesis coupled electron transport (GO:0042775)	60	9	0.36	+	24.86	3.96e-07
aerobic respiration (GO:0009060)	100	12	0.6	+	19.89	4.2e-09
cellular respiration (GO:0045333)	118	13	0.71	+	18.26	1.42e-09
mitochondrial respiratory chain complex assembly (GO:0033108)	60	6	0.36	+	16.57	0.00694
energy derivation by oxidation of organic compounds (GO:0015980)	153	13	0.92	+	14.08	4.08e-08
generation of precursor metabolites and energy (GO:0006091)	211	13	1.27	+	10.21	2.29e-06
alcohol metabolic process (GO:0006066)	164	9	0.99	+	9.1	0.00297
lipid transport (GO:0006869)	237	10	1.43	+	6.99	0.00783
organic hydroxy compound metabolic process (GO:1901615)	220	9	1.33	+	6.78	0.0333
lipid localization (GO:0010876)	251	10	1.51	+	6.6	0.0131
small molecule metabolic process (GO:0044281)	1052	20	6.35	+	3.15	0.0239
transport (GO:0006810)	2656	36	16.02	+	2.25	0.0144
establishment of localization (GO:0051234)	2783	36	16.79	+	2.14	0.0468
biological_process (GO:0008150)	17206	137	103.81	+	1.32	1.73e-05
Unclassified (UNCLASSIFIED)	9147	22	55.19	-	0.4	0
