# Supplementary material for: In vivo profiling of the endothelium using ‘AngioTag’ zebrafish
Source: Angiogenesis. 2025 Jul 4;28(3):40. doi: 10.1007/s10456-025-09990-8 (PMC12227374; doi:10.1007/s10456-025-09990-8)
Supplement: Supplementary file 3 — Supplementary Material 3 [file 10456_2025_9990_MOESM3_ESM.xlsx]

## Sheet: facs_v_whole
FACS-sorted endothelial cells (sample 4) vs Unsorted dissociated cells (sample 3)
DESeq2
log2 fold change (MLE): experiment facs vs total
Wald test p-value: experiment facs vs total
ensembl_gene_id	baseMean	log2FoldChange	lfcSE	stat	pvalue	padj	external_gene_name	description
ENSDARG00000117174	39.0387	23.1564	3.90848	5.92464	3.12975e-09	6.54895e-08
ENSDARG00000113519	66.245	9.89963	1.27978	7.73544	1.03047e-14	4.53991e-13
ENSDARG00000115054	9.0879	6.99024	1.91937	3.64195	0.000270583	0.00166113		histone 1, H4, like [Source:NCBI gene (formerly Entrezgene);Acc:100126027]
ENSDARG00000044290	8.60211	6.93054	1.67109	4.1473	3.36414e-05	0.000269528
ENSDARG00000067847	14.6753	6.75558	1.3917	4.8542	1.20873e-06	1.41912e-05	il21	interleukin 21 [Source:ZFIN;Acc:ZDB-GENE-120510-4]
ENSDARG00000114649	7.28793	6.7521	1.56804	4.30607	1.66179e-05	0.000144492
ENSDARG00000095111	14.2237	6.68715	1.42658	4.68752	2.76529e-06	2.95581e-05
ENSDARG00000095934	51.9129	6.67086	0.863185	7.72819	1.09085e-14	4.76726e-13
ENSDARG00000051736	36.413	6.65672	2.3957	2.77861	0.00545917	0.0217207	hist1h2a4	histone cluster 1 H2A family member 4 [Source:ZFIN;Acc:ZDB-GENE-050731-6]
ENSDARG00000070065	12.4644	6.55085	1.43207	4.57438	4.7764e-06	4.79864e-05
ENSDARG00000095065	21.5669	6.44444	1.2099	5.32641	1.00174e-07	1.49641e-06
ENSDARG00000095864	10.8104	6.35076	1.51498	4.19199	2.76523e-05	0.000227073
ENSDARG00000101633	10.7558	6.33249	1.44807	4.37307	1.22513e-05	0.000110736
ENSDARG00000070297	29.7	6.26396	1.47159	4.25659	2.07571e-05	0.000176525
ENSDARG00000070357	519.045	6.24033	0.568429	10.9782	4.86433e-28	5.96911e-26	gja4	gap junction protein alpha 4 [Source:ZFIN;Acc:ZDB-GENE-050616-6]
ENSDARG00000099599	5.29876	6.20658	1.78896	3.46938	0.00052166	0.00290524	pigrl2.4	polymeric immunoglobulin receptor-like 2.4 [Source:ZFIN;Acc:ZDB-GENE-150409-3]
ENSDARG00000098740	9.89574	6.14351	1.58577	3.87415	0.000106996	0.000747009
ENSDARG00000098410	146.066	6.11377	0.62429	9.79315	1.20482e-22	9.98807e-21	si:dkey-19b23.10	si:dkey-19b23.10 [Source:ZFIN;Acc:ZDB-GENE-141219-47]
ENSDARG00000088308	1384.58	6.11287	0.600739	10.1756	2.54855e-24	2.37573e-22	notchl	notch receptor, like [Source:ZFIN;Acc:ZDB-GENE-070220-2]
ENSDARG00000094845	4.62613	6.11107	1.94932	3.13498	0.00171864	0.00818158	mfap4.6	microfibril associated protein 4, tandem duplicate 6 [Source:ZFIN;Acc:ZDB-GENE-140106-283]
ENSDARG00000099216	9.26454	6.10951	1.48568	4.11227	3.91782e-05	0.000306759
ENSDARG00000021339	226.969	6.1086	0.673699	9.06726	1.22051e-19	8.20727e-18	cpa5	carboxypeptidase A5 [Source:ZFIN;Acc:ZDB-GENE-020514-1]
ENSDARG00000091027	50.7401	6.0607	0.762633	7.94707	1.90975e-15	9.03697e-14	aqp1a.2	aquaporin 1a (Colton blood group), tandem duplicate 2 [Source:ZFIN;Acc:ZDB-GENE-100409-1]
ENSDARG00000004051	124.414	6.05848	0.555263	10.911	1.02123e-27	1.21208e-25	cyp7a1b	cytochrome P450, family 7, subfamily A, polypeptide 1b [Source:ZFIN;Acc:ZDB-GENE-100914-1]
ENSDARG00000057789	11893.4	6.04885	0.589033	10.2691	9.70958e-25	9.2904e-23	lyz	lysozyme [Source:ZFIN;Acc:ZDB-GENE-020515-2]
ENSDARG00000055186	196.27	6.025	0.501843	12.0058	3.31383e-33	6.15183e-31	ccr9a	chemokine (C-C motif) receptor 9a [Source:ZFIN;Acc:ZDB-GENE-060130-125]
ENSDARG00000093987	4.43633	5.98878	2.05666	2.9119	0.00359233	0.0152781
ENSDARG00000087020	208.629	5.98557	0.513179	11.6637	1.95342e-31	3.09696e-29
ENSDARG00000116660	4.39324	5.98015	1.73295	3.45084	0.000558843	0.00308151	pigrl2.3	polymeric immunoglobulin receptor-like 2.3 [Source:ZFIN;Acc:ZDB-GENE-150409-2]
ENSDARG00000071667	8.41286	5.97988	1.56779	3.81421	0.000136618	0.000922392
ENSDARG00000056024	15.8419	5.9689	1.25925	4.74005	2.13662e-06	2.35451e-05	eva1c	eva-1 homolog C (C. elegans) [Source:ZFIN;Acc:ZDB-GENE-091204-329]
ENSDARG00000019371	7002.36	5.91553	0.466225	12.6882	6.87907e-37	1.89131e-34	flt1	fms related receptor tyrosine kinase 1 [Source:ZFIN;Acc:ZDB-GENE-050407-1]
ENSDARG00000089622	697.216	5.9145	0.359632	16.446	8.95897e-61	1.38992e-57
ENSDARG00000041828	29.7402	5.88968	0.910021	6.47202	9.66982e-11	2.67829e-09
ENSDARG00000076484	11267.4	5.86511	0.30807	19.0382	8.22916e-81	8.93687e-77	stab1	stabilin 1 [Source:ZFIN;Acc:ZDB-GENE-050208-554]
ENSDARG00000054827	51.9127	5.86247	0.715375	8.19497	2.50656e-16	1.31822e-14	ssuh2.4	ssu-2 homolog, tandem duplicate 4 [Source:ZFIN;Acc:ZDB-GENE-070424-72]
ENSDARG00000009123	3354.22	5.85868	0.518302	11.3036	1.25922e-29	1.74205e-27	sele	selectin E [Source:ZFIN;Acc:ZDB-GENE-041014-221]
ENSDARG00000096355	36.7878	5.84879	0.88115	6.63767	3.18671e-11	9.3915e-10
ENSDARG00000040250	3.90029	5.84346	1.90061	3.07451	0.00210847	0.00974612
ENSDARG00000042138	57.6137	5.81069	0.723834	8.02765	9.93578e-16	4.88247e-14	selp	selectin P [Source:ZFIN;Acc:ZDB-GENE-110107-2]
ENSDARG00000101717	66.442	5.80473	0.814293	7.12855	1.0143e-12	3.69021e-11	sox17	SRY-box transcription factor 17 [Source:ZFIN;Acc:ZDB-GENE-991213-1]
ENSDARG00000104474	1867.23	5.78664	0.341474	16.9461	2.05726e-64	4.06215e-61	il6r	interleukin 6 receptor [Source:ZFIN;Acc:ZDB-GENE-080107-7]
ENSDARG00000089071	1711.61	5.78552	0.368673	15.6928	1.69299e-55	1.83858e-52	ushbp1	Usher syndrome 1C binding protein 1 [Source:ZFIN;Acc:ZDB-GENE-121024-2]
ENSDARG00000017321	2931.34	5.77792	0.359578	16.0686	4.2352e-58	5.74929e-55	kdr	kinase insert domain receptor (a type III receptor tyrosine kinase) [Source:ZFIN;Acc:ZDB-GENE-041001-112]
ENSDARG00000098129	1226.26	5.77666	0.484786	11.9159	9.7812e-33	1.78527e-30	si:dkeyp-97a10.2	si:dkeyp-97a10.2 [Source:ZFIN;Acc:ZDB-GENE-090429-4]
ENSDARG00000058598	13738.4	5.77598	0.439161	13.1523	1.65059e-39	5.97513e-37	sox18	SRY-box transcription factor 18 [Source:ZFIN;Acc:ZDB-GENE-080725-1]
ENSDARG00000099948	7.65893	5.77216	1.8153	3.17973	0.0014741	0.00716116
ENSDARG00000088219	13.8433	5.76794	1.24806	4.62152	3.80944e-06	3.94005e-05
ENSDARG00000063089	1135.73	5.76164	0.373749	15.4158	1.28193e-53	1.21059e-50	CCM2L	CCM2 like scaffold protein [Source:HGNC Symbol;Acc:HGNC:16153]
ENSDARG00000074829	11994.7	5.75839	0.31532	18.262	1.65966e-74	7.20956e-71	rasip1	Ras interacting protein 1 [Source:ZFIN;Acc:ZDB-GENE-120403-3]
ENSDARG00000088546	699.362	5.74687	0.334495	17.1807	3.70158e-66	8.03984e-63	myct1b	myc target 1b [Source:ZFIN;Acc:ZDB-GENE-131127-631]
ENSDARG00000075549	25503.2	5.719	0.327452	17.4652	2.63929e-68	6.36948e-65	cdh5	cadherin 5 [Source:ZFIN;Acc:ZDB-GENE-040816-1]
ENSDARG00000112540	299.891	5.71148	0.463562	12.3209	6.99466e-35	1.5992e-32	cst14b.2	cystatin 14b, tandem duplicate 2 [Source:ZFIN;Acc:ZDB-GENE-140912-1]
ENSDARG00000060263	5369.47	5.71068	0.444285	12.8536	8.20483e-38	2.58274e-35	pecam1a	platelet and endothelial cell adhesion molecule 1a [Source:ZFIN;Acc:ZDB-GENE-130530-689]
ENSDARG00000063054	2323.57	5.7057	0.357207	15.9731	1.96813e-57	2.37487e-54	SHANK3	SH3 and multiple ankyrin repeat domains 3 [Source:HGNC Symbol;Acc:HGNC:14294]
ENSDARG00000060668	7521.49	5.70097	0.463045	12.3119	7.81433e-35	1.76799e-32	tm4sf18	transmembrane 4 L six family member 18 [Source:ZFIN;Acc:ZDB-GENE-050208-690]
ENSDARG00000010384	196.26	5.69574	0.509863	11.1711	5.646e-29	7.47751e-27	lpar5a	lysophosphatidic acid receptor 5a [Source:ZFIN;Acc:ZDB-GENE-030131-1193]
ENSDARG00000102100	19922.1	5.67191	0.3458	16.4023	1.84179e-60	2.66691e-57	mrc1a	mannose receptor, C type 1a [Source:ZFIN;Acc:ZDB-GENE-090915-4]
ENSDARG00000087438	664.837	5.67131	0.471095	12.0386	2.22785e-33	4.17146e-31
ENSDARG00000018263	807.549	5.65089	0.378646	14.9239	2.30365e-50	1.92443e-47	pdia2	protein disulfide isomerase family A, member 2 [Source:ZFIN;Acc:ZDB-GENE-040426-705]
ENSDARG00000041792	18.3682	5.64561	1.28888	4.38023	1.18551e-05	0.000107423	gja12.2	gap junction protein alpha 12.2 [Source:ZFIN;Acc:ZDB-GENE-070320-1]
ENSDARG00000098406	636.09	5.63355	0.411126	13.7027	9.77758e-43	4.61672e-40
ENSDARG00000101532	6.61468	5.6308	1.60838	3.5009	0.000463688	0.00263165
ENSDARG00000056125	2200.24	5.62722	0.475638	11.8309	2.70302e-32	4.77268e-30	myct1a	myc target 1a [Source:ZFIN;Acc:ZDB-GENE-041001-143]
ENSDARG00000096625	43.6623	5.62093	0.791688	7.09993	1.24817e-12	4.48241e-11
ENSDARG00000092945	6.93391	5.61297	1.58049	3.55141	0.000383169	0.00223488
ENSDARG00000074854	3.43168	5.6031	1.91133	2.93151	0.00337314	0.0144804	sh2d1ab	SH2 domain containing 1A duplicate b [Source:ZFIN;Acc:ZDB-GENE-091204-326]
ENSDARG00000088801	10744.4	5.59899	0.308458	18.1515	1.249e-73	4.52137e-70	fgd5a	FYVE, RhoGEF and PH domain containing 5a [Source:ZFIN;Acc:ZDB-GENE-090428-3]
ENSDARG00000004105	21130.6	5.59797	0.384174	14.5715	4.26704e-48	3.19586e-45	tie1	tyrosine kinase with immunoglobulin-like and EGF-like domains 1 [Source:ZFIN;Acc:ZDB-GENE-990415-55]
ENSDARG00000070425	15807.2	5.59614	0.503757	11.1088	1.13672e-28	1.46092e-26	dll4	delta-like 4 (Drosophila) [Source:ZFIN;Acc:ZDB-GENE-041014-73]
ENSDARG00000077069	4495.66	5.57057	0.416807	13.3649	9.70057e-41	3.90178e-38	srgn	serglycin [Source:ZFIN;Acc:ZDB-GENE-030131-7127]
ENSDARG00000088019	30.1284	5.56898	0.839835	6.63104	3.33321e-11	9.79666e-10	si:ch211-114l13.12	si:ch211-114l13.12 [Source:ZFIN;Acc:ZDB-GENE-120215-211]
ENSDARG00000079808	576.989	5.55198	0.403234	13.7686	3.93693e-43	1.90023e-40	si:ch73-208g10.1	si:ch73-208g10.1 [Source:ZFIN;Acc:ZDB-GENE-040108-6]
ENSDARG00000034910	6.25642	5.55168	1.71401	3.23899	0.00119952	0.00598657
ENSDARG00000077285	2146.76	5.5449	0.360628	15.3757	2.38391e-53	2.15744e-50	scarf1	scavenger receptor class F, member 1 [Source:ZFIN;Acc:ZDB-GENE-030131-8778]
ENSDARG00000069335	5621.54	5.53588	0.294415	18.803	7.13545e-79	5.16607e-75	bcl6b	BCL6B transcription repressor [Source:ZFIN;Acc:ZDB-GENE-120907-1]
ENSDARG00000079191	46.3902	5.53112	0.746342	7.41098	1.25372e-13	4.95104e-12	zgc:172122	zgc:172122 [Source:ZFIN;Acc:ZDB-GENE-080208-1]
ENSDARG00000053068	3.24998	5.53104	2.2048	2.50863	0.01212	0.0422548	cyp8b1.1	cytochrome P450 family 8 subfamily B member 1, tandem duplicate 1 [Source:ZFIN;Acc:ZDB-GENE-040808-53]
ENSDARG00000094155	3.08247	5.52625	2.19167	2.52147	0.0116865	0.0410064
ENSDARG00000104370	13292.2	5.51232	0.490554	11.2369	2.68562e-29	3.64572e-27	esm1	endothelial cell-specific molecule 1 [Source:ZFIN;Acc:ZDB-GENE-060929-748]
ENSDARG00000090524	1197.06	5.51071	0.525851	10.4796	1.0719e-25	1.11931e-23	f2rl2	coagulation factor II (thrombin) receptor-like 2 [Source:ZFIN;Acc:ZDB-GENE-110127-4]
ENSDARG00000077304	1560.43	5.50698	0.375296	14.6737	9.49939e-49	7.36881e-46	erg	ETS transcription factor ERG [Source:ZFIN;Acc:ZDB-GENE-041212-40]
ENSDARG00000077039	4058.84	5.49761	0.294825	18.647	1.33483e-77	7.24813e-74	esama	endothelial cell adhesion molecule a [Source:ZFIN;Acc:ZDB-GENE-090629-1]
ENSDARG00000078624	4439.2	5.497	0.28414	19.3461	2.19933e-83	4.77695e-79	arhgef9b	Cdc42 guanine nucleotide exchange factor (GEF) 9b [Source:ZFIN;Acc:ZDB-GENE-030131-7745]
ENSDARG00000010423	1932.22	5.48654	0.609866	8.99629	2.33466e-19	1.5413e-17	npsn	nephrosin [Source:ZFIN;Acc:ZDB-GENE-040420-2]
ENSDARG00000063604	217.4	5.48216	0.437073	12.5429	4.34729e-36	1.09794e-33	CORO2B	coronin 2B [Source:HGNC Symbol;Acc:HGNC:2256]
ENSDARG00000045748	33514.4	5.47694	0.310928	17.6148	1.89687e-69	5.14999e-66	stab2	stabilin 2 [Source:ZFIN;Acc:ZDB-GENE-041210-336]
ENSDARG00000009782	706.93	5.47394	0.378258	14.4714	1.83582e-47	1.20831e-44	myh11a	myosin, heavy chain 11a, smooth muscle [Source:ZFIN;Acc:ZDB-GENE-050531-1]
ENSDARG00000017653	157.653	5.47336	0.48132	11.3716	5.79458e-30	8.22603e-28	rgs13a	regulator of G protein signaling 13a [Source:ZFIN;Acc:ZDB-GENE-070410-138]
ENSDARG00000038112	792.101	5.47223	0.406814	13.4514	3.01954e-41	1.28597e-38	si:dkeyp-59c12.1	si:dkeyp-59c12.1 [Source:ZFIN;Acc:ZDB-GENE-050419-167]
ENSDARG00000087909	6.23762	5.47204	1.60053	3.41889	0.00062876	0.00341161	il4	interleukin 4 [Source:ZFIN;Acc:ZDB-GENE-100204-1]
ENSDARG00000086215	2561.5	5.47043	0.462702	11.8228	2.97619e-32	5.17143e-30	gpr156	G protein-coupled receptor 156 [Source:ZFIN;Acc:ZDB-GENE-060201-2]
ENSDARG00000088377	39.6576	5.46479	0.736502	7.41992	1.17187e-13	4.64473e-12	rp1l1b	rp1 like 1b [Source:ZFIN;Acc:ZDB-GENE-091204-67]
ENSDARG00000078824	431.942	5.4487	0.439882	12.3867	3.0834e-35	7.27951e-33	si:ch211-66e2.3	si:ch211-66e2.3 [Source:ZFIN;Acc:ZDB-GENE-080226-7]
ENSDARG00000028725	287.512	5.44748	0.452412	12.041	2.164e-33	4.08713e-31	adra1aa	adrenoceptor alpha 1Aa [Source:ZFIN;Acc:ZDB-GENE-030131-2831]
ENSDARG00000069998	1324.06	5.44729	0.474451	11.4812	1.63916e-30	2.42194e-28	si:ch211-145b13.6	si:ch211-145b13.6 [Source:ZFIN;Acc:ZDB-GENE-090313-36]
ENSDARG00000101385	385.625	5.43023	0.45627	11.9013	1.16455e-32	2.10784e-30
ENSDARG00000035101	2.90686	5.42336	2.1247	2.55253	0.0106945	0.0380982	dicp2.1	diverse immunoglobulin domain-containing protein 2.1 [Source:ZFIN;Acc:ZDB-GENE-120306-16]
ENSDARG00000102366	3943.78	5.41646	0.353924	15.304	7.18699e-53	6.24405e-50	micall2a	mical-like 2a [Source:ZFIN;Acc:ZDB-GENE-030131-5409]
ENSDARG00000019130	14701.9	5.41038	0.510593	10.5963	3.10134e-26	3.41935e-24	plk2b	polo-like kinase 2b (Drosophila) [Source:ZFIN;Acc:ZDB-GENE-070720-17]
ENSDARG00000007534	68.8509	5.40492	0.659362	8.1972	2.46058e-16	1.29718e-14	itln1	intelectin 1 [Source:ZFIN;Acc:ZDB-GENE-060929-564]
ENSDARG00000075273	586.984	5.4015	0.518714	10.4132	2.15736e-25	2.1999e-23
ENSDARG00000110574	55.3689	5.39883	0.669352	8.06576	7.27821e-16	3.63408e-14
ENSDARG00000092731	5.86329	5.3937	1.70133	3.17028	0.00152291	0.00736858
ENSDARG00000042925	996.368	5.39225	0.38935	13.8494	1.28333e-43	6.79851e-41	mfng	MFNG O-fucosylpeptide 3-beta-N-acetylglucosaminyltransferase [Source:ZFIN;Acc:ZDB-GENE-041130-1]
ENSDARG00000098231	550.33	5.39052	0.375434	14.3581	9.48031e-47	5.5652e-44
ENSDARG00000087457	795.686	5.38611	0.419374	12.8432	9.38895e-38	2.87223e-35	ecscr	endothelial cell surface expressed chemotaxis and apoptosis regulator [Source:ZFIN;Acc:ZDB-GENE-050411-37]
ENSDARG00000103276	20.9954	5.38479	0.976589	5.51388	3.5101e-08	5.81537e-07	fcer1g	Fc epsilon receptor IgFc epsilon receptor Ig [Source:ZFIN;Acc:ZDB-GENE-061130-3]
ENSDARG00000026925	53.1812	5.37598	0.761302	7.06156	1.64639e-12	5.80713e-11	nos2a	nitric oxide synthase 2a, inducible [Source:ZFIN;Acc:ZDB-GENE-040305-1]
ENSDARG00000056643	1502.09	5.37275	0.420921	12.7643	2.59522e-37	7.61732e-35	slc22a7b.1	solute carrier family 22 member 7b, tandem duplicate 1 [Source:ZFIN;Acc:ZDB-GENE-040426-1311]
ENSDARG00000016448	288.956	5.35668	0.396508	13.5097	1.37165e-41	6.08005e-39	vtg3	vitellogenin 3, phosvitinless [Source:ZFIN;Acc:ZDB-GENE-991019-2]
ENSDARG00000075163	120.132	5.35275	0.518454	10.3244	5.4634e-25	5.25067e-23	cxcl20	chemokine (C-X-C motif) ligand 20 [Source:ZFIN;Acc:ZDB-GENE-111004-2]
ENSDARG00000075664	1758.62	5.35102	0.585699	9.13612	6.47329e-20	4.39375e-18	si:ch1073-429i10.1	si:ch1073-429i10.1 [Source:ZFIN;Acc:ZDB-GENE-120215-259]
ENSDARG00000056920	8922.08	5.34543	0.391712	13.6463	2.12266e-42	9.60503e-40	tmem88a	transmembrane protein 88 a [Source:ZFIN;Acc:ZDB-GENE-040426-1808]
ENSDARG00000028663	3259.05	5.34013	0.342872	15.5747	1.08179e-54	1.06802e-51	tek	TEK tyrosine kinase, endothelial [Source:ZFIN;Acc:ZDB-GENE-990415-56]
ENSDARG00000036728	2.89781	5.33839	2.06	2.59145	0.00955721	0.034678	si:dkey-211g8.1	si:dkey-211g8.1 [Source:ZFIN;Acc:ZDB-GENE-060503-436]
ENSDARG00000095607	15.1859	5.33718	1.12216	4.75618	1.97292e-06	2.19303e-05
ENSDARG00000040080	4701.25	5.31849	0.413857	12.851	8.48576e-38	2.63301e-35	fli1rs	Fli-1 proto-oncogene, ETS transcription factor-related sequence [Source:ZFIN;Acc:ZDB-GENE-031114-3]
ENSDARG00000035552	5632.69	5.31448	0.41005	12.9606	2.04705e-38	6.84029e-36	agtr2	angiotensin II receptor, type 2 [Source:ZFIN;Acc:ZDB-GENE-050306-56]
ENSDARG00000040116	136.245	5.31024	0.608387	8.7284	2.58302e-18	1.59838e-16	znf366	zinc finger protein 366 [Source:ZFIN;Acc:ZDB-GENE-110408-46]
ENSDARG00000038728	187.178	5.30185	0.589758	8.98988	2.47509e-19	1.62906e-17	ch25hl2	cholesterol 25-hydroxylase like 2 [Source:ZFIN;Acc:ZDB-GENE-080204-82]
ENSDARG00000034895	2101.05	5.29815	0.356019	14.8816	4.33769e-50	3.48943e-47	tgfb1b	transforming growth factor, beta 1b [Source:ZFIN;Acc:ZDB-GENE-091028-1]
ENSDARG00000078189	2.81743	5.29702	2.06678	2.56293	0.0103793	0.0371276	crygm3	crystallin, gamma M3 [Source:ZFIN;Acc:ZDB-GENE-050516-6]
ENSDARG00000100657	9458.8	5.28084	0.400837	13.1745	1.22982e-39	4.52739e-37	egfl7	EGF-like-domain, multiple 7 [Source:ZFIN;Acc:ZDB-GENE-040429-2]
ENSDARG00000074302	81.7644	5.27965	0.675108	7.82045	5.2633e-15	2.37669e-13	gpr183b	G protein-coupled receptor 183b [Source:ZFIN;Acc:ZDB-GENE-081031-74]
ENSDARG00000112491	33.0415	5.27558	2.05738	2.56422	0.0103408	0.0370081		histone 1, H4, like [Source:NCBI gene (formerly Entrezgene);Acc:100126027]
ENSDARG00000001234	3430.53	5.27463	0.414385	12.7288	4.08983e-37	1.16883e-34	map4k2	mitogen-activated protein kinase kinase kinase kinase 2 [Source:ZFIN;Acc:ZDB-GENE-030616-163]
ENSDARG00000075265	565.027	5.27077	0.329226	16.0096	1.09544e-57	1.39958e-54	plaua	plasminogen activator, urokinase a [Source:ZFIN;Acc:ZDB-GENE-090313-278]
ENSDARG00000103020	904.782	5.26869	0.440207	11.9687	5.18592e-33	9.54561e-31
ENSDARG00000045959	182.737	5.25488	0.49473	10.6217	2.362e-26	2.65817e-24	csf3r	colony stimulating factor 3 receptor [Source:ZFIN;Acc:ZDB-GENE-080104-4]
ENSDARG00000045141	9211.54	5.25137	0.445325	11.7922	4.28075e-32	7.32109e-30	aqp8a.1	aquaporin 8a, tandem duplicate 1 [Source:ZFIN;Acc:ZDB-GENE-040912-106]
ENSDARG00000045003	5064.09	5.24916	0.448834	11.6951	1.35041e-31	2.17265e-29	plvapb	plasmalemma vesicle associated protein b [Source:ZFIN;Acc:ZDB-GENE-060616-96]
ENSDARG00000078180	9.97223	5.24755	1.35345	3.87717	0.000105678	0.000739952	sc:d0202	sc:d0202 [Source:ZFIN;Acc:ZDB-GENE-080226-9]
ENSDARG00000116781	36.4448	5.2401	1.96679	2.66429	0.00771512	0.0289717		histone 1, H4, like [Source:NCBI gene (formerly Entrezgene);Acc:100126027]
ENSDARG00000086166	19.6857	5.23123	0.957616	5.46277	4.6876e-08	7.54182e-07
ENSDARG00000021982	142.544	5.22621	0.514744	10.153	3.21213e-24	2.94378e-22
ENSDARG00000008414	522.011	5.22583	0.411763	12.6914	6.60226e-37	1.86235e-34
ENSDARG00000100287	13.9616	5.22399	1.11245	4.69593	2.65393e-06	2.86356e-05	SLA	Src like adaptor [Source:HGNC Symbol;Acc:HGNC:10902]
ENSDARG00000104453	10523.2	5.2184	0.293791	17.7623	1.38488e-70	4.29709e-67	flt4	fms related receptor tyrosine kinase 4 [Source:ZFIN;Acc:ZDB-GENE-980526-326]
ENSDARG00000105215	22828	5.21637	0.311076	16.7688	4.12641e-63	7.4688e-60	kdrl	kinase insert domain receptor like [Source:ZFIN;Acc:ZDB-GENE-000705-1]
ENSDARG00000041919	77.9119	5.2121	0.689689	7.55718	4.11916e-14	1.72386e-12	ccl38.1	chemokine (C-C motif) ligand 38, duplicate 1 [Source:ZFIN;Acc:ZDB-GENE-041014-320]
ENSDARG00000102762	1193.88	5.20162	0.430922	12.0709	1.50444e-33	2.86636e-31	pik3r5	phosphoinositide-3-kinase, regulatory subunit 5 [Source:ZFIN;Acc:ZDB-GENE-030131-2308]
ENSDARG00000103533	14762.7	5.20042	0.458729	11.3366	8.64447e-30	1.20358e-27	clec14a	C-type lectin domain containing 14A [Source:ZFIN;Acc:ZDB-GENE-030131-5536]
ENSDARG00000095901	1648.95	5.1968	0.377012	13.7842	3.17389e-43	1.56675e-40
ENSDARG00000062483	1777.64	5.17612	0.465046	11.1303	8.93029e-29	1.16147e-26	lyve1b	lymphatic vessel endothelial hyaluronic receptor 1b [Source:NCBI gene (formerly Entrezgene);Acc:564249]
ENSDARG00000112294	1918.73	5.17265	0.563866	9.17355	4.57704e-20	3.15597e-18
ENSDARG00000076624	3111.59	5.17186	0.32418	15.9537	2.68649e-57	3.07108e-54	ptprb	protein tyrosine phosphatase receptor type b [Source:ZFIN;Acc:ZDB-GENE-101108-3]
ENSDARG00000071251	329.047	5.16909	0.42764	12.0875	1.22993e-33	2.38518e-31	ppp1r18	protein phosphatase 1, regulatory subunit 18 [Source:ZFIN;Acc:ZDB-GENE-060503-350]
ENSDARG00000015149	153.766	5.16074	0.493552	10.4563	1.37074e-25	1.41102e-23	wasa	WASP actin nucleation promoting factor a [Source:ZFIN;Acc:ZDB-GENE-081104-419]
ENSDARG00000098722	113.122	5.15382	0.525867	9.80062	1.11894e-22	9.31161e-21	si:ch73-170d6.3	si:ch73-170d6.3 [Source:ZFIN;Acc:ZDB-GENE-161017-62]
ENSDARG00000052097	48.7391	5.14561	0.790334	6.51067	7.48169e-11	2.09141e-09	trim35-31	tripartite motif containing 35-31 [Source:ZFIN;Acc:ZDB-GENE-061009-3]
ENSDARG00000105353	44.9873	5.12633	1.71681	2.98596	0.00282691	0.0124646		histone 1, H4, like [Source:NCBI gene (formerly Entrezgene);Acc:100126027]
ENSDARG00000087857	39.252	5.11675	0.829362	6.1695	6.85061e-10	1.63871e-08	si:ch211-180a12.2	si:ch211-180a12.2 [Source:ZFIN;Acc:ZDB-GENE-121214-236]
ENSDARG00000077330	1657.46	5.11638	0.353965	14.4545	2.34843e-47	1.50024e-44	SH3TC1	SH3 domain and tetratricopeptide repeats 1 [Source:HGNC Symbol;Acc:HGNC:26009]
ENSDARG00000039222	134.823	5.11097	0.658949	7.75624	8.74824e-15	3.89368e-13	mpl	MPL proto-oncogene, thrombopoietin receptor [Source:ZFIN;Acc:ZDB-GENE-060421-1]
ENSDARG00000093124	234.334	5.08499	0.461292	11.0234	2.94825e-28	3.73143e-26	scpp8	secretory calcium-binding phosphoprotein 8 [Source:ZFIN;Acc:ZDB-GENE-090424-2]
ENSDARG00000078455	4.65963	5.06857	1.66464	3.04485	0.002328	0.0106049	BEST4	bestrophin 4 [Source:HGNC Symbol;Acc:HGNC:17106]
ENSDARG00000058160	4475.1	5.068	0.561075	9.03267	1.67539e-19	1.11624e-17	tnfaip2b	tumor necrosis factor, alpha-induced protein 2b [Source:ZFIN;Acc:ZDB-GENE-081107-56]
ENSDARG00000104619	25.0758	5.06734	0.87546	5.7882	7.11449e-09	1.37724e-07
ENSDARG00000052646	17.1895	5.06568	1.11918	4.52623	6.00458e-06	5.88005e-05
ENSDARG00000089586	912.731	5.06436	1.32255	3.82923	0.000128543	0.000874944	ncam3	neural cell adhesion molecule 3 [Source:ZFIN;Acc:ZDB-GENE-131127-340]
ENSDARG00000093750	4.71394	5.06192	1.67968	3.01362	0.00258151	0.0115657	cd180	CD180 molecule [Source:ZFIN;Acc:ZDB-GENE-070705-323]
ENSDARG00000097901	117.159	5.06081	0.641481	7.88927	3.03964e-15	1.4077e-13
ENSDARG00000116197	330.635	5.05241	0.541521	9.33003	1.0584e-20	7.56201e-19
ENSDARG00000037429	857.519	5.0513	0.405333	12.4621	1.20177e-35	2.93287e-33	tll1	tolloid-like 1 [Source:ZFIN;Acc:ZDB-GENE-041020-1]
ENSDARG00000097340	36.8596	5.04833	0.925435	5.45509	4.89487e-08	7.83467e-07
ENSDARG00000079158	84.555	5.04316	0.725615	6.95019	3.64804e-12	1.22466e-10	thpo	thrombopoietin [Source:ZFIN;Acc:ZDB-GENE-110510-1]
ENSDARG00000039436	593.706	5.03921	0.435499	11.5711	5.77266e-31	8.76798e-29	il13ra2	interleukin 13 receptor, alpha 2 [Source:ZFIN;Acc:ZDB-GENE-030521-10]
ENSDARG00000117107	221.791	5.03898	0.410741	12.268	1.34526e-34	2.95141e-32
ENSDARG00000016531	1223.22	5.03433	0.358873	14.0282	1.04828e-44	5.69218e-42	klhl4	kelch-like family member 4 [Source:ZFIN;Acc:ZDB-GENE-070410-63]
ENSDARG00000013653	2419.17	5.02712	0.363309	13.837	1.52363e-43	7.87935e-41	adgrl4	adhesion G protein-coupled receptor L4 [Source:ZFIN;Acc:ZDB-GENE-040426-2689]
ENSDARG00000111753	16.5842	5.02688	1.46797	3.42438	0.00061621	0.00335147		histone 1, H4, like [Source:NCBI gene (formerly Entrezgene);Acc:100126027]
ENSDARG00000099821	4.59726	5.02507	1.75755	2.85912	0.00424812	0.0176209
ENSDARG00000010317	75.9159	5.02239	0.536083	9.36868	7.34451e-21	5.35312e-19	gpr183a	G protein-coupled receptor 183a [Source:ZFIN;Acc:ZDB-GENE-070615-28]
ENSDARG00000060893	1209.09	5.01293	0.373289	13.4291	4.08324e-41	1.67336e-38	col8a2	collagen, type VIII, alpha 2 [Source:ZFIN;Acc:ZDB-GENE-060503-488]
ENSDARG00000089404	52.2445	5.01065	0.745254	6.72342	1.77506e-11	5.4687e-10
ENSDARG00000076768	192.387	5.00876	0.533721	9.3846	6.31559e-21	4.64998e-19
ENSDARG00000096587	12.1691	5.00692	1.23814	4.04391	5.2568e-05	0.000397832
ENSDARG00000093074	28.1214	5.00599	0.812219	6.16335	7.12213e-10	1.69619e-08	si:ch211-139g16.8	si:ch211-139g16.8 [Source:ZFIN;Acc:ZDB-GENE-100922-126]
ENSDARG00000031761	10297.1	5.00466	0.343616	14.5647	4.71163e-48	3.30118e-45	dab2	DAB adaptor protein 2 [Source:ZFIN;Acc:ZDB-GENE-040303-1]
ENSDARG00000057004	1014.52	5.00123	0.496234	10.0784	6.88585e-24	6.10452e-22	fgl1b	fibrinogen like 1B [Source:ZFIN;Acc:ZDB-GENE-130530-668]
ENSDARG00000036215	8.53957	5.00001	1.53535	3.25659	0.0011276	0.00566668	lcp2b	lymphocyte cytosolic protein 2b [Source:ZFIN;Acc:ZDB-GENE-081107-21]
ENSDARG00000004378	5689.58	4.9835	0.347075	14.3586	9.41323e-47	5.5652e-44	yrk	Yes-related kinase [Source:ZFIN;Acc:ZDB-GENE-030131-9517]
ENSDARG00000098357	741.334	4.98285	0.383056	13.0082	1.09965e-38	3.79117e-36
ENSDARG00000030250	822.913	4.98158	0.489153	10.1841	2.33533e-24	2.18635e-22	dennd2db	DENN/MADD domain containing 2Db [Source:ZFIN;Acc:ZDB-GENE-041114-34]
ENSDARG00000076189	520.666	4.97687	0.444123	11.2061	3.80763e-29	5.13675e-27	ccdc88b	coiled-coil domain containing 88B [Source:ZFIN;Acc:ZDB-GENE-080303-31]
ENSDARG00000053868	10672.1	4.96774	0.41992	11.8302	2.72473e-32	4.77268e-30	etsrp	ETS1-related protein [Source:ZFIN;Acc:ZDB-GENE-050622-14]
ENSDARG00000116593	11.5346	4.9562	1.16554	4.25227	2.11615e-05	0.000179753
ENSDARG00000098351	19.1045	4.95528	1.05546	4.69491	2.66721e-06	2.8736e-05
ENSDARG00000077054	3513.17	4.92633	0.397118	12.4052	2.44866e-35	5.8445e-33	gask1b	golgi associated kinase 1B [Source:ZFIN;Acc:ZDB-GENE-100105-1]
ENSDARG00000052782	192.741	4.92244	0.453015	10.8659	1.67493e-27	1.95589e-25	glrba	glycine receptor, beta a [Source:ZFIN;Acc:ZDB-GENE-010410-2]
ENSDARG00000059931	2891.67	4.9208	0.45053	10.9223	9.02277e-28	1.08273e-25	hyal2a	hyaluronidase 2a [Source:ZFIN;Acc:ZDB-GENE-131121-41]
ENSDARG00000014059	30217.4	4.91565	0.40568	12.117	8.58034e-34	1.69423e-31	cldn5b	claudin 5b [Source:ZFIN;Acc:ZDB-GENE-041010-140]
ENSDARG00000086057	1098.49	4.91289	0.419478	11.7119	1.10734e-31	1.80837e-29
ENSDARG00000091252	121.506	4.90855	0.595579	8.24165	1.69848e-16	9.23386e-15
ENSDARG00000009134	2145.02	4.90578	0.454156	10.802	3.36923e-27	3.91336e-25	hlx1	H2.0-like homeo box 1 (Drosophila) [Source:ZFIN;Acc:ZDB-GENE-030131-5304]
ENSDARG00000089706	570.189	4.90461	0.525475	9.33367	1.02268e-20	7.33087e-19	anpepla	alanyl (membrane) aminopeptidase-like a [Source:ZFIN;Acc:ZDB-GENE-141215-4]
ENSDARG00000000767	782.443	4.90455	0.37877	12.9486	2.39175e-38	7.87102e-36	spi1b	Spi-1 proto-oncogene b [Source:ZFIN;Acc:ZDB-GENE-980526-164]
ENSDARG00000077231	86.5899	4.89938	0.60865	8.04957	8.30836e-16	4.12003e-14	vwf	von Willebrand factor [Source:ZFIN;Acc:ZDB-GENE-070103-1]
ENSDARG00000054543	945.984	4.89616	0.375915	13.0247	8.8599e-39	3.10382e-36	samsn1a	SAM domain, SH3 domain and nuclear localisation signals 1a [Source:ZFIN;Acc:ZDB-GENE-030131-8639]
ENSDARG00000098654	92.9051	4.89494	0.600255	8.15476	3.49875e-16	1.80078e-14
ENSDARG00000079315	62.4945	4.89434	0.581545	8.41609	3.89244e-17	2.219e-15
ENSDARG00000075285	173.831	4.89325	0.477704	10.2433	1.26884e-24	1.20346e-22	mrasa	muscle RAS oncogene homolog a [Source:ZFIN;Acc:ZDB-GENE-110411-67]
ENSDARG00000111247	36.8869	4.89314	1.20246	4.06928	4.71577e-05	0.000361165	si:dkey-261m9.9	si:dkey-261m9.9 [Source:NCBI gene (formerly Entrezgene);Acc:326888]
ENSDARG00000054632	15368.8	4.89179	0.294327	16.6203	4.96905e-62	8.30213e-59	fli1	Fli-1 proto-oncogene, ETS transcription factor [Source:ZFIN;Acc:ZDB-GENE-980526-426]
ENSDARG00000052496	661.879	4.89072	0.448109	10.9141	9.86518e-28	1.17732e-25	arhgap45a	Rho GTPase activating protein 45a [Source:ZFIN;Acc:ZDB-GENE-140106-47]
ENSDARG00000036479	48.8521	4.88624	0.610313	8.00611	1.18389e-15	5.73976e-14	ITPRIP	inositol 1,4,5-trisphosphate receptor interacting protein [Source:HGNC Symbol;Acc:HGNC:29370]
ENSDARG00000005414	2191.04	4.87632	0.465373	10.4783	1.08689e-25	1.12953e-23	grapa	GRB2 related adaptor protein a [Source:ZFIN;Acc:ZDB-GENE-050522-347]
ENSDARG00000095756	11.5216	4.873	1.15042	4.23585	2.27691e-05	0.00019161
ENSDARG00000090730	99.4484	4.87162	0.650923	7.48416	7.20049e-14	2.93423e-12	cfbl	complement factor b, like [Source:ZFIN;Acc:ZDB-GENE-030131-2319]
ENSDARG00000045929	27453.9	4.86964	0.416815	11.683	1.55754e-31	2.48748e-29	oaz2a	ornithine decarboxylase antizyme 2a [Source:ZFIN;Acc:ZDB-GENE-121005-1]
ENSDARG00000098595	19.8548	4.861	1.3164	3.69264	0.00022194	0.00140336		H2A.X variant histone family member 2 [Source:NCBI gene (formerly Entrezgene);Acc:100001004]
ENSDARG00000069944	3.86664	4.85928	1.92033	2.53044	0.0113919	0.0401612	p2ry13	purinergic receptor P2Y13 [Source:ZFIN;Acc:ZDB-GENE-110208-5]
ENSDARG00000000460	7.44052	4.85847	1.60663	3.02401	0.0024945	0.0112454	nitr2b	novel immune-type receptor 2b [Source:ZFIN;Acc:ZDB-GENE-001106-6]
ENSDARG00000016939	405.699	4.8502	0.387864	12.5049	7.02062e-36	1.73282e-33	itgb2	integrin, beta 2 [Source:ZFIN;Acc:ZDB-GENE-110411-4]
ENSDARG00000105530	100.911	4.8471	0.487632	9.94009	2.78588e-23	2.38226e-21
ENSDARG00000087956	5231.55	4.84588	0.399907	12.1175	8.53064e-34	1.69423e-31	she	Src homology 2 domain containing E [Source:ZFIN;Acc:ZDB-GENE-090915-6]
ENSDARG00000099690	102.779	4.8444	0.583811	8.29789	1.0598e-16	5.87216e-15	vaspa	vasodilator stimulated phosphoprotein a [Source:ZFIN;Acc:ZDB-GENE-070424-68]
ENSDARG00000100927	466.251	4.84303	0.481876	10.0504	9.15244e-24	8.01576e-22	nfatc2a	nuclear factor of activated T cells 2a [Source:ZFIN;Acc:ZDB-GENE-120913-4]
ENSDARG00000039234	51.5521	4.84105	0.603027	8.02792	9.91426e-16	4.88247e-14	zgc:171579	zgc:171579 [Source:ZFIN;Acc:ZDB-GENE-080204-32]
ENSDARG00000063056	734.096	4.83582	0.571697	8.45872	2.70327e-17	1.56157e-15	TULP4	TUB like protein 4 [Source:HGNC Symbol;Acc:HGNC:15530]
ENSDARG00000028485	18.8527	4.83411	0.935238	5.16885	2.3554e-07	3.27734e-06	cabp5b	calcium binding protein 5b [Source:ZFIN;Acc:ZDB-GENE-050522-146]
ENSDARG00000078271	3.89489	4.83349	1.76268	2.74212	0.0061044	0.0238381
ENSDARG00000056453	2982.47	4.82795	0.387712	12.4524	1.35706e-35	3.27504e-33	afap1l1b	actin filament associated protein 1-like 1b [Source:ZFIN;Acc:ZDB-GENE-061013-428]
ENSDARG00000098774	103.3	4.81763	0.579975	8.30662	9.84694e-17	5.48399e-15	si:zfos-741a10.3	si:zfos-741a10.3 [Source:ZFIN;Acc:ZDB-GENE-141216-452]
ENSDARG00000100949	183.21	4.81127	1.69742	2.83446	0.00459028	0.018815
ENSDARG00000104981	243.358	4.80896	0.606699	7.92643	2.25535e-15	1.05574e-13	SLC45A4	solute carrier family 45 member 4 [Source:HGNC Symbol;Acc:HGNC:29196]
ENSDARG00000076614	6.85253	4.80827	1.61386	2.97936	0.00288847	0.0126922	ssuh2.3	ssu-2 homolog, tandem duplicate 3 [Source:ZFIN;Acc:ZDB-GENE-080516-4]
ENSDARG00000037883	4842.65	4.80268	0.383681	12.5174	5.99913e-36	1.49771e-33	prcp	prolylcarboxypeptidase (angiotensinase C) [Source:ZFIN;Acc:ZDB-GENE-040718-447]
ENSDARG00000107130	1200.91	4.80185	0.369817	12.9844	1.50036e-38	5.09186e-36
ENSDARG00000079068	646.927	4.78895	0.445524	10.749	5.98967e-27	6.84713e-25	adam12b	ADAM metallopeptidase domain 12b [Source:ZFIN;Acc:ZDB-GENE-070809-1]
ENSDARG00000100809	3.73241	4.78596	1.78576	2.68007	0.0073606	0.0278815	g6fl	g6f-like [Source:ZFIN;Acc:ZDB-GENE-130220-1]
ENSDARG00000074283	442.641	4.78156	0.37681	12.6896	6.75492e-37	1.88098e-34	INPP5D	inositol polyphosphate-5-phosphatase D [Source:HGNC Symbol;Acc:HGNC:6079]
ENSDARG00000038011	301.668	4.78005	0.459514	10.4024	2.41729e-25	2.44202e-23	cyth4a	cytohesin 4a [Source:ZFIN;Acc:ZDB-GENE-090624-6]
ENSDARG00000079549	1734.24	4.7729	0.451774	10.5648	4.33926e-26	4.71243e-24	cdc42ep1a	CDC42 effector protein (Rho GTPase binding) 1a [Source:ZFIN;Acc:ZDB-GENE-121128-3]
ENSDARG00000099026	106.146	4.77128	0.539506	8.8438	9.2515e-19	5.91007e-17	si:dkey-185m8.2	si:dkey-185m8.2 [Source:ZFIN;Acc:ZDB-GENE-160114-60]
ENSDARG00000032631	317.342	4.76563	0.477813	9.97384	1.98407e-23	1.70332e-21	ltb4r	leukotriene B4 receptor [Source:ZFIN;Acc:ZDB-GENE-070705-164]
ENSDARG00000071437	370.304	4.76466	0.472914	10.0751	7.11896e-24	6.28552e-22
ENSDARG00000095398	31.9864	4.76118	0.708306	6.72192	1.79343e-11	5.51748e-10
ENSDARG00000054340	143.387	4.75743	0.44069	10.7954	3.61842e-27	4.18043e-25	sla1a	Src like adaptor 1a [Source:ZFIN;Acc:ZDB-GENE-050904-3]
ENSDARG00000111698	26.8942	4.75556	0.895423	5.31096	1.09048e-07	1.61785e-06	tnfsf18	TNF superfamily member 18 [Source:ZFIN;Acc:ZDB-GENE-101109-1]
ENSDARG00000067916	507.493	4.75059	0.417234	11.3859	4.91467e-30	7.02281e-28	lyn	LYN proto-oncogene, Src family tyrosine kinase [Source:ZFIN;Acc:ZDB-GENE-040912-7]
ENSDARG00000036893	13715.7	4.74479	0.405351	11.7054	1.19605e-31	1.93867e-29	f13a1b	coagulation factor XIII, A1 polypeptide b [Source:ZFIN;Acc:ZDB-GENE-030131-9634]
ENSDARG00000023713	25486.1	4.74081	0.392386	12.082	1.31468e-33	2.52699e-31	aqp1a.1	aquaporin 1a (Colton blood group), tandem duplicate 1 [Source:ZFIN;Acc:ZDB-GENE-030131-7764]
ENSDARG00000056719	48.3882	4.73011	0.729161	6.48706	8.75299e-11	2.43114e-09	slc6a19b	solute carrier family 6 member 19b [Source:ZFIN;Acc:ZDB-GENE-030131-4755]
ENSDARG00000103305	61.1887	4.72872	0.647517	7.30285	2.81727e-13	1.08111e-11	P2RY14	purinergic receptor P2Y14 [Source:HGNC Symbol;Acc:HGNC:16442]
ENSDARG00000086052	36.8137	4.72803	0.736883	6.41626	1.39661e-10	3.76826e-09
ENSDARG00000055955	201.335	4.72749	0.489243	9.66287	4.33542e-22	3.43669e-20	lcp2a	lymphocyte cytosolic protein 2a [Source:ZFIN;Acc:ZDB-GENE-041114-97]
ENSDARG00000075592	273.579	4.72697	0.3899	12.1235	7.92544e-34	1.60879e-31	tnfaip8l2a	tumor necrosis factor, alpha-induced protein 8-like 2a [Source:ZFIN;Acc:ZDB-GENE-060616-38]
ENSDARG00000103924	595.194	4.72062	0.354907	13.301	2.2835e-40	8.70134e-38	zgc:154055	zgc:154055 [Source:ZFIN;Acc:ZDB-GENE-060929-612]
ENSDARG00000043587	21.9968	4.71887	1.14771	4.11156	3.92987e-05	0.000307481	srd5a2a	steroid-5-alpha-reductase, alpha polypeptide 2a [Source:ZFIN;Acc:ZDB-GENE-050417-199]
ENSDARG00000020746	516.135	4.71408	0.767297	6.14374	8.05984e-10	1.88845e-08	gfi1aa	growth factor independent 1A transcription repressor a [Source:ZFIN;Acc:ZDB-GENE-050522-534]
ENSDARG00000078647	178.699	4.70177	0.449701	10.4553	1.38521e-25	1.41918e-23	samsn1b	SAM domain, SH3 domain and nuclear localisation signals 1b [Source:ZFIN;Acc:ZDB-GENE-041010-135]
ENSDARG00000089131	25.2126	4.69782	0.934793	5.02552	5.02067e-07	6.42219e-06
ENSDARG00000036670	6221.75	4.69639	0.438373	10.7132	8.82381e-27	1.00342e-24	aplnrb	apelin receptor b [Source:ZFIN;Acc:ZDB-GENE-050913-90]
ENSDARG00000094485	282.065	4.69457	0.406117	11.5597	6.59711e-31	9.95064e-29	si:dkey-27h10.2	si:dkey-27h10.2 [Source:ZFIN;Acc:ZDB-GENE-090313-296]
ENSDARG00000097193	2699.05	4.69327	0.466588	10.0587	8.40917e-24	7.39462e-22	si:dkey-28n18.9	si:dkey-28n18.9 [Source:ZFIN;Acc:ZDB-GENE-131127-205]
ENSDARG00000059363	659.099	4.68961	0.464841	10.0886	6.20166e-24	5.54321e-22	TGFBR2	transforming growth factor beta receptor 2 [Source:HGNC Symbol;Acc:HGNC:11773]
ENSDARG00000090086	2580.02	4.68833	0.329365	14.2345	5.599e-46	3.20027e-43	rab11bb	RAB11B, member RAS oncogene family, b [Source:ZFIN;Acc:ZDB-GENE-040718-293]
ENSDARG00000052656	50.5065	4.68425	0.642423	7.29154	3.06428e-13	1.17176e-11	si:ch211-193e13.5	si:ch211-193e13.5 [Source:ZFIN;Acc:ZDB-GENE-081104-158]
ENSDARG00000058100	2383.82	4.68361	0.510996	9.16566	4.92451e-20	3.37415e-18	b3gnt3.4	UDP-GlcNAc:betaGal beta-1,3-N-acetylglucosaminyltransferase 3, tandem duplicate 4 [Source:ZFIN;Acc:ZDB-GENE-030131-8875]
ENSDARG00000017757	1108.74	4.67869	0.350298	13.3563	1.08854e-40	4.29874e-38	pik3cg	phosphatidylinositol-4,5-bisphosphate 3-kinase, catalytic subunit gamma [Source:ZFIN;Acc:ZDB-GENE-040426-2532]
ENSDARG00000075818	170.758	4.67372	0.460273	10.1542	3.17299e-24	2.92023e-22
ENSDARG00000115013	48.8369	4.67222	0.694704	6.72548	1.75018e-11	5.39969e-10
ENSDARG00000110878	149.096	4.67211	0.441936	10.5719	4.02214e-26	4.39e-24
ENSDARG00000012395	3068.2	4.666	0.539159	8.65421	4.96319e-18	2.99446e-16	mmp13a	matrix metallopeptidase 13a [Source:ZFIN;Acc:ZDB-GENE-031202-2]
ENSDARG00000036616	2331.96	4.65379	0.477698	9.74211	1.99363e-22	1.61573e-20	gpr182	G protein-coupled receptor 182 [Source:ZFIN;Acc:ZDB-GENE-030131-2361]
ENSDARG00000061747	2184.79	4.65042	0.368933	12.605	1.98062e-36	5.24623e-34	DIPK2B	divergent protein kinase domain 2B [Source:HGNC Symbol;Acc:HGNC:25866]
ENSDARG00000089983	12.5574	4.64391	1.11111	4.17951	2.92139e-05	0.000238364	si:ch73-109i22.2	si:ch73-109i22.2 [Source:ZFIN;Acc:ZDB-GENE-141211-57]
ENSDARG00000077021	9.82669	4.63439	1.51683	3.05532	0.00224823	0.0103085	calhm1a	calcium homeostasis modulator 1a [Source:ZFIN;Acc:ZDB-GENE-081107-71]
ENSDARG00000033735	1127.13	4.63152	0.380793	12.1628	4.90424e-34	1.01448e-31	ncf1	neutrophil cytosolic factor 1 [Source:ZFIN;Acc:ZDB-GENE-031006-6]
ENSDARG00000017860	1294.33	4.62971	1.12382	4.11961	3.79517e-05	0.000298555	rgs5b	regulator of G protein signaling 5b [Source:ZFIN;Acc:ZDB-GENE-050417-359]
ENSDARG00000019521	3737.36	4.6293	0.394788	11.726	9.37434e-32	1.55428e-29	mpx	myeloid-specific peroxidase [Source:ZFIN;Acc:ZDB-GENE-030131-9460]
ENSDARG00000010936	159.636	4.6265	0.483054	9.57761	9.93201e-22	7.73202e-20	abcb4	ATP-binding cassette, sub-family B (MDR/TAP), member 4 [Source:ZFIN;Acc:ZDB-GENE-080204-52]
ENSDARG00000040065	694.875	4.62534	0.48563	9.5244	1.6599e-21	1.27396e-19	gja5a	gap junction protein, alpha 5a [Source:ZFIN;Acc:ZDB-GENE-040407-3]
ENSDARG00000037359	21.4996	4.62036	0.912341	5.06429	4.09927e-07	5.37333e-06	cdr2b	cerebellar degeneration-related protein 2b [Source:ZFIN;Acc:ZDB-GENE-101203-4]
ENSDARG00000004111	59.7155	4.62025	0.580743	7.95575	1.78046e-15	8.49926e-14	esr1	estrogen receptor 1 [Source:ZFIN;Acc:ZDB-GENE-020806-5]
ENSDARG00000038822	266.457	4.61515	0.391155	11.7988	3.95943e-32	6.82529e-30	mrc1b	mannose receptor, C type 1b [Source:ZFIN;Acc:ZDB-GENE-070705-13]
ENSDARG00000010701	12.8033	4.61361	1.12538	4.09961	4.13851e-05	0.000321259	crygs4	crystallin, gamma S4 [Source:ZFIN;Acc:ZDB-GENE-050223-2]
ENSDARG00000057787	153.303	4.61086	0.522339	8.82732	1.0721e-18	6.78893e-17
ENSDARG00000026787	491.388	4.60571	0.37591	12.2521	1.63629e-34	3.55401e-32	aqp7	aquaporin 7 [Source:ZFIN;Acc:ZDB-GENE-030131-6461]
ENSDARG00000115195	25.4161	4.60305	0.779425	5.9057	3.51155e-09	7.26389e-08
ENSDARG00000111980	9.53199	4.60293	1.24919	3.68474	0.000228938	0.0014384
ENSDARG00000104859	9.53835	4.59932	1.23456	3.72547	0.000194955	0.00125242
ENSDARG00000045524	7335.36	4.59758	0.402589	11.42	3.32165e-30	4.84202e-28	lamb1b	laminin, beta 1b [Source:ZFIN;Acc:ZDB-GENE-041210-197]
ENSDARG00000088975	2027.65	4.59637	0.374205	12.283	1.11746e-34	2.47665e-32	si:ch211-14k19.8	si:ch211-14k19.8 [Source:ZFIN;Acc:ZDB-GENE-051214-4]
ENSDARG00000116994	40.0712	4.59413	0.648341	7.08597	1.38074e-12	4.90828e-11
ENSDARG00000113660	155.521	4.59087	0.473768	9.69012	3.3214e-22	2.65223e-20
ENSDARG00000104399	297.751	4.58961	0.45346	10.1213	4.44386e-24	4.00501e-22	tppp	tubulin polymerization promoting protein [Source:ZFIN;Acc:ZDB-GENE-101115-2]
ENSDARG00000055705	460.984	4.58914	0.389208	11.791	4.34561e-32	7.37396e-30	f5	coagulation factor V [Source:ZFIN;Acc:ZDB-GENE-030131-5531]
ENSDARG00000039970	9.38133	4.58877	1.31346	3.49365	0.000476457	0.00269356	cnr2	cannabinoid receptor 2 [Source:ZFIN;Acc:ZDB-GENE-040702-7]
ENSDARG00000053624	76.0287	4.57913	0.55457	8.25709	1.49272e-16	8.14619e-15
ENSDARG00000005368	15461.4	4.57663	0.357376	12.8062	1.5134e-37	4.56541e-35	mcamb	melanoma cell adhesion molecule b [Source:ZFIN;Acc:ZDB-GENE-030219-213]
ENSDARG00000098293	1187.31	4.56624	0.334235	13.6618	1.71803e-42	7.93948e-40	si:dkey-27i16.2	si:dkey-27i16.2 [Source:ZFIN;Acc:ZDB-GENE-030131-9667]
ENSDARG00000075720	45.4256	4.56403	0.647005	7.05408	1.73742e-12	6.08658e-11	il2rb	interleukin 2 receptor, beta [Source:ZFIN;Acc:ZDB-GENE-080108-2]
ENSDARG00000069640	1212.08	4.56354	0.427269	10.6807	1.25315e-26	1.41762e-24	vegfc	vascular endothelial growth factor c [Source:ZFIN;Acc:ZDB-GENE-040303-4]
ENSDARG00000075296	1047.09	4.56026	0.439394	10.3785	3.10523e-25	3.12248e-23	fam83c	family with sequence similarity 83 member C [Source:ZFIN;Acc:ZDB-GENE-120201-3]
ENSDARG00000007370	2986.29	4.56024	0.313805	14.5321	7.58811e-48	5.15043e-45	dysf	dysferlin, limb girdle muscular dystrophy 2B (autosomal recessive) [Source:ZFIN;Acc:ZDB-GENE-070501-1]
ENSDARG00000101767	9.26046	4.55846	1.23168	3.701	0.000214749	0.00136185	si:dkey-183i3.6	si:dkey-183i3.6 [Source:ZFIN;Acc:ZDB-GENE-141212-342]
ENSDARG00000103224	6.11691	4.55096	1.82515	2.49347	0.01265	0.0437443
ENSDARG00000023188	3415.64	4.54918	0.342826	13.2697	3.47134e-40	1.29996e-37	lcp1	lymphocyte cytosolic protein 1 (L-plastin) [Source:ZFIN;Acc:ZDB-GENE-991213-5]
ENSDARG00000054610	2273.82	4.54667	0.347618	13.0795	4.31317e-39	1.53577e-36	coro1a	coronin, actin binding protein, 1A [Source:ZFIN;Acc:ZDB-GENE-030131-9512]
ENSDARG00000105482	15.8152	4.54167	1.33652	3.39813	0.000678489	0.00363961		histone 1, H4, like [Source:NCBI gene (formerly Entrezgene);Acc:100126027]
ENSDARG00000051899	4865.39	4.53721	0.311469	14.5671	4.54636e-48	3.29156e-45	exoc3l1	exocyst complex component 3-like 1 [Source:ZFIN;Acc:ZDB-GENE-061207-36]
ENSDARG00000030938	420.254	4.53485	0.385336	11.7686	5.66818e-32	9.54364e-30	fermt3b	FERM domain containing kindlin 3b [Source:ZFIN;Acc:ZDB-GENE-040426-1366]
ENSDARG00000036066	377.541	4.53405	0.358231	12.6568	1.02601e-36	2.78562e-34	si:dkey-78a14.4	si:dkey-78a14.4 [Source:ZFIN;Acc:ZDB-GENE-110408-8]
ENSDARG00000076135	7690.87	4.52835	0.381432	11.872	1.65563e-32	2.97192e-30	mmrn2a	multimerin 2a [Source:ZFIN;Acc:ZDB-GENE-080424-3]
ENSDARG00000102899	686.31	4.5271	0.569825	7.94472	1.94627e-15	9.18977e-14	cremb	cAMP responsive element modulator b [Source:ZFIN;Acc:ZDB-GENE-050417-150]
ENSDARG00000115766	39.615	4.52567	1.12359	4.02787	5.62849e-05	0.000422122	histh1l3	histone H1 like 3 [Source:ZFIN;Acc:ZDB-GENE-131121-2]
ENSDARG00000019093	28.5127	4.51788	0.829154	5.44878	5.07155e-08	8.08768e-07	si:ch73-160i9.2	si:ch73-160i9.2 [Source:ZFIN;Acc:ZDB-GENE-130530-564]
ENSDARG00000004433	1252.34	4.51427	0.380664	11.8589	1.93438e-32	3.44383e-30	btk	Bruton agammaglobulinemia tyrosine kinase [Source:ZFIN;Acc:ZDB-GENE-070531-1]
ENSDARG00000019651	237.653	4.5138	0.507168	8.90003	5.58327e-19	3.59848e-17	zgc:162239	zgc:162239 [Source:ZFIN;Acc:ZDB-GENE-070424-28]
ENSDARG00000025902	6377.48	4.50997	0.287593	15.6818	2.0149e-55	2.08398e-52	plekhg5a	pleckstrin homology domain containing, family G (with RhoGef domain) member 5a [Source:ZFIN;Acc:ZDB-GENE-060503-766]
ENSDARG00000114387	453.382	4.50988	0.443677	10.1648	2.84709e-24	2.64268e-22
ENSDARG00000071491	832.621	4.49907	0.435193	10.3381	4.73883e-25	4.57455e-23	nrros	negative regulator of reactive oxygen species [Source:ZFIN;Acc:ZDB-GENE-040808-36]
ENSDARG00000059410	134.965	4.48355	0.581563	7.70949	1.26319e-14	5.48731e-13
ENSDARG00000102858	166.49	4.48143	0.537022	8.34497	7.12342e-17	3.99795e-15	sc:d189	sc:d189 [Source:ZFIN;Acc:ZDB-GENE-080303-11]
ENSDARG00000088283	244.124	4.47971	0.382441	11.7135	1.08725e-31	1.78902e-29	si:ch73-248e21.5	si:ch73-248e21.5 [Source:ZFIN;Acc:ZDB-GENE-120215-255]
ENSDARG00000103211	3329.16	4.47911	0.347055	12.9061	4.1608e-38	1.34885e-35	si:dkey-19b23.8	si:dkey-19b23.8 [Source:ZFIN;Acc:ZDB-GENE-030131-4634]
ENSDARG00000033071	14.6046	4.47749	1.06681	4.1971	2.70358e-05	0.000222684
ENSDARG00000097993	5.95817	4.47213	1.52692	2.92885	0.00340218	0.0145693
ENSDARG00000074782	126.906	4.47028	0.421745	10.5995	2.99669e-26	3.32083e-24
ENSDARG00000101169	200.117	4.46984	0.399646	11.1845	4.8568e-29	6.51171e-27	grap2b	GRB2 related adaptor protein 2b [Source:ZFIN;Acc:ZDB-GENE-040426-1485]
ENSDARG00000075706	600.654	4.46201	0.430976	10.3533	4.04431e-25	3.95686e-23	myripa	myosin VIIA and Rab interacting protein a [Source:ZFIN;Acc:ZDB-GENE-070705-17]
ENSDARG00000098745	735.218	4.45234	0.349275	12.7474	3.22521e-37	9.3402e-35	tfec	transcription factor EC [Source:ZFIN;Acc:ZDB-GENE-041210-21]
ENSDARG00000057633	4877.35	4.44499	0.474479	9.36813	7.38269e-21	5.36294e-19	cxcr4a	chemokine (C-X-C motif) receptor 4a [Source:ZFIN;Acc:ZDB-GENE-020102-1]
ENSDARG00000099645	343.789	4.43943	0.418152	10.6168	2.48964e-26	2.78737e-24	zgc:153184	zgc:153184 [Source:ZFIN;Acc:ZDB-GENE-060825-136]
ENSDARG00000026049	5.36418	4.4374	1.64563	2.69648	0.0070077	0.0267971	mxf	myxovirus (influenza virus) resistance F [Source:ZFIN;Acc:ZDB-GENE-030721-9]
ENSDARG00000113707	46.9076	4.42231	1.04482	4.2326	2.31006e-05	0.000194099
ENSDARG00000014588	1683.62	4.42085	0.401233	11.0182	3.12333e-28	3.92132e-26	adcy2b	adenylate cyclase 2b (brain) [Source:ZFIN;Acc:ZDB-GENE-060503-69]
ENSDARG00000101206	1064.49	4.41502	0.313541	14.0812	4.95921e-45	2.7619e-42	zgc:113363	zgc:113363 [Source:ZFIN;Acc:ZDB-GENE-050327-7]
ENSDARG00000099558	5.21878	4.40604	1.54207	2.85723	0.00427357	0.0177074	NPC1L1	NPC1 like intracellular cholesterol transporter 1 [Source:HGNC Symbol;Acc:HGNC:7898]
ENSDARG00000094681	112.739	4.40078	0.697204	6.31205	2.75366e-10	7.02813e-09	hbl2	hexose-binding lectin 2 [Source:ZFIN;Acc:ZDB-GENE-070912-286]
ENSDARG00000033411	20.9523	4.39658	0.90881	4.83774	1.31327e-06	1.52291e-05	cabp1b	calcium binding protein 1b [Source:ZFIN;Acc:ZDB-GENE-040718-111]
ENSDARG00000054048	5.49032	4.39576	1.46098	3.00877	0.00262305	0.0117131
ENSDARG00000096787	5.3432	4.38841	1.52323	2.88098	0.00396439	0.01661
ENSDARG00000069542	5.13283	4.37808	1.62178	2.69955	0.00694324	0.0265833
ENSDARG00000093248	11.84	4.37663	1.42726	3.06647	0.00216605	0.00998444
ENSDARG00000109963	342.508	4.37378	0.417116	10.4858	1.00429e-25	1.05378e-23	tcerg1l	transcription elongation regulator 1 like [Source:ZFIN;Acc:ZDB-GENE-131121-319]
ENSDARG00000074307	3325.79	4.37373	0.416847	10.4924	9.3608e-26	9.86973e-24	rapgef5b	Rap guanine nucleotide exchange factor (GEF) 5b [Source:ZFIN;Acc:ZDB-GENE-061215-2]
ENSDARG00000094273	17.6321	4.36613	1.06359	4.10511	4.04129e-05	0.000315177
ENSDARG00000045224	59.5899	4.36611	0.548116	7.96567	1.64328e-15	7.86168e-14
ENSDARG00000063162	179.98	4.3661	0.518224	8.42513	3.60342e-17	2.05964e-15	cmtm8b	CKLF-like MARVEL transmembrane domain containing 8b [Source:ZFIN;Acc:ZDB-GENE-070112-1312]
ENSDARG00000100336	1289.08	4.36381	0.377788	11.5509	7.30094e-31	1.09363e-28	pik3r6a	phosphoinositide-3-kinase, regulatory subunit 6a [Source:ZFIN;Acc:ZDB-GENE-170330-1]
ENSDARG00000104325	496.672	4.36377	0.420983	10.3657	3.55264e-25	3.52455e-23	plek	pleckstrin [Source:ZFIN;Acc:ZDB-GENE-040426-1506]
ENSDARG00000111840	40.1254	4.36317	0.688839	6.3341	2.38738e-10	6.16574e-09	cxcl18a.1	chemokine (C-X-C motif) ligand 18a, duplicate 1 [Source:ZFIN;Acc:ZDB-GENE-090303-1]
ENSDARG00000011571	1030.58	4.3574	0.3235	13.4695	2.3636e-41	1.02675e-38	calcrlb	calcitonin receptor-like b [Source:ZFIN;Acc:ZDB-GENE-080924-1]
ENSDARG00000023053	1214	4.3488	0.412381	10.5456	5.32333e-26	5.7239e-24	niban1b	niban apoptosis regulator 1b [Source:ZFIN;Acc:ZDB-GENE-070912-688]
ENSDARG00000113690	72.4404	4.34491	0.506612	8.5764	9.78867e-18	5.82493e-16
ENSDARG00000078151	53.7049	4.34128	0.730369	5.94395	2.78239e-09	5.91326e-08
ENSDARG00000099518	123.724	4.33976	0.574322	7.55632	4.14623e-14	1.73185e-12	si:ch211-119e14.1	si:ch211-119e14.1 [Source:ZFIN;Acc:ZDB-GENE-141216-162]
ENSDARG00000042210	3238.17	4.33589	0.396967	10.9225	8.99492e-28	1.08273e-25	sema3ab	sema domain, immunoglobulin domain (Ig), short basic domain, secreted, (semaphorin) 3Ab [Source:ZFIN;Acc:ZDB-GENE-991209-6]
ENSDARG00000044526	271.468	4.33238	0.464607	9.32482	1.11177e-20	7.91728e-19	camk1ga	calcium/calmodulin-dependent protein kinase IGa [Source:ZFIN;Acc:ZDB-GENE-030131-7594]
ENSDARG00000078734	787.33	4.30792	0.396035	10.8776	1.47378e-27	1.7303e-25	myo1f	myosin IF [Source:ZFIN;Acc:ZDB-GENE-081104-506]
ENSDARG00000093877	2255.25	4.30157	0.299136	14.38	6.91173e-47	4.28922e-44	mfap4.8	microfibril associated protein 4, tandem duplicate 8 [Source:ZFIN;Acc:ZDB-GENE-121214-168]
ENSDARG00000015399	741.424	4.30102	0.679793	6.32696	2.5004e-10	6.41188e-09	foxf1	forkhead box F1 [Source:ZFIN;Acc:ZDB-GENE-050419-153]
ENSDARG00000062874	23.2324	4.29966	0.810247	5.3066	1.11687e-07	1.65135e-06	OXER1	oxoeicosanoid receptor 1 [Source:HGNC Symbol;Acc:HGNC:24884]
ENSDARG00000097847	34.347	4.29811	0.846484	5.07761	3.82215e-07	5.05278e-06	si:ch211-269k10.4	si:ch211-269k10.4 [Source:ZFIN;Acc:ZDB-GENE-131121-414]
ENSDARG00000090052	23.0645	4.29736	0.840997	5.10984	3.22429e-07	4.32829e-06	si:dkey-165a24.9	si:dkey-165a24.9 [Source:ZFIN;Acc:ZDB-GENE-141209-1]
ENSDARG00000103847	12.8887	4.29571	1.0969	3.91625	8.99384e-05	0.000641953
ENSDARG00000077257	28.536	4.29171	0.751825	5.70838	1.14055e-08	2.11191e-07	timd4	T cell immunoglobulin and mucin domain containing 4 [Source:ZFIN;Acc:ZDB-GENE-080303-10]
ENSDARG00000062182	7.79498	4.28888	1.21383	3.53336	0.000410319	0.00236899	slc22a7b.3	solute carrier family 22 member 7b, tandem duplicate 3 [Source:ZFIN;Acc:ZDB-GENE-131120-103]
ENSDARG00000109737	130.35	4.28786	1.42365	3.01188	0.00259633	0.0116225
ENSDARG00000112944	32.2972	4.28453	0.690334	6.20646	5.4193e-10	1.31516e-08
ENSDARG00000101067	65.2758	4.28412	1.0119	4.23376	2.29813e-05	0.000193246
ENSDARG00000054641	182.959	4.28048	0.650259	6.58273	4.61888e-11	1.32532e-09	tent5ab	terminal nucleotidyltransferase 5Ab [Source:ZFIN;Acc:ZDB-GENE-071004-35]
ENSDARG00000076586	65.7664	4.27777	0.675073	6.33676	2.34651e-10	6.07463e-09	csf2rb	colony stimulating factor 2 receptor subunit beta [Source:ZFIN;Acc:ZDB-GENE-080115-1]
ENSDARG00000039351	12.5609	4.27721	1.23402	3.46607	0.000528125	0.00293434	ccl19b	chemokine (C-C motif) ligand 19b [Source:ZFIN;Acc:ZDB-GENE-091204-19]
ENSDARG00000040621	1111.21	4.27642	0.598311	7.14749	8.83769e-13	3.23701e-11	lrrc32	leucine rich repeat containing 32 [Source:ZFIN;Acc:ZDB-GENE-090630-1]
ENSDARG00000096586	134.36	4.26861	0.445127	9.58964	8.8395e-22	6.90626e-20	mfap4.10	microfibril associated protein 4, tandem duplicate 10 [Source:ZFIN;Acc:ZDB-GENE-121214-100]
ENSDARG00000110810	17.2969	4.26631	1.04611	4.07826	4.53731e-05	0.000348851
ENSDARG00000077275	14.9923	4.26433	1.10311	3.86575	0.000110746	0.000769731	crispld1a	cysteine-rich secretory protein LCCL domain containing 1a [Source:ZFIN;Acc:ZDB-GENE-090612-1]
ENSDARG00000053405	975.294	4.25763	0.453003	9.39867	5.52555e-21	4.09607e-19	sord	sorbitol dehydrogenase [Source:ZFIN;Acc:ZDB-GENE-040426-1231]
ENSDARG00000042018	1162.17	4.25751	0.344932	12.343	5.3109e-35	1.22716e-32	fhl2a	four and a half LIM domains 2a [Source:ZFIN;Acc:ZDB-GENE-040808-49]
ENSDARG00000111440	11.8852	4.25263	1.09102	3.89786	9.70451e-05	0.000686638
ENSDARG00000037895	9617.71	4.24172	0.335229	12.6532	1.07444e-36	2.88109e-34	ramp2	receptor (G protein-coupled) activity modifying protein 2 [Source:ZFIN;Acc:ZDB-GENE-080204-79]
ENSDARG00000092862	26.697	4.24036	0.822414	5.156	2.52285e-07	3.48355e-06
ENSDARG00000013775	43.7877	4.23888	0.775721	5.46444	4.6438e-08	7.48245e-07	si:dkey-246g23.4	si:dkey-246g23.4 [Source:ZFIN;Acc:ZDB-GENE-050419-234]
ENSDARG00000092653	21.4562	4.23565	1.20413	3.51759	0.000435482	0.00249767	si:dkey-1h24.6	si:dkey-1h24.6 [Source:ZFIN;Acc:ZDB-GENE-100922-103]
ENSDARG00000101785	155.16	4.21961	0.561783	7.5111	5.86334e-14	2.40286e-12	laptm5	lysosomal protein transmembrane 5 [Source:ZFIN;Acc:ZDB-GENE-170303-1]
ENSDARG00000086204	34.343	4.21853	0.736752	5.72585	1.02917e-08	1.92372e-07
ENSDARG00000075833	28.925	4.21737	0.887983	4.74939	2.04036e-06	2.25789e-05	lyve1a	lymphatic vessel endothelial hyaluronic receptor 1a [Source:ZFIN;Acc:ZDB-GENE-031118-138]
ENSDARG00000042548	1620.06	4.21468	0.347393	12.1323	7.11985e-34	1.4589e-31	tpd52l1	tpd52 like 1 [Source:ZFIN;Acc:ZDB-GENE-050522-121]
ENSDARG00000097680	30.5925	4.20873	0.718457	5.85802	4.68432e-09	9.4645e-08
ENSDARG00000012340	1730.29	4.20854	0.476716	8.82819	1.06383e-18	6.75626e-17	ptpn11b	protein tyrosine phosphatase non-receptor type 11b [Source:ZFIN;Acc:ZDB-GENE-040426-1158]
ENSDARG00000112021	25.1872	4.20804	1.10467	3.80931	0.000139352	0.00093736
ENSDARG00000089221	161.211	4.20799	0.43242	9.73127	2.21816e-22	1.78826e-20	si:ch211-195o20.7	si:ch211-195o20.7 [Source:ZFIN;Acc:ZDB-GENE-131127-614]
ENSDARG00000056200	449.055	4.20763	0.378107	11.1282	9.15121e-29	1.18312e-26	abcb9	ATP-binding cassette, sub-family B (MDR/TAP), member 9 [Source:ZFIN;Acc:ZDB-GENE-050517-12]
ENSDARG00000105352	46.934	4.20637	1.62177	2.59369	0.00949507	0.0344756		histone 1, H4, like [Source:NCBI gene (formerly Entrezgene);Acc:100126027]
ENSDARG00000099871	1740.88	4.20451	0.41545	10.1204	4.48662e-24	4.02683e-22	myo7aa	myosin VIIAa [Source:ZFIN;Acc:ZDB-GENE-020709-1]
ENSDARG00000061798	4107.67	4.20314	0.312786	13.4378	3.633e-41	1.51748e-38	arhgap27l	Rho GTPase activating protein 27, like [Source:ZFIN;Acc:ZDB-GENE-120406-11]
ENSDARG00000093708	64.6433	4.19652	0.53591	7.83065	4.85344e-15	2.20077e-13
ENSDARG00000102972	104.458	4.19261	0.725098	5.78213	7.37601e-09	1.4228e-07
ENSDARG00000057112	9.52604	4.17466	1.26081	3.3111	0.000929288	0.00479775	GPR25	G protein-coupled receptor 25 [Source:HGNC Symbol;Acc:HGNC:4480]
ENSDARG00000086825	106.304	4.1686	0.615442	6.77334	1.25846e-11	3.95568e-10	ZNF521	zinc finger protein 521 [Source:HGNC Symbol;Acc:HGNC:24605]
ENSDARG00000075905	54.1589	4.16191	0.726352	5.72988	1.00501e-08	1.88342e-07	si:ch211-266g18.9	si:ch211-266g18.9 [Source:ZFIN;Acc:ZDB-GENE-131127-382]
ENSDARG00000060944	306.158	4.15945	0.415945	10	1.5239e-23	1.32928e-21	rnf217	ring finger protein 217 [Source:ZFIN;Acc:ZDB-GENE-060503-400]
ENSDARG00000089333	9.4462	4.15858	1.0898	3.81592	0.000135675	0.000917737	si:ch211-198c19.1	si:ch211-198c19.1 [Source:ZFIN;Acc:ZDB-GENE-100922-218]
ENSDARG00000116769	913.225	4.15687	0.442258	9.3992	5.4981e-21	4.08968e-19	ZNF521	zinc finger protein 521 [Source:HGNC Symbol;Acc:HGNC:24605]
ENSDARG00000062049	668.233	4.15431	0.300445	13.8272	1.74781e-43	8.82849e-41	ARHGAP45	Rho GTPase activating protein 45 [Source:HGNC Symbol;Acc:HGNC:17102]
ENSDARG00000019579	3330.76	4.1449	0.322031	12.8711	6.54263e-38	2.08979e-35	ldb2a	LIM domain binding 2a [Source:ZFIN;Acc:ZDB-GENE-990415-136]
ENSDARG00000045957	17.9371	4.14307	0.882129	4.69667	2.64441e-06	2.85612e-05	gpr65	G protein-coupled receptor 65 [Source:NCBI gene (formerly Entrezgene);Acc:100537038]
ENSDARG00000113399	36.0741	4.1424	1.09365	3.78768	0.000152061	0.00101218		si:dkey-23a13.6 [Source:NCBI gene (formerly Entrezgene);Acc:103908687]
ENSDARG00000037062	25.6954	4.14039	0.959177	4.31661	1.58445e-05	0.000138599	dhh	desert hedgehog signaling molecule [Source:ZFIN;Acc:ZDB-GENE-990714-5]
ENSDARG00000086838	274.706	4.13353	0.578432	7.1461	8.92793e-13	3.26455e-11
ENSDARG00000059916	918.972	4.11566	0.33959	12.1195	8.32791e-34	1.67484e-31	hyal1	hyaluronidase 1 [Source:ZFIN;Acc:ZDB-GENE-060312-42]
ENSDARG00000088263	30.3793	4.11343	1.01748	4.04278	5.2822e-05	0.000399476	zgc:174356	zgc:174356 [Source:ZFIN;Acc:ZDB-GENE-080215-21]
ENSDARG00000086703	162.152	4.11328	0.417098	9.86166	6.10325e-23	5.17823e-21
ENSDARG00000098383	24.6655	4.11279	0.773663	5.316	1.06072e-07	1.57909e-06
ENSDARG00000062427	4.47881	4.10361	1.59999	2.56478	0.0103243	0.036955	clcn2a	chloride channel, voltage-sensitive 2a [Source:ZFIN;Acc:ZDB-GENE-070705-19]
ENSDARG00000115281	39.6083	4.09065	1.05752	3.86816	0.000109658	0.000763391		histone 1, H4, like [Source:NCBI gene (formerly Entrezgene);Acc:100126027]
ENSDARG00000054609	343.236	4.08322	0.435975	9.36574	7.5522e-21	5.46779e-19	slco2b1	solute carrier organic anion transporter family, member 2B1 [Source:ZFIN;Acc:ZDB-GENE-051023-6]
ENSDARG00000055595	358.314	4.08304	0.432134	9.44854	3.43576e-21	2.60925e-19	clul1	clusterin-like 1 (retinal) [Source:ZFIN;Acc:ZDB-GENE-031118-57]
ENSDARG00000068628	5110.53	4.0813	0.354311	11.519	1.05888e-30	1.57527e-28	rab8b	RAB8B, member RAS oncogene family [Source:ZFIN;Acc:ZDB-GENE-070620-16]
ENSDARG00000104408	63.8041	4.07556	0.526948	7.73427	1.03995e-14	4.56316e-13	zgc:152774	zgc:152774 [Source:ZFIN;Acc:ZDB-GENE-060929-544]
ENSDARG00000089043	988.517	4.07482	0.331015	12.3101	7.9946e-35	1.79013e-32	ptpn6	protein tyrosine phosphatase non-receptor type 6 [Source:ZFIN;Acc:ZDB-GENE-030131-7513]
ENSDARG00000071478	2957.18	4.07465	0.306229	13.3059	2.13941e-40	8.29784e-38	lnx2b	ligand of numb-protein X 2b [Source:ZFIN;Acc:ZDB-GENE-040426-2500]
ENSDARG00000079387	269.171	4.06601	0.384981	10.5616	4.49025e-26	4.85216e-24	si:ch211-102c2.4	si:ch211-102c2.4 [Source:ZFIN;Acc:ZDB-GENE-030131-8862]
ENSDARG00000104108	68.809	4.06506	0.651715	6.23748	4.44667e-10	1.09132e-08	slco1d1	solute carrier organic anion transporter family, member 1D1 [Source:ZFIN;Acc:ZDB-GENE-030131-5044]
ENSDARG00000061547	41.9407	4.05835	1.13459	3.57695	0.00034763	0.00205905	zgc:153409	zgc:153409 [Source:ZFIN;Acc:ZDB-GENE-060929-224]
ENSDARG00000093053	39.7037	4.05502	0.764898	5.30139	1.14925e-07	1.69462e-06
ENSDARG00000077975	30.7757	4.05267	0.696365	5.81975	5.89352e-09	1.16265e-07	si:ch73-343l4.8	si:ch73-343l4.8 [Source:ZFIN;Acc:ZDB-GENE-090313-159]
ENSDARG00000003250	148.086	4.05167	0.453966	8.92505	4.45494e-19	2.89705e-17	pik3cd	phosphatidylinositol-4,5-bisphosphate 3-kinase, catalytic subunit delta [Source:ZFIN;Acc:ZDB-GENE-040426-1128]
ENSDARG00000069390	40.8605	4.04658	0.667707	6.06041	1.35773e-09	3.04332e-08
ENSDARG00000036106	21.5067	4.04016	1.0081	4.0077	6.1314e-05	0.000456544	rgs18	regulator of G protein signaling 18 [Source:ZFIN;Acc:ZDB-GENE-061013-722]
ENSDARG00000077456	113.402	4.04009	1.45048	2.78536	0.00534688	0.0213443	si:ch211-113a14.12	si:ch211-113a14.12 [Source:ZFIN;Acc:ZDB-GENE-121214-99]
ENSDARG00000076801	4109.35	4.03295	0.329718	12.2315	2.10933e-34	4.44803e-32	arap3	ArfGAP with RhoGAP domain, ankyrin repeat and PH domain 3 [Source:ZFIN;Acc:ZDB-GENE-091019-1]
ENSDARG00000022853	2285	4.03027	0.332735	12.1126	9.06197e-34	1.77321e-31	eogt	EGF domain-specific O-linked N-acetylglucosamine (GlcNAc) transferase [Source:ZFIN;Acc:ZDB-GENE-120813-8]
ENSDARG00000002231	401.618	4.02723	0.397353	10.1351	3.85785e-24	3.50596e-22	plpp2a	phospholipid phosphatase 2a [Source:ZFIN;Acc:ZDB-GENE-140703-2]
ENSDARG00000007769	120.324	4.0242	0.616303	6.52959	6.59517e-11	1.86035e-09	sult5a1	sulfotransferase family 5A, member 1 [Source:ZFIN;Acc:ZDB-GENE-060929-978]
ENSDARG00000094793	12.7531	4.02306	0.930096	4.32542	1.52238e-05	0.000133871	OVCH2	ovochymase 2 [Source:HGNC Symbol;Acc:HGNC:29970]
ENSDARG00000027290	2622.5	4.0223	0.388556	10.3519	4.10177e-25	3.99508e-23	nrp1b	neuropilin 1b [Source:ZFIN;Acc:ZDB-GENE-040611-1]
ENSDARG00000070317	10.8288	4.01308	1.07539	3.73175	0.000190153	0.00122665	irge4	immunity-related GTPase family, e4 [Source:ZFIN;Acc:ZDB-GENE-051212-2]
ENSDARG00000092806	32.7366	4.00729	0.73685	5.4384	5.37613e-08	8.51711e-07	mfap4.7	microfibril associated protein 4, tandem duplicate 7 [Source:ZFIN;Acc:ZDB-GENE-121214-96]
ENSDARG00000078959	2204.19	4.00351	0.327231	12.2345	2.03374e-34	4.33068e-32	tpcn3	two pore segment channel 3 [Source:ZFIN;Acc:ZDB-GENE-141215-16]
ENSDARG00000089933	131.257	3.99427	0.423438	9.43296	3.98689e-21	3.01726e-19	rasal3	RAS protein activator like 3 [Source:ZFIN;Acc:ZDB-GENE-101130-3]
ENSDARG00000030782	405.948	3.99397	0.405374	9.85257	6.68161e-23	5.64687e-21	exoc3l2b	exocyst complex component 3-like 2b [Source:ZFIN;Acc:ZDB-GENE-100728-5]
ENSDARG00000057395	26.6174	3.98797	0.71505	5.5772	2.44424e-08	4.18683e-07	ssbp2a	single stranded DNA binding protein 2a [Source:ZFIN;Acc:ZDB-GENE-060531-14]
ENSDARG00000100053	567.967	3.98711	0.361703	11.0232	2.95491e-28	3.73143e-26
ENSDARG00000040319	60.9307	3.97823	0.585961	6.78923	1.12732e-11	3.56929e-10	c5ar1	complement C5a receptor 1 [Source:ZFIN;Acc:ZDB-GENE-190430-1]
ENSDARG00000058940	1036.92	3.978	0.471483	8.43721	3.25007e-17	1.8675e-15	pierce1	piercer of microtubule wall 1 [Source:ZFIN;Acc:ZDB-GENE-081104-197]
ENSDARG00000021521	195.775	3.97242	0.532577	7.45887	8.72693e-14	3.52321e-12	rgs14a	regulator of G protein signaling 14a [Source:ZFIN;Acc:ZDB-GENE-030131-5579]
ENSDARG00000074656	928.549	3.97128	0.36484	10.885	1.35922e-27	1.60447e-25	ctss2.1	cathepsin S, ortholog2, tandem duplicate 1 [Source:ZFIN;Acc:ZDB-GENE-050522-559]
ENSDARG00000058631	1665.65	3.96856	0.63981	6.20272	5.54939e-10	1.34447e-08
ENSDARG00000076566	1968.65	3.96495	0.347738	11.4021	4.08042e-30	5.90845e-28	kank3	KN motif and ankyrin repeat domains 3 [Source:ZFIN;Acc:ZDB-GENE-081105-185]
ENSDARG00000104300	196.344	3.96003	0.426647	9.28173	1.66741e-20	1.18353e-18	wipf1a	WAS/WASL interacting protein family, member 1a [Source:ZFIN;Acc:ZDB-GENE-080204-101]
ENSDARG00000067751	167.183	3.95704	0.385885	10.2544	1.13036e-24	1.07682e-22	si:rp71-68n21.9	si:rp71-68n21.9 [Source:ZFIN;Acc:ZDB-GENE-081105-100]
ENSDARG00000013050	42.9525	3.95453	0.580951	6.80699	9.96615e-12	3.18331e-10	abcc12	ATP-binding cassette, sub-family C (CFTR/MRP), member 12 [Source:ZFIN;Acc:ZDB-GENE-050517-25]
ENSDARG00000089894	7.91287	3.94996	1.33577	2.95705	0.00310593	0.0134922
ENSDARG00000087706	19.7003	3.94731	0.864298	4.56707	4.94586e-06	4.9527e-05	dicp3.3	diverse immunoglobulin domain-containing protein 3.3 [Source:ZFIN;Acc:ZDB-GENE-120306-20]
ENSDARG00000044775	54.2949	3.94623	0.584104	6.75604	1.41814e-11	4.42557e-10	fut7	fucosyltransferase 7 (alpha (1,3) fucosyltransferase) [Source:ZFIN;Acc:ZDB-GENE-060929-997]
ENSDARG00000052088	20.198	3.94282	0.905249	4.35551	1.32756e-05	0.000118856
ENSDARG00000070404	3082.27	3.93376	0.480683	8.18368	2.75296e-16	1.43736e-14	inka1b	inka box actin regulator 1b [Source:ZFIN;Acc:ZDB-GENE-030131-5539]
ENSDARG00000076005	2550.91	3.93209	0.352114	11.1671	5.90771e-29	7.77669e-27	PIEZO2	piezo type mechanosensitive ion channel component 2 [Source:HGNC Symbol;Acc:HGNC:26270]
ENSDARG00000043685	26.7948	3.93093	0.751548	5.23044	1.69109e-07	2.41648e-06	nabp1b	nucleic acid binding protein 1b [Source:ZFIN;Acc:ZDB-GENE-050913-74]
ENSDARG00000074842	2570.06	3.93024	0.378796	10.3756	3.20197e-25	3.20493e-23	snx8a	sorting nexin 8a [Source:ZFIN;Acc:ZDB-GENE-031202-1]
ENSDARG00000037408	230.387	3.92458	0.428084	9.16778	4.82857e-20	3.31888e-18	tbc1d10c	TBC1 domain family, member 10C [Source:ZFIN;Acc:ZDB-GENE-130125-1]
ENSDARG00000058647	284.794	3.92106	0.466097	8.41253	4.01261e-17	2.26963e-15	hck	HCK proto-oncogene, Src family tyrosine kinase [Source:ZFIN;Acc:ZDB-GENE-090313-72]
ENSDARG00000002956	121.132	3.91975	0.661923	5.92176	3.18512e-09	6.6456e-08	itgam.1	integrin, alpha M (complement component 3 receptor 3 subunit), tandem duplicate 1 [Source:ZFIN;Acc:ZDB-GENE-110411-175]
ENSDARG00000099073	5.90045	3.91946	1.5323	2.55789	0.0105309	0.0376018
ENSDARG00000103774	924.082	3.91702	0.415953	9.41697	4.64275e-21	3.46531e-19	limch1b	LIM and calponin homology domains 1b [Source:ZFIN;Acc:ZDB-GENE-030131-9210]
ENSDARG00000077290	31.4579	3.91458	0.870596	4.49644	6.91e-06	6.67342e-05
ENSDARG00000073711	1303.58	3.90711	0.337561	11.5745	5.54751e-31	8.48535e-29
ENSDARG00000042667	1947.45	3.90283	0.349349	11.1717	5.60861e-29	7.47356e-27	klf2a	Kruppel like factor 2a [Source:ZFIN;Acc:ZDB-GENE-011109-1]
ENSDARG00000090767	520.891	3.89492	0.448456	8.68518	3.7816e-18	2.3072e-16	si:ch211-136m16.8	si:ch211-136m16.8 [Source:ZFIN;Acc:ZDB-GENE-121214-301]
ENSDARG00000105481	44.8058	3.89275	0.628502	6.1937	5.87674e-10	1.41354e-08	si:ch211-243a20.4	si:ch211-243a20.4 [Source:ZFIN;Acc:ZDB-GENE-061207-29]
ENSDARG00000104555	396.349	3.88935	0.420273	9.25433	2.15572e-20	1.5202e-18	sh2d3cb	SH2 domain containing 3Cb [Source:ZFIN;Acc:ZDB-GENE-040426-1052]
ENSDARG00000097909	33.9385	3.88675	0.642592	6.04855	1.46151e-09	3.25246e-08	si:dkey-195m11.11	si:dkey-195m11.11 [Source:ZFIN;Acc:ZDB-GENE-131127-648]
ENSDARG00000069450	29.0328	3.88636	0.664329	5.85006	4.91398e-09	9.87341e-08	gja5b	gap junction protein, alpha 5b [Source:ZFIN;Acc:ZDB-GENE-050616-11]
ENSDARG00000108038	126.842	3.87865	0.443079	8.75385	2.06198e-18	1.29067e-16
ENSDARG00000031751	1641.49	3.87787	0.388479	9.9822	1.82374e-23	1.57189e-21	npr1a	natriuretic peptide receptor 1a [Source:ZFIN;Acc:ZDB-GENE-060503-539]
ENSDARG00000031876	103.091	3.86867	0.674344	5.73693	9.64069e-09	1.81452e-07	pard6ga	par-6 family cell polarity regulator gamma a [Source:ZFIN;Acc:ZDB-GENE-050923-1]
ENSDARG00000070792	1079.68	3.86707	0.435036	8.88908	6.16166e-19	3.95951e-17	lrrc15	leucine rich repeat containing 15 [Source:ZFIN;Acc:ZDB-GENE-031113-8]
ENSDARG00000091558	25.37	3.86655	0.846394	4.56827	4.91776e-06	4.92911e-05	si:ch211-251f6.7	si:ch211-251f6.7 [Source:ZFIN;Acc:ZDB-GENE-091113-57]
ENSDARG00000093303	63.6267	3.86469	0.526665	7.33804	2.1675e-13	8.39181e-12	ifitm1	interferon induced transmembrane protein 1 [Source:ZFIN;Acc:ZDB-GENE-060526-259]
ENSDARG00000088699	2733.65	3.86195	0.363883	10.6132	2.58852e-26	2.88322e-24	pdzd8	PDZ domain containing 8 [Source:ZFIN;Acc:ZDB-GENE-110310-2]
ENSDARG00000038321	25.6633	3.85305	0.732697	5.25872	1.45058e-07	2.10465e-06	zgc:172053	zgc:172053 [Source:ZFIN;Acc:ZDB-GENE-080219-25]
ENSDARG00000056835	75.0156	3.85167	0.518452	7.42918	1.09277e-13	4.36303e-12	laynb	layilin b [Source:ZFIN;Acc:ZDB-GENE-071012-6]
ENSDARG00000043009	4083.35	3.83842	0.313323	12.2507	1.66532e-34	3.58125e-32	fam43a	family with sequence similarity 43 member A [Source:ZFIN;Acc:ZDB-GENE-030131-6098]
ENSDARG00000078970	29.0461	3.83692	0.793551	4.83512	1.33062e-06	1.53975e-05	il7r	interleukin 7 receptor [Source:ZFIN;Acc:ZDB-GENE-080110-7]
ENSDARG00000070391	3429.34	3.83579	0.400636	9.57425	1.02597e-21	7.9586e-20	tspan4b	tetraspanin 4b [Source:ZFIN;Acc:ZDB-GENE-070410-127]
ENSDARG00000060010	4254.11	3.83429	0.304254	12.6023	2.05162e-36	5.36882e-34	iqgap2	IQ motif containing GTPase activating protein 2 [Source:ZFIN;Acc:ZDB-GENE-030131-2878]
ENSDARG00000040535	410.186	3.83161	0.409877	9.3482	8.9153e-21	6.41193e-19	csgalnact1a	chondroitin sulfate N-acetylgalactosaminyltransferase 1a [Source:ZFIN;Acc:ZDB-GENE-121129-1]
ENSDARG00000079291	325.671	3.83075	0.466682	8.20848	2.24015e-16	1.19255e-14	rapgef3	Rap guanine nucleotide exchange factor (GEF) 3 [Source:ZFIN;Acc:ZDB-GENE-090312-38]
ENSDARG00000032868	17922.8	3.82847	0.34944	10.956	6.21705e-28	7.5862e-26	PDE4B	phosphodiesterase 4B [Source:HGNC Symbol;Acc:HGNC:8781]
ENSDARG00000035132	3847.65	3.82819	0.369405	10.3631	3.64822e-25	3.60178e-23
ENSDARG00000062661	108.823	3.82779	0.499617	7.66145	1.83846e-14	7.90722e-13	abca4b	ATP-binding cassette, sub-family A (ABC1), member 4b [Source:ZFIN;Acc:ZDB-GENE-050517-4]
ENSDARG00000013441	2353.83	3.81892	0.335362	11.3875	4.82785e-30	6.94443e-28	hey2	hes-related family bHLH transcription factor with YRPW motif 2 [Source:ZFIN;Acc:ZDB-GENE-000526-1]
ENSDARG00000017665	3455.45	3.81449	0.389996	9.78083	1.36091e-22	1.12391e-20	snrkb	SNF related kinase b [Source:ZFIN;Acc:ZDB-GENE-040426-1724]
ENSDARG00000114762	1199.24	3.81229	0.348563	10.9372	7.65687e-28	9.29091e-26
ENSDARG00000060264	62.7291	3.8111	0.501749	7.59562	3.06312e-14	1.29186e-12
ENSDARG00000061664	427.408	3.8082	0.346077	11.0039	3.65969e-28	4.5683e-26	C1H3orf70	zgc:162707 [Source:ZFIN;Acc:ZDB-GENE-070424-37]
ENSDARG00000008811	1780.28	3.80506	0.392199	9.70185	2.96082e-22	2.37303e-20	cmtm3	CKLF-like MARVEL transmembrane domain containing 3 [Source:ZFIN;Acc:ZDB-GENE-040801-206]
ENSDARG00000103308	127.833	3.80217	0.448741	8.47297	2.39213e-17	1.38922e-15	mst1	macrophage stimulating 1 [Source:ZFIN;Acc:ZDB-GENE-020806-3]
ENSDARG00000003022	1242.65	3.8	0.372435	10.2031	1.92002e-24	1.81317e-22	limk1b	LIM domain kinase 1b [Source:ZFIN;Acc:ZDB-GENE-110411-106]
ENSDARG00000000002	5481.82	3.79793	0.361104	10.5175	7.17217e-26	7.63625e-24	ccdc80	coiled-coil domain containing 80 [Source:ZFIN;Acc:ZDB-GENE-030616-56]
ENSDARG00000055175	35.6537	3.79618	0.884616	4.29133	1.77607e-05	0.000153507	c1qtnf6a	C1q and TNF related 6a [Source:ZFIN;Acc:ZDB-GENE-080108-3]
ENSDARG00000016541	155.9	3.79121	0.556454	6.81316	9.54769e-12	3.06316e-10	sash3	SAM and SH3 domain containing 3 [Source:ZFIN;Acc:ZDB-GENE-130411-1]
ENSDARG00000060753	728.391	3.78958	0.335833	11.2841	1.57212e-29	2.16117e-27	pear1	platelet endothelial aggregation receptor 1 [Source:ZFIN;Acc:ZDB-GENE-091230-1]
ENSDARG00000078222	618.918	3.78399	0.468894	8.07004	7.02761e-16	3.51704e-14	AATK	apoptosis associated tyrosine kinase [Source:HGNC Symbol;Acc:HGNC:21]
ENSDARG00000078149	51.3614	3.78361	0.670487	5.64308	1.67033e-08	2.96644e-07	grin2ca	glutamate receptor, ionotropic, N-methyl D-aspartate 2Ca [Source:ZFIN;Acc:ZDB-GENE-070822-3]
ENSDARG00000104138	1259.01	3.78263	0.448632	8.43147	3.41337e-17	1.95616e-15	igfbp7	insulin-like growth factor binding protein 7 [Source:ZFIN;Acc:ZDB-GENE-040426-2423]
ENSDARG00000076539	10.8046	3.782	1.0072	3.75495	0.000173376	0.0011346	sc:d156	sc:d156 [Source:ZFIN;Acc:ZDB-GENE-080303-5]
ENSDARG00000114451	4818.55	3.77595	0.32492	11.6212	3.21715e-31	5.02708e-29
ENSDARG00000059567	2529.08	3.76988	0.323282	11.6613	2.00968e-31	3.16306e-29	radil2a	Ras association and DIL domains 2a [Source:ZFIN;Acc:ZDB-GENE-130530-682]
ENSDARG00000068233	63.5062	3.76423	0.546836	6.88366	5.83322e-12	1.91676e-10	zgc:64051	zgc:64051 [Source:ZFIN;Acc:ZDB-GENE-040426-1349]
ENSDARG00000052522	4860.71	3.76234	0.337479	11.1484	7.29322e-29	9.5427e-27	snx11	sorting nexin 11 [Source:ZFIN;Acc:ZDB-GENE-041111-253]
ENSDARG00000033227	74.7134	3.76192	0.502781	7.48222	7.30782e-14	2.97239e-12	lect2.1	leukocyte cell derived chemotaxin 2, tandem duplicate 1 [Source:ZFIN;Acc:ZDB-GENE-070127-4]
ENSDARG00000059472	4735.1	3.75487	0.429718	8.738	2.37274e-18	1.47668e-16	arhgap31	Rho GTPase activating protein 31 [Source:ZFIN;Acc:ZDB-GENE-100922-256]
ENSDARG00000035459	100.533	3.75209	0.477051	7.86518	3.68569e-15	1.69964e-13	spns3	SPNS lysolipid transporter 3, sphingosine-1-phosphate (putative) [Source:ZFIN;Acc:ZDB-GENE-060531-7]
ENSDARG00000044039	304.968	3.75188	0.392491	9.55914	1.18744e-21	9.14583e-20	stx11a	syntaxin 11a [Source:ZFIN;Acc:ZDB-GENE-040426-2564]
ENSDARG00000105470	43.0447	3.7502	0.752307	4.98492	6.1986e-07	7.78679e-06	si:dkey-23a13.2	si:dkey-23a13.2 [Source:ZFIN;Acc:ZDB-GENE-160113-96]
ENSDARG00000019307	31565.1	3.74978	0.425202	8.81882	1.1567e-18	7.30337e-17	dusp5	dual specificity phosphatase 5 [Source:ZFIN;Acc:ZDB-GENE-010625-1]
ENSDARG00000054447	1401.69	3.74915	0.434591	8.62684	6.30706e-18	3.77381e-16	slc29a1b	solute carrier family 29 member 1b [Source:ZFIN;Acc:ZDB-GENE-130415-4]
ENSDARG00000103679	771.888	3.73468	0.425947	8.76794	1.81961e-18	1.14225e-16	bmp16	bone morphogenetic protein 16 [Source:ZFIN;Acc:ZDB-GENE-100115-1]
ENSDARG00000079826	36.9587	3.72937	0.58609	6.36313	1.97689e-10	5.1983e-09	gpr174	G protein-coupled receptor 174 [Source:ZFIN;Acc:ZDB-GENE-100930-1]
ENSDARG00000009390	3327.09	3.72817	0.417529	8.92912	4.2942e-19	2.8009e-17	npl	N-acetylneuraminate pyruvate lyase (dihydrodipicolinate synthase) [Source:ZFIN;Acc:ZDB-GENE-030131-926]
ENSDARG00000105468	54.497	3.72353	0.957247	3.88983	0.000100314	0.000706721	zgc:112234	zgc:112234 [Source:NCBI gene (formerly Entrezgene);Acc:554097]
ENSDARG00000010252	17.6915	3.71895	0.834627	4.45583	8.35711e-06	7.90484e-05	jak3	Janus kinase 3 (a protein tyrosine kinase, leukocyte) [Source:ZFIN;Acc:ZDB-GENE-070725-4]
ENSDARG00000073764	267.692	3.71685	0.374769	9.91772	3.48634e-23	2.96954e-21	cyp27a2	cytochrome P450 family 27 subfamily A member 2 [Source:ZFIN;Acc:ZDB-GENE-120215-110]
ENSDARG00000045788	259.342	3.71493	0.386541	9.61071	7.2053e-22	5.64979e-20	avpr1ab	arginine vasopressin receptor 1Ab [Source:ZFIN;Acc:ZDB-GENE-041210-105]
ENSDARG00000010625	2591.49	3.71471	0.358987	10.3478	4.2835e-25	4.15347e-23	clic2	chloride intracellular channel 2 [Source:ZFIN;Acc:ZDB-GENE-040718-299]
ENSDARG00000087195	7.13338	3.71225	1.23436	3.00744	0.00263456	0.01175
ENSDARG00000074316	1982.64	3.71193	0.446935	8.30529	9.95718e-17	5.5312e-15	ITGA1	integrin subunit alpha 1 [Source:HGNC Symbol;Acc:HGNC:6134]
ENSDARG00000056615	458.429	3.7099	0.376736	9.84747	7.02918e-23	5.89474e-21	cybb	cytochrome b-245, beta polypeptide (chronic granulomatous disease) [Source:ZFIN;Acc:ZDB-GENE-040426-1380]
ENSDARG00000023861	35.9403	3.7009	0.832286	4.44667	8.72097e-06	8.20709e-05	dnase1l1l	deoxyribonuclease I-like 1-like [Source:ZFIN;Acc:ZDB-GENE-040718-100]
ENSDARG00000069844	402.3	3.69577	0.67039	5.51287	3.53026e-08	5.83541e-07	acod1	aconitate decarboxylase 1 [Source:ZFIN;Acc:ZDB-GENE-081104-428]
ENSDARG00000043396	160.171	3.69037	0.496904	7.42673	1.11312e-13	4.43189e-12	fndc4a	fibronectin type III domain containing 4a [Source:ZFIN;Acc:ZDB-GENE-041014-146]
ENSDARG00000013834	432.516	3.68769	0.391256	9.42526	4.29023e-21	3.21323e-19	arhgef3	Rho guanine nucleotide exchange factor (GEF) 3 [Source:ZFIN;Acc:ZDB-GENE-050208-773]
ENSDARG00000111494	13.237	3.68314	1.48076	2.48733	0.0128705	0.0443613		histone 1, H4, like [Source:NCBI gene (formerly Entrezgene);Acc:100126027]
ENSDARG00000088167	5.41471	3.676	1.35706	2.70879	0.00675282	0.025947	sh2d7	SH2 domain containing 7 [Source:ZFIN;Acc:ZDB-GENE-160728-119]
ENSDARG00000036940	10.0192	3.6696	1.13271	3.23966	0.00119674	0.00597543	ctss1	cathepsin S, ortholog 1 [Source:ZFIN;Acc:ZDB-GENE-040426-1583]
ENSDARG00000094366	36.2456	3.66577	0.649926	5.64028	1.69773e-08	3.00528e-07	si:dkey-260g12.1	si:dkey-260g12.1 [Source:ZFIN;Acc:ZDB-GENE-100922-284]
ENSDARG00000100835	36.7174	3.6615	0.735523	4.97809	6.42139e-07	8.04294e-06	rgs13b	regulator of G protein signaling 13b [Source:ZFIN;Acc:ZDB-GENE-110914-230]
ENSDARG00000042338	728.518	3.66138	0.444261	8.24151	1.70053e-16	9.23386e-15	lpar2a	lysophosphatidic acid receptor 2a [Source:ZFIN;Acc:ZDB-GENE-040801-97]
ENSDARG00000054423	1699.69	3.66083	0.296063	12.365	4.0412e-35	9.43815e-33	slc7a6	solute carrier family 7 member 6 [Source:ZFIN;Acc:ZDB-GENE-000607-21]
ENSDARG00000031749	40.0209	3.65725	0.585032	6.25137	4.06864e-10	1.0008e-08	c3ar1	C3a anaphylatoxin chemotactic receptor [Source:ZFIN;Acc:ZDB-GENE-230621-1]
ENSDARG00000098970	31.9446	3.6555	0.999745	3.65643	0.000255748	0.00157898
ENSDARG00000102912	21.7317	3.65543	0.710899	5.14198	2.7186e-07	3.72307e-06	gpr184	G protein-coupled receptor 184 [Source:ZFIN;Acc:ZDB-GENE-060929-1218]
ENSDARG00000053836	109.791	3.65249	0.482579	7.5687	3.76987e-14	1.58378e-12	si:ch211-284o19.8	si:ch211-284o19.8 [Source:ZFIN;Acc:ZDB-GENE-070912-289]
ENSDARG00000039852	49.8637	3.65128	0.638914	5.71482	1.09822e-08	2.04049e-07	ftr93	finTRIM family, member 93 [Source:ZFIN;Acc:ZDB-GENE-131126-26]
ENSDARG00000018688	3914.14	3.65017	0.289901	12.5911	2.36437e-36	6.04165e-34	elk3	ETS transcription factor ELK3 [Source:ZFIN;Acc:ZDB-GENE-030716-2]
ENSDARG00000078729	38.3612	3.64994	0.798969	4.56831	4.91675e-06	4.92911e-05	ACKR4	atypical chemokine receptor 4 [Source:HGNC Symbol;Acc:HGNC:1611]
ENSDARG00000043135	8.49602	3.64783	1.14037	3.19881	0.00137995	0.00675513	pomca	proopiomelanocortin a [Source:ZFIN;Acc:ZDB-GENE-030513-2]
ENSDARG00000059507	1421.24	3.64726	0.412718	8.83717	9.8173e-19	6.25313e-17	F2R	si:dkey-163m14.2 [Source:ZFIN;Acc:ZDB-GENE-120215-47]
ENSDARG00000041041	141.652	3.64704	0.575044	6.3422	2.26514e-10	5.878e-09	cxcr3.2	chemokine (C-X-C motif) receptor 3, tandem duplicate 2 [Source:ZFIN;Acc:ZDB-GENE-041114-186]
ENSDARG00000009094	93.4949	3.64621	0.582935	6.25492	3.97729e-10	9.81668e-09	gata2b	GATA binding protein 2b [Source:ZFIN;Acc:ZDB-GENE-040718-440]
ENSDARG00000077618	5246.54	3.64479	0.331717	10.9877	4.38123e-28	5.43773e-26	rin3	Ras and Rab interactor 3 [Source:ZFIN;Acc:ZDB-GENE-030131-8871]
ENSDARG00000010059	764.338	3.64416	0.43118	8.45159	2.87372e-17	1.65563e-15	itpkb	inositol-trisphosphate 3-kinase B [Source:ZFIN;Acc:ZDB-GENE-041014-166]
ENSDARG00000005565	29.8015	3.64021	0.663348	5.48764	4.07345e-08	6.64729e-07	entpd8	ectonucleoside triphosphate diphosphohydrolase 8 [Source:ZFIN;Acc:ZDB-GENE-040724-142]
ENSDARG00000077120	63.7065	3.64015	0.614408	5.92465	3.1297e-09	6.54895e-08	arid5a	AT-rich interactive domain 5A [Source:ZFIN;Acc:ZDB-GENE-100525-3]
ENSDARG00000008186	245.483	3.63999	0.413383	8.80536	1.30433e-18	8.21162e-17	syk	spleen tyrosine kinase [Source:ZFIN;Acc:ZDB-GENE-040702-3]
ENSDARG00000069928	83.1855	3.63756	0.64154	5.67005	1.42758e-08	2.58112e-07	prkceb	protein kinase C, epsilon b [Source:ZFIN;Acc:ZDB-GENE-081028-47]
ENSDARG00000075156	2869.92	3.63503	0.349169	10.4105	2.21968e-25	2.25287e-23	TBC1D4	TBC1 domain family member 4 [Source:HGNC Symbol;Acc:HGNC:19165]
ENSDARG00000077907	24.7989	3.63085	0.707638	5.13094	2.88298e-07	3.92837e-06	si:dkey-183p4.10	si:dkey-183p4.10 [Source:ZFIN;Acc:ZDB-GENE-081104-337]
ENSDARG00000026926	6.58585	3.62138	1.41767	2.55446	0.0106351	0.0379177	rom1b	retinal outer segment membrane protein 1b [Source:ZFIN;Acc:ZDB-GENE-040426-1073]
ENSDARG00000055713	387.91	3.62121	0.439751	8.23467	1.80052e-16	9.70406e-15	fmnl1a	formin-like 1a [Source:ZFIN;Acc:ZDB-GENE-120215-83]
ENSDARG00000069376	93.2667	3.62068	0.513649	7.04894	1.80286e-12	6.28541e-11	tnfsf12	TNF superfamily member 12 [Source:ZFIN;Acc:ZDB-GENE-060929-376]
ENSDARG00000099761	911.678	3.61999	0.596309	6.07065	1.27393e-09	2.86733e-08	vox	ventral homeobox [Source:ZFIN;Acc:ZDB-GENE-010108-1]
ENSDARG00000115038	22.2807	3.61394	0.782283	4.61974	3.84216e-06	3.97011e-05
ENSDARG00000054137	522.074	3.60641	0.34792	10.3656	3.55376e-25	3.52455e-23	adgrg6	adhesion G protein-coupled receptor G6 [Source:ZFIN;Acc:ZDB-GENE-041014-357]
ENSDARG00000111619	16.6356	3.59697	1.18489	3.0357	0.00239981	0.0108932		histone 1, H4, like [Source:NCBI gene (formerly Entrezgene);Acc:100126027]
ENSDARG00000099674	87.8317	3.59292	0.508868	7.0606	1.65779e-12	5.83586e-11	dicp3.1	diverse immunoglobulin domain-containing protein 3.1 [Source:ZFIN;Acc:ZDB-GENE-120306-18]
ENSDARG00000037833	9.1663	3.59267	1.22296	2.93767	0.00330686	0.0142369	mitfb	melanocyte inducing transcription factor b [Source:ZFIN;Acc:ZDB-GENE-010919-1]
ENSDARG00000099362	84.2285	3.59095	0.655967	5.47429	4.39266e-08	7.0961e-07
ENSDARG00000002165	20.6337	3.59031	0.830635	4.32236	1.54369e-05	0.000135457	psme1	proteasome activator subunit 1 [Source:ZFIN;Acc:ZDB-GENE-991110-17]
ENSDARG00000057107	161.646	3.58967	0.555306	6.46431	1.01763e-10	2.80494e-09
ENSDARG00000074846	45.5621	3.58404	0.644432	5.56155	2.67391e-08	4.53729e-07	si:dkeyp-68b7.12	si:dkeyp-68b7.12 [Source:ZFIN;Acc:ZDB-GENE-141212-333]
ENSDARG00000061690	713.778	3.58338	0.380117	9.42704	4.21844e-21	3.1704e-19	nxpe3	neurexophilin and PC-esterase domain family, member 3 [Source:ZFIN;Acc:ZDB-GENE-061013-214]
ENSDARG00000053711	39.8314	3.57405	0.829295	4.30974	1.63445e-05	0.000142514	GPR68	G protein-coupled receptor 68 [Source:HGNC Symbol;Acc:HGNC:4519]
ENSDARG00000037815	213.068	3.57076	0.565956	6.30926	2.80375e-10	7.13085e-09	b4galt5	UDP-Gal:betaGlcNAc beta 1,4- galactosyltransferase, polypeptide 5 [Source:ZFIN;Acc:ZDB-GENE-060628-3]
ENSDARG00000022841	84.081	3.56753	0.539174	6.61665	3.67434e-11	1.07556e-09	ptk2ba	protein tyrosine kinase 2 beta, a [Source:ZFIN;Acc:ZDB-GENE-080207-1]
ENSDARG00000078547	50.1343	3.56622	0.575179	6.2002	5.63918e-10	1.36092e-08	si:ch211-264f5.2	si:ch211-264f5.2 [Source:ZFIN;Acc:ZDB-GENE-080303-2]
ENSDARG00000061017	2947.12	3.55925	0.282463	12.6007	2.09172e-36	5.40859e-34	spns2	SPNS lysolipid transporter 2, sphingosine-1-phosphate [Source:ZFIN;Acc:ZDB-GENE-030131-5843]
ENSDARG00000044318	184.325	3.55917	0.430183	8.27363	1.29941e-16	7.14509e-15
ENSDARG00000043475	139.862	3.55814	0.407755	8.72617	2.63435e-18	1.62551e-16	tagapb	T cell activation RhoGTPase activating protein b [Source:ZFIN;Acc:ZDB-GENE-040724-50]
ENSDARG00000105423	6.64432	3.555	1.24195	2.86243	0.00420404	0.0174793	cd27	CD27 molecule [Source:ZFIN;Acc:ZDB-GENE-160113-60]
ENSDARG00000099702	138.263	3.5537	0.750645	4.7342	2.19918e-06	2.41732e-05	ahrra	aryl-hydrocarbon receptor repressor a [Source:ZFIN;Acc:ZDB-GENE-051018-1]
ENSDARG00000063578	578.447	3.55235	0.441768	8.04121	8.89573e-16	4.40126e-14	DGKI	diacylglycerol kinase iota [Source:HGNC Symbol;Acc:HGNC:2855]
ENSDARG00000094002	7.42541	3.54816	1.30386	2.72128	0.00650297	0.0251325	ccl34b.4	chemokine (C-C motif) ligand 34b, duplicate 4 [Source:ZFIN;Acc:ZDB-GENE-091204-344]
ENSDARG00000067711	554.518	3.54728	0.321227	11.0429	2.37161e-28	3.03008e-26	parvg	parvin, gamma [Source:ZFIN;Acc:ZDB-GENE-070410-67]
ENSDARG00000069978	35.4453	3.54313	0.810354	4.37233	1.2293e-05	0.000110974	cd28l	cd28-like molecule [Source:ZFIN;Acc:ZDB-GENE-070912-309]
ENSDARG00000099746	5256.93	3.5416	0.312238	11.3426	8.06757e-30	1.1305e-27	rgs3a	regulator of G protein signaling 3a [Source:ZFIN;Acc:ZDB-GENE-040801-150]
ENSDARG00000102908	292.622	3.5409	0.378733	9.34932	8.821e-21	6.36519e-19	il16	interleukin 16 [Source:ZFIN;Acc:ZDB-GENE-130103-3]
ENSDARG00000059327	2426.56	3.53914	0.363039	9.74863	1.86967e-22	1.52094e-20	gata2a	GATA binding protein 2a [Source:ZFIN;Acc:ZDB-GENE-980526-260]
ENSDARG00000028367	262.177	3.53813	0.407004	8.69311	3.52647e-18	2.1637e-16	sult2st3	sulfotransferase family 2, cytosolic sulfotransferase 3 [Source:ZFIN;Acc:ZDB-GENE-061117-4]
ENSDARG00000090752	1537.55	3.53749	0.46386	7.62621	2.41753e-14	1.02958e-12	PLK2	polo like kinase 2 [Source:HGNC Symbol;Acc:HGNC:19699]
ENSDARG00000062349	35.6161	3.53641	0.627364	5.63693	1.73113e-08	3.05692e-07	arhgap15	Rho GTPase activating protein 15 [Source:ZFIN;Acc:ZDB-GENE-070912-314]
ENSDARG00000024431	2618.18	3.53339	0.304928	11.5876	4.76092e-31	7.38622e-29	ets1	v-ets avian erythroblastosis virus E26 oncogene homolog 1 [Source:ZFIN;Acc:ZDB-GENE-021115-5]
ENSDARG00000058003	5180.08	3.53016	0.431268	8.18553	2.71111e-16	1.41893e-14	wfdc1	WAP four-disulfide core domain 1 [Source:ZFIN;Acc:ZDB-GENE-070112-352]
ENSDARG00000030125	9270.2	3.52892	0.440349	8.01392	1.11109e-15	5.41095e-14	sox7	SRY-box transcription factor 7 [Source:ZFIN;Acc:ZDB-GENE-040109-4]
ENSDARG00000022509	422.614	3.52824	0.549003	6.42664	1.30452e-10	3.54621e-09	cox4i2	cytochrome c oxidase subunit 4I2 [Source:ZFIN;Acc:ZDB-GENE-040426-1775]
ENSDARG00000089661	14.7371	3.51733	1.01125	3.4782	0.000504791	0.00282798	ifi44g	interferon induced protein 44g [Source:ZFIN;Acc:ZDB-GENE-200128-4]
ENSDARG00000015374	2670.35	3.51613	0.306495	11.4721	1.82216e-30	2.67415e-28	st3gal3a	ST3 beta-galactoside alpha-2,3-sialyltransferase 3a [Source:ZFIN;Acc:ZDB-GENE-040426-1322]
ENSDARG00000056642	3178.99	3.51538	0.275172	12.7752	2.25517e-37	6.70989e-35	hdac9b	histone deacetylase 9b [Source:ZFIN;Acc:ZDB-GENE-040109-7]
ENSDARG00000058246	117.347	3.51423	0.506436	6.93913	3.94527e-12	1.32036e-10	cysltr1	cysteinyl leukotriene receptor 1 [Source:ZFIN;Acc:ZDB-GENE-050522-250]
ENSDARG00000076609	567.617	3.49235	0.381106	9.16371	5.01408e-20	3.42471e-18	si:ch211-199g17.9	si:ch211-199g17.9 [Source:ZFIN;Acc:ZDB-GENE-120214-17]
ENSDARG00000036282	1464.8	3.49214	0.424023	8.23572	1.78476e-16	9.64302e-15	rnaset2	ribonuclease T2 [Source:ZFIN;Acc:ZDB-GENE-030131-2513]
ENSDARG00000068141	29.8701	3.48825	0.759469	4.59301	4.36904e-06	4.45519e-05	tnfsf11	TNF superfamily member 11 [Source:ZFIN;Acc:ZDB-GENE-090805-2]
ENSDARG00000053005	18.125	3.48738	0.836867	4.16719	3.08375e-05	0.000249385	cd22	cd22 molecule [Source:ZFIN;Acc:ZDB-GENE-050522-521]
ENSDARG00000056653	964.985	3.48521	0.425161	8.19738	2.45686e-16	1.29718e-14	fhl1b	four and a half LIM domains 1b [Source:ZFIN;Acc:ZDB-GENE-031219-1]
ENSDARG00000102200	432.563	3.48283	0.359753	9.68115	3.62606e-22	2.88491e-20	man2a1	mannosidase, alpha, class 2A, member 1 [Source:ZFIN;Acc:ZDB-GENE-060526-31]
ENSDARG00000060148	766.766	3.48056	0.461656	7.53929	4.72528e-14	1.96239e-12	sh3pxd2aa	SH3 and PX domains 2Aa [Source:ZFIN;Acc:ZDB-GENE-060503-271]
ENSDARG00000026990	21.8131	3.48032	0.820104	4.24376	2.19808e-05	0.000186275	klhl6	kelch-like family member 6 [Source:ZFIN;Acc:ZDB-GENE-030616-325]
ENSDARG00000114125	18.3008	3.47958	1.27579	2.72739	0.0063838	0.0247556	si:dkey-261m9.19	si:dkey-261m9.19 [Source:ZFIN;Acc:ZDB-GENE-131121-76]
ENSDARG00000045554	7.76753	3.47821	1.21807	2.8555	0.00429694	0.0177804	snx20	sorting nexin 20 [Source:ZFIN;Acc:ZDB-GENE-100806-1]
ENSDARG00000104045	7.2011	3.46759	1.15679	2.99759	0.00272124	0.0120697	tlr22	toll-like receptor 22 [Source:ZFIN;Acc:ZDB-GENE-040220-5]
ENSDARG00000103056	1316.68	3.46571	0.399294	8.67959	3.97192e-18	2.41653e-16	itga4	integrin alpha 4 [Source:ZFIN;Acc:ZDB-GENE-110411-108]
ENSDARG00000010556	488.23	3.4652	0.425242	8.14876	3.67685e-16	1.88352e-14	mmp25b	matrix metallopeptidase 25b [Source:ZFIN;Acc:ZDB-GENE-100308-4]
ENSDARG00000095070	39.7501	3.46038	0.754276	4.58769	4.48185e-06	4.55099e-05
ENSDARG00000070578	2327.93	3.46014	0.440648	7.85238	4.082e-15	1.86655e-13	edn2	endothelin 2 [Source:ZFIN;Acc:ZDB-GENE-060503-774]
ENSDARG00000053311	81.4313	3.45854	0.537689	6.43224	1.25741e-10	3.43533e-09	tespa1	thymocyte expressed, positive selection associated 1 [Source:ZFIN;Acc:ZDB-GENE-120727-10]
ENSDARG00000027063	2873.21	3.45515	0.35078	9.8499	6.86088e-23	5.7759e-21	arpc1b	actin related protein 2/3 complex, subunit 1B [Source:ZFIN;Acc:ZDB-GENE-030131-7414]
ENSDARG00000004377	5373.08	3.45439	0.381596	9.05247	1.39775e-19	9.37008e-18	ppp1r13ba	protein phosphatase 1, regulatory subunit 13Ba [Source:ZFIN;Acc:ZDB-GENE-030131-9805]
ENSDARG00000078193	129.345	3.45364	0.492129	7.01775	2.25471e-12	7.74879e-11	si:ch211-67e16.3	si:ch211-67e16.3 [Source:ZFIN;Acc:ZDB-GENE-070912-310]
ENSDARG00000090615	269.159	3.44838	0.571041	6.03876	1.55305e-09	3.44206e-08	cd59a	CD59 molecule (CD59 blood group) a [Source:ZFIN;Acc:ZDB-GENE-030131-7871]
ENSDARG00000032933	3363.41	3.44392	0.319445	10.7809	4.23512e-27	4.86703e-25	dtx2	deltex 2, E3 ubiquitin ligase [Source:ZFIN;Acc:ZDB-GENE-081022-150]
ENSDARG00000105431	53.233	3.44262	0.970324	3.54791	0.000388299	0.00226064	si:dkey-23a13.9	si:dkey-23a13.9 [Source:ZFIN;Acc:ZDB-GENE-160113-29]
ENSDARG00000007727	952.604	3.44143	0.44901	7.66447	1.79574e-14	7.75418e-13	rgl2	ral guanine nucleotide dissociation stimulator-like 2 [Source:ZFIN;Acc:ZDB-GENE-010131-1]
ENSDARG00000070724	176.96	3.44119	0.581975	5.91295	3.36038e-09	6.98444e-08	chrna4b	cholinergic receptor, nicotinic, alpha 4b [Source:ZFIN;Acc:ZDB-GENE-090505-3]
ENSDARG00000005150	288.165	3.4327	0.436386	7.8662	3.65581e-15	1.68945e-13	tbx20	T-box transcription factor 20 [Source:ZFIN;Acc:ZDB-GENE-000427-7]
ENSDARG00000051768	1512.13	3.42746	0.296062	11.5768	5.40109e-31	8.31998e-29	FHOD1	formin homology 2 domain containing 1 [Source:HGNC Symbol;Acc:HGNC:17905]
ENSDARG00000099092	26.5107	3.42433	0.829786	4.12677	3.67902e-05	0.000290681	RASGRP2	RAS guanyl releasing protein 2 [Source:HGNC Symbol;Acc:HGNC:9879]
ENSDARG00000092813	20.3065	3.42208	0.737882	4.63771	3.52294e-06	3.68407e-05
ENSDARG00000076594	2435.73	3.41925	0.335639	10.1873	2.25972e-24	2.12473e-22	pcdh12	protocadherin 12 [Source:ZFIN;Acc:ZDB-GENE-140106-126]
ENSDARG00000077284	1504.69	3.4154	0.290883	11.7415	7.80978e-32	1.30483e-29	gdpd5a	glycerophosphodiester phosphodiesterase domain containing 5a [Source:ZFIN;Acc:ZDB-GENE-091204-253]
ENSDARG00000103098	31.4714	3.41449	0.762319	4.47907	7.49673e-06	7.16993e-05
ENSDARG00000090041	79.2312	3.41292	0.553515	6.16589	7.00859e-10	1.67282e-08	F2R	coagulation factor II thrombin receptor [Source:HGNC Symbol;Acc:HGNC:3537]
ENSDARG00000104153	99.1325	3.41282	0.547315	6.23557	4.50129e-10	1.10348e-08	prkd4	protein kinase D4 [Source:ZFIN;Acc:ZDB-GENE-080204-93]
ENSDARG00000087736	327.039	3.41117	0.566653	6.01985	1.74577e-09	3.83398e-08	si:dkey-118k5.3	si:dkey-118k5.3 [Source:ZFIN;Acc:ZDB-GENE-121214-294]
ENSDARG00000075277	151.668	3.40537	0.584099	5.83012	5.53868e-09	1.10064e-07	TMEM132C	si:dkeyp-14d3.1 [Source:ZFIN;Acc:ZDB-GENE-081104-459]
ENSDARG00000055638	180.5	3.40352	0.470636	7.23175	4.76822e-13	1.79801e-11	ANKRD33	ankyrin repeat domain 33 [Source:HGNC Symbol;Acc:HGNC:13788]
ENSDARG00000077103	70.9982	3.40241	0.548585	6.20215	5.5698e-10	1.34717e-08
ENSDARG00000094408	123.313	3.4009	0.481308	7.06595	1.59523e-12	5.65228e-11	mfap4.11	microfibril associated protein 4, tandem duplicate 11 [Source:ZFIN;Acc:ZDB-GENE-121214-183]
ENSDARG00000103540	29.6589	3.39885	0.828893	4.10047	4.12314e-05	0.000320525	gpr132b	G protein-coupled receptor 132b [Source:ZFIN;Acc:ZDB-GENE-040724-83]
ENSDARG00000008026	3914.54	3.39563	0.340068	9.98516	1.77009e-23	1.53173e-21	niban2b	niban apoptosis regulator 2b [Source:ZFIN;Acc:ZDB-GENE-030131-6218]
ENSDARG00000001463	200.574	3.39446	0.476257	7.12737	1.02303e-12	3.71575e-11	tdh2	L-threonine dehydrogenase 2 [Source:ZFIN;Acc:ZDB-GENE-070620-14]
ENSDARG00000088810	486.546	3.38852	0.358255	9.45839	3.12707e-21	2.38315e-19	prox3	prospero homeobox 3 [Source:ZFIN;Acc:ZDB-GENE-050107-3]
ENSDARG00000031534	16.9172	3.38411	0.866033	3.9076	9.32176e-05	0.000662745
ENSDARG00000062057	32.6634	3.38321	0.637438	5.30751	1.11132e-07	1.64538e-06	zgc:174945	zgc:174945 [Source:ZFIN;Acc:ZDB-GENE-080204-80]
ENSDARG00000092035	13280.3	3.37999	0.435853	7.75489	8.84232e-15	3.92751e-13	si:ch211-156j16.1	si:ch211-156j16.1 [Source:ZFIN;Acc:ZDB-GENE-030131-4106]
ENSDARG00000095174	41.0532	3.37986	0.888138	3.80556	0.000141481	0.000949622
ENSDARG00000055009	1878.91	3.37714	0.427821	7.8938	2.93112e-15	1.36618e-13	COL4A1	collagen type IV alpha 1 chain [Source:HGNC Symbol;Acc:HGNC:2202]
ENSDARG00000021309	5013.69	3.3769	0.345838	9.76439	1.60066e-22	1.30701e-20	rhoca	ras homolog family member Ca [Source:ZFIN;Acc:ZDB-GENE-040426-1337]
ENSDARG00000030307	626.311	3.37205	0.367234	9.1823	4.21994e-20	2.92834e-18	hspa12b	heat shock protein 12B [Source:ZFIN;Acc:ZDB-GENE-070226-1]
ENSDARG00000073814	319.711	3.36954	0.55817	6.03677	1.5723e-09	3.48118e-08	pax1b	paired box 1b [Source:ZFIN;Acc:ZDB-GENE-060503-372]
ENSDARG00000005652	3223.15	3.36633	0.344654	9.76728	1.5558e-22	1.27517e-20	man1a1	mannosidase, alpha, class 1A, member 1 [Source:ZFIN;Acc:ZDB-GENE-041014-321]
ENSDARG00000011473	599.043	3.36479	0.428256	7.85695	3.93585e-15	1.80352e-13	calcrla	calcitonin receptor-like a [Source:ZFIN;Acc:ZDB-GENE-040822-26]
ENSDARG00000104077	168.161	3.36025	0.402699	8.34433	7.16171e-17	4.00908e-15	fcer1gl	Fc receptor, IgE, high affinity I, gamma polypeptide like [Source:ZFIN;Acc:ZDB-GENE-070502-4]
ENSDARG00000075532	63.2555	3.35935	0.679034	4.94724	7.52716e-07	9.22109e-06	slc4a11	solute carrier family 4 member 11 [Source:ZFIN;Acc:ZDB-GENE-090313-183]
ENSDARG00000015964	17.4865	3.35887	0.854167	3.93233	8.41249e-05	0.000604085	cldn33b	claudin 33b [Source:ZFIN;Acc:ZDB-GENE-060825-194]
ENSDARG00000104110	1909.04	3.3587	0.418485	8.02585	1.00824e-15	4.94335e-14	COL4A2	collagen type IV alpha 2 chain [Source:HGNC Symbol;Acc:HGNC:2203]
ENSDARG00000040280	450.633	3.35738	0.49498	6.78285	1.17825e-11	3.71431e-10	lratd2b	LRAT domain containing 2b [Source:ZFIN;Acc:ZDB-GENE-050417-381]
ENSDARG00000002748	1412.45	3.35549	0.387562	8.65795	4.8034e-18	2.90612e-16	sema6ca	sema domain, transmembrane domain (TM), and cytoplasmic domain, (semaphorin) 6Ca [Source:ZFIN;Acc:ZDB-GENE-040426-1933]
ENSDARG00000104832	15.0641	3.35196	0.991723	3.37994	0.000725015	0.00385586
ENSDARG00000095654	18.1066	3.35138	0.815922	4.10747	4.00011e-05	0.000312639
ENSDARG00000040380	2215.17	3.34239	0.294216	11.3603	6.58962e-30	9.29393e-28	arhgef1a	Rho guanine nucleotide exchange factor (GEF) 1a [Source:ZFIN;Acc:ZDB-GENE-030722-5]
ENSDARG00000044566	40.6187	3.34073	0.6671	5.00785	5.50425e-07	6.97912e-06	fabp6	fatty acid binding protein 6, ileal (gastrotropin) [Source:ZFIN;Acc:ZDB-GENE-040625-49]
ENSDARG00000054363	1253.12	3.33921	0.502098	6.65052	2.92053e-11	8.67768e-10	si:zfos-464b6.2	si:zfos-464b6.2 [Source:ZFIN;Acc:ZDB-GENE-030131-5337]
ENSDARG00000037307	1980.95	3.33912	0.439437	7.59862	2.99298e-14	1.2672e-12	gnpda1	glucosamine-6-phosphate deaminase 1 [Source:ZFIN;Acc:ZDB-GENE-050417-417]
ENSDARG00000096085	6.88031	3.33863	1.20239	2.77665	0.00549222	0.0218202
ENSDARG00000078285	228.878	3.3379	0.392751	8.49878	1.91596e-17	1.12169e-15	pik3ap1	phosphoinositide-3-kinase adaptor protein 1 [Source:ZFIN;Acc:ZDB-GENE-090313-250]
ENSDARG00000060319	62.23	3.33642	0.564684	5.90847	3.45299e-09	7.14957e-08	scn4bb	sodium channel, voltage-gated, type IV, beta b [Source:ZFIN;Acc:ZDB-GENE-031116-71]
ENSDARG00000040309	591.139	3.33482	0.314814	10.593	3.21162e-26	3.52305e-24	pxdc1b	PX domain containing 1b [Source:ZFIN;Acc:ZDB-GENE-091204-294]
ENSDARG00000086708	347.272	3.32987	0.595607	5.59072	2.26131e-08	3.91359e-07
ENSDARG00000076721	373.256	3.32825	0.513266	6.48446	8.90482e-11	2.47015e-09	zgc:171686	zgc:171686 [Source:ZFIN;Acc:ZDB-GENE-080220-56]
ENSDARG00000105142	2367.38	3.32563	0.272349	12.2109	2.71809e-34	5.67663e-32	tcirg1b	T cell immune regulator 1, ATPase H+ transporting V0 subunit a3b [Source:ZFIN;Acc:ZDB-GENE-040426-2022]
ENSDARG00000068516	2062.72	3.32361	0.418964	7.93293	2.1404e-15	1.00626e-13	hapln1b	hyaluronan and proteoglycan link protein 1b [Source:ZFIN;Acc:ZDB-GENE-050920-1]
ENSDARG00000056985	3918.11	3.32146	0.339713	9.77723	1.41013e-22	1.16016e-20	tpte	transmembrane phosphatase with tensin homology [Source:ZFIN;Acc:ZDB-GENE-030131-5503]
ENSDARG00000022437	733.392	3.32144	0.504908	6.5783	4.75856e-11	1.36353e-09	cd81b	CD81 molecule b [Source:ZFIN;Acc:ZDB-GENE-040808-52]
ENSDARG00000045802	1501.86	3.32109	0.372493	8.91584	4.84133e-19	3.13892e-17	hapln3	hyaluronan and proteoglycan link protein 3 [Source:ZFIN;Acc:ZDB-GENE-040426-2089]
ENSDARG00000041923	8.76332	3.31949	1.14245	2.9056	0.00366551	0.0155407	ccl38.6	chemokine (C-C motif) ligand 38, duplicate 6 [Source:ZFIN;Acc:ZDB-GENE-041014-165]
ENSDARG00000013539	340.06	3.31544	0.518878	6.38963	1.66293e-10	4.45912e-09	ikzf1	IKAROS family zinc finger 1 (Ikaros) [Source:ZFIN;Acc:ZDB-GENE-980526-304]
ENSDARG00000004301	655.86	3.3136	0.319839	10.3602	3.7617e-25	3.69702e-23	rhogb	ras homolog family member Gb [Source:ZFIN;Acc:ZDB-GENE-030131-8877]
ENSDARG00000080020	5425.78	3.31088	0.385742	8.58316	9.22989e-18	5.50751e-16	il13ra1	interleukin 13 receptor, alpha 1 [Source:ZFIN;Acc:ZDB-GENE-060503-103]
ENSDARG00000063108	11.0821	3.31087	0.898935	3.6831	0.00023041	0.00144639
ENSDARG00000017195	321.226	3.31026	0.511639	6.46991	9.80614e-11	2.70639e-09	foxf2a	forkhead box F2a [Source:ZFIN;Acc:ZDB-GENE-110407-5]
ENSDARG00000099985	1582.59	3.30864	0.48771	6.78402	1.16873e-11	3.68966e-10	ccn1l2	cellular communication network factor 1, like 2 [Source:ZFIN;Acc:ZDB-GENE-060404-5]
ENSDARG00000076998	12.9099	3.29966	0.951687	3.46717	0.00052597	0.00292506
ENSDARG00000026417	78.1456	3.29916	0.655289	5.03467	4.78666e-07	6.15914e-06
ENSDARG00000073848	6202.92	3.29315	0.355996	9.25052	2.23397e-20	1.57029e-18	arhgef7b	Rho guanine nucleotide exchange factor (GEF) 7b [Source:ZFIN;Acc:ZDB-GENE-041212-49]
ENSDARG00000069106	720.424	3.29243	0.409901	8.03226	9.56942e-16	4.72381e-14	fam89b	family with sequence similarity 89 member B [Source:ZFIN;Acc:ZDB-GENE-091204-269]
ENSDARG00000059067	223.004	3.29144	0.417086	7.8915	2.98566e-15	1.38565e-13	JUP	junction plakoglobin [Source:HGNC Symbol;Acc:HGNC:6207]
ENSDARG00000101050	42.1454	3.28977	0.551301	5.96729	2.41227e-09	5.18758e-08	tmc8	transmembrane channel-like 8 [Source:ZFIN;Acc:ZDB-GENE-081114-2]
ENSDARG00000113474	83.2786	3.28953	0.48578	6.77164	1.27326e-11	3.99643e-10
ENSDARG00000090889	9.33591	3.28667	1.13925	2.88495	0.00391471	0.0164209	lect2.2	leukocyte cell derived chemotaxin 2, tandem duplicate 2 [Source:ZFIN;Acc:ZDB-GENE-130530-1010]
ENSDARG00000060366	1266.06	3.28517	0.357564	9.18762	4.01633e-20	2.79598e-18	slc12a9	solute carrier family 12 member 9 [Source:ZFIN;Acc:ZDB-GENE-050208-222]
ENSDARG00000053448	109.761	3.28321	0.566317	5.79748	6.73176e-09	1.3125e-07	si:ch211-251f6.6	si:ch211-251f6.6 [Source:ZFIN;Acc:ZDB-GENE-030131-3219]
ENSDARG00000099522	772.882	3.27636	0.411086	7.97002	1.58644e-15	7.60648e-14
ENSDARG00000100315	214.387	3.27577	0.515422	6.35551	2.07734e-10	5.43613e-09	SLC15A1	solute carrier family 15 member 1 [Source:HGNC Symbol;Acc:HGNC:10920]
ENSDARG00000036966	314.159	3.26495	0.39272	8.3137	9.27649e-17	5.17957e-15	hsd3b7	hydroxy-delta-5-steroid dehydrogenase, 3 beta- and steroid delta-isomerase [Source:ZFIN;Acc:ZDB-GENE-030131-5673]
ENSDARG00000003054	8.46908	3.26237	1.14362	2.85267	0.00433536	0.0178951	tacr3l	tachykinin receptor 3-like [Source:ZFIN;Acc:ZDB-GENE-061207-19]
ENSDARG00000042329	2531.35	3.25398	0.320669	10.1475	3.40034e-24	3.10317e-22	BCR	si:dkey-91m11.5 [Source:ZFIN;Acc:ZDB-GENE-060503-932]
ENSDARG00000094012	610.895	3.25392	0.420822	7.7323	1.05623e-14	4.62524e-13	si:dkey-192g7.3	si:dkey-192g7.3 [Source:ZFIN;Acc:ZDB-GENE-070912-411]
ENSDARG00000058638	308.5	3.24346	0.385451	8.41472	3.93836e-17	2.23345e-15	si:ch211-71m22.1	si:ch211-71m22.1 [Source:ZFIN;Acc:ZDB-GENE-070705-193]
ENSDARG00000069627	14.162	3.2431	0.895811	3.6203	0.000294263	0.0017868	si:ch211-255g12.8	si:ch211-255g12.8 [Source:ZFIN;Acc:ZDB-GENE-081104-39]
ENSDARG00000092967	33.9596	3.2408	0.728783	4.44686	8.71334e-06	8.20346e-05
ENSDARG00000045930	1186.23	3.24068	0.30788	10.5258	6.57182e-26	7.03153e-24	rbpms2a	RNA binding protein, mRNA processing factor 2a [Source:ZFIN;Acc:ZDB-GENE-040718-106]
ENSDARG00000014439	1762.64	3.24064	0.321429	10.082	6.63786e-24	5.90879e-22	dgkza	diacylglycerol kinase, zeta a [Source:ZFIN;Acc:ZDB-GENE-111104-3]
ENSDARG00000113270	14.2136	3.23818	0.943332	3.4327	0.000597598	0.00326619	ctxn1	cortexin 1 [Source:NCBI gene (formerly Entrezgene);Acc:101885932]
ENSDARG00000094579	6.60802	3.23731	1.29418	2.50144	0.012369	0.0429917	b4galnt2.1	beta-1,4-N-acetyl-galactosaminyltransferase 2 (SID blood group), tandem duplication 1 [Source:ZFIN;Acc:ZDB-GENE-030131-9081]
ENSDARG00000039729	2825.22	3.23599	0.3525	9.18011	4.30662e-20	2.97898e-18	asap1b	ArfGAP with SH3 domain, ankyrin repeat and PH domain 1b [Source:ZFIN;Acc:ZDB-GENE-091112-16]
ENSDARG00000102823	15.1881	3.23576	0.856673	3.77713	0.000158648	0.00105056
ENSDARG00000086996	868.245	3.23298	0.461593	7.00397	2.48812e-12	8.48381e-11	si:ch73-234b20.5	si:ch73-234b20.5 [Source:ZFIN;Acc:ZDB-GENE-041008-183]
ENSDARG00000006468	134.145	3.23093	0.398835	8.10092	5.45429e-16	2.75505e-14	grap2a	GRB2 related adaptor protein 2a [Source:ZFIN;Acc:ZDB-GENE-050417-275]
ENSDARG00000056765	13.0763	3.23022	1.22028	2.64711	0.00811825	0.0301932	ela2l	elastase 2 like [Source:ZFIN;Acc:ZDB-GENE-040511-1]
ENSDARG00000077782	161.943	3.22908	0.509818	6.33379	2.39205e-10	6.17047e-09	acer2	alkaline ceramidase 2 [Source:ZFIN;Acc:ZDB-GENE-121026-1]
ENSDARG00000044276	53.2433	3.2285	0.631208	5.1148	3.14081e-07	4.22929e-06	spp1	secreted phosphoprotein 1 [Source:ZFIN;Acc:ZDB-GENE-050706-97]
ENSDARG00000060830	4474.16	3.22729	0.286473	11.2656	1.94047e-29	2.65076e-27	fam83hb	family with sequence similarity 83 member Hb [Source:ZFIN;Acc:ZDB-GENE-030131-6729]
ENSDARG00000057927	508.918	3.22655	0.411067	7.84921	4.18682e-15	1.90645e-13	rps6ka3b	ribosomal protein S6 kinase, polypeptide 3b [Source:ZFIN;Acc:ZDB-GENE-070209-74]
ENSDARG00000078603	19.4297	3.22505	1.01853	3.16637	0.00154356	0.00744362
ENSDARG00000052826	348.193	3.22446	0.449769	7.16915	7.54637e-13	2.77339e-11	runx3	RUNX family transcription factor 3 [Source:ZFIN;Acc:ZDB-GENE-000605-2]
ENSDARG00000058839	2959.87	3.22363	0.564244	5.71319	1.10879e-08	2.05838e-07	susd1	sushi domain containing 1 [Source:ZFIN;Acc:ZDB-GENE-060526-169]
ENSDARG00000003523	5.07832	3.22361	1.26108	2.55623	0.0105814	0.0377697	itln3	intelectin 3 [Source:ZFIN;Acc:ZDB-GENE-090527-4]
ENSDARG00000101322	8424.64	3.22267	1.19527	2.69618	0.00701407	0.026812	tfr1a	transferrin receptor 1a [Source:ZFIN;Acc:ZDB-GENE-041220-1]
ENSDARG00000018179	1504.04	3.22266	0.350119	9.20447	3.43354e-20	2.40569e-18	acvrl1	activin A receptor like type 1 [Source:ZFIN;Acc:ZDB-GENE-021003-1]
ENSDARG00000104026	52.025	3.22169	0.552356	5.83263	5.45616e-09	1.08623e-07	si:dkeyp-35e5.5	si:dkeyp-35e5.5 [Source:ZFIN;Acc:ZDB-GENE-050420-335]
ENSDARG00000092903	26.47	3.22048	0.642606	5.01159	5.39823e-07	6.85669e-06	C18H15orf48	zgc:153317 [Source:ZFIN;Acc:ZDB-GENE-060825-309]
ENSDARG00000039265	472.648	3.21851	0.306591	10.4977	8.84723e-26	9.37375e-24	arhgap4a	Rho GTPase activating protein 4a [Source:ZFIN;Acc:ZDB-GENE-040426-1229]
ENSDARG00000061544	130.008	3.21743	0.619339	5.19495	2.04779e-07	2.88776e-06	ano6	anoctamin 6 [Source:ZFIN;Acc:ZDB-GENE-081104-64]
ENSDARG00000099562	88.3197	3.21422	0.513477	6.25971	3.85685e-10	9.53024e-09	lygl2	lysozyme g-like 2 [Source:ZFIN;Acc:ZDB-GENE-090917-2]
ENSDARG00000079756	2400.76	3.20664	0.409592	7.82888	4.92241e-15	2.22739e-13	peak1	pseudopodium-enriched atypical kinase 1 [Source:ZFIN;Acc:ZDB-GENE-100422-1]
ENSDARG00000061196	1771.05	3.20201	0.391747	8.17365	2.99192e-16	1.55465e-14	emilin2a	elastin microfibril interfacer 2a [Source:ZFIN;Acc:ZDB-GENE-060503-247]
ENSDARG00000079947	344.808	3.19627	1.30581	2.44774	0.0143756	0.0486275	gfi1b	growth factor independent 1B transcription repressor [Source:ZFIN;Acc:ZDB-GENE-091118-129]
ENSDARG00000059815	34.127	3.19604	0.606503	5.26962	1.36708e-07	1.99282e-06	oaz2b	ornithine decarboxylase antizyme 2b [Source:ZFIN;Acc:ZDB-GENE-070313-1]
ENSDARG00000053124	28.7083	3.18617	0.628079	5.07288	3.91844e-07	5.16748e-06	si:dkey-148a17.6	si:dkey-148a17.6 [Source:ZFIN;Acc:ZDB-GENE-160728-65]
ENSDARG00000052437	56.5925	3.18306	0.824979	3.85836	0.000114152	0.000790368	mia	MIA SH3 domain containing [Source:ZFIN;Acc:ZDB-GENE-081022-66]
ENSDARG00000091411	61.8705	3.17699	0.616104	5.15659	2.51486e-07	3.47694e-06
ENSDARG00000104440	7.36247	3.17612	1.07148	2.96423	0.00303437	0.0132263
ENSDARG00000095695	28.1947	3.17341	0.67682	4.68871	2.74934e-06	2.94021e-05	ms4a17a.10	membrane-spanning 4-domains, subfamily A, member 17A.10 [Source:ZFIN;Acc:ZDB-GENE-080829-3]
ENSDARG00000099123	151.585	3.1719	0.79641	3.98275	6.81212e-05	0.000502068	hist1h2a7	histone cluster 1 H2A family member 7 [Source:ZFIN;Acc:ZDB-GENE-160113-98]
ENSDARG00000101057	166.214	3.17181	0.522049	6.0757	1.23448e-09	2.78721e-08	srsf7b	serine and arginine rich splicing factor 7b [Source:ZFIN;Acc:ZDB-GENE-050913-95]
ENSDARG00000076789	91.2785	3.17171	0.627542	5.05419	4.3223e-07	5.63169e-06	gja13.2	gap junction protein alpha 13.2 [Source:ZFIN;Acc:ZDB-GENE-050303-1]
ENSDARG00000099155	124.138	3.17168	0.435455	7.28362	3.2499e-13	1.23838e-11	tpst2	tyrosylprotein sulfotransferase 2 [Source:ZFIN;Acc:ZDB-GENE-040426-1400]
ENSDARG00000086457	2176.68	3.17047	0.388032	8.17066	3.06711e-16	1.58992e-14	tnfaip8l1	tumor necrosis factor, alpha-induced protein 8-like 1 [Source:ZFIN;Acc:ZDB-GENE-040426-695]
ENSDARG00000088584	56.2077	3.16991	0.54819	5.7825	7.35969e-09	1.42218e-07	si:ch73-352p18.4	si:ch73-352p18.4 [Source:ZFIN;Acc:ZDB-GENE-110411-101]
ENSDARG00000090340	85.8745	3.16407	0.55946	5.65558	1.55321e-08	2.78348e-07	fam83ga	family with sequence similarity 83 member Ga [Source:ZFIN;Acc:ZDB-GENE-110922-6]
ENSDARG00000008592	1566.64	3.16112	0.356655	8.86323	7.77302e-19	4.98024e-17	mtmr8	myotubularin related protein 8 [Source:ZFIN;Acc:ZDB-GENE-040426-1016]
ENSDARG00000067797	73.6369	3.15944	0.49734	6.35268	2.11598e-10	5.51728e-09	spi1a	Spi-1 proto-oncogene a [Source:ZFIN;Acc:ZDB-GENE-060825-351]
ENSDARG00000096800	9.73773	3.1591	0.950163	3.32479	0.000884839	0.00460143
ENSDARG00000004372	3997.36	3.1578	0.321213	9.83085	8.29188e-23	6.92691e-21	fmnl3	formin-like 3 [Source:ZFIN;Acc:ZDB-GENE-030131-1571]
ENSDARG00000015110	79.0234	3.15709	0.453162	6.96679	3.24243e-12	1.09526e-10	slc18a2	solute carrier family 18 member 2 [Source:ZFIN;Acc:ZDB-GENE-080514-1]
ENSDARG00000091905	103.886	3.15345	0.819459	3.84821	0.000118985	0.000818613	si:dkey-108k21.21	si:dkey-108k21.21 [Source:ZFIN;Acc:ZDB-GENE-131127-5]
ENSDARG00000002013	1169.77	3.15073	0.40486	7.78227	7.12352e-15	3.20337e-13	grb10a	growth factor receptor-bound protein 10a [Source:ZFIN;Acc:ZDB-GENE-040822-32]
ENSDARG00000100591	31.6369	3.15019	0.696597	4.52225	6.11854e-06	5.97817e-05	sox32	SRY-box transcription factor 32 [Source:ZFIN;Acc:ZDB-GENE-011026-1]
ENSDARG00000045596	1594.64	3.14966	0.384004	8.20217	2.36095e-16	1.25073e-14	rassf8a	Ras association domain family member 8a [Source:ZFIN;Acc:ZDB-GENE-091014-4]
ENSDARG00000077207	412.26	3.14961	0.35987	8.75208	2.09449e-18	1.30725e-16	lzts2b	leucine zipper, putative tumor suppressor 2b [Source:ZFIN;Acc:ZDB-GENE-030131-9587]
ENSDARG00000101096	162.367	3.1493	0.659788	4.77319	1.81327e-06	2.03431e-05	cebp1	CCAAT/enhancer binding protein (C/EBP) 1 [Source:ZFIN;Acc:ZDB-GENE-010611-1]
ENSDARG00000022372	185.358	3.14858	0.694457	4.53388	5.79112e-06	5.69412e-05	kng1	kininogen 1 [Source:ZFIN;Acc:ZDB-GENE-041010-56]
ENSDARG00000022971	226.594	3.14826	0.465873	6.75776	1.40146e-11	4.38611e-10	epha6	eph receptor A6 [Source:ZFIN;Acc:ZDB-GENE-090311-43]
ENSDARG00000054302	759.095	3.14384	0.343207	9.16018	5.1809e-20	3.52756e-18	ehd4	EH-domain containing 4 [Source:ZFIN;Acc:ZDB-GENE-060810-22]
ENSDARG00000114086	4231.46	3.14257	0.309272	10.1612	2.95472e-24	2.73092e-22	DOCK9	dedicator of cytokinesis 9 [Source:HGNC Symbol;Acc:HGNC:14132]
ENSDARG00000103498	9.11666	3.14177	1.09535	2.86828	0.00412711	0.0172131	epd	ependymin [Source:ZFIN;Acc:ZDB-GENE-980526-111]
ENSDARG00000039150	10767.7	3.14027	0.364003	8.62704	6.29615e-18	3.77381e-16	lgmn	legumain [Source:ZFIN;Acc:ZDB-GENE-021030-1]
ENSDARG00000059965	1055.21	3.13972	0.409762	7.66231	1.82617e-14	7.86993e-13	CAMSAP2	calmodulin regulated spectrin associated protein family member 2 [Source:HGNC Symbol;Acc:HGNC:29188]
ENSDARG00000104043	210.355	3.13924	0.540238	5.81084	6.21591e-09	1.22181e-07	gng10	guanine nucleotide binding protein (G protein), gamma 10 [Source:ZFIN;Acc:ZDB-GENE-091020-1]
ENSDARG00000107989	26.4275	3.13871	0.655875	4.78553	1.7054e-06	1.92024e-05	FAM163B	family with sequence similarity 163 member B [Source:HGNC Symbol;Acc:HGNC:33277]
ENSDARG00000036382	120.646	3.13816	0.667555	4.70097	2.5893e-06	2.80356e-05	ponzr6	plac8 onzin related protein 6 [Source:ZFIN;Acc:ZDB-GENE-081104-326]
ENSDARG00000053646	1282.83	3.13681	0.569565	5.50739	3.642e-08	5.98367e-07	adrb3a	adrenoceptor beta 3a [Source:ZFIN;Acc:ZDB-GENE-080917-21]
ENSDARG00000057286	2419.59	3.1363	0.332617	9.42917	4.13351e-21	3.11736e-19	swap70b	switching B cell complex subunit SWAP70b [Source:ZFIN;Acc:ZDB-GENE-030131-3587]
ENSDARG00000002533	157.649	3.13569	0.508908	6.16161	7.20082e-10	1.70931e-08	adora2b	adenosine A2b receptor [Source:ZFIN;Acc:ZDB-GENE-060511-1]
ENSDARG00000097344	33.5099	3.13493	0.881615	3.55589	0.000376702	0.00220182	bloc1s3	biogenesis of lysosomal organelles complex-1, subunit 3 [Source:ZFIN;Acc:ZDB-GENE-050913-10]
ENSDARG00000079064	55.7716	3.13352	0.557979	5.61583	1.9562e-08	3.4265e-07
ENSDARG00000042180	63.4137	3.13243	0.58404	5.36338	8.16778e-08	1.2432e-06	foxl2a	forkhead box L2a [Source:ZFIN;Acc:ZDB-GENE-060512-241]
ENSDARG00000006889	1778.53	3.1319	0.375133	8.34877	6.89757e-17	3.88122e-15	mpped2a	metallophosphoesterase domain containing 2a [Source:ZFIN;Acc:ZDB-GENE-050417-241]
ENSDARG00000103762	114.768	3.13121	0.809239	3.86933	0.000109134	0.000760468	rln1	relaxin 1 [Source:ZFIN;Acc:ZDB-GENE-120215-201]
ENSDARG00000068417	118.308	3.1262	0.418786	7.4649	8.33598e-14	3.37165e-12	foxl2b	forkhead box L2b [Source:ZFIN;Acc:ZDB-GENE-170803-1]
ENSDARG00000086055	5.89536	3.12458	1.22	2.56113	0.0104332	0.0372835	foxl3	forkhead box L3 [Source:ZFIN;Acc:ZDB-GENE-121214-362]
ENSDARG00000076950	1154.86	3.12436	0.688583	4.53738	5.69571e-06	5.62066e-05	kel	Kell metallo-endopeptidase (Kell blood group) [Source:ZFIN;Acc:ZDB-GENE-110411-118]
ENSDARG00000052978	636.986	3.12399	0.561958	5.55912	2.71143e-08	4.58663e-07	mbnl1	muscleblind-like splicing regulator 1 [Source:ZFIN;Acc:ZDB-GENE-060929-704]
ENSDARG00000036420	29.7466	3.12305	0.704616	4.43228	9.32417e-06	8.70309e-05	si:dkey-33c9.6	si:dkey-33c9.6 [Source:ZFIN;Acc:ZDB-GENE-130530-592]
ENSDARG00000098952	39.134	3.12199	0.724055	4.31182	1.61918e-05	0.000141239	gata4	GATA binding protein 4 [Source:ZFIN;Acc:ZDB-GENE-980526-476]
ENSDARG00000071685	817.739	3.12175	0.366198	8.52474	1.53149e-17	8.99029e-16	SLCO5A1	solute carrier organic anion transporter family member 5A1 [Source:HGNC Symbol;Acc:HGNC:19046]
ENSDARG00000103077	18.2362	3.12091	0.705105	4.42616	9.59253e-06	8.93056e-05	si:rp71-81e14.2	si:rp71-81e14.2 [Source:ZFIN;Acc:ZDB-GENE-060503-95]
ENSDARG00000095019	2325.76	3.11441	0.439151	7.09188	1.32303e-12	4.72353e-11	lmo2	LIM domain only 2 (rhombotin-like 1) [Source:ZFIN;Acc:ZDB-GENE-980526-419]
ENSDARG00000056656	1700.07	3.11394	0.376726	8.26579	1.38777e-16	7.61171e-15	tspan18a	tetraspanin 18a [Source:ZFIN;Acc:ZDB-GENE-040718-232]
ENSDARG00000114444	38.8012	3.11341	0.612837	5.08033	3.76778e-07	4.98394e-06
ENSDARG00000073738	2896.93	3.11125	0.283306	10.9819	4.66816e-28	5.76093e-26	dennd2c	DENN/MADD domain containing 2C [Source:ZFIN;Acc:ZDB-GENE-081105-71]
ENSDARG00000086623	52.7698	3.10896	0.768198	4.04709	5.18593e-05	0.000393016
ENSDARG00000038123	2439.18	3.1088	0.489294	6.35363	2.10288e-10	5.48972e-09	myl9a	myosin, light chain 9a, regulatory [Source:ZFIN;Acc:ZDB-GENE-041010-120]
ENSDARG00000011961	1080.01	3.10807	0.389646	7.97667	1.50335e-15	7.24009e-14	csrp2	cysteine and glycine-rich protein 2 [Source:ZFIN;Acc:ZDB-GENE-040426-1863]
ENSDARG00000086314	13.4648	3.10634	0.8253	3.76389	0.000167293	0.00110076	ACKR2	atypical chemokine receptor 2 [Source:HGNC Symbol;Acc:HGNC:1565]
ENSDARG00000062328	38.6546	3.10619	0.64849	4.78987	1.66888e-06	1.88694e-05	RASGRP2	RAS guanyl releasing protein 2 [Source:HGNC Symbol;Acc:HGNC:9879]
ENSDARG00000100606	448.927	3.10476	0.377372	8.2273	1.91477e-16	1.02184e-14	ARHGEF25	Rho guanine nucleotide exchange factor 25 [Source:HGNC Symbol;Acc:HGNC:30275]
ENSDARG00000055857	1505.6	3.10467	0.331061	9.37793	6.72826e-21	4.93709e-19	DOP1B	DOP1 leucine zipper like protein B [Source:HGNC Symbol;Acc:HGNC:1291]
ENSDARG00000094504	471.427	3.10466	0.375168	8.27537	1.28056e-16	7.05931e-15	plekha1b	pleckstrin homology domain containing, family A (phosphoinositide binding specific) member 1b [Source:ZFIN;Acc:ZDB-GENE-110408-54]
ENSDARG00000115199	11.7367	3.10364	0.926821	3.34869	0.000811944	0.00426905	dicp1.3-4	diverse immunoglobulin domain-containing protein 1.3-4 [Source:ZFIN;Acc:ZDB-GENE-120305-3]
ENSDARG00000005821	220.547	3.10312	0.398996	7.77732	7.40744e-15	3.32417e-13	ncf2	neutrophil cytosolic factor 2 [Source:ZFIN;Acc:ZDB-GENE-070209-29]
ENSDARG00000034541	6976.39	3.10268	0.502237	6.17772	6.50342e-10	1.56082e-08	tgfbr2b	transforming growth factor beta receptor 2b [Source:ZFIN;Acc:ZDB-GENE-980526-375]
ENSDARG00000096473	28.3687	3.09554	0.730828	4.23567	2.27873e-05	0.000191689
ENSDARG00000057921	150.293	3.0941	0.440591	7.0226	2.17771e-12	7.50793e-11
ENSDARG00000090267	32.7417	3.0931	0.719177	4.30088	1.70121e-05	0.000147624
ENSDARG00000037256	7.82838	3.09184	1.21306	2.5488	0.0108094	0.0384317	kcnip4b	potassium voltage-gated channel interacting protein 4b [Source:ZFIN;Acc:ZDB-GENE-090313-35]
ENSDARG00000092455	129.517	3.09008	0.491732	6.28408	3.29808e-10	8.30062e-09
ENSDARG00000089129	53.4148	3.08993	0.560481	5.513	3.52759e-08	5.83541e-07
ENSDARG00000075666	4323.73	3.08944	0.44402	6.95789	3.45417e-12	1.16317e-10	tsc22d3	TSC22 domain family, member 3 [Source:ZFIN;Acc:ZDB-GENE-040426-1433]
ENSDARG00000079267	76.1603	3.08851	0.488429	6.32336	2.55941e-10	6.54775e-09	fermt3a	FERM domain containing kindlin 3a [Source:ZFIN;Acc:ZDB-GENE-081031-46]
ENSDARG00000060354	14.3369	3.08571	0.813828	3.7916	0.000149681	0.000998178	samd7	sterile alpha motif domain containing 7 [Source:ZFIN;Acc:ZDB-GENE-070912-549]
ENSDARG00000089507	1477.69	3.08511	0.465935	6.62133	3.5598e-11	1.04344e-09	ugt1b5	UDP glucuronosyltransferase 1 family, polypeptide B5 [Source:ZFIN;Acc:ZDB-GENE-080227-14]
ENSDARG00000103119	11.0796	3.08467	0.968276	3.18574	0.00144386	0.00704261
ENSDARG00000020785	8620.84	3.08283	0.308615	9.98923	1.69894e-23	1.47604e-21	lama4	laminin, alpha 4 [Source:ZFIN;Acc:ZDB-GENE-040724-213]
ENSDARG00000092172	283.105	3.07981	0.479545	6.42237	1.34166e-10	3.63806e-09
ENSDARG00000036462	147.704	3.0776	0.471662	6.52502	6.79924e-11	1.91543e-09
ENSDARG00000044524	11.6331	3.07659	0.859732	3.57854	0.000345515	0.0020482	DEF6	DEF6 guanine nucleotide exchange factor [Source:HGNC Symbol;Acc:HGNC:2760]
ENSDARG00000078778	843.433	3.07617	0.386989	7.94899	1.88036e-15	8.91734e-14	lrch1	leucine-rich repeats and calponin homology (CH) domain containing 1 [Source:ZFIN;Acc:ZDB-GENE-030131-1783]
ENSDARG00000091234	23512.6	3.07436	1.17793	2.60997	0.00905513	0.0331386	si:ch73-335l21.4	si:ch73-335l21.4 [Source:ZFIN;Acc:ZDB-GENE-160728-105]
ENSDARG00000116438	151.112	3.07111	0.589797	5.20706	1.91861e-07	2.71657e-06
ENSDARG00000040812	64.5836	3.06547	0.46126	6.64586	3.01458e-11	8.94491e-10	ncf4	neutrophil cytosolic factor 4 [Source:ZFIN;Acc:ZDB-GENE-041124-1]
ENSDARG00000011876	2040.08	3.06388	0.417387	7.34061	2.1262e-13	8.2466e-12	ednraa	endothelin receptor type Aa [Source:ZFIN;Acc:ZDB-GENE-010906-2]
ENSDARG00000053091	5550.5	3.06363	0.4579	6.69061	2.22249e-11	6.73739e-10	DAB2	si:ch211-204c21.1 [Source:ZFIN;Acc:ZDB-GENE-030429-35]
ENSDARG00000035198	2060.29	3.06184	0.463843	6.60102	4.08338e-11	1.18571e-09	gcnt4a	glucosaminyl (N-acetyl) transferase 4a [Source:ZFIN;Acc:ZDB-GENE-030131-3231]
ENSDARG00000062402	3604.81	3.06115	0.317619	9.63781	5.53538e-22	4.35611e-20	frem1b	Fras1 related extracellular matrix 1b [Source:ZFIN;Acc:ZDB-GENE-050208-783]
ENSDARG00000009418	3642.13	3.05554	0.388578	7.86338	3.73904e-15	1.72059e-13	mef2cb	myocyte enhancer factor 2cb [Source:ZFIN;Acc:ZDB-GENE-040901-7]
ENSDARG00000008203	223.893	3.05513	0.553115	5.5235	3.32309e-08	5.51817e-07	pax1a	paired box 1a [Source:ZFIN;Acc:ZDB-GENE-070112-182]
ENSDARG00000052059	270.656	3.05477	0.373026	8.18917	2.63042e-16	1.38002e-14	paqr9	progestin and adipoQ receptor family member 9 [Source:ZFIN;Acc:ZDB-GENE-161017-79]
ENSDARG00000045574	193.029	3.05456	0.46327	6.59348	4.29626e-11	1.24089e-09	lrmp	lymphoid-restricted membrane protein [Source:ZFIN;Acc:ZDB-GENE-041210-152]
ENSDARG00000018266	74.8323	3.05391	0.422479	7.22857	4.88123e-13	1.83744e-11	mthfd1a	methylenetetrahydrofolate dehydrogenase (NADP+ dependent) 1a, methenyltetrahydrofolate cyclohydrolase, formyltetrahydrofolate synthetase [Source:ZFIN;Acc:ZDB-GENE-041001-127]
ENSDARG00000042722	150.937	3.05274	0.568058	5.37399	7.70124e-08	1.17879e-06	blnk	B cell linker [Source:ZFIN;Acc:ZDB-GENE-040702-4]
ENSDARG00000115925	13.1487	3.05235	1.1491	2.6563	0.00790021	0.0295398	htr2b	5-hydroxytryptamine (serotonin) receptor 2B, G protein-coupled [Source:ZFIN;Acc:ZDB-GENE-081022-57]
ENSDARG00000062801	9327.31	3.05097	0.369359	8.26017	1.45466e-16	7.95848e-15	erfl3	Ets2 repressor factor like 3 [Source:ZFIN;Acc:ZDB-GENE-090529-4]
ENSDARG00000078995	9.0789	3.05013	1.09754	2.77907	0.00545151	0.0216942	TEX11	testis expressed 11 [Source:HGNC Symbol;Acc:HGNC:11733]
ENSDARG00000059473	740.138	3.04439	0.750204	4.05808	4.94774e-05	0.000376717	kank4	KN motif and ankyrin repeat domains 4 [Source:ZFIN;Acc:ZDB-GENE-120423-1]
ENSDARG00000060766	413.282	3.03929	0.517786	5.86978	4.36378e-09	8.88104e-08
ENSDARG00000096331	1651.26	3.03877	0.742292	4.09376	4.24435e-05	0.000328888	si:ch73-248e21.7	si:ch73-248e21.7 [Source:ZFIN;Acc:ZDB-GENE-120215-231]
ENSDARG00000021572	144.196	3.02889	0.427587	7.08367	1.40387e-12	4.98236e-11	cgasa	cyclic GMP-AMP synthase a [Source:ZFIN;Acc:ZDB-GENE-090313-23]
ENSDARG00000014357	65.0199	3.02758	0.482527	6.27443	3.50924e-10	8.80146e-09	amh	anti-Mullerian hormone [Source:ZFIN;Acc:ZDB-GENE-050706-192]
ENSDARG00000009242	126.99	3.02462	0.537294	5.62935	1.80888e-08	3.18386e-07	fev	FEV transcription factor, ETS family member [Source:ZFIN;Acc:ZDB-GENE-070112-1852]
ENSDARG00000103984	187.643	3.02146	0.502448	6.01348	1.81581e-09	3.97174e-08	cyth4b	cytohesin 4b [Source:ZFIN;Acc:ZDB-GENE-080219-45]
ENSDARG00000070266	1952.24	3.01979	0.366643	8.23632	1.77582e-16	9.61865e-15	spock3	SPARC (osteonectin), cwcv and kazal like domains proteoglycan 3 [Source:ZFIN;Acc:ZDB-GENE-090311-24]
ENSDARG00000074721	295.376	3.01958	0.409348	7.37656	1.62427e-13	6.34515e-12	RASSF9	Ras association domain family member 9 [Source:HGNC Symbol;Acc:HGNC:15739]
ENSDARG00000071558	1212.44	3.01792	0.376171	8.02273	1.03423e-15	5.05763e-14	fblim1	filamin binding LIM protein 1 [Source:ZFIN;Acc:ZDB-GENE-061013-662]
ENSDARG00000099918	4059.94	3.01547	0.427517	7.05344	1.74548e-12	6.09865e-11	arl4aa	ADP-ribosylation factor-like 4aa [Source:ZFIN;Acc:ZDB-GENE-040426-1878]
ENSDARG00000078119	29.839	3.01313	0.606235	4.97024	6.68715e-07	8.32827e-06	sh3bp1	SH3-domain binding protein 1 [Source:ZFIN;Acc:ZDB-GENE-121128-2]
ENSDARG00000074818	108.802	3.00647	0.67689	4.4416	8.92927e-06	8.38494e-05	si:cabz01036022.1	si:cabz01036022.1 [Source:ZFIN;Acc:ZDB-GENE-160113-144]
ENSDARG00000062552	6020.23	3.00109	0.36451	8.23322	1.82245e-16	9.79794e-15	lpar6a	lysophosphatidic acid receptor 6a [Source:ZFIN;Acc:ZDB-GENE-061013-343]
ENSDARG00000012449	346.555	2.99991	0.429705	6.98133	2.92398e-12	9.93878e-11	ccdc120a	coiled-coil domain containing 120a [Source:ZFIN;Acc:ZDB-GENE-081104-59]
ENSDARG00000030104	490.734	2.99969	0.457865	6.55147	5.69735e-11	1.6176e-09	sh3bp4	SH3-domain binding protein 4 [Source:ZFIN;Acc:ZDB-GENE-081104-509]
ENSDARG00000057826	698.207	2.99775	0.325834	9.20025	3.57111e-20	2.49403e-18
ENSDARG00000076994	1423.12	2.99374	0.383733	7.80162	6.1117e-15	2.75407e-13	adgra2	adhesion G protein-coupled receptor A2 [Source:ZFIN;Acc:ZDB-GENE-081104-363]
ENSDARG00000061672	466.582	2.99373	0.334182	8.95837	3.29517e-19	2.15576e-17
ENSDARG00000075307	121.04	2.9912	0.478303	6.25376	4.0068e-10	9.86707e-09	kcnq2a	potassium voltage-gated channel, KQT-like subfamily, member 2a [Source:ZFIN;Acc:ZDB-GENE-080220-37]
ENSDARG00000015278	284.981	2.98908	0.374887	7.9733	1.54497e-15	7.42408e-14	PLXNC1	plexin C1 [Source:HGNC Symbol;Acc:HGNC:9106]
ENSDARG00000104350	55.8665	2.9885	0.609832	4.90054	9.55755e-07	1.14186e-05
ENSDARG00000099555	1601.59	2.98727	0.372878	8.01137	1.13435e-15	5.51188e-14	foxo1a	forkhead box O1 a [Source:ZFIN;Acc:ZDB-GENE-061013-59]
ENSDARG00000028389	78.3577	2.98635	0.464496	6.42922	1.28261e-10	3.49979e-09
ENSDARG00000040465	213.242	2.98531	0.425437	7.01705	2.26609e-12	7.77559e-11	irf2b	interferon regulatory factor 2b [Source:ZFIN;Acc:ZDB-GENE-041212-38]
ENSDARG00000055118	471.75	2.98301	0.51612	5.77969	7.4839e-09	1.44105e-07	mylipb	myosin regulatory light chain interacting protein b [Source:ZFIN;Acc:ZDB-GENE-061027-67]
ENSDARG00000097491	3577.06	2.98038	0.450853	6.61055	3.82906e-11	1.11484e-09	ugt1b1	UDP glucuronosyltransferase 1 family, polypeptide B1 [Source:ZFIN;Acc:ZDB-GENE-080227-10]
ENSDARG00000005185	7569.74	2.97627	0.435263	6.83788	8.03725e-12	2.61331e-10	cpn1	carboxypeptidase N, polypeptide 1 [Source:ZFIN;Acc:ZDB-GENE-030131-9116]
ENSDARG00000014003	2330.83	2.97614	0.284494	10.4611	1.30281e-25	1.34748e-23	stard8	StAR related lipid transfer domain containing 8 [Source:ZFIN;Acc:ZDB-GENE-030131-9447]
ENSDARG00000073789	10.93	2.97492	0.86752	3.42922	0.000605314	0.00330079	samd9l	sterile alpha motif domain containing 9 like [Source:ZFIN;Acc:ZDB-GENE-130530-738]
ENSDARG00000045561	36.3933	2.97458	0.676564	4.3966	1.09959e-05	0.000100773	dram1	DNA-damage regulated autophagy modulator 1 [Source:ZFIN;Acc:ZDB-GENE-041010-147]
ENSDARG00000079553	487.404	2.97417	0.421084	7.06312	1.628e-12	5.75899e-11	cd83	CD83 molecule [Source:ZFIN;Acc:ZDB-GENE-060503-762]
ENSDARG00000104960	188.823	2.97329	0.607962	4.89058	1.00539e-06	1.19655e-05	si:ch211-11n16.3	si:ch211-11n16.3 [Source:ZFIN;Acc:ZDB-GENE-131121-86]
ENSDARG00000067912	165.788	2.9684	0.491294	6.042	1.52211e-09	3.38039e-08	MAN1C1	mannosidase alpha class 1C member 1 [Source:HGNC Symbol;Acc:HGNC:19080]
ENSDARG00000100075	887.008	2.968	0.413185	7.18323	6.80828e-13	2.51062e-11	abcg2a	ATP-binding cassette, sub-family G (WHITE), member 2a [Source:ZFIN;Acc:ZDB-GENE-050517-35]
ENSDARG00000100607	145.24	2.96698	0.732707	4.04934	5.13617e-05	0.000389517	zbtb38	zinc finger and BTB domain containing 38 [Source:ZFIN;Acc:ZDB-GENE-091204-308]
ENSDARG00000094760	319.036	2.96677	0.447865	6.62426	3.49002e-11	1.02437e-09	si:dkey-125i10.3	si:dkey-125i10.3 [Source:ZFIN;Acc:ZDB-GENE-060526-198]
ENSDARG00000040474	47.3879	2.96623	0.514313	5.76735	8.05261e-09	1.54235e-07	snx10b	sorting nexin 10b [Source:ZFIN;Acc:ZDB-GENE-070628-1]
ENSDARG00000079578	1047.28	2.9652	0.428857	6.9142	4.70508e-12	1.5626e-10	rbpms2b	RNA binding protein, mRNA processing factor 2b [Source:ZFIN;Acc:ZDB-GENE-040426-741]
ENSDARG00000061121	2301.4	2.96114	0.409933	7.22347	5.0678e-13	1.8978e-11	adgrl3.1	adhesion G protein-coupled receptor L3.1 [Source:ZFIN;Acc:ZDB-GENE-030131-7856]
ENSDARG00000037925	8.51385	2.9592	0.98394	3.0075	0.00263407	0.01175	rgs9a	regulator of G protein signaling 9a [Source:ZFIN;Acc:ZDB-GENE-060929-92]
ENSDARG00000071697	7641.61	2.95819	0.327034	9.04551	1.48966e-19	9.95553e-18	zgc:66433	zgc:66433 [Source:ZFIN;Acc:ZDB-GENE-030131-9832]
ENSDARG00000012860	35.1067	2.95815	0.636844	4.64501	3.40056e-06	3.5664e-05	tmprss4b	transmembrane serine protease 4b [Source:ZFIN;Acc:ZDB-GENE-030131-5862]
ENSDARG00000020442	6416.78	2.95613	0.392368	7.53406	4.91864e-14	2.03104e-12	snx5	sorting nexin 5 [Source:ZFIN;Acc:ZDB-GENE-040426-2857]
ENSDARG00000062251	363.1	2.9559	0.519292	5.69217	1.25433e-08	2.2952e-07	fbxl7	F-box and leucine-rich repeat protein 7 [Source:ZFIN;Acc:ZDB-GENE-061215-122]
ENSDARG00000105418	50.5101	2.95326	0.942433	3.13365	0.00172645	0.00821075
ENSDARG00000053530	8.6064	2.95184	1.09909	2.6857	0.00723774	0.0274928	cyp4f3	cytochrome P450, family 4, subfamily F, polypeptide 3 [Source:ZFIN;Acc:ZDB-GENE-070410-108]
ENSDARG00000010070	1799.02	2.95016	0.366369	8.05242	8.11725e-16	4.03448e-14	adam9a	ADAM metallopeptidase domain 9a [Source:ZFIN;Acc:ZDB-GENE-040912-127]
ENSDARG00000027529	740.07	2.94673	0.478175	6.16244	7.16303e-10	1.70406e-08	hmox1a	heme oxygenase 1a [Source:ZFIN;Acc:ZDB-GENE-030131-3102]
ENSDARG00000056874	140.453	2.94597	0.459249	6.41476	1.41047e-10	3.80093e-09	lygl1	lysozyme g-like 1 [Source:ZFIN;Acc:ZDB-GENE-040718-461]
ENSDARG00000059774	792.575	2.94375	0.505356	5.8251	5.70796e-09	1.1318e-07	dub	duboraya [Source:ZFIN;Acc:ZDB-GENE-060825-81]
ENSDARG00000099920	37.2678	2.94204	1.02297	2.87599	0.00402763	0.0168309	zgc:163040	zgc:163040 [Source:ZFIN;Acc:ZDB-GENE-070424-79]
ENSDARG00000045289	906.523	2.93641	0.312875	9.38525	6.27653e-21	4.63695e-19	gpr137c	G protein-coupled receptor 137c [Source:ZFIN;Acc:ZDB-GENE-041114-145]
ENSDARG00000024101	181.215	2.9362	0.468151	6.27191	3.56635e-10	8.93438e-09	adra1d	adrenoceptor alpha 1D [Source:ZFIN;Acc:ZDB-GENE-090312-203]
ENSDARG00000097250	6.80342	2.93541	1.19017	2.46638	0.0136485	0.0466109
ENSDARG00000109596	384.856	2.93226	0.34645	8.46374	2.58931e-17	1.49973e-15	paox	polyamine oxidase [Source:ZFIN;Acc:ZDB-GENE-090312-204]
ENSDARG00000069168	5578.1	2.9316	0.484806	6.04695	1.47614e-09	3.28165e-08	si:dkey-73n10.1	si:dkey-73n10.1 [Source:ZFIN;Acc:ZDB-GENE-030131-9311]
ENSDARG00000004588	23734.5	2.92917	0.467376	6.26726	3.67447e-10	9.15246e-09	sox4a	SRY-box transcription factor 4a [Source:ZFIN;Acc:ZDB-GENE-030131-8290]
ENSDARG00000040920	3470.05	2.92638	0.28899	10.1262	4.22597e-24	3.8245e-22	si:dkey-49n23.1	si:dkey-49n23.1 [Source:ZFIN;Acc:ZDB-GENE-050208-762]
ENSDARG00000071692	1295.2	2.92593	0.350445	8.34916	6.87499e-17	3.87857e-15	prex2	phosphatidylinositol-3,4,5-trisphosphate-dependent Rac exchange factor 2 [Source:ZFIN;Acc:ZDB-GENE-091113-37]
ENSDARG00000074773	176.502	2.92524	0.362405	8.07175	6.92996e-16	3.47678e-14	si:dkey-110g7.8	si:dkey-110g7.8 [Source:ZFIN;Acc:ZDB-GENE-131121-280]
ENSDARG00000092469	8.51995	2.92523	0.992602	2.94704	0.00320837	0.0138816
ENSDARG00000061549	660.713	2.92007	0.495648	5.89143	3.82875e-09	7.89749e-08	foxo1b	forkhead box O1 b [Source:ZFIN;Acc:ZDB-GENE-080425-3]
ENSDARG00000094999	6.13615	2.91797	1.18155	2.4696	0.0135263	0.0462955
ENSDARG00000056378	3812.07	2.91679	0.470999	6.19277	5.91165e-10	1.42037e-08	ifi30a	IFI30 lysosomal thiol reductase a [Source:ZFIN;Acc:ZDB-GENE-030131-8447]
ENSDARG00000092470	57.7825	2.91675	0.47358	6.15894	7.32314e-10	1.73078e-08
ENSDARG00000058791	13.5628	2.91659	1.04938	2.77934	0.00544697	0.0216801	zgc:171887	zgc:171887 [Source:ZFIN;Acc:ZDB-GENE-080220-39]
ENSDARG00000074262	716.503	2.91591	0.376979	7.73494	1.03452e-14	4.54854e-13	NCK1	NCK adaptor protein 1 [Source:HGNC Symbol;Acc:HGNC:7664]
ENSDARG00000112073	727.535	2.91558	0.340226	8.56952	1.03914e-17	6.1667e-16
ENSDARG00000074697	343.93	2.9147	0.460279	6.33245	2.41291e-10	6.21689e-09	npdc1a	neural proliferation, differentiation and control, 1a [Source:ZFIN;Acc:ZDB-GENE-031204-31]
ENSDARG00000078026	3568.4	2.9135	0.375128	7.76667	8.05739e-15	3.60838e-13	zcchc24	zinc finger, CCHC domain containing 24 [Source:ZFIN;Acc:ZDB-GENE-030131-3573]
ENSDARG00000054755	26.4667	2.91165	0.641065	4.5419	5.57496e-06	5.52157e-05	alox5ap	arachidonate 5-lipoxygenase-activating protein [Source:ZFIN;Acc:ZDB-GENE-030131-9322]
ENSDARG00000020924	874.082	2.91155	0.410555	7.09173	1.32442e-12	4.72353e-11	myo1ca	myosin Ic, paralog a [Source:ZFIN;Acc:ZDB-GENE-070705-190]
ENSDARG00000105744	69.1611	2.91111	0.615034	4.73326	2.20946e-06	2.42739e-05	PTPRR	protein tyrosine phosphatase receptor type R [Source:HGNC Symbol;Acc:HGNC:9680]
ENSDARG00000001782	47.3193	2.90407	0.642975	4.51661	6.2837e-06	6.12301e-05	prkacba	protein kinase, cAMP-dependent, catalytic, beta a [Source:ZFIN;Acc:ZDB-GENE-040426-1351]
ENSDARG00000055290	146.412	2.90403	0.552649	5.25474	1.4823e-07	2.14495e-06	mpeg1.1	macrophage expressed 1, tandem duplicate 1 [Source:ZFIN;Acc:ZDB-GENE-030131-7347]
ENSDARG00000099717	384.485	2.90263	0.676535	4.29044	1.78323e-05	0.000154012
ENSDARG00000070013	83.9948	2.9015	0.632849	4.58482	4.54377e-06	4.60526e-05	dmrt2b	doublesex and mab-3 related transcription factor 2b [Source:ZFIN;Acc:ZDB-GENE-080813-1]
ENSDARG00000032234	248.703	2.9014	0.441937	6.56518	5.19692e-11	1.48327e-09	wnt2bb	wingless-type MMTV integration site family, member 2Bb [Source:ZFIN;Acc:ZDB-GENE-060824-6]
ENSDARG00000098909	100.456	2.89565	0.512843	5.64626	1.63977e-08	2.92173e-07	SHC3	SHC adaptor protein 3 [Source:HGNC Symbol;Acc:HGNC:18181]
ENSDARG00000035150	2189.33	2.89429	1.11819	2.58837	0.00964322	0.0349201	drll.2	draculin-like, tandem duplicate 2 [Source:ZFIN;Acc:ZDB-GENE-060531-125]
ENSDARG00000062865	838.283	2.89252	0.354342	8.16306	3.2664e-16	1.68919e-14	mrasb	muscle RAS oncogene homolog b [Source:ZFIN;Acc:ZDB-GENE-050208-495]
ENSDARG00000110178	199.784	2.89219	0.45385	6.37257	1.85891e-10	4.91786e-09
ENSDARG00000039325	233.202	2.89191	0.588785	4.91165	9.03125e-07	1.08435e-05	pmepa1	prostate transmembrane protein, androgen induced 1 [Source:ZFIN;Acc:ZDB-GENE-040718-320]
ENSDARG00000042141	674.461	2.89027	0.372559	7.75788	8.63601e-15	3.85162e-13	myo6b	myosin VIb [Source:ZFIN;Acc:ZDB-GENE-030318-3]
ENSDARG00000074802	264.582	2.88849	0.374885	7.70498	1.3086e-14	5.67321e-13
ENSDARG00000095268	13733.8	2.88725	0.382534	7.54771	4.42995e-14	1.8468e-12	cd34	CD34 molecule [Source:ZFIN;Acc:ZDB-GENE-030829-14]
ENSDARG00000098929	25.9741	2.88674	0.680806	4.24017	2.23347e-05	0.000188979
ENSDARG00000077506	11820.9	2.8855	0.350707	8.22766	1.90902e-16	1.02128e-14	TJP1	tight junction protein 1 [Source:HGNC Symbol;Acc:HGNC:11827]
ENSDARG00000079144	268.663	2.88472	0.481024	5.99703	2.00953e-09	4.36907e-08	bcl2l11	BCL2 like 11 [Source:ZFIN;Acc:ZDB-GENE-081008-1]
ENSDARG00000092269	28.1895	2.8782	0.804712	3.57668	0.000347979	0.00206055
ENSDARG00000076339	56.5245	2.8743	0.482634	5.95545	2.59349e-09	5.54436e-08	cln5	CLN5 intracellular trafficking protein [Source:ZFIN;Acc:ZDB-GENE-060908-1]
ENSDARG00000036104	101.58	2.87139	0.563909	5.09194	3.54415e-07	4.71974e-06	myo1g	myosin IG [Source:ZFIN;Acc:ZDB-GENE-060503-562]
ENSDARG00000035151	2308.45	2.86973	0.725517	3.95543	7.63964e-05	0.000557009	drll.1	draculin-like, tandem duplicate 1 [Source:ZFIN;Acc:ZDB-GENE-060531-124]
ENSDARG00000053666	4180.86	2.86751	0.479614	5.9788	2.24787e-09	4.85324e-08	myb	v-myb avian myeloblastosis viral oncogene homolog [Source:ZFIN;Acc:ZDB-GENE-991110-14]
ENSDARG00000055504	413.619	2.86631	0.380416	7.53467	4.89561e-14	2.02538e-12	cd68	CD68 molecule [Source:ZFIN;Acc:ZDB-GENE-030131-1312]
ENSDARG00000078249	404.388	2.85926	0.348568	8.20287	2.34715e-16	1.24646e-14	unc13d	unc-13 homolog D (C. elegans) [Source:ZFIN;Acc:ZDB-GENE-110411-188]
ENSDARG00000026329	10195.7	2.85642	0.293537	9.73104	2.22298e-22	1.78826e-20
ENSDARG00000113503	9.96675	2.85601	0.920982	3.10105	0.00192833	0.00904413
ENSDARG00000054418	31.8168	2.85554	0.628321	4.54472	5.50087e-06	5.46064e-05	ssuh2.2	ssu-2 homolog, tandem duplicate 2 [Source:ZFIN;Acc:ZDB-GENE-060421-4694]
ENSDARG00000040123	56.6964	2.85447	0.529843	5.38739	7.14866e-08	1.1012e-06	zfpm2a	zinc finger protein, FOG family member 2a [Source:ZFIN;Acc:ZDB-GENE-060130-4]
ENSDARG00000002445	10052.9	2.85434	0.432439	6.60054	4.09657e-11	1.18795e-09	prdm1a	PR domain containing 1a, with ZNF domain [Source:ZFIN;Acc:ZDB-GENE-030131-2193]
ENSDARG00000027966	1226.05	2.85118	0.533295	5.34634	8.97518e-08	1.35282e-06	ap1s3b	adaptor related protein complex 1 subunit sigma 3b [Source:ZFIN;Acc:ZDB-GENE-040912-62]
ENSDARG00000030012	7515.66	2.84833	0.406313	7.01019	2.3799e-12	8.1276e-11	lrrfip1a	leucine rich repeat (in FLII) interacting protein 1a [Source:ZFIN;Acc:ZDB-GENE-030131-99]
ENSDARG00000034403	21.0182	2.84076	0.840884	3.37831	0.00072934	0.00387506	zgc:173443	zgc:173443 [Source:ZFIN;Acc:ZDB-GENE-071004-101]
ENSDARG00000020483	18.8572	2.83901	0.766157	3.70552	0.00021096	0.00134135	lta	lymphotoxin alpha (TNF superfamily, member 1) [Source:ZFIN;Acc:ZDB-GENE-050601-3]
ENSDARG00000093286	8.8318	2.83203	1.09348	2.58993	0.00959959	0.0348085	ankrd34c	ankyrin repeat domain 34C [Source:ZFIN;Acc:ZDB-GENE-121105-3]
ENSDARG00000104203	22.9342	2.83105	0.68546	4.13015	3.62523e-05	0.000287058	ugt5b5	UDP glucuronosyltransferase 5 family, polypeptide B5 [Source:ZFIN;Acc:ZDB-GENE-160628-4]
ENSDARG00000044525	541.591	2.82661	0.499683	5.6568	1.54223e-08	2.76607e-07	pparda	peroxisome proliferator-activated receptor delta a [Source:ZFIN;Acc:ZDB-GENE-990415-212]
ENSDARG00000110954	292	2.82613	0.333405	8.47657	2.3194e-17	1.3506e-15
ENSDARG00000089217	98.1078	2.82414	0.479613	5.88836	3.90049e-09	8.02253e-08
ENSDARG00000043705	657.801	2.82337	0.421663	6.69579	2.14512e-11	6.52548e-10	mob3c	MOB kinase activator 3C [Source:ZFIN;Acc:ZDB-GENE-040704-32]
ENSDARG00000058853	3198.48	2.82189	0.304621	9.26361	1.97627e-20	1.3982e-18	sash1b	SAM and SH3 domain containing 1b [Source:ZFIN;Acc:ZDB-GENE-110228-1]
ENSDARG00000099045	743.152	2.82141	0.329328	8.56718	1.06053e-17	6.27648e-16	cacnb2a	calcium channel, voltage-dependent, beta 2a [Source:ZFIN;Acc:ZDB-GENE-080808-7]
ENSDARG00000101104	50.8087	2.82087	0.640852	4.40175	1.07383e-05	9.86198e-05
ENSDARG00000068784	440.238	2.81715	0.351156	8.02249	1.03621e-15	5.05763e-14	vsir	V-set immunoregulatory receptor [Source:ZFIN;Acc:ZDB-GENE-060929-716]
ENSDARG00000110967	8.40811	2.81699	1.05131	2.67951	0.0073731	0.0279158
ENSDARG00000045442	64.2258	2.8121	0.543896	5.1703	2.33723e-07	3.25623e-06	cpb1	carboxypeptidase B1 (tissue) [Source:ZFIN;Acc:ZDB-GENE-030131-1132]
ENSDARG00000041502	2939.18	2.81015	0.378388	7.42662	1.11409e-13	4.43189e-12	tgfb1a	transforming growth factor, beta 1a [Source:ZFIN;Acc:ZDB-GENE-030618-1]
ENSDARG00000076320	176.421	2.80587	0.43955	6.3835	1.73084e-10	4.61841e-09
ENSDARG00000102701	3257.66	2.80568	0.375143	7.47895	7.49182e-14	3.04154e-12	eva1ba	eva-1 homolog Ba (C. elegans) [Source:ZFIN;Acc:ZDB-GENE-030131-8941]
ENSDARG00000114937	84.925	2.8047	0.439837	6.3767	1.8095e-10	4.79883e-09
ENSDARG00000061579	6517.62	2.79582	0.342531	8.16225	3.28853e-16	1.6966e-14	myo1cb	myosin Ic, paralog b [Source:ZFIN;Acc:ZDB-GENE-090429-3]
ENSDARG00000054222	131.048	2.79435	0.49248	5.67403	1.39473e-08	2.53078e-07	fbxl8	F-box and leucine-rich repeat protein 8 [Source:ZFIN;Acc:ZDB-GENE-051120-81]
ENSDARG00000076292	1747.22	2.79208	0.484812	5.75911	8.4561e-09	1.60688e-07
ENSDARG00000091321	23.0784	2.79169	0.758754	3.67931	0.00023387	0.00146346
ENSDARG00000105023	442.621	2.78804	0.32011	8.70961	3.0493e-18	1.87623e-16	selplg	selectin P ligand [Source:ZFIN;Acc:ZDB-GENE-120410-1]
ENSDARG00000104197	274.511	2.78728	0.428539	6.50415	7.81363e-11	2.17859e-09	ptpn22	protein tyrosine phosphatase non-receptor type 22 [Source:ZFIN;Acc:ZDB-GENE-060503-458]
ENSDARG00000079903	40.937	2.7855	0.54598	5.10183	3.36381e-07	4.50999e-06
ENSDARG00000075482	68.7331	2.785	0.922751	3.01815	0.0025432	0.0114247	zgc:173587	zgc:173587 [Source:ZFIN;Acc:ZDB-GENE-071004-56]
ENSDARG00000013153	70.0445	2.78219	0.47517	5.85515	4.76584e-09	9.61134e-08
ENSDARG00000079479	31.4907	2.77901	0.799463	3.4761	0.000508766	0.00284514	gpr4	G protein-coupled receptor 4 [Source:ZFIN;Acc:ZDB-GENE-101202-1]
ENSDARG00000076867	2284.32	2.7779	0.411903	6.74406	1.54022e-11	4.77907e-10	mrtfbb	myocardin related transcription factor Bb [Source:ZFIN;Acc:ZDB-GENE-030619-16]
ENSDARG00000099409	8.83214	2.77605	1.11244	2.49547	0.0125789	0.0435471	ogfr1	opioid growth factor receptor 1 [Source:ZFIN;Acc:ZDB-GENE-070424-58]
ENSDARG00000059883	80.2891	2.77441	0.65648	4.22619	2.37677e-05	0.000199164	trpv1	transient receptor potential cation channel, subfamily V, member 1 [Source:ZFIN;Acc:ZDB-GENE-030912-8]
ENSDARG00000079353	315.877	2.76899	0.434166	6.37771	1.79755e-10	4.77879e-09	si:ch211-165d12.4	si:ch211-165d12.4 [Source:ZFIN;Acc:ZDB-GENE-080303-7]
ENSDARG00000019930	3729.15	2.76886	0.675373	4.09975	4.13596e-05	0.000321217	tal1	T-cell acute lymphocytic leukemia 1 [Source:ZFIN;Acc:ZDB-GENE-980526-501]
ENSDARG00000052330	1429.68	2.76735	0.389987	7.096	1.28415e-12	4.59502e-11	slc4a2b	solute carrier family 4 member 2b [Source:ZFIN;Acc:ZDB-GENE-030429-14]
ENSDARG00000009511	9.37759	2.76629	1.09089	2.5358	0.0112189	0.0396171	tnfa	tumor necrosis factor a (TNF superfamily, member 2) [Source:ZFIN;Acc:ZDB-GENE-050317-1]
ENSDARG00000063612	3956.64	2.7662	0.295008	9.3767	6.80701e-21	4.97806e-19	antxr1c	ANTXR cell adhesion molecule 1c [Source:ZFIN;Acc:ZDB-GENE-090514-5]
ENSDARG00000014031	244.385	2.76382	0.47428	5.82741	5.62956e-09	1.11768e-07	abcc2	ATP-binding cassette, sub-family C (CFTR/MRP), member 2 [Source:ZFIN;Acc:ZDB-GENE-040426-1523]
ENSDARG00000070830	84.3148	2.76186	0.459255	6.01378	1.81247e-09	3.96843e-08	zgc:136858	zgc:136858 [Source:ZFIN;Acc:ZDB-GENE-060421-6632]
ENSDARG00000090230	3177.53	2.76169	0.328161	8.41565	3.90723e-17	2.2216e-15	tmem108	transmembrane protein 108 [Source:ZFIN;Acc:ZDB-GENE-091204-397]
ENSDARG00000040778	1745.69	2.76086	0.399602	6.90901	4.88042e-12	1.61836e-10	ralba	v-ral simian leukemia viral oncogene homolog Ba (ras related) [Source:ZFIN;Acc:ZDB-GENE-040801-267]
ENSDARG00000027279	1523.32	2.7594	0.306512	9.00261	2.2042e-19	1.45961e-17	numb	NUMB endocytic adaptor protein [Source:ZFIN;Acc:ZDB-GENE-060422-1]
ENSDARG00000104047	291.889	2.75899	0.380876	7.2438	4.36283e-13	1.65088e-11	misp	mitotic spindle positioning [Source:ZFIN;Acc:ZDB-GENE-141222-7]
ENSDARG00000068465	25.0322	2.75671	0.794799	3.46843	0.000523502	0.00291401	zgc:136254	zgc:136254 [Source:ZFIN;Acc:ZDB-GENE-060421-3062]
ENSDARG00000014946	41.4825	2.75359	0.73344	3.75436	0.000173787	0.0011366	angpt2a	angiopoietin 2a [Source:ZFIN;Acc:ZDB-GENE-121101-1]
ENSDARG00000086337	51.9532	2.75143	0.490543	5.60894	2.03569e-08	3.55428e-07
ENSDARG00000070165	568.624	2.74994	0.442878	6.20925	5.32373e-10	1.29342e-08	tnfrsf1b	tumor necrosis factor receptor superfamily, member 1B [Source:ZFIN;Acc:ZDB-GENE-070410-133]
ENSDARG00000061288	74.6384	2.74601	0.651505	4.21487	2.4992e-05	0.000208219	kcnc4	potassium voltage-gated channel, Shaw-related subfamily, member 4 [Source:ZFIN;Acc:ZDB-GENE-060503-773]
ENSDARG00000075164	2873.92	2.74239	0.382429	7.17099	7.44575e-13	2.74104e-11	mylk5	myosin, light chain kinase 5 [Source:ZFIN;Acc:ZDB-GENE-050309-74]
ENSDARG00000077979	435.088	2.74166	0.385047	7.12033	1.07669e-12	3.89763e-11	tmem26a	transmembrane protein 26a [Source:ZFIN;Acc:ZDB-GENE-101223-2]
ENSDARG00000110909	50.0429	2.74035	0.80978	3.38407	0.000714195	0.00380857	zgc:173552	zgc:173552 [Source:ZFIN;Acc:ZDB-GENE-080220-24]
ENSDARG00000091169	11.047	2.73919	0.938795	2.91777	0.00352544	0.0150408	tor4ab	torsin family 4, member Ab [Source:ZFIN;Acc:ZDB-GENE-070705-135]
ENSDARG00000030933	1437.4	2.73785	0.283509	9.65703	4.58963e-22	3.62497e-20	ksr1b	kinase suppressor of ras 1b [Source:ZFIN;Acc:ZDB-GENE-040724-45]
ENSDARG00000002336	4775.54	2.73585	0.400333	6.83393	8.26221e-12	2.67445e-10	dlc	deltaC [Source:ZFIN;Acc:ZDB-GENE-000125-4]
ENSDARG00000077666	48.0499	2.73467	0.549269	4.97875	6.39976e-07	8.02093e-06	evi5a	ecotropic viral integration site 5a [Source:ZFIN;Acc:ZDB-GENE-110218-2]
ENSDARG00000095919	16.7804	2.7334	0.801527	3.41024	0.000649046	0.00350156
ENSDARG00000053568	24.4602	2.73274	0.623159	4.38531	1.15821e-05	0.000105433	pstpip1b	proline-serine-threonine phosphatase interacting protein 1b [Source:ZFIN;Acc:ZDB-GENE-051127-25]
ENSDARG00000057035	88.6282	2.73166	0.53077	5.1466	2.65248e-07	3.64632e-06	stoml3b	stomatin (EPB72)-like 3b [Source:ZFIN;Acc:ZDB-GENE-050417-366]
ENSDARG00000060783	1361.29	2.73161	0.354142	7.71334	1.2257e-14	5.34582e-13	acap2b	ArfGAP with coiled-coil, ankyrin repeat and PH domains 2b [Source:ZFIN;Acc:ZDB-GENE-050208-640]
ENSDARG00000105043	12.5645	2.73134	0.990761	2.75682	0.00583673	0.0229662	si:dkey-152b24.6	si:dkey-152b24.6 [Source:ZFIN;Acc:ZDB-GENE-100922-31]
ENSDARG00000079488	27.9666	2.73063	0.682716	3.99967	6.3432e-05	0.000470862	zgc:195282	zgc:195282 [Source:ZFIN;Acc:ZDB-GENE-081022-208]
ENSDARG00000043907	76.3023	2.72779	0.601574	4.53442	5.7761e-06	5.68192e-05	fgf11b	fibroblast growth factor 11b [Source:ZFIN;Acc:ZDB-GENE-100316-2]
ENSDARG00000033706	1193.66	2.72764	0.449688	6.06564	1.31426e-09	2.94894e-08	adora2aa	adenosine A2a receptor a [Source:ZFIN;Acc:ZDB-GENE-080723-28]
ENSDARG00000013477	609.114	2.7265	0.709383	3.84348	0.000121302	0.000832698	gata1a	GATA binding protein 1a [Source:ZFIN;Acc:ZDB-GENE-980526-268]
ENSDARG00000009313	791.322	2.72208	0.335323	8.11777	4.74811e-16	2.40955e-14	napsa	napsin A aspartic peptidase [Source:ZFIN;Acc:ZDB-GENE-030131-8690]
ENSDARG00000068262	2543.07	2.72098	0.336836	8.07805	6.58089e-16	3.3164e-14	vamp5	vesicle-associated membrane protein 5 [Source:ZFIN;Acc:ZDB-GENE-030131-4209]
ENSDARG00000004616	2090.83	2.72038	0.312992	8.69151	3.57642e-18	2.18816e-16	mtmr2	myotubularin related protein 2 [Source:ZFIN;Acc:ZDB-GENE-990715-14]
ENSDARG00000052322	259.105	2.71971	0.343585	7.91571	2.45851e-15	1.14836e-13	tlr5b	toll-like receptor 5b [Source:ZFIN;Acc:ZDB-GENE-040219-15]
ENSDARG00000062058	1804.15	2.71594	0.314669	8.6311	6.07642e-18	3.65595e-16	SLC12A7	solute carrier family 12 member 7 [Source:HGNC Symbol;Acc:HGNC:10915]
ENSDARG00000013921	1104.73	2.71339	0.569122	4.76768	1.86358e-06	2.08401e-05	frya	furry homolog a (Drosophila) [Source:ZFIN;Acc:ZDB-GENE-060510-4]
ENSDARG00000091521	597.149	2.71171	0.432669	6.26741	3.67101e-10	9.15246e-09	MAP3K11	mitogen-activated protein kinase kinase kinase 11 [Source:HGNC Symbol;Acc:HGNC:6850]
ENSDARG00000070542	3065.76	2.70864	0.467222	5.79733	6.73772e-09	1.3125e-07	mafbb	v-maf avian musculoaponeurotic fibrosarcoma oncogene homolog Bb [Source:ZFIN;Acc:ZDB-GENE-010605-4]
ENSDARG00000015263	1962.67	2.70548	0.573563	4.71697	2.39379e-06	2.61404e-05	adma	adrenomedullin a [Source:ZFIN;Acc:ZDB-GENE-120221-5]
ENSDARG00000059729	416.781	2.70522	0.393495	6.87484	6.20581e-12	2.03611e-10	sec14l8	SEC14-like lipid binding 8 [Source:ZFIN;Acc:ZDB-GENE-060526-180]
ENSDARG00000003931	2187.97	2.70479	0.367915	7.35167	1.95741e-13	7.60552e-12	cndp2	carnosine dipeptidase 2 [Source:ZFIN;Acc:ZDB-GENE-030131-5499]
ENSDARG00000020164	10581.7	2.70182	0.33031	8.17965	2.8468e-16	1.48279e-14	efnb2a	ephrin-B2a [Source:ZFIN;Acc:ZDB-GENE-990415-67]
ENSDARG00000089569	11.6116	2.70158	0.908772	2.97278	0.00295114	0.0129257
ENSDARG00000015015	4001.26	2.69948	0.316417	8.53139	1.44606e-17	8.53488e-16	tspan18b	tetraspanin 18b [Source:ZFIN;Acc:ZDB-GENE-040718-137]
ENSDARG00000012460	157.338	2.69896	0.431549	6.25413	3.99729e-10	9.85484e-09	rassf4a	Ras association domain family member 4a [Source:ZFIN;Acc:ZDB-GENE-050102-3]
ENSDARG00000062517	1639.63	2.69844	0.358448	7.52811	5.1481e-14	2.12176e-12	fam110d	family with sequence similarity 110 member D [Source:ZFIN;Acc:ZDB-GENE-060503-190]
ENSDARG00000041572	811.919	2.69762	0.413549	6.52309	6.88715e-11	1.93768e-09	zfpm1	zinc finger protein, FOG family member 1 [Source:ZFIN;Acc:ZDB-GENE-050419-238]
ENSDARG00000056750	44.0544	2.69741	0.648992	4.1563	3.2344e-05	0.00026019
ENSDARG00000109648	302.188	2.69273	0.535128	5.03194	4.85535e-07	6.23275e-06
ENSDARG00000063371	2281.01	2.69258	0.405871	6.63407	3.26557e-11	9.61087e-10	rasa3	RAS p21 protein activator 3 [Source:ZFIN;Acc:ZDB-GENE-090313-21]
ENSDARG00000104995	154.843	2.69028	0.377812	7.1207	1.07379e-12	3.8936e-11	ugt5b1	UDP glucuronosyltransferase 5 family, polypeptide B1 [Source:ZFIN;Acc:ZDB-GENE-100406-3]
ENSDARG00000078503	19.0532	2.68907	0.705344	3.81242	0.000137613	0.000928536	dennd1c	DENN domain containing 1C [Source:ZFIN;Acc:ZDB-GENE-090313-329]
ENSDARG00000104004	30.7254	2.68711	0.597156	4.49984	6.80037e-06	6.58362e-05
ENSDARG00000043447	30.3723	2.68506	0.565355	4.74933	2.04094e-06	2.25789e-05	gpr55a	G protein-coupled receptor 55a [Source:ZFIN;Acc:ZDB-GENE-051113-260]
ENSDARG00000005861	2561.75	2.68495	0.363617	7.38402	1.5358e-13	6.01038e-12	ralgapa2	Ral GTPase activating protein catalytic subunit alpha 2 [Source:ZFIN;Acc:ZDB-GENE-131122-56]
ENSDARG00000036994	1669.7	2.67989	0.339519	7.8932	2.94525e-15	1.36982e-13	tbc1d16	TBC1 domain family, member 16 [Source:ZFIN;Acc:ZDB-GENE-041010-179]
ENSDARG00000079994	4947.9	2.67862	0.416931	6.42462	1.32197e-10	3.58916e-09	AKAP13	A-kinase anchoring protein 13 [Source:HGNC Symbol;Acc:HGNC:371]
ENSDARG00000088612	31.9742	2.6748	0.841162	3.17989	0.00147333	0.00715902	si:ch211-153b23.7	si:ch211-153b23.7 [Source:ZFIN;Acc:ZDB-GENE-141216-14]
ENSDARG00000090783	781.901	2.67372	0.425434	6.28468	3.28525e-10	8.27791e-09	mfap4.1	microfibril associated protein 4, tandem duplicate 1 [Source:ZFIN;Acc:ZDB-GENE-040426-2246]
ENSDARG00000099980	171.163	2.67208	0.540114	4.94726	7.52639e-07	9.22109e-06	bpifcl	BPI fold containing family C, like [Source:ZFIN;Acc:ZDB-GENE-070912-360]
ENSDARG00000041108	872.141	2.66686	0.358514	7.43866	1.01709e-13	4.09098e-12	ctsh	cathepsin H [Source:ZFIN;Acc:ZDB-GENE-030131-3539]
ENSDARG00000015495	2816.93	2.66496	0.349292	7.6296	2.35482e-14	1.00682e-12	klf3	Kruppel like factor 3 (basic) [Source:ZFIN;Acc:ZDB-GENE-011116-1]
ENSDARG00000045070	147.18	2.66465	0.449425	5.92901	3.0477e-09	6.40194e-08	itgb3b	integrin beta 3b [Source:ZFIN;Acc:ZDB-GENE-071207-2]
ENSDARG00000032761	411.83	2.66464	0.524467	5.08066	3.76126e-07	4.98138e-06	pde4d	phosphodiesterase 4D, cAMP-specific [Source:ZFIN;Acc:ZDB-GENE-081105-16]
ENSDARG00000056780	400.462	2.66343	0.471263	5.65167	1.58894e-08	2.83813e-07	SSH1	slingshot protein phosphatase 1 [Source:HGNC Symbol;Acc:HGNC:30579]
ENSDARG00000111013	40.9218	2.66337	0.534474	4.98315	6.25562e-07	7.85388e-06
ENSDARG00000038489	3002.83	2.66252	0.29272	9.0958	9.38937e-20	6.33345e-18	b3gnt7	UDP-GlcNAc:betaGal beta-1,3-N-acetylglucosaminyltransferase 7 [Source:ZFIN;Acc:ZDB-GENE-021210-4]
ENSDARG00000103727	224.774	2.65597	0.635802	4.17736	2.94916e-05	0.000240359	tfr2	transferrin receptor 2 [Source:ZFIN;Acc:ZDB-GENE-041220-3]
ENSDARG00000102234	383.618	2.6558	0.335011	7.9275	2.23599e-15	1.04894e-13	si:ch211-71n6.4	si:ch211-71n6.4 [Source:ZFIN;Acc:ZDB-GENE-091204-213]
ENSDARG00000045749	3268.87	2.65575	0.280116	9.48092	2.52053e-21	1.92767e-19	ppfibp1a	PPFIA binding protein 1a [Source:ZFIN;Acc:ZDB-GENE-041210-298]
ENSDARG00000004979	83.2839	2.65195	0.525952	5.04219	4.60235e-07	5.96083e-06	elovl5	ELOVL fatty acid elongase 5 [Source:ZFIN;Acc:ZDB-GENE-040407-2]
ENSDARG00000061769	16.1725	2.65114	0.761579	3.48111	0.000499337	0.00280103	bmp10	bone morphogenetic protein 10 [Source:ZFIN;Acc:ZDB-GENE-060526-211]
ENSDARG00000032704	1206.06	2.65013	0.367154	7.21804	5.27413e-13	1.96491e-11	qrsl1	glutaminyl-tRNA amidotransferase subunit QRSL1 [Source:ZFIN;Acc:ZDB-GENE-030131-5540]
ENSDARG00000074322	311.165	2.64994	0.474244	5.58771	2.3009e-08	3.97578e-07
ENSDARG00000037805	18.718	2.64828	0.900792	2.93994	0.00328274	0.0141555	lgals3bp.3	galectin 3 binding protein, tandem duplicate 3 [Source:ZFIN;Acc:ZDB-GENE-060331-57]
ENSDARG00000056346	491.863	2.64781	0.434572	6.09292	1.10869e-09	2.51891e-08	acap1	ArfGAP with coiled-coil, ankyrin repeat and PH domains 1 [Source:ZFIN;Acc:ZDB-GENE-070112-1242]
ENSDARG00000098805	9.47153	2.64761	1.02233	2.58979	0.00960351	0.0348169
ENSDARG00000034871	555.953	2.6468	0.379649	6.97171	3.13101e-12	1.06093e-10	mid2	midline 2 [Source:ZFIN;Acc:ZDB-GENE-090220-1]
ENSDARG00000058459	4810.28	2.64578	0.393855	6.71767	1.84659e-11	5.66496e-10
ENSDARG00000036645	501.418	2.64506	0.305412	8.66064	4.69129e-18	2.84622e-16	rcbtb1	regulator of chromosome condensation (RCC1) and BTB (POZ) domain containing protein 1 [Source:ZFIN;Acc:ZDB-GENE-030131-7951]
ENSDARG00000036245	168.832	2.64503	0.408696	6.47187	9.67983e-11	2.67829e-09
ENSDARG00000078775	325.564	2.64157	0.517105	5.10838	3.24936e-07	4.35923e-06	RASA2	RAS p21 protein activator 2 [Source:HGNC Symbol;Acc:HGNC:9872]
ENSDARG00000038792	3410.36	2.64131	0.693329	3.80961	0.000139185	0.000936522	klf17	Kruppel like factor 17 [Source:ZFIN;Acc:ZDB-GENE-010129-1]
ENSDARG00000026350	133.892	2.63872	0.458145	5.75958	8.43236e-09	1.60377e-07	wasb	WASP actin nucleation promoting factor b [Source:ZFIN;Acc:ZDB-GENE-030131-7098]
ENSDARG00000079900	26012.8	2.63866	0.310637	8.49434	1.99063e-17	1.16227e-15	shroom4	shroom family member 4 [Source:ZFIN;Acc:ZDB-GENE-041111-246]
ENSDARG00000031228	7566.07	2.6365	0.275774	9.56037	1.17336e-21	9.06956e-20	podxl	podocalyxin-like [Source:ZFIN;Acc:ZDB-GENE-030131-2805]
ENSDARG00000098296	649.296	2.63348	0.429045	6.138	8.35648e-10	1.94955e-08	gnsb	glucosamine (N-acetyl)-6-sulfatase (Sanfilippo disease IIID), b [Source:ZFIN;Acc:ZDB-GENE-030131-5846]
ENSDARG00000071261	11.4368	2.63272	0.969054	2.7168	0.00659167	0.02543	zmp:0000001139	zmp:0000001139 [Source:ZFIN;Acc:ZDB-GENE-140106-99]
ENSDARG00000041799	18575.9	2.63171	0.381671	6.89524	5.37736e-12	1.77233e-10	gja1b	gap junction protein alpha 1b [Source:ZFIN;Acc:ZDB-GENE-991105-4]
ENSDARG00000101495	563.532	2.63046	0.368281	7.14252	9.1638e-13	3.34517e-11	ugt5b2	UDP glucuronosyltransferase 5 family, polypeptide B2 [Source:ZFIN;Acc:ZDB-GENE-100406-4]
ENSDARG00000026882	1345.77	2.6298	0.404721	6.49782	8.14929e-11	2.26636e-09	palm1a	paralemmin 1a [Source:ZFIN;Acc:ZDB-GENE-050417-409]
ENSDARG00000043468	23.8461	2.62931	0.708031	3.71356	0.000204366	0.00130515	sytl3	synaptotagmin-like 3 [Source:ZFIN;Acc:ZDB-GENE-040724-150]
ENSDARG00000062178	8452.05	2.62854	0.330666	7.94922	1.87689e-15	8.91734e-14	ripor1	RHO family interacting cell polarization regulator 1 [Source:ZFIN;Acc:ZDB-GENE-050420-32]
ENSDARG00000059121	10.0669	2.62847	0.930609	2.82447	0.00473596	0.0193029	EFEMP1	EGF containing fibulin extracellular matrix protein 1 [Source:HGNC Symbol;Acc:HGNC:3218]
ENSDARG00000077028	157.489	2.6278	0.401719	6.54139	6.09492e-11	1.72597e-09	nat8l2	N-acetyltransferase 8-like 2 [Source:ZFIN;Acc:ZDB-GENE-131127-633]
ENSDARG00000043002	11.3369	2.62625	1.05586	2.48731	0.0128713	0.0443613	vmo1a	vitelline membrane outer layer 1 homolog a [Source:ZFIN;Acc:ZDB-GENE-131121-600]
ENSDARG00000034368	3166.8	2.62596	0.379128	6.9263	4.31984e-12	1.43686e-10	hexb	hexosaminidase B (beta polypeptide) [Source:ZFIN;Acc:ZDB-GENE-030131-2333]
ENSDARG00000098680	1657.21	2.62328	0.433587	6.05017	1.44693e-09	3.22662e-08
ENSDARG00000061923	26773.5	2.62243	0.338001	7.75865	8.58369e-15	3.83617e-13	amotl2a	angiomotin like 2a [Source:ZFIN;Acc:ZDB-GENE-030131-9770]
ENSDARG00000114063	422.185	2.62166	0.603373	4.34501	1.39272e-05	0.000123873	parm1	prostate androgen-regulated mucin-like protein 1 [Source:ZFIN;Acc:ZDB-GENE-140106-262]
ENSDARG00000100940	270.326	2.62035	0.448003	5.84895	4.94697e-09	9.93052e-08	nr5a2	nuclear receptor subfamily 5, group A, member 2 [Source:ZFIN;Acc:ZDB-GENE-990415-79]
ENSDARG00000000837	513.399	2.62009	0.401831	6.52039	7.01271e-11	1.96791e-09	snx9a	sorting nexin 9a [Source:ZFIN;Acc:ZDB-GENE-030616-66]
ENSDARG00000052465	30.5405	2.61904	0.746152	3.51006	0.000448007	0.00255802	dusp10	dual specificity phosphatase 10 [Source:ZFIN;Acc:ZDB-GENE-041014-271]
ENSDARG00000005780	29.1741	2.61833	0.808885	3.23697	0.00120808	0.00602513	npy8br	neuropeptide Y receptor Y8b [Source:ZFIN;Acc:ZDB-GENE-980526-208]
ENSDARG00000114307	107.785	2.61563	0.457966	5.7114	1.12051e-08	2.07835e-07
ENSDARG00000045273	1202.61	2.61109	0.56078	4.65617	3.22141e-06	3.39162e-05	tmem204	transmembrane protein 204 [Source:ZFIN;Acc:ZDB-GENE-040724-12]
ENSDARG00000055190	1017.71	2.61067	0.327049	7.9825	1.43396e-15	6.92123e-14	slc17a5	solute carrier family 17 member 5 [Source:ZFIN;Acc:ZDB-GENE-060929-1158]
ENSDARG00000007711	693.821	2.60796	0.290906	8.96498	3.10345e-19	2.03646e-17	RAB3IL1	RAB3A interacting protein like 1 [Source:HGNC Symbol;Acc:HGNC:9780]
ENSDARG00000052701	446.295	2.60764	0.350754	7.43438	1.05062e-13	4.21801e-12	smpd2b	sphingomyelin phosphodiesterase 2b [Source:ZFIN;Acc:ZDB-GENE-130530-640]
ENSDARG00000100503	2243.02	2.6057	0.381119	6.83698	8.08775e-12	2.6258e-10	sos1	son of sevenless homolog 1 (Drosophila) [Source:ZFIN;Acc:ZDB-GENE-070209-128]
ENSDARG00000094516	30.2468	2.60527	0.663173	3.92849	8.54801e-05	0.000612951	gatd3l	glutamine amidotransferase class 1 domain containing 3, like [Source:ZFIN;Acc:ZDB-GENE-980526-188]
ENSDARG00000104199	72.0402	2.60429	0.718373	3.62526	0.000288674	0.00175532
ENSDARG00000090401	1278.63	2.5996	0.46536	5.58621	2.32073e-08	4.00685e-07
ENSDARG00000103858	324.218	2.59915	0.780003	3.33223	0.000861523	0.00449706	ARF5	ADP ribosylation factor 5 [Source:HGNC Symbol;Acc:HGNC:658]
ENSDARG00000105120	594.117	2.59728	0.438644	5.92116	3.19671e-09	6.66327e-08	gab2	GRB2-associated binding protein 2 [Source:ZFIN;Acc:ZDB-GENE-130530-756]
ENSDARG00000078560	158.311	2.59712	0.345667	7.51336	5.76274e-14	2.3661e-12	slc9a5	solute carrier family 9 member A5 [Source:ZFIN;Acc:ZDB-GENE-080225-43]
ENSDARG00000076534	84.7045	2.59619	0.585066	4.43744	9.10364e-06	8.52289e-05
ENSDARG00000069608	1002.64	2.59214	0.436341	5.94064	2.8391e-09	6.01026e-08	palm2akap2	PALM2 and AKAP2 fusion [Source:ZFIN;Acc:ZDB-GENE-050208-62]
ENSDARG00000011897	567.441	2.59146	0.452019	5.73307	9.86266e-09	1.85309e-07	tsg101b	tumor susceptibility 101b [Source:ZFIN;Acc:ZDB-GENE-130530-542]
ENSDARG00000040684	275.059	2.59003	0.320877	8.07173	6.93116e-16	3.47678e-14	plcd4b	phospholipase C, delta 4b [Source:ZFIN;Acc:ZDB-GENE-080512-3]
ENSDARG00000113848	159.404	2.58971	0.530362	4.8829	1.04537e-06	1.24006e-05
ENSDARG00000111882	13.8573	2.58919	0.841376	3.07733	0.00208867	0.0096729
ENSDARG00000090814	28.7799	2.58823	0.5874	4.40626	1.05173e-05	9.69178e-05
ENSDARG00000055092	2501.08	2.58747	0.284356	9.09941	9.08258e-20	6.1456e-18	pora	P450 (cytochrome) oxidoreductase a [Source:ZFIN;Acc:ZDB-GENE-050809-121]
ENSDARG00000032435	987.606	2.58496	0.392094	6.5927	4.319e-11	1.2458e-09	itga9	integrin, alpha 9 [Source:ZFIN;Acc:ZDB-GENE-040426-1129]
ENSDARG00000075977	718.201	2.58477	0.494014	5.23218	1.6752e-07	2.39535e-06	prr5a	proline rich 5a (renal) [Source:ZFIN;Acc:ZDB-GENE-130530-791]
ENSDARG00000090444	217.599	2.58179	0.541164	4.77082	1.83478e-06	2.05736e-05	ponzr1	plac8 onzin related protein 1 [Source:ZFIN;Acc:ZDB-GENE-070727-1]
ENSDARG00000003380	9.39184	2.58165	1.02255	2.52472	0.011579	0.0407214	paox	polyamine oxidase [Source:ZFIN;Acc:ZDB-GENE-090312-204]
ENSDARG00000070280	92.8956	2.58038	0.773207	3.33724	0.000846144	0.00443074	si:dkey-108k21.15	si:dkey-108k21.15 [Source:ZFIN;Acc:ZDB-GENE-131121-80]
ENSDARG00000069808	922.683	2.58028	0.367296	7.02507	2.13963e-12	7.40011e-11	OSTM1	osteoclastogenesis associated transmembrane protein 1 [Source:HGNC Symbol;Acc:HGNC:21652]
ENSDARG00000100743	46.6561	2.57826	0.549341	4.69337	2.68741e-06	2.89157e-05
ENSDARG00000097209	63.555	2.57695	0.618582	4.1659	3.10122e-05	0.000250493	cox8b	cytochrome c oxidase subunit 8B [Source:ZFIN;Acc:ZDB-GENE-110620-4]
ENSDARG00000058257	489.928	2.57531	0.362339	7.10746	1.18195e-12	4.27154e-11	slc39a1	solute carrier family 39 member 1 [Source:ZFIN;Acc:ZDB-GENE-030131-9917]
ENSDARG00000075853	2333.2	2.57282	0.285728	9.00445	2.16741e-19	1.43964e-17
ENSDARG00000056986	2242.59	2.57212	0.418555	6.14524	7.98419e-10	1.87477e-08	dact2	dishevelled-binding antagonist of beta-catenin 2 [Source:ZFIN;Acc:ZDB-GENE-030131-9975]
ENSDARG00000070601	474.546	2.57212	0.47493	5.41578	6.10223e-08	9.58354e-07	rassf5	Ras association domain family member 5 [Source:ZFIN;Acc:ZDB-GENE-141219-8]
ENSDARG00000015312	1382.8	2.57167	0.383285	6.70955	1.95225e-11	5.96382e-10	klf12a	Kruppel like factor 12a [Source:ZFIN;Acc:ZDB-GENE-030131-9188]
ENSDARG00000030547	661.521	2.57049	0.355802	7.22449	5.02976e-13	1.89008e-11	rnd1a	Rho family GTPase 1a [Source:ZFIN;Acc:ZDB-GENE-040630-6]
ENSDARG00000086374	104.671	2.56988	0.55481	4.632	3.62147e-06	3.77141e-05	isg15	ISG15 ubiquitin like modifier [Source:ZFIN;Acc:ZDB-GENE-021211-1]
ENSDARG00000099276	138.71	2.56676	0.366104	7.01103	2.36565e-12	8.09162e-11	ugt5b3	UDP glucuronosyltransferase 5 family, polypeptide B3 [Source:ZFIN;Acc:ZDB-GENE-100406-5]
ENSDARG00000074670	83.4242	2.56658	0.74554	3.44257	0.000576204	0.00316359	MATK	megakaryocyte-associated tyrosine kinase [Source:HGNC Symbol;Acc:HGNC:6906]
ENSDARG00000076980	90.46	2.56609	0.470165	5.45785	4.81942e-08	7.72531e-07	ppp1r16a	protein phosphatase 1, regulatory subunit 16A [Source:ZFIN;Acc:ZDB-GENE-121214-252]
ENSDARG00000076250	245.236	2.56551	0.529724	4.8431	1.27829e-06	1.48632e-05	rasef	RAS and EF-hand domain containing [Source:ZFIN;Acc:ZDB-GENE-081105-157]
ENSDARG00000102828	121.57	2.56335	0.620726	4.12959	3.63408e-05	0.000287549	mfsd11	major facilitator superfamily domain containing 11 [Source:ZFIN;Acc:ZDB-GENE-050913-140]
ENSDARG00000104128	1421.02	2.55972	0.3224	7.93956	2.02906e-15	9.55993e-14	SNX2	sorting nexin 2 [Source:HGNC Symbol;Acc:HGNC:11173]
ENSDARG00000102262	12.5865	2.55694	0.893451	2.86187	0.00421152	0.0175003
ENSDARG00000078411	29.722	2.55385	0.680514	3.75282	0.000174854	0.00114014	hspb15	heat shock protein, alpha-crystallin-related, b15 [Source:ZFIN;Acc:ZDB-GENE-080214-5]
ENSDARG00000086778	3347.65	2.55382	0.438454	5.82459	5.72518e-09	1.13252e-07	pdgfba	platelet-derived growth factor beta polypeptide a [Source:ZFIN;Acc:ZDB-GENE-050208-525]
ENSDARG00000018744	16.858	2.55299	0.975268	2.61773	0.00885162	0.0324799	prl2	prolactin 2 [Source:ZFIN;Acc:ZDB-GENE-041210-160]
ENSDARG00000099247	367.695	2.54956	0.382648	6.66294	2.68404e-11	8.02995e-10	si:dkey-68o6.5	si:dkey-68o6.5 [Source:ZFIN;Acc:ZDB-GENE-030131-5416]
ENSDARG00000002172	1802.65	2.54827	0.342846	7.43269	1.06411e-13	4.26429e-12	aplnra	apelin receptor a [Source:ZFIN;Acc:ZDB-GENE-060929-512]
ENSDARG00000009387	8818.71	2.54737	0.379544	6.71166	1.92419e-11	5.8864e-10	robo4	roundabout, axon guidance receptor, homolog 4 (Drosophila) [Source:ZFIN;Acc:ZDB-GENE-020809-1]
ENSDARG00000076870	1438.78	2.54532	0.382052	6.66225	2.69674e-11	8.05683e-10	PIEZO1	piezo type mechanosensitive ion channel component 1 (Er blood group) [Source:HGNC Symbol;Acc:HGNC:28993]
ENSDARG00000091481	1014.69	2.54195	0.313224	8.11545	4.83984e-16	2.45038e-14	foxc1a	forkhead box C1a [Source:ZFIN;Acc:ZDB-GENE-010302-1]
ENSDARG00000062696	42.6828	2.54059	0.664365	3.82409	0.000131253	0.000891998	DGKG	diacylglycerol kinase gamma [Source:HGNC Symbol;Acc:HGNC:2853]
ENSDARG00000109630	154.236	2.54048	0.61755	4.1138	3.892e-05	0.000305067
ENSDARG00000040432	2233.19	2.53959	0.441682	5.74982	8.93387e-09	1.69028e-07	klf2b	Kruppel like factor 2b [Source:ZFIN;Acc:ZDB-GENE-011109-2]
ENSDARG00000043627	359.795	2.53922	0.484146	5.24474	1.56502e-07	2.24817e-06	tbc1d9b	TBC1 domain family member 9b [Source:ZFIN;Acc:ZDB-GENE-230815-1]
ENSDARG00000060808	1311.2	2.53809	0.469085	5.41072	6.27706e-08	9.84389e-07	MECOM	MDS1 and EVI1 complex locus [Source:HGNC Symbol;Acc:HGNC:3498]
ENSDARG00000018382	34.977	2.5369	0.528791	4.79754	1.60626e-06	1.82469e-05	prkcha	protein kinase C, eta, a [Source:ZFIN;Acc:ZDB-GENE-080402-5]
ENSDARG00000077249	181.098	2.53586	0.403562	6.2837	3.30604e-10	8.31101e-09	gmip	GEM interacting protein [Source:ZFIN;Acc:ZDB-GENE-130530-823]
ENSDARG00000041959	2174.12	2.53554	0.43766	5.79341	6.89734e-09	1.34118e-07	cxcr4b	chemokine (C-X-C motif), receptor 4b [Source:ZFIN;Acc:ZDB-GENE-010614-1]
ENSDARG00000007603	1552.19	2.53429	0.331112	7.65388	1.95001e-14	8.37038e-13	stxbp2	syntaxin binding protein 2 [Source:ZFIN;Acc:ZDB-GENE-040426-2482]
ENSDARG00000105328	108.408	2.53343	0.771365	3.28435	0.00102217	0.00520188	si:dkey-23a13.17	si:dkey-23a13.17 [Source:ZFIN;Acc:ZDB-GENE-160113-52]
ENSDARG00000116690	6.76486	2.53011	1.03048	2.45528	0.0140777	0.0477985
ENSDARG00000075759	2459.71	2.52971	0.379725	6.66195	2.7022e-11	8.06207e-10	samd4a	sterile alpha motif domain containing 4A [Source:ZFIN;Acc:ZDB-GENE-070720-7]
ENSDARG00000103370	794.765	2.52951	0.369799	6.84022	7.90704e-12	2.57483e-10	lrrc8da	leucine rich repeat containing 8 VRAC subunit Da [Source:ZFIN;Acc:ZDB-GENE-061009-26]
ENSDARG00000103340	735.856	2.52611	0.366519	6.89217	5.49458e-12	1.80822e-10	clic1	chloride intracellular channel 1 [Source:ZFIN;Acc:ZDB-GENE-030131-3202]
ENSDARG00000115029	49.4156	2.52528	0.531647	4.74991	2.03507e-06	2.25404e-05	si:dkeyp-123a12.2	si:dkeyp-123a12.2 [Source:ZFIN;Acc:ZDB-GENE-041210-271]
ENSDARG00000099177	325.387	2.52492	0.327496	7.70979	1.26029e-14	5.48566e-13	dok1b	docking protein 1b [Source:ZFIN;Acc:ZDB-GENE-040426-2063]
ENSDARG00000025505	8.54409	2.52485	1.03349	2.44303	0.0145644	0.0491667	si:ch73-335d12.2	si:ch73-335d12.2 [Source:ZFIN;Acc:ZDB-GENE-060503-423]
ENSDARG00000061737	1627.99	2.52426	0.306778	8.2283	1.89886e-16	1.01835e-14	ece1	endothelin converting enzyme 1 [Source:ZFIN;Acc:ZDB-GENE-061110-100]
ENSDARG00000079611	3300.28	2.52382	0.464496	5.43345	5.52758e-08	8.73157e-07	sema4c	sema domain, immunoglobulin domain (Ig), transmembrane domain (TM) and short cytoplasmic domain, (semaphorin) 4C [Source:ZFIN;Acc:ZDB-GENE-080303-16]
ENSDARG00000089213	295.97	2.52272	0.610804	4.13016	3.62504e-05	0.000287058	adam15	ADAM metallopeptidase domain 15 [Source:ZFIN;Acc:ZDB-GENE-070809-4]
ENSDARG00000090473	77.7825	2.51835	0.437488	5.7564	8.59289e-09	1.63002e-07	si:ch211-269k10.5	si:ch211-269k10.5 [Source:ZFIN;Acc:ZDB-GENE-131121-638]
ENSDARG00000101242	369.371	2.51811	0.382423	6.58462	4.56053e-11	1.31198e-09	zcchc14	zinc finger, CCHC domain containing 14 [Source:ZFIN;Acc:ZDB-GENE-060503-319]
ENSDARG00000101145	244.046	2.51569	0.565721	4.44688	8.7125e-06	8.20346e-05
ENSDARG00000034222	207.361	2.51381	0.412201	6.0985	1.07069e-09	2.44094e-08	hs1bp3	HCLS1 binding protein 3 [Source:ZFIN;Acc:ZDB-GENE-131121-391]
ENSDARG00000077864	2025.22	2.51263	0.43046	5.83708	5.31244e-09	1.05859e-07	rasgrp3	RAS guanyl releasing protein 3 (calcium and DAG-regulated) [Source:ZFIN;Acc:ZDB-GENE-070424-82]
ENSDARG00000003675	1796.17	2.51254	0.371872	6.75646	1.41401e-11	4.41902e-10	cryl1	crystallin, lambda 1 [Source:ZFIN;Acc:ZDB-GENE-060810-7]
ENSDARG00000092652	34.4363	2.51105	0.722264	3.47664	0.000507745	0.00284232
ENSDARG00000036776	187.828	2.50922	0.576339	4.35372	1.33849e-05	0.000119687	aldh8a1	aldehyde dehydrogenase 8 family, member A1 [Source:ZFIN;Acc:ZDB-GENE-040912-3]
ENSDARG00000010727	488.301	2.50865	0.489442	5.12553	2.96706e-07	4.02527e-06	ttyh2l	tweety homolog 2, like [Source:ZFIN;Acc:ZDB-GENE-040426-2394]
ENSDARG00000018976	1551.11	2.50859	0.287245	8.73328	2.47383e-18	1.53519e-16	sptlc2a	serine palmitoyltransferase, long chain base subunit 2a [Source:ZFIN;Acc:ZDB-GENE-050522-23]
ENSDARG00000026387	143.736	2.50777	0.438355	5.72086	1.05985e-08	1.97596e-07	pip4p1b	phosphatidylinositol-4,5-bisphosphate 4-phosphatase 1b [Source:ZFIN;Acc:ZDB-GENE-121214-195]
ENSDARG00000076496	238.947	2.50588	0.436301	5.74347	9.27558e-09	1.74883e-07	FRMD4B	FERM domain containing 4B [Source:HGNC Symbol;Acc:HGNC:24886]
ENSDARG00000074219	317.445	2.50546	0.421431	5.94513	2.76232e-09	5.88213e-08	map3k22	mitogen-activated protein kinase kinase kinase 22 [Source:ZFIN;Acc:ZDB-GENE-070928-11]
ENSDARG00000017821	157.4	2.50275	0.389387	6.4274	1.29805e-10	3.53598e-09	gata5	GATA binding protein 5 [Source:ZFIN;Acc:ZDB-GENE-980526-340]
ENSDARG00000090890	89.0848	2.49817	0.542869	4.60179	4.18875e-06	4.29352e-05	cmklr1	chemokine-like receptor 1 [Source:ZFIN;Acc:ZDB-GENE-060526-126]
ENSDARG00000044295	349.757	2.49473	0.551383	4.52449	6.05426e-06	5.92069e-05	pip5k1ba	phosphatidylinositol-4-phosphate 5-kinase, type I, beta a [Source:ZFIN;Acc:ZDB-GENE-041010-81]
ENSDARG00000045016	53.947	2.49398	0.839817	2.96966	0.00298126	0.0130419	npffl	neuropeptide FF-amide peptide precursor like [Source:ZFIN;Acc:ZDB-GENE-030806-1]
ENSDARG00000003512	1460.36	2.49338	0.336653	7.40638	1.29795e-13	5.10716e-12	anks1b	ankyrin repeat and sterile alpha motif domain containing 1B [Source:ZFIN;Acc:ZDB-GENE-041210-349]
ENSDARG00000012671	305.824	2.49101	0.684953	3.63675	0.000276095	0.00168923	inhbaa	inhibin subunit beta Aa [Source:ZFIN;Acc:ZDB-GENE-000210-21]
ENSDARG00000027172	819.768	2.49034	0.349224	7.13106	9.95993e-13	3.62969e-11
ENSDARG00000074575	2240.31	2.48761	0.308552	8.06221	7.49252e-16	3.73251e-14	ppp1r9alb	protein phosphatase 1 regulatory subunit 9A-like B [Source:ZFIN;Acc:ZDB-GENE-090312-99]
ENSDARG00000041724	337.538	2.48641	0.589912	4.21489	2.49899e-05	0.000208219	glipr2	GLI pathogenesis-related 2 [Source:ZFIN;Acc:ZDB-GENE-030131-4424]
ENSDARG00000007813	866.687	2.48597	0.312502	7.95503	1.79084e-15	8.53004e-14	rnpepl1	arginyl aminopeptidase like 1 [Source:ZFIN;Acc:ZDB-GENE-030131-5522]
ENSDARG00000079472	228.549	2.48569	0.472129	5.26486	1.40296e-07	2.041e-06	F2RL2	coagulation factor II thrombin receptor like 2 [Source:HGNC Symbol;Acc:HGNC:3539]
ENSDARG00000061375	4026.31	2.48556	0.291414	8.52929	1.47243e-17	8.66701e-16	sgpl1	sphingosine-1-phosphate lyase 1 [Source:ZFIN;Acc:ZDB-GENE-070410-24]
ENSDARG00000100376	857.541	2.48316	0.325164	7.63663	2.22988e-14	9.55284e-13	amdhd2	amidohydrolase domain containing 2 [Source:ZFIN;Acc:ZDB-GENE-040426-1871]
ENSDARG00000074222	32.4257	2.48251	0.797142	3.11427	0.00184402	0.00868998	rap1gap2b	RAP1 GTPase activating protein 2b [Source:ZFIN;Acc:ZDB-GENE-080722-11]
ENSDARG00000075924	348.445	2.48236	0.423227	5.8653	4.48313e-09	9.09183e-08	rapgef4b	Rap guanine nucleotide exchange factor 4b [Source:ZFIN;Acc:ZDB-GENE-080219-4]
ENSDARG00000063711	2266.76	2.48038	0.435531	5.69507	1.23322e-08	2.26038e-07	trim3a	tripartite motif containing 3a [Source:ZFIN;Acc:ZDB-GENE-080522-4]
ENSDARG00000054978	3443.62	2.48028	0.377702	6.56676	5.14218e-11	1.46958e-09	KIFC3	kinesin family member C3 [Source:HGNC Symbol;Acc:HGNC:6326]
ENSDARG00000086418	64.7813	2.48004	0.599962	4.13366	3.57038e-05	0.000283334	si:ch211-236p5.3	si:ch211-236p5.3 [Source:ZFIN;Acc:ZDB-GENE-081028-31]
ENSDARG00000090664	14.4042	2.47749	0.749175	3.30696	0.000943145	0.00486236	moto	minamoto [Source:ZFIN;Acc:ZDB-GENE-070117-1657]
ENSDARG00000070448	5143.6	2.47663	0.309918	7.99124	1.33591e-15	6.46234e-14	grk4	G protein-coupled receptor kinase 4 [Source:ZFIN;Acc:ZDB-GENE-060929-1198]
ENSDARG00000014914	4100.9	2.47506	0.277641	8.9146	4.89597e-19	3.16489e-17	lamp2	lysosomal-associated membrane protein 2 [Source:ZFIN;Acc:ZDB-GENE-030729-9]
ENSDARG00000075538	61.1366	2.47307	0.831852	2.97296	0.00294941	0.0129234	zgc:163061	zgc:163061 [Source:ZFIN;Acc:ZDB-GENE-070410-132]
ENSDARG00000099385	7462.69	2.47256	0.352566	7.01302	2.33222e-12	7.98987e-11	lsp1b	lymphocyte specific protein 1 b [Source:ZFIN;Acc:ZDB-GENE-141222-12]
ENSDARG00000018726	137.426	2.45458	0.438333	5.59979	2.1461e-08	3.73803e-07	slco3a1a	solute carrier organic anion transporter family member 3A1a [Source:ZFIN;Acc:ZDB-GENE-030131-8662]
ENSDARG00000020521	1908.19	2.44636	0.421211	5.80792	6.32534e-09	1.24107e-07	exoc6	exocyst complex component 6 [Source:ZFIN;Acc:ZDB-GENE-040426-2511]
ENSDARG00000061486	459.543	2.44172	0.354029	6.89695	5.31293e-12	1.75375e-10	dnah10	dynein axonemal heavy chain 10 [Source:ZFIN;Acc:ZDB-GENE-060531-163]
ENSDARG00000105508	137.343	2.44088	0.839906	2.90614	0.0036592	0.01552	hist2h3ca1	histone 2, H3ca1 [Source:ZFIN;Acc:ZDB-GENE-030722-8]
ENSDARG00000091916	114.348	2.43915	0.503047	4.84875	1.24241e-06	1.45316e-05	ugt5b4	UDP glucuronosyltransferase 5 family, polypeptide B4 [Source:ZFIN;Acc:ZDB-GENE-070112-2332]
ENSDARG00000070011	19.6571	2.4344	0.797799	3.0514	0.0022778	0.0104177	hce2l2	high choriolytic enzyme 2-like 2 [Source:ZFIN;Acc:ZDB-GENE-070912-146]
ENSDARG00000016412	29.0064	2.43409	0.865539	2.81223	0.00492	0.019937	agt	angiotensinogen [Source:ZFIN;Acc:ZDB-GENE-030131-1205]
ENSDARG00000075608	38.4303	2.4331	0.580205	4.19352	2.74658e-05	0.000225883	MICAL2	microtubule associated monooxygenase, calponin and LIM domain containing 2 [Source:HGNC Symbol;Acc:HGNC:24693]
ENSDARG00000078206	60.281	2.43246	0.557551	4.36275	1.28435e-05	0.000115464	zgc:171506	zgc:171506 [Source:ZFIN;Acc:ZDB-GENE-080204-96]
ENSDARG00000062553	1141.18	2.42811	0.567264	4.28038	1.86572e-05	0.000160298	bach1a	BTB and CNC homology 1, basic leucine zipper transcription factor 1 a [Source:ZFIN;Acc:ZDB-GENE-060421-7601]
ENSDARG00000056995	2532.44	2.42769	0.385545	6.29677	3.03902e-10	7.68423e-09	snai1a	snail family zinc finger 1a [Source:ZFIN;Acc:ZDB-GENE-990415-255]
ENSDARG00000044254	1510.52	2.42445	0.367636	6.59469	4.26157e-11	1.23251e-09	anxa3b	annexin A3b [Source:ZFIN;Acc:ZDB-GENE-041114-128]
ENSDARG00000063253	282.971	2.42374	0.421859	5.74538	9.17131e-09	1.73068e-07
ENSDARG00000008238	575.263	2.41758	0.347891	6.94926	3.67216e-12	1.23085e-10	manba	mannosidase, beta A, lysosomal [Source:ZFIN;Acc:ZDB-GENE-040426-721]
ENSDARG00000002897	1150.09	2.41683	0.31715	7.62048	2.52727e-14	1.07212e-12	si:ch211-160o17.2	si:ch211-160o17.2 [Source:ZFIN;Acc:ZDB-GENE-141219-3]
ENSDARG00000016490	1244.24	2.41401	0.465825	5.18223	2.19252e-07	3.07434e-06	rab11fip3	RAB11 family interacting protein 3 (class II) [Source:ZFIN;Acc:ZDB-GENE-040724-138]
ENSDARG00000018328	4896.37	2.41266	0.33959	7.10463	1.20646e-12	4.35289e-11	rhocb	ras homolog family member Cb [Source:ZFIN;Acc:ZDB-GENE-040718-144]
ENSDARG00000005786	59.7563	2.41143	0.497805	4.84413	1.27168e-06	1.48181e-05	ppm1f	protein phosphatase, Mg2+/Mn2+ dependent, 1F [Source:ZFIN;Acc:ZDB-GENE-051128-2]
ENSDARG00000074698	14.9944	2.40859	0.73167	3.29191	0.000995099	0.0050881	sdsl	serine dehydratase-like [Source:ZFIN;Acc:ZDB-GENE-131121-410]
ENSDARG00000086762	62.2445	2.40482	0.674696	3.5643	0.000364831	0.00214339	gsdmea	gasdermin Ea [Source:ZFIN;Acc:ZDB-GENE-120215-186]
ENSDARG00000008931	435.756	2.40257	0.463545	5.18303	2.18313e-07	3.06315e-06	renbp	renin binding protein [Source:ZFIN;Acc:ZDB-GENE-041212-34]
ENSDARG00000077709	527.932	2.40143	0.389948	6.15834	7.35116e-10	1.73551e-08	iqsec2b	IQ motif and Sec7 domain ArfGEF 2b [Source:ZFIN;Acc:ZDB-GENE-081105-73]
ENSDARG00000070178	22.0182	2.40009	0.88489	2.71231	0.00668168	0.0257179	zp3d.2	zona pellucida glycoprotein 3d tandem duplicate 2 [Source:ZFIN;Acc:ZDB-GENE-030131-5363]
ENSDARG00000007302	883.058	2.39998	0.391217	6.13466	8.53419e-10	1.98461e-08	sh3gl3b	SH3-domain GRB2-like 3b [Source:ZFIN;Acc:ZDB-GENE-040121-4]
ENSDARG00000102566	643.118	2.39816	0.473316	5.06671	4.04753e-07	5.31514e-06	EEIG1	estrogen-induced osteoclastogenesis regulator 1 [Source:HGNC Symbol;Acc:HGNC:31419]
ENSDARG00000037554	169.105	2.39613	0.502574	4.76771	1.86335e-06	2.08401e-05	arhgef3l	Rho guanine nucleotide exchange factor (GEF) 3, like [Source:ZFIN;Acc:ZDB-GENE-050522-85]
ENSDARG00000041599	1711.99	2.39318	0.409504	5.84409	5.09353e-09	1.01871e-07	kiaa0513	KIAA0513 [Source:ZFIN;Acc:ZDB-GENE-040704-34]
ENSDARG00000044550	878.546	2.39268	0.66999	3.57123	0.000355315	0.00209713	hif1al2	hypoxia inducible factor 1 subunit alpha, like 2 [Source:ZFIN;Acc:ZDB-GENE-050211-2]
ENSDARG00000060597	198.505	2.39156	0.587209	4.07276	4.64596e-05	0.000356447	zgc:158659	zgc:158659 [Source:ZFIN;Acc:ZDB-GENE-070112-492]
ENSDARG00000112301	13.2537	2.38838	0.817385	2.92197	0.00347824	0.0148452
ENSDARG00000098641	209.36	2.38808	0.466458	5.11961	3.06174e-07	4.13821e-06	NBEAL2	neurobeachin like 2 [Source:HGNC Symbol;Acc:HGNC:31928]
ENSDARG00000062390	3829.38	2.38757	0.336091	7.10394	1.21248e-12	4.36733e-11	cdc42ep5	CDC42 effector protein (Rho GTPase binding) 5 [Source:ZFIN;Acc:ZDB-GENE-030131-5813]
ENSDARG00000053066	621.988	2.38645	0.688573	3.4658	0.000528659	0.00293434	tubb1	tubulin, beta 1 class VI [Source:ZFIN;Acc:ZDB-GENE-110408-5]
ENSDARG00000036308	31.344	2.38626	0.592409	4.02805	5.62405e-05	0.000422095	NOD1	nucleotide binding oligomerization domain containing 1 [Source:HGNC Symbol;Acc:HGNC:16390]
ENSDARG00000101752	888.034	2.38462	0.473604	5.03506	4.77711e-07	6.15049e-06	plekhg5b	pleckstrin homology domain containing, family G (with RhoGef domain) member 5b [Source:ZFIN;Acc:ZDB-GENE-090908-6]
ENSDARG00000005049	451.205	2.38333	0.472547	5.04358	4.5689e-07	5.92359e-06	rab20	RAB20, member RAS oncogene family [Source:ZFIN;Acc:ZDB-GENE-030131-9143]
ENSDARG00000055373	2337.14	2.38253	0.312445	7.62546	2.43163e-14	1.03356e-12	sema3fb	sema domain, immunoglobulin domain (Ig), short basic domain, secreted, (semaphorin) 3Fb [Source:ZFIN;Acc:ZDB-GENE-050513-2]
ENSDARG00000099672	2210.57	2.3821	0.325595	7.31615	2.55189e-13	9.84494e-12	capgb	capping protein (actin filament), gelsolin-like b [Source:ZFIN;Acc:ZDB-GENE-030131-8541]
ENSDARG00000008388	5526.53	2.37897	0.326769	7.28027	3.33148e-13	1.26503e-11	mmp14b	matrix metallopeptidase 14b (membrane-inserted) [Source:ZFIN;Acc:ZDB-GENE-030901-2]
ENSDARG00000079862	71.88	2.37589	0.526587	4.51187	6.42594e-06	6.2476e-05	kl	klotho [Source:ZFIN;Acc:ZDB-GENE-110221-1]
ENSDARG00000105584	129.389	2.37233	0.461842	5.13668	2.79641e-07	3.81759e-06
ENSDARG00000033466	15662.5	2.37136	0.346012	6.85339	7.21212e-12	2.35915e-10	tagln2	transgelin 2 [Source:ZFIN;Acc:ZDB-GENE-020802-2]
ENSDARG00000021833	2697.71	2.37126	0.416666	5.69102	1.26279e-08	2.30874e-07	ahr2	aryl hydrocarbon receptor 2 [Source:ZFIN;Acc:ZDB-GENE-990714-16]
ENSDARG00000076574	288.276	2.37094	0.442888	5.35336	8.63365e-08	1.30678e-06	si:ch211-171h4.6	si:ch211-171h4.6 [Source:ZFIN;Acc:ZDB-GENE-081031-42]
ENSDARG00000003462	526.167	2.37088	0.674528	3.51488	0.000439958	0.00251935	fech	ferrochelatase [Source:ZFIN;Acc:ZDB-GENE-000928-1]
ENSDARG00000058868	14065.1	2.36896	0.356468	6.64565	3.01892e-11	8.94555e-10	apc	APC regulator of WNT signaling pathway [Source:ZFIN;Acc:ZDB-GENE-031112-7]
ENSDARG00000071052	326.938	2.36859	0.710538	3.33351	0.000857579	0.00447971
ENSDARG00000003449	273.926	2.36516	0.553085	4.27631	1.90018e-05	0.000163066	pde10a	phosphodiesterase 10A [Source:ZFIN;Acc:ZDB-GENE-040426-1115]
ENSDARG00000067713	8654.56	2.36483	0.285288	8.28927	1.13947e-16	6.29755e-15	snx18a	sorting nexin 18a [Source:ZFIN;Acc:ZDB-GENE-070705-339]
ENSDARG00000044073	1952.12	2.36401	0.370156	6.38653	1.69695e-10	4.54473e-09	fuca2	alpha-L-fucosidase 2 [Source:ZFIN;Acc:ZDB-GENE-040822-39]
ENSDARG00000061551	327.73	2.36123	0.705294	3.34787	0.000814363	0.00427865	rap1gap2a	RAP1 GTPase activating protein 2a [Source:ZFIN;Acc:ZDB-GENE-061013-179]
ENSDARG00000076754	961.102	2.36112	0.357117	6.6116	3.80182e-11	1.1084e-09	slc9a7	solute carrier family 9 member 7 [Source:ZFIN;Acc:ZDB-GENE-050913-8]
ENSDARG00000078078	161.17	2.36102	0.463359	5.09544	3.47926e-07	4.64757e-06
ENSDARG00000079850	3289.55	2.35807	0.402643	5.85648	4.72793e-09	9.54373e-08
ENSDARG00000098753	5802.31	2.35756	0.310645	7.58925	3.21764e-14	1.3544e-12	elmo1	engulfment and cell motility 1 (ced-12 homolog, C. elegans) [Source:ZFIN;Acc:ZDB-GENE-040426-2069]
ENSDARG00000061243	170.417	2.35746	0.45831	5.14382	2.69209e-07	3.69588e-06	ubash3ba	ubiquitin associated and SH3 domain containing Ba [Source:ZFIN;Acc:ZDB-GENE-060526-172]
ENSDARG00000116402	31.338	2.35539	0.810824	2.90494	0.00367328	0.0155645
ENSDARG00000069388	2213.83	2.35531	0.346206	6.80319	1.02325e-11	3.2588e-10	tmem88b	transmembrane protein 88 b [Source:ZFIN;Acc:ZDB-GENE-060929-644]
ENSDARG00000069302	3525.49	2.35495	0.289212	8.14262	3.86799e-16	1.97213e-14	snx9b	sorting nexin 9b [Source:ZFIN;Acc:ZDB-GENE-031118-50]
ENSDARG00000007807	412.118	2.35404	0.315706	7.45644	8.88933e-14	3.58212e-12	cyth3a	cytohesin 3a [Source:ZFIN;Acc:ZDB-GENE-120612-1]
ENSDARG00000079440	425.563	2.35398	0.463336	5.08051	3.76433e-07	4.9824e-06	coro2ba	coronin, actin binding protein, 2Ba [Source:ZFIN;Acc:ZDB-GENE-050518-1]
ENSDARG00000063677	1522.02	2.35284	0.435617	5.40116	6.62101e-08	1.03162e-06	ccny	cyclin Y [Source:ZFIN;Acc:ZDB-GENE-091117-45]
ENSDARG00000061591	3184.21	2.35277	0.650459	3.6171	0.000297927	0.00180451	abcb10	ATP-binding cassette, sub-family B (MDR/TAP), member 10 [Source:ZFIN;Acc:ZDB-GENE-040525-2]
ENSDARG00000060751	841.703	2.35243	0.506487	4.64459	3.40748e-06	3.57194e-05	taok3a	TAO kinase 3a [Source:ZFIN;Acc:ZDB-GENE-100921-50]
ENSDARG00000051853	566.588	2.35098	0.300139	7.83298	4.76459e-15	2.165e-13	galns	galactosamine (N-acetyl)-6-sulfatase [Source:ZFIN;Acc:ZDB-GENE-070112-1152]
ENSDARG00000035629	421.139	2.34975	0.434639	5.40621	6.43731e-08	1.00589e-06	parvab	parvin, alpha b [Source:ZFIN;Acc:ZDB-GENE-070424-60]
ENSDARG00000036074	1868.79	2.34882	0.288231	8.1491	3.66629e-16	1.88255e-14	cebpa	CCAAT enhancer binding protein alpha [Source:ZFIN;Acc:ZDB-GENE-020111-2]
ENSDARG00000069954	78.5214	2.34873	0.50115	4.68669	2.77656e-06	2.96203e-05
ENSDARG00000016745	1438.84	2.34825	0.398643	5.89061	3.84778e-09	7.9292e-08	slc35f6	solute carrier family 35 member F6 [Source:ZFIN;Acc:ZDB-GENE-040718-297]
ENSDARG00000010515	196.835	2.34764	0.453451	5.17727	2.2515e-07	3.14515e-06	DVL1	dishevelled segment polarity protein 1 [Source:HGNC Symbol;Acc:HGNC:3084]
ENSDARG00000076440	1745.01	2.34616	0.560662	4.18462	2.85648e-05	0.000233683	btbd6a	BTB (POZ) domain containing 6a [Source:ZFIN;Acc:ZDB-GENE-080218-26]
ENSDARG00000040338	1412.54	2.34599	0.386751	6.0659	1.31216e-09	2.94726e-08	hvcn1	hydrogen voltage-gated channel 1 [Source:ZFIN;Acc:ZDB-GENE-040718-36]
ENSDARG00000012881	14083.8	2.34447	0.670345	3.49741	0.000469796	0.00266352	slc4a1a	solute carrier family 4 member 1a (Diego blood group) [Source:ZFIN;Acc:ZDB-GENE-010525-1]
ENSDARG00000022904	642.659	2.34305	0.435043	5.38579	7.21256e-08	1.11025e-06	skilb	SKI-like proto-oncogene b [Source:ZFIN;Acc:ZDB-GENE-080723-40]
ENSDARG00000058966	460.234	2.343	0.3823	6.12869	8.86047e-10	2.0517e-08	zgc:112332	zgc:112332 [Source:ZFIN;Acc:ZDB-GENE-050522-387]
ENSDARG00000015199	1915.31	2.34178	0.321636	7.28084	3.31754e-13	1.26194e-11	cblb	Cbl proto-oncogene B, E3 ubiquitin protein ligase [Source:ZFIN;Acc:ZDB-GENE-030616-417]
ENSDARG00000018460	2020.06	2.34082	0.320146	7.31172	2.63747e-13	1.01391e-11	mbnl2	muscleblind-like splicing regulator 2 [Source:ZFIN;Acc:ZDB-GENE-030131-9582]
ENSDARG00000100442	97.489	2.34079	0.445788	5.25089	1.51364e-07	2.18592e-06	cfh	complement factor H [Source:ZFIN;Acc:ZDB-GENE-050208-661]
ENSDARG00000096278	100.717	2.34035	0.43367	5.3966	6.79151e-08	1.05592e-06
ENSDARG00000040917	2491.84	2.33853	0.30936	7.55923	4.05467e-14	1.70014e-12	cbfb	core-binding factor subunit beta [Source:ZFIN;Acc:ZDB-GENE-980526-440]
ENSDARG00000096917	353.841	2.33754	0.652972	3.57984	0.000343803	0.00203916
ENSDARG00000019763	98.5613	2.33697	0.507913	4.60111	4.20236e-06	4.30543e-05	acp5a	acid phosphatase 5a, tartrate resistant [Source:ZFIN;Acc:ZDB-GENE-040426-2864]
ENSDARG00000086826	5649.07	2.33601	0.614461	3.80173	0.00014369	0.000962956	sult6b1	sulfotransferase family, cytosolic, 6b, member 1 [Source:ZFIN;Acc:ZDB-GENE-050417-228]
ENSDARG00000061784	36.4796	2.33543	0.578177	4.03929	5.36128e-05	0.000404611	arhgap25	Rho GTPase activating protein 25 [Source:ZFIN;Acc:ZDB-GENE-060526-210]
ENSDARG00000105287	1724.24	2.33522	0.372709	6.26552	3.71575e-10	9.24424e-09	mpp1	MAGUK p55 scaffold protein 1 [Source:ZFIN;Acc:ZDB-GENE-031113-4]
ENSDARG00000005679	1445.65	2.33329	0.28658	8.14184	3.89322e-16	1.98035e-14	trip10a	thyroid hormone receptor interactor 10a [Source:ZFIN;Acc:ZDB-GENE-041114-105]
ENSDARG00000037155	20.3521	2.33232	0.916156	2.54577	0.0109036	0.0387034
ENSDARG00000021287	1006.42	2.33105	0.398671	5.84705	5.00372e-09	1.00352e-07	rab7b	RAB7b, member RAS oncogene family [Source:ZFIN;Acc:ZDB-GENE-180906-1]
ENSDARG00000095635	183.662	2.32895	0.746162	3.12123	0.00180095	0.00850546	drll.3	draculin-like, tandem duplicate 3 [Source:ZFIN;Acc:ZDB-GENE-060531-126]
ENSDARG00000098233	1257.25	2.32878	0.476375	4.88853	1.0159e-06	1.20773e-05
ENSDARG00000068166	45.0765	2.32744	0.605123	3.84623	0.000119949	0.000823938	whrnb	whirlin b [Source:ZFIN;Acc:ZDB-GENE-060526-377]
ENSDARG00000070670	5914.84	2.32631	0.419078	5.55101	2.84025e-08	4.78962e-07	crip2	cysteine-rich protein 2 [Source:ZFIN;Acc:ZDB-GENE-040426-2889]
ENSDARG00000062519	376.79	2.32607	0.549582	4.23244	2.31166e-05	0.000194158
ENSDARG00000020788	58.7623	2.32592	0.490444	4.74246	2.11134e-06	2.32901e-05	sla2b	Src like adaptor 2b [Source:ZFIN;Acc:ZDB-GENE-080204-98]
ENSDARG00000074740	263.241	2.32506	0.567261	4.09874	4.15403e-05	0.000322349	ARHGAP18	Rho GTPase activating protein 18 [Source:HGNC Symbol;Acc:HGNC:21035]
ENSDARG00000011445	257.162	2.32479	0.399334	5.82166	5.82658e-09	1.15048e-07	mideasa	mitotic deacetylase associated SANT domain protein a [Source:ZFIN;Acc:ZDB-GENE-041001-151]
ENSDARG00000036065	981.692	2.32392	0.33998	6.83546	8.17441e-12	2.64997e-10	mgat1b	alpha-1,3-mannosyl-glycoprotein 2-beta-N-acetylglucosaminyltransferase b [Source:ZFIN;Acc:ZDB-GENE-061103-589]
ENSDARG00000074441	952.908	2.32241	0.560931	4.14027	3.46899e-05	0.000276501	gp1bb	glycoprotein Ib platelet subunit beta [Source:ZFIN;Acc:ZDB-GENE-081104-406]
ENSDARG00000077788	1232.41	2.32201	0.307932	7.54065	4.6762e-14	1.94573e-12	ARHGEF10	Rho guanine nucleotide exchange factor 10 [Source:HGNC Symbol;Acc:HGNC:14103]
ENSDARG00000052030	3035.81	2.32033	0.341312	6.79827	1.05884e-11	3.36721e-10	akr1a1b	aldo-keto reductase family 1, member A1b (aldehyde reductase) [Source:ZFIN;Acc:ZDB-GENE-050417-118]
ENSDARG00000060941	72.5868	2.32032	0.678334	3.42062	0.000624778	0.00339339	ANKFN1	ankyrin repeat and fibronectin type III domain containing 1 [Source:HGNC Symbol;Acc:HGNC:26766]
ENSDARG00000011941	578.352	2.31997	0.530556	4.37272	1.22708e-05	0.00011082	bmpr2a	bone morphogenetic protein receptor, type II a (serine/threonine kinase) [Source:ZFIN;Acc:ZDB-GENE-070618-1]
ENSDARG00000026682	395.466	2.31973	0.334707	6.93062	4.18988e-12	1.39577e-10	zgc:101583	zgc:101583 [Source:ZFIN;Acc:ZDB-GENE-041212-75]
ENSDARG00000045443	41.9176	2.3197	0.561049	4.13458	3.55599e-05	0.000282502	agtr1b	angiotensin II receptor, type 1b [Source:ZFIN;Acc:ZDB-GENE-110411-117]
ENSDARG00000097997	86.4898	2.31923	0.683619	3.39257	0.000692401	0.00370418
ENSDARG00000098597	84.3983	2.31893	0.496389	4.6716	2.98859e-06	3.168e-05
ENSDARG00000016858	993.917	2.31759	0.377645	6.13696	8.4115e-10	1.96028e-08	smad7	SMAD family member 7 [Source:ZFIN;Acc:ZDB-GENE-030128-3]
ENSDARG00000103298	316.846	2.31698	0.44583	5.197	2.0253e-07	2.85831e-06	ephx5	epoxide hydrolase 5 [Source:ZFIN;Acc:ZDB-GENE-030131-1050]
ENSDARG00000078707	73.257	2.31667	0.429976	5.38791	7.12815e-08	1.09882e-06	sema7a	semaphorin 7A (JohnMiltonHagen blood group) [Source:ZFIN;Acc:ZDB-GENE-030131-3633]
ENSDARG00000058725	989.378	2.31286	0.686383	3.36963	0.000752696	0.00398648	rfesd	Rieske (Fe-S) domain containing [Source:ZFIN;Acc:ZDB-GENE-050417-254]
ENSDARG00000021895	170.479	2.31254	0.509969	4.53466	5.76961e-06	5.67811e-05	disc1	DISC1 scaffold protein [Source:ZFIN;Acc:ZDB-GENE-090122-1]
ENSDARG00000076685	16.007	2.31124	0.797882	2.89672	0.00377091	0.0158914	ccn4b	cellular communication network factor 4b [Source:ZFIN;Acc:ZDB-GENE-080220-16]
ENSDARG00000075990	1612.87	2.31025	0.317596	7.27418	3.48536e-13	1.32115e-11	ACAP3	ArfGAP with coiled-coil, ankyrin repeat and PH domains 3 [Source:HGNC Symbol;Acc:HGNC:16754]
ENSDARG00000062562	169.612	2.30972	0.817248	2.82621	0.0047102	0.0192123	egln2	egl-9 family hypoxia-inducible factor 2 [Source:ZFIN;Acc:ZDB-GENE-060503-757]
ENSDARG00000087832	1186.8	2.3083	0.494852	4.66463	3.0918e-06	3.26624e-05	bcl3	BCL3 transcription coactivator [Source:ZFIN;Acc:ZDB-GENE-061013-1]
ENSDARG00000110841	57.9574	2.30792	0.864545	2.66952	0.00759587	0.028613
ENSDARG00000040230	15.4863	2.30635	0.786043	2.93413	0.00334481	0.0143832	si:dkey-37m8.11	si:dkey-37m8.11 [Source:ZFIN;Acc:ZDB-GENE-120214-18]
ENSDARG00000037576	21.645	2.30483	0.668888	3.44577	0.000569444	0.0031336	DRD5	dopamine receptor D5 [Source:HGNC Symbol;Acc:HGNC:3026]
ENSDARG00000092199	1766.02	2.30443	0.48566	4.74495	2.08556e-06	2.30174e-05	si:ch211-250c4.3	si:ch211-250c4.3 [Source:ZFIN;Acc:ZDB-GENE-081107-31]
ENSDARG00000029480	163.296	2.30311	0.499755	4.60848	4.0562e-06	4.16945e-05	specc1	sperm antigen with calponin homology and coiled-coil domains 1 [Source:ZFIN;Acc:ZDB-GENE-060526-207]
ENSDARG00000102778	433.095	2.30266	0.584009	3.94286	8.05165e-05	0.000581776	fgf17	fibroblast growth factor 17 [Source:ZFIN;Acc:ZDB-GENE-040621-1]
ENSDARG00000079702	1356.61	2.30059	0.497266	4.62648	3.71938e-06	3.85977e-05	wdr81	WD repeat domain 81 [Source:ZFIN;Acc:ZDB-GENE-030131-3389]
ENSDARG00000086256	111.488	2.29987	0.546305	4.20986	2.55531e-05	0.000212324	si:ch211-236p5.2	si:ch211-236p5.2 [Source:ZFIN;Acc:ZDB-GENE-081028-33]
ENSDARG00000093686	245.413	2.2976	0.434158	5.29209	1.20928e-07	1.7783e-06	si:rp71-36a1.2	si:rp71-36a1.2 [Source:ZFIN;Acc:ZDB-GENE-050208-646]
ENSDARG00000056091	1789.33	2.29578	0.396596	5.78871	7.09298e-09	1.37431e-07	cttnbp2nlb	CTTNBP2 N-terminal like b [Source:ZFIN;Acc:ZDB-GENE-040724-65]
ENSDARG00000010925	63.7582	2.29313	0.462574	4.95733	7.14687e-07	8.81488e-06	HTRA3	HtrA serine peptidase 3 [Source:HGNC Symbol;Acc:HGNC:30406]
ENSDARG00000029472	4493.34	2.29297	0.385064	5.95477	2.60439e-09	5.56217e-08	AFDN	afadin, adherens junction formation factor [Source:HGNC Symbol;Acc:HGNC:7137]
ENSDARG00000059857	1260.65	2.2894	0.655947	3.49023	0.000482607	0.00272336	blvra	biliverdin reductase A [Source:ZFIN;Acc:ZDB-GENE-060929-312]
ENSDARG00000097988	16.3177	2.28361	0.867464	2.63251	0.00847565	0.031324
ENSDARG00000075092	983.994	2.27922	0.444855	5.12351	2.99899e-07	4.05844e-06	si:dkey-52l18.4	si:dkey-52l18.4 [Source:ZFIN;Acc:ZDB-GENE-080303-19]
ENSDARG00000078979	195.034	2.27575	0.527149	4.3171	1.58095e-05	0.000138349	arhgef40	Rho guanine nucleotide exchange factor (GEF) 40 [Source:ZFIN;Acc:ZDB-GENE-110623-2]
ENSDARG00000076425	175.313	2.27361	0.343649	6.61608	3.68851e-11	1.07824e-09	fbxl9	F-box and leucine rich repeat protein [Source:ZFIN;Acc:ZDB-GENE-030131-7165]
ENSDARG00000061213	720.585	2.27208	0.396069	5.73659	9.66008e-09	1.8166e-07	rabep2	rabaptin, RAB GTPase binding effector protein 2 [Source:ZFIN;Acc:ZDB-GENE-070112-572]
ENSDARG00000036967	2369.57	2.27182	0.339407	6.69351	2.17882e-11	6.61874e-10	smox	spermine oxidase [Source:ZFIN;Acc:ZDB-GENE-031201-3]
ENSDARG00000054837	23.6915	2.27068	0.762932	2.97625	0.00291796	0.0128088	zgc:136870	zgc:136870 [Source:ZFIN;Acc:ZDB-GENE-060312-1]
ENSDARG00000042690	18021.7	2.27009	0.420947	5.39282	6.93621e-08	1.07334e-06	s1pr1	sphingosine-1-phosphate receptor 1 [Source:ZFIN;Acc:ZDB-GENE-001228-2]
ENSDARG00000011724	2452.12	2.26988	0.401984	5.64671	1.63552e-08	2.91654e-07	marveld1	MARVEL domain containing 1 [Source:ZFIN;Acc:ZDB-GENE-050208-33]
ENSDARG00000002021	896.554	2.26928	0.368657	6.15552	7.48324e-10	1.76286e-08	pygb	phosphorylase, glycogen; brain [Source:ZFIN;Acc:ZDB-GENE-040928-2]
ENSDARG00000043548	726.881	2.26839	0.501282	4.52518	6.03447e-06	5.90436e-05	atg4da	autophagy related 4D, cysteine peptidase a [Source:ZFIN;Acc:ZDB-GENE-041111-102]
ENSDARG00000043102	317.171	2.26762	0.47533	4.77061	1.83666e-06	2.05736e-05	lxn	latexin [Source:ZFIN;Acc:ZDB-GENE-041212-18]
ENSDARG00000090851	93.0151	2.26439	0.464671	4.87311	1.09855e-06	1.29817e-05	ciita	class II, major histocompatibility complex, transactivator [Source:ZFIN;Acc:ZDB-GENE-071116-6]
ENSDARG00000074285	24.6305	2.26393	0.740897	3.05566	0.00224568	0.0103038	si:ch73-335m24.2	si:ch73-335m24.2 [Source:ZFIN;Acc:ZDB-GENE-100922-203]
ENSDARG00000059642	927.562	2.25883	0.378393	5.96953	2.37941e-09	5.13214e-08	mtmr14	myotubularin related protein 14 [Source:ZFIN;Acc:ZDB-GENE-030131-2649]
ENSDARG00000112943	1479.44	2.25752	0.454543	4.96657	6.81477e-07	8.45811e-06
ENSDARG00000036541	4127.4	2.25291	0.276526	8.14718	3.72503e-16	1.90371e-14	rhbdf1a	rhomboid 5 homolog 1a (Drosophila) [Source:ZFIN;Acc:ZDB-GENE-040704-75]
ENSDARG00000079017	2071.8	2.25284	0.359632	6.26428	3.74543e-10	9.29722e-09	tlnrd1	talin rod domain containing 1 [Source:ZFIN;Acc:ZDB-GENE-130103-2]
ENSDARG00000093549	2360.47	2.25211	0.507697	4.43593	9.16757e-06	8.57535e-05	selenop	selenoprotein P [Source:ZFIN;Acc:ZDB-GENE-030311-1]
ENSDARG00000008098	55.2122	2.25164	0.55484	4.05817	4.94581e-05	0.000376717	ifit9	interferon-induced protein with tetratricopeptide repeats 9 [Source:ZFIN;Acc:ZDB-GENE-121214-233]
ENSDARG00000031756	419.251	2.25114	0.377154	5.96875	2.39077e-09	5.15153e-08	mef2aa	myocyte enhancer factor 2aa [Source:ZFIN;Acc:ZDB-GENE-990415-163]
ENSDARG00000068763	210.958	2.2506	0.446005	5.04613	4.50845e-07	5.85417e-06	plcg2	phospholipase C, gamma 2 [Source:ZFIN;Acc:ZDB-GENE-030131-9532]
ENSDARG00000055786	1061.23	2.25032	0.290401	7.74899	9.26252e-15	4.10575e-13	prss23	serine protease 23 [Source:ZFIN;Acc:ZDB-GENE-030131-9149]
ENSDARG00000096433	666.166	2.25002	0.37759	5.95889	2.53955e-09	5.44511e-08
ENSDARG00000007836	72280.4	2.2481	0.381743	5.88905	3.88418e-09	7.99662e-08	ctsla	cathepsin La [Source:ZFIN;Acc:ZDB-GENE-030131-106]
ENSDARG00000078068	218.124	2.24792	0.793561	2.8327	0.00461569	0.0188942	abcg4b	ATP-binding cassette, sub-family G (WHITE), member 4b [Source:ZFIN;Acc:ZDB-GENE-080215-10]
ENSDARG00000038643	9144.06	2.24728	0.693002	3.24281	0.00118355	0.00591912	alas2	aminolevulinate, delta-, synthase 2 [Source:ZFIN;Acc:ZDB-GENE-001229-1]
ENSDARG00000006353	3998.43	2.24725	0.329307	6.82416	8.84384e-12	2.85421e-10	itga5	integrin, alpha 5 (fibronectin receptor, alpha polypeptide) [Source:ZFIN;Acc:ZDB-GENE-031116-52]
ENSDARG00000077073	2218.57	2.24677	0.427344	5.25753	1.46007e-07	2.117e-06	tanc1a	tetratricopeptide repeat, ankyrin repeat and coiled-coil containing 1a [Source:ZFIN;Acc:ZDB-GENE-130530-819]
ENSDARG00000004877	2484.28	2.24267	0.350319	6.40179	1.5357e-10	4.13327e-09	rock2b	rho-associated, coiled-coil containing protein kinase 2b [Source:ZFIN;Acc:ZDB-GENE-060125-2]
ENSDARG00000069632	35.1802	2.24117	0.674083	3.32477	0.000884907	0.00460143	emp1	epithelial membrane protein 1 [Source:ZFIN;Acc:ZDB-GENE-070822-2]
ENSDARG00000087260	98.5333	2.24059	0.533369	4.20082	2.65952e-05	0.000219471	mtss1lb	MTSS I-BAR domain containing 2b [Source:ZFIN;Acc:ZDB-GENE-140718-4]
ENSDARG00000011166	5593.47	2.23972	0.698308	3.20735	0.00133962	0.00658593	cahz	carbonic anhydrase [Source:ZFIN;Acc:ZDB-GENE-980526-39]
ENSDARG00000075525	643.968	2.23961	0.374411	5.9817	2.2082e-09	4.77235e-08	cln8	CLN8 transmembrane ER and ERGIC protein [Source:ZFIN;Acc:ZDB-GENE-060906-3]
ENSDARG00000033832	214.911	2.23822	0.580088	3.85842	0.000114124	0.000790368	ampd1	adenosine monophosphate deaminase 1 (isoform M) [Source:ZFIN;Acc:ZDB-GENE-040426-1906]
ENSDARG00000097373	22.7461	2.23801	0.69432	3.22331	0.00126719	0.00627955
ENSDARG00000101073	64.6554	2.23791	0.56669	3.94909	7.84502e-05	0.000569118
ENSDARG00000036818	27.5764	2.23757	0.565842	3.9544	7.67264e-05	0.00055904	hyal3	hyaluronidase 3 [Source:ZFIN;Acc:ZDB-GENE-081104-366]
ENSDARG00000104118	307.591	2.23485	0.3819	5.85192	4.85917e-09	9.77233e-08	antxr2a	ANTXR cell adhesion molecule 2a [Source:ZFIN;Acc:ZDB-GENE-060526-14]
ENSDARG00000013771	41.3945	2.23478	0.71553	3.12326	0.00178861	0.00845455	ctss2.2	cathepsin S, ortholog 2, tandem duplicate 2 [Source:ZFIN;Acc:ZDB-GENE-050626-55]
ENSDARG00000078058	3378.1	2.23122	0.44957	4.96301	6.94078e-07	8.58996e-06	dip2a	disco-interacting protein 2 homolog A [Source:ZFIN;Acc:ZDB-GENE-091204-2]
ENSDARG00000076121	465.72	2.23083	0.365207	6.1084	1.00632e-09	2.30319e-08	smpd1	sphingomyelin phosphodiesterase 1 [Source:ZFIN;Acc:ZDB-GENE-110411-222]
ENSDARG00000012002	891.676	2.22888	0.363902	6.12495	9.07132e-10	2.09605e-08	slc38a7	solute carrier family 38 member 7 [Source:ZFIN;Acc:ZDB-GENE-040801-266]
ENSDARG00000076742	8099.56	2.22665	0.296152	7.51862	5.53589e-14	2.27727e-12	cyth1a	cytohesin 1a [Source:ZFIN;Acc:ZDB-GENE-030131-657]
ENSDARG00000020326	145.879	2.22177	0.561958	3.95362	7.69763e-05	0.000560566	tyk2	tyrosine kinase 2 [Source:ZFIN;Acc:ZDB-GENE-071116-4]
ENSDARG00000043436	34.3461	2.22163	0.721898	3.07749	0.00208752	0.00966962	c1ql1	complement C1q like 1 [Source:ZFIN;Acc:ZDB-GENE-041014-144]
ENSDARG00000053119	30.6329	2.22163	0.594984	3.73393	0.000188514	0.00121706	smpdl3a	sphingomyelin phosphodiesterase acid like 3A [Source:ZFIN;Acc:ZDB-GENE-050327-61]
ENSDARG00000104665	6826.8	2.22151	0.297097	7.4774	7.58047e-14	3.07179e-12	kirrel3l	kirre like nephrin family adhesion molecule 3, like [Source:ZFIN;Acc:ZDB-GENE-070831-1]
ENSDARG00000033437	612.181	2.21878	0.403309	5.50145	3.76685e-08	6.17479e-07	rps6ka1	ribosomal protein S6 kinase a, polypeptide 1 [Source:ZFIN;Acc:ZDB-GENE-060929-516]
ENSDARG00000020979	553.599	2.21748	0.686098	3.23201	0.00122921	0.00610948	ripor3	RIPOR family member 3 [Source:ZFIN;Acc:ZDB-GENE-050220-13]
ENSDARG00000073996	239.079	2.21653	0.374997	5.91079	3.40479e-09	7.06323e-08	PRICKLE3	prickle planar cell polarity protein 3 [Source:HGNC Symbol;Acc:HGNC:6645]
ENSDARG00000060012	818.683	2.21599	0.298264	7.42963	1.08905e-13	4.3562e-12	f2r	coagulation factor II (thrombin) receptor [Source:ZFIN;Acc:ZDB-GENE-060526-30]
ENSDARG00000070603	414.795	2.21455	0.434717	5.09425	3.50124e-07	4.66832e-06	hspa12a	heat shock protein 12A [Source:ZFIN;Acc:ZDB-GENE-031001-1]
ENSDARG00000073709	51.1923	2.21242	0.654922	3.37814	0.000729789	0.0038765	fam149a	family with sequence similarity 149 member A [Source:ZFIN;Acc:ZDB-GENE-081107-36]
ENSDARG00000063075	2035.64	2.2123	0.488888	4.52516	6.03484e-06	5.90436e-05	mtcl2	microtubule crosslinking factor 2 [Source:ZFIN;Acc:ZDB-GENE-090313-188]
ENSDARG00000110147	626.384	2.21185	0.384076	5.75888	8.46739e-09	1.60762e-07	C5H11orf54	zgc:85789 [Source:ZFIN;Acc:ZDB-GENE-030131-1069]
ENSDARG00000079742	323.952	2.21176	0.434604	5.08915	3.59678e-07	4.78177e-06
ENSDARG00000062289	36.8934	2.21072	0.541398	4.08336	4.43899e-05	0.000342261	edaradd	EDAR-associated death domain [Source:ZFIN;Acc:ZDB-GENE-050114-5]
ENSDARG00000017953	155.082	2.20998	0.592973	3.72696	0.000193807	0.00124652	tp73	tumor protein p73 [Source:ZFIN;Acc:ZDB-GENE-030814-2]
ENSDARG00000015891	380.06	2.20948	0.39905	5.53684	3.07975e-08	5.17342e-07	ptprea	protein tyrosine phosphatase receptor type Ea [Source:ZFIN;Acc:ZDB-GENE-100714-1]
ENSDARG00000042689	179.859	2.20796	0.449024	4.91724	8.77717e-07	1.05794e-05	zbtb37	zinc finger and BTB domain containing 37 [Source:ZFIN;Acc:ZDB-GENE-050208-621]
ENSDARG00000076767	59.5649	2.20605	0.44343	4.97497	6.52563e-07	8.15047e-06	pgfb	placental growth factor b [Source:ZFIN;Acc:ZDB-GENE-131127-445]
ENSDARG00000074527	212.772	2.20576	0.457207	4.82442	1.4041e-06	1.61189e-05	chst15	carbohydrate (N-acetylgalactosamine 4-sulfate 6-O) sulfotransferase 15 [Source:ZFIN;Acc:ZDB-GENE-131127-327]
ENSDARG00000060841	3386.56	2.20392	0.292374	7.53803	4.77136e-14	1.97775e-12	pik3c2a	phosphatidylinositol-4-phosphate 3-kinase, catalytic subunit type 2 alpha [Source:ZFIN;Acc:ZDB-GENE-030328-39]
ENSDARG00000056121	89.4849	2.20344	0.437119	5.04083	4.63522e-07	5.99982e-06	serac1	serine active site containing 1 [Source:ZFIN;Acc:ZDB-GENE-040616-1]
ENSDARG00000039034	56042.2	2.20299	0.305101	7.22055	5.17787e-13	1.93568e-11	marcksl1a	MARCKS-like 1a [Source:ZFIN;Acc:ZDB-GENE-040426-2146]
ENSDARG00000045519	111.514	2.20258	0.812139	2.71207	0.00668643	0.0257316	SFMBT2	Scm like with four mbt domains 2 [Source:HGNC Symbol;Acc:HGNC:20256]
ENSDARG00000112342	42.9179	2.19986	0.610829	3.60143	0.000316475	0.00190253
ENSDARG00000077523	249.537	2.19845	0.358155	6.13827	8.34262e-10	1.94841e-08	tdrd7b	tudor domain containing 7 b [Source:ZFIN;Acc:ZDB-GENE-150109-14]
ENSDARG00000089399	28.5094	2.19787	0.757361	2.90202	0.00370769	0.0156858	tmem176l.2	transmembrane protein 176l.2 [Source:ZFIN;Acc:ZDB-GENE-080829-12]
ENSDARG00000077882	57.91	2.19675	0.585174	3.75401	0.00017403	0.00113668	ccn5	cellular communication network factor 5 [Source:ZFIN;Acc:ZDB-GENE-060223-1]
ENSDARG00000077308	159.113	2.19544	0.530961	4.13484	3.55196e-05	0.000282285	gpr84	G protein-coupled receptor 84 [Source:ZFIN;Acc:ZDB-GENE-070928-33]
ENSDARG00000101146	423.38	2.1942	0.706601	3.10529	0.00190094	0.00893884
ENSDARG00000038668	104.615	2.19362	0.435205	5.04042	4.64507e-07	6.00184e-06	gbp1	guanylate binding protein 1 [Source:ZFIN;Acc:ZDB-GENE-040718-32]
ENSDARG00000038052	19.5948	2.19255	0.703097	3.11842	0.00181823	0.00858147
ENSDARG00000054930	685.609	2.19124	0.413898	5.29416	1.19566e-07	1.75946e-06	tpra1	transmembrane protein, adipocyte asscociated 1 [Source:ZFIN;Acc:ZDB-GENE-030131-4146]
ENSDARG00000074561	31.1825	2.18922	0.626232	3.49586	0.000472541	0.00267546	slc47a3	solute carrier family 47 member 3 [Source:ZFIN;Acc:ZDB-GENE-130530-755]
ENSDARG00000075369	5613.57	2.189	0.369503	5.92416	3.13898e-09	6.56196e-08	nck1b	NCK adaptor protein 1b [Source:ZFIN;Acc:ZDB-GENE-090317-1]
ENSDARG00000088440	3858.09	2.18892	0.284155	7.70328	1.32618e-14	5.73797e-13	ssh2a	slingshot protein phosphatase 2a [Source:ZFIN;Acc:ZDB-GENE-030131-3810]
ENSDARG00000044002	251.254	2.18735	0.35525	6.1572	7.40413e-10	1.74612e-08	cyp2x7	cytochrome P450, family 2, subfamily X, polypeptide 7 [Source:ZFIN;Acc:ZDB-GENE-110114-2]
ENSDARG00000102025	173.142	2.18662	0.439848	4.97132	6.64995e-07	8.29144e-06	znf644b	zinc finger protein 644b [Source:ZFIN;Acc:ZDB-GENE-120214-23]
ENSDARG00000054539	2299.98	2.18599	0.310778	7.03393	2.00792e-12	6.96679e-11	lrp10	low density lipoprotein receptor-related protein 10 [Source:ZFIN;Acc:ZDB-GENE-140418-2]
ENSDARG00000061791	56.3873	2.18439	0.465652	4.69103	2.7184e-06	2.91429e-05	nyx	nyctalopin [Source:ZFIN;Acc:ZDB-GENE-061026-3]
ENSDARG00000079731	3841.64	2.18399	0.348306	6.27033	3.60276e-10	9.0152e-09	kif13ba	kinesin family member 13Ba [Source:ZFIN;Acc:ZDB-GENE-070521-1]
ENSDARG00000060149	252.097	2.18048	0.428506	5.08858	3.60756e-07	4.79242e-06	ablim1a	actin binding LIM protein 1a [Source:ZFIN;Acc:ZDB-GENE-080219-41]
ENSDARG00000031817	74.3152	2.1798	0.645099	3.37902	0.000727459	0.00386602	trim2a	tripartite motif containing 2a [Source:ZFIN;Acc:ZDB-GENE-050327-99]
ENSDARG00000078901	61.6834	2.17977	0.595874	3.6581	0.00025409	0.00157142	anks1ab	ankyrin repeat and sterile alpha motif domain containing 1Ab [Source:ZFIN;Acc:ZDB-GENE-110107-1]
ENSDARG00000102273	20.0149	2.17973	0.778445	2.80011	0.00510849	0.0205818
ENSDARG00000096367	30.4074	2.17904	0.552829	3.94162	8.0934e-05	0.000583945
ENSDARG00000090396	235.156	2.17794	0.540481	4.02963	5.58636e-05	0.000419556	si:cabz01074946.1	si:cabz01074946.1 [Source:ZFIN;Acc:ZDB-GENE-160113-134]
ENSDARG00000077399	55.264	2.1777	0.591422	3.68215	0.000231277	0.00145057	ubash3bb	ubiquitin associated and SH3 domain containing Bb [Source:ZFIN;Acc:ZDB-GENE-080724-6]
ENSDARG00000062025	6391.41	2.17752	0.688122	3.16444	0.0015538	0.00748472	cpox	coproporphyrinogen oxidase [Source:ZFIN;Acc:ZDB-GENE-030131-9884]
ENSDARG00000079771	123.351	2.17598	0.497569	4.37323	1.22423e-05	0.0001107	pea15	proliferation and apoptosis adaptor protein 15 [Source:ZFIN;Acc:ZDB-GENE-170119-2]
ENSDARG00000103271	1011.22	2.17597	0.301783	7.21037	5.58012e-13	2.0718e-11	pla2g15	phospholipase A2, group XV [Source:ZFIN;Acc:ZDB-GENE-030131-6948]
ENSDARG00000038681	89.4857	2.17522	0.525609	4.13848	3.49615e-05	0.000278564	mfap4.13	microfibril associated protein 4, tandem duplicate 13 [Source:ZFIN;Acc:ZDB-GENE-110408-28]
ENSDARG00000079463	585.354	2.17196	0.320893	6.7685	1.30123e-11	4.07832e-10	man2b2	mannosidase, alpha, class 2B, member 2 [Source:ZFIN;Acc:ZDB-GENE-140106-166]
ENSDARG00000077677	132.006	2.17163	0.547408	3.96711	7.27493e-05	0.000532923	PDGFD	platelet derived growth factor D [Source:HGNC Symbol;Acc:HGNC:30620]
ENSDARG00000007289	177.797	2.1713	0.628318	3.45573	0.000548796	0.00303458
ENSDARG00000038446	6202.65	2.17111	0.496622	4.37176	1.23249e-05	0.000111216	nrp2b	neuropilin 2b [Source:ZFIN;Acc:ZDB-GENE-040611-3]
ENSDARG00000101293	2278.9	2.16899	0.280219	7.74034	9.91545e-15	4.37731e-13	pkn2b	protein kinase N2b [Source:ZFIN;Acc:ZDB-GENE-061013-393]
ENSDARG00000018782	1410.9	2.167	0.595056	3.64167	0.000270872	0.00166243	kdm4aa	lysine (K)-specific demethylase 4A, genome duplicate a [Source:ZFIN;Acc:ZDB-GENE-110609-4]
ENSDARG00000013795	751.732	2.166	0.440411	4.91813	8.73741e-07	1.05431e-05	hps4	HPS4 biogenesis of lysosomal organelles complex 3 subunit 2 [Source:ZFIN;Acc:ZDB-GENE-040426-1068]
ENSDARG00000078615	732.855	2.1646	0.405057	5.34394	9.09474e-08	1.36894e-06	USP53	ubiquitin specific peptidase 53 [Source:HGNC Symbol;Acc:HGNC:29255]
ENSDARG00000003144	162.904	2.16353	0.403413	5.36306	8.18224e-08	1.24453e-06	pxmp2	peroxisomal membrane protein 2 [Source:ZFIN;Acc:ZDB-GENE-040912-184]
ENSDARG00000095106	17.654	2.16348	0.674706	3.20656	0.00134334	0.00659971
ENSDARG00000104588	54.3994	2.16346	0.842171	2.56891	0.0102019	0.0365834	si:ch73-368j24.8	si:ch73-368j24.8 [Source:ZFIN;Acc:ZDB-GENE-160113-28]
ENSDARG00000053159	1631.95	2.16209	0.401784	5.38123	7.39783e-08	1.13636e-06	zgc:110626	zgc:110626 [Source:ZFIN;Acc:ZDB-GENE-050417-447]
ENSDARG00000074289	245.999	2.16163	0.471694	4.58269	4.59032e-06	4.63627e-05	tuba4l	tubulin, alpha 4 like [Source:ZFIN;Acc:ZDB-GENE-030131-5588]
ENSDARG00000113458	14.7272	2.16067	0.838975	2.57537	0.0100134	0.0360205
ENSDARG00000099694	850.75	2.15848	0.320301	6.73889	1.59598e-11	4.938e-10	neurl1b	neuralized E3 ubiquitin protein ligase 1B [Source:ZFIN;Acc:ZDB-GENE-050522-102]
ENSDARG00000117069	83.1848	2.15763	0.437725	4.92918	8.25736e-07	1.00084e-05
ENSDARG00000105428	654.109	2.15757	0.324782	6.64315	3.07046e-11	9.08589e-10
ENSDARG00000006094	814.782	2.15743	0.550367	3.91999	8.85529e-05	0.000632687	igf2r	insulin-like growth factor 2 receptor [Source:ZFIN;Acc:ZDB-GENE-041014-300]
ENSDARG00000099113	415.772	2.15661	0.395229	5.45661	4.85305e-08	7.77347e-07	UNC13B	unc-13 homolog B [Source:HGNC Symbol;Acc:HGNC:12566]
ENSDARG00000059354	849.508	2.15641	0.305544	7.05762	1.6938e-12	5.94334e-11	glmp	glycosylated lysosomal membrane protein [Source:ZFIN;Acc:ZDB-GENE-040912-142]
ENSDARG00000102911	299.243	2.15484	0.511638	4.21164	2.53518e-05	0.000210973	iffo2b	intermediate filament family orphan 2b [Source:ZFIN;Acc:ZDB-GENE-121030-9]
ENSDARG00000099351	5597.56	2.15391	0.522824	4.11976	3.79266e-05	0.000298466	igfbp1a	insulin-like growth factor binding protein 1a [Source:ZFIN;Acc:ZDB-GENE-021231-1]
ENSDARG00000087018	67.7529	2.15383	0.461107	4.67099	2.9975e-06	3.17589e-05
ENSDARG00000078221	36.4223	2.15173	0.670935	3.20707	0.00134096	0.00659058	plekha2	pleckstrin homology domain containing A2 [Source:ZFIN;Acc:ZDB-GENE-081105-163]
ENSDARG00000098181	562.273	2.15111	0.361089	5.95729	2.5646e-09	5.4934e-08	zgc:113184	zgc:113184 [Source:ZFIN;Acc:ZDB-GENE-050522-9]
ENSDARG00000042122	77.2378	2.15084	0.478675	4.49333	7.0119e-06	6.75529e-05	acot11b	acyl-CoA thioesterase 11b [Source:ZFIN;Acc:ZDB-GENE-051127-37]
ENSDARG00000060482	55.2953	2.15055	0.563536	3.81616	0.000135544	0.000917308	mid1	midline 1 [Source:ZFIN;Acc:ZDB-GENE-110411-205]
ENSDARG00000034817	651.828	2.15016	0.351627	6.11488	9.66304e-10	2.21862e-08	asah1b	N-acylsphingosine amidohydrolase (acid ceramidase) 1b [Source:ZFIN;Acc:ZDB-GENE-040426-1512]
ENSDARG00000091728	49.0916	2.14807	0.878708	2.44457	0.0145024	0.0489881		zgc:114046 [Source:NCBI gene (formerly Entrezgene);Acc:541335]
ENSDARG00000059342	121.055	2.14619	0.418062	5.13367	2.84146e-07	3.87423e-06	avil	advillin [Source:ZFIN;Acc:ZDB-GENE-060421-6683]
ENSDARG00000103934	106.028	2.14452	0.616366	3.4793	0.000502729	0.00281788
ENSDARG00000061654	3423.58	2.14133	0.320161	6.68831	2.25763e-11	6.82948e-10	wwc3	WWC family member 3 [Source:ZFIN;Acc:ZDB-GENE-070209-229]
ENSDARG00000102612	88.5599	2.13989	0.471662	4.53691	5.70844e-06	5.62811e-05	slc15a4	solute carrier family 15 member 4 [Source:ZFIN;Acc:ZDB-GENE-040426-1047]
ENSDARG00000071024	462.844	2.13952	0.440225	4.86006	1.17349e-06	1.38148e-05	zgc:171679	zgc:171679 [Source:ZFIN;Acc:ZDB-GENE-071004-95]
ENSDARG00000018716	243.024	2.13638	0.533804	4.00218	6.27617e-05	0.000466365	DGKH	diacylglycerol kinase eta [Source:HGNC Symbol;Acc:HGNC:2854]
ENSDARG00000043006	647.389	2.13609	0.377609	5.65687	1.54155e-08	2.76607e-07	gnav1	guanine nucleotide binding protein (G protein) alpha v1 [Source:ZFIN;Acc:ZDB-GENE-081031-92]
ENSDARG00000057206	4493.4	2.13461	0.722577	2.95416	0.00313525	0.0136032	nmt1b	N-myristoyltransferase 1b [Source:ZFIN;Acc:ZDB-GENE-081222-3]
ENSDARG00000060200	174.215	2.13345	0.423268	5.04044	4.64468e-07	6.00184e-06	rgs14b	regulator of G protein signaling 14b [Source:ZFIN;Acc:ZDB-GENE-101006-2]
ENSDARG00000112644	3606.47	2.13314	0.303428	7.03012	2.06355e-12	7.14839e-11	st6galnac	ST6 (alpha-N-acetyl-neuraminyl-2,3-beta-galactosyl-1,3)-N-acetylgalactosaminide alpha-2,6-sialyltransferase [Source:ZFIN;Acc:ZDB-GENE-050309-58]
ENSDARG00000058128	33883.4	2.13089	0.280533	7.59584	3.05792e-14	1.29186e-12	msna	moesin a [Source:ZFIN;Acc:ZDB-GENE-021211-2]
ENSDARG00000037924	1177.6	2.12945	0.291737	7.29921	2.89468e-13	1.10886e-11	gna13b	guanine nucleotide binding protein (G protein), alpha 13b [Source:ZFIN;Acc:ZDB-GENE-030131-8277]
ENSDARG00000067672	283.037	2.129	0.607178	3.50638	0.000454246	0.00258684	card9	caspase recruitment domain family, member 9 [Source:ZFIN;Acc:ZDB-GENE-060531-94]
ENSDARG00000111585	343.362	2.12832	0.531561	4.00391	6.23036e-05	0.000463436
ENSDARG00000062972	5854.16	2.12676	0.32381	6.56792	5.10213e-11	1.46006e-09	hip1	huntingtin interacting protein 1 [Source:ZFIN;Acc:ZDB-GENE-010328-15]
ENSDARG00000104278	195.067	2.1253	0.41014	5.1819	2.19634e-07	3.07666e-06	slc2a8	solute carrier family 2 member 8 [Source:ZFIN;Acc:ZDB-GENE-030829-25]
ENSDARG00000034643	6053.42	2.12301	0.414258	5.12486	2.97757e-07	4.03701e-06	fhl3a	four and a half LIM domains 3a [Source:ZFIN;Acc:ZDB-GENE-030131-4741]
ENSDARG00000077778	523.886	2.12189	0.533761	3.97536	7.02725e-05	0.000515997	adamts9	ADAM metallopeptidase with thrombospondin type 1 motif, 9 [Source:ZFIN;Acc:ZDB-GENE-070814-6]
ENSDARG00000093574	33.0284	2.12178	0.680113	3.11974	0.00181009	0.0085449
ENSDARG00000012271	840.66	2.12047	0.360544	5.8813	4.07046e-09	8.34848e-08	pacc1	proton activated chloride channel 1 [Source:ZFIN;Acc:ZDB-GENE-040426-1173]
ENSDARG00000098733	766.06	2.1194	0.464835	4.55947	5.12817e-06	5.12581e-05	PXDN	peroxidasin [Source:HGNC Symbol;Acc:HGNC:14966]
ENSDARG00000053479	1103.02	2.11932	0.497277	4.26186	2.02731e-05	0.000172814	gdf6a	growth differentiation factor 6a [Source:ZFIN;Acc:ZDB-GENE-980526-373]
ENSDARG00000020000	8106.14	2.11848	0.269894	7.84932	4.18291e-15	1.90645e-13	sh3bp4a	SH3-domain binding protein 4a [Source:ZFIN;Acc:ZDB-GENE-040303-3]
ENSDARG00000036147	1996.89	2.11616	0.39208	5.39725	6.76685e-08	1.05284e-06	ano5b	anoctamin 5b [Source:ZFIN;Acc:ZDB-GENE-061215-108]
ENSDARG00000103715	14.465	2.11573	0.751285	2.81615	0.00486031	0.0197356
ENSDARG00000061214	2759.9	2.11363	0.365535	5.78228	7.36938e-09	1.42278e-07	lpin2	lipin 2 [Source:ZFIN;Acc:ZDB-GENE-060503-153]
ENSDARG00000003041	314.54	2.11319	0.585258	3.6107	0.000305368	0.00184341
ENSDARG00000071113	2148.62	2.11215	0.377546	5.59443	2.21346e-08	3.83996e-07	xirp2a	xin actin binding repeat containing 2a [Source:ZFIN;Acc:ZDB-GENE-040108-7]
ENSDARG00000015356	463.544	2.10867	0.435541	4.8415	1.28861e-06	1.49671e-05
ENSDARG00000073753	2983.9	2.10709	0.39496	5.33495	9.55718e-08	1.4316e-06	tacc1	transforming, acidic coiled-coil containing protein 1 [Source:ZFIN;Acc:ZDB-GENE-090521-5]
ENSDARG00000068374	130.08	2.10664	0.466684	4.51407	6.35963e-06	6.18868e-05	si:ch211-132b12.7	si:ch211-132b12.7 [Source:ZFIN;Acc:ZDB-GENE-050419-250]
ENSDARG00000006603	2858.59	2.10484	0.331413	6.35111	2.13769e-10	5.56723e-09	csrp1a	cysteine and glycine-rich protein 1a [Source:ZFIN;Acc:ZDB-GENE-030909-4]
ENSDARG00000079784	768.734	2.10476	0.390078	5.39575	6.82379e-08	1.05866e-06	tmem71	transmembrane protein 71 [Source:ZFIN;Acc:ZDB-GENE-070912-222]
ENSDARG00000100383	16.2536	2.10439	0.80675	2.60848	0.00909446	0.0332601	il10ra	interleukin 10 receptor, alpha [Source:ZFIN;Acc:ZDB-GENE-070905-4]
ENSDARG00000060326	88.9261	2.1042	0.574505	3.66263	0.000249636	0.00154652	map1sb	microtubule-associated protein 1Sb [Source:ZFIN;Acc:ZDB-GENE-070912-412]
ENSDARG00000017367	256.329	2.10038	0.311189	6.74954	1.48318e-11	4.62191e-10	rhbdf1b	rhomboid 5 homolog 1b (Drosophila) [Source:ZFIN;Acc:ZDB-GENE-130531-6]
ENSDARG00000018312	1106.71	2.10016	0.321268	6.5371	6.27224e-11	1.77387e-09	rell1	RELT like 1 [Source:ZFIN;Acc:ZDB-GENE-161213-2]
ENSDARG00000017569	320.096	2.10007	0.414813	5.06269	4.13392e-07	5.40896e-06	reep3a	receptor accessory protein 3a [Source:ZFIN;Acc:ZDB-GENE-051127-47]
ENSDARG00000016765	1011.5	2.09635	0.321431	6.52194	6.94051e-11	1.95017e-09	scamp3	secretory carrier membrane protein 3 [Source:ZFIN;Acc:ZDB-GENE-041114-33]
ENSDARG00000018397	2582.27	2.09589	0.317222	6.60702	3.92129e-11	1.14017e-09	hpca	hippocalcin [Source:ZFIN;Acc:ZDB-GENE-040426-1683]
ENSDARG00000011573	29.441	2.0956	0.660166	3.17435	0.00150171	0.00728386	abcb11a	ATP-binding cassette, sub-family B (MDR/TAP), member 11a [Source:ZFIN;Acc:ZDB-GENE-050517-13]
ENSDARG00000026335	106.055	2.09516	0.444408	4.71451	2.42294e-06	2.64321e-05	susd4	sushi domain containing 4 [Source:ZFIN;Acc:ZDB-GENE-110511-1]
ENSDARG00000014239	466.478	2.09457	0.399055	5.24882	1.53079e-07	2.20629e-06
ENSDARG00000069407	32.7093	2.09416	0.572195	3.65988	0.000252338	0.00156192	zgc:194990	zgc:194990 [Source:ZFIN;Acc:ZDB-GENE-081022-171]
ENSDARG00000074843	1208.2	2.09411	0.332023	6.30712	2.84278e-10	7.22167e-09	PHLDB2	pleckstrin homology like domain family B member 2 [Source:HGNC Symbol;Acc:HGNC:29573]
ENSDARG00000004392	1899.28	2.09294	0.676234	3.09499	0.00196818	0.00918737	hdr	hematopoietic death receptor [Source:ZFIN;Acc:ZDB-GENE-030826-5]
ENSDARG00000018441	720.694	2.09237	0.325822	6.4218	1.34668e-10	3.64258e-09	heg1	heart development protein with EGF-like domains 1 [Source:ZFIN;Acc:ZDB-GENE-040714-1]
ENSDARG00000021455	1456.84	2.08865	0.458717	4.55325	5.28233e-06	5.26777e-05	strbp	spermatid perinuclear RNA binding protein [Source:ZFIN;Acc:ZDB-GENE-030729-18]
ENSDARG00000038938	658.004	2.08575	0.361994	5.76183	8.32047e-09	1.58527e-07	ITPRID2	ITPR interacting domain containing 2 [Source:HGNC Symbol;Acc:HGNC:11319]
ENSDARG00000042557	545.921	2.08569	0.320775	6.50203	7.92437e-11	2.20663e-09	rnf144ab	ring finger protein 144ab [Source:ZFIN;Acc:ZDB-GENE-040718-486]
ENSDARG00000079104	2879.67	2.08558	0.288877	7.21961	5.21379e-13	1.94577e-11	mfhas1	multifunctional ROCO family signaling regulator 1 [Source:ZFIN;Acc:ZDB-GENE-080917-20]
ENSDARG00000098946	3794.71	2.08445	0.365812	5.69815	1.21117e-08	2.2256e-07	pald1a	phosphatase domain containing paladin 1a [Source:ZFIN;Acc:ZDB-GENE-030804-26]
ENSDARG00000103638	54.3109	2.08227	0.56227	3.70332	0.000212796	0.00135105	nectin3a	nectin cell adhesion molecule 3a [Source:ZFIN;Acc:ZDB-GENE-130530-670]
ENSDARG00000112647	53.5998	2.07624	0.82152	2.52731	0.0114939	0.0404878	si:dkey-108k21.24	si:dkey-108k21.24 [Source:NCBI gene (formerly Entrezgene);Acc:103909882]
ENSDARG00000069708	2662.95	2.07618	0.353379	5.87522	4.22292e-09	8.62858e-08	cdc34a	cell division cycle 34 homolog (S. cerevisiae) a [Source:ZFIN;Acc:ZDB-GENE-040426-713]
ENSDARG00000102883	16165.5	2.07573	0.441973	4.6965	2.64652e-06	2.85698e-05	SPTBN1	spectrin, beta, non-erythrocytic 1 [Source:NCBI gene (formerly Entrezgene);Acc:553451]
ENSDARG00000017794	629.143	2.07548	0.342998	6.051	1.43949e-09	3.21333e-08	sdr16c5b	short chain dehydrogenase/reductase family 16C, member 5b [Source:ZFIN;Acc:ZDB-GENE-040426-2861]
ENSDARG00000018393	853.685	2.07525	0.444685	4.66679	3.05936e-06	3.23512e-05	kank2	KN motif and ankyrin repeat domains 2 [Source:ZFIN;Acc:ZDB-GENE-040724-121]
ENSDARG00000038010	1512.48	2.07501	0.336908	6.15899	7.32103e-10	1.73078e-08	rac2	Rac family small GTPase 2 [Source:ZFIN;Acc:ZDB-GENE-040625-27]
ENSDARG00000104404	1681.38	2.07418	0.325848	6.36547	1.94692e-10	5.1257e-09	b4galt1l	DP-Gal:betaGlcNAc beta 1,4- galactosyltransferase, polypeptide 1, like [Source:ZFIN;Acc:ZDB-GENE-061013-84]
ENSDARG00000029764	7180.64	2.07371	0.375109	5.52829	3.23364e-08	5.3861e-07	mef2ca	myocyte enhancer factor 2ca [Source:ZFIN;Acc:ZDB-GENE-980526-253]
ENSDARG00000010155	3326.61	2.07303	0.312109	6.64199	3.09466e-11	9.14504e-10	abi1a	abl-interactor 1a [Source:ZFIN;Acc:ZDB-GENE-040426-1701]
ENSDARG00000060072	22.7292	2.06962	0.640736	3.23006	0.00123763	0.00614853	abi3a	ABI family, member 3a [Source:ZFIN;Acc:ZDB-GENE-060929-958]
ENSDARG00000100869	757.614	2.06821	0.395507	5.22925	1.702e-07	2.42887e-06	ADCY9	adenylate cyclase 9 [Source:HGNC Symbol;Acc:HGNC:240]
ENSDARG00000110341	14.7272	2.06777	0.825602	2.50456	0.0122602	0.0426682	hsd11b1lb	hydroxysteroid (11-beta) dehydrogenase 1-like b [Source:ZFIN;Acc:ZDB-GENE-101130-4]
ENSDARG00000020898	206.547	2.06559	0.432271	4.77846	1.76639e-06	1.98685e-05	cyb5r4	cytochrome b5 reductase 4 [Source:ZFIN;Acc:ZDB-GENE-050522-225]
ENSDARG00000068711	86.5608	2.06511	0.468803	4.40507	1.05752e-05	9.73273e-05	crfb4	cytokine receptor family member b4 [Source:ZFIN;Acc:ZDB-GENE-070905-3]
ENSDARG00000098801	456.798	2.06473	0.509317	4.05392	5.03656e-05	0.000382899	sbno2a	strawberry notch homolog 2a [Source:ZFIN;Acc:ZDB-GENE-100629-3]
ENSDARG00000094491	39.5001	2.06435	0.602	3.42916	0.000605449	0.00330079
ENSDARG00000014303	1888.05	2.06423	0.315007	6.55298	5.64003e-11	1.60342e-09	vac14	vac14 homolog (S. cerevisiae) [Source:ZFIN;Acc:ZDB-GENE-040912-82]
ENSDARG00000023868	1258.18	2.0636	0.329228	6.26798	3.65765e-10	9.13152e-09	si:dkey-172h23.2	si:dkey-172h23.2 [Source:ZFIN;Acc:ZDB-GENE-141212-258]
ENSDARG00000096888	50.1045	2.06155	0.691596	2.98086	0.00287441	0.0126356	serpinb1l4	serpin peptidase inhibitor, clade B (ovalbumin), member 1, like 4 [Source:ZFIN;Acc:ZDB-GENE-030131-7169]
ENSDARG00000035837	494.567	2.06077	0.460307	4.47694	7.57195e-06	7.22913e-05	mosmob	modulator of smoothened b [Source:ZFIN;Acc:ZDB-GENE-060929-1030]
ENSDARG00000091548	864.699	2.06048	0.334473	6.16037	7.25752e-10	1.71901e-08	stard9	StAR-related lipid transfer (START) domain containing 9 [Source:ZFIN;Acc:ZDB-GENE-111111-11]
ENSDARG00000105009	2772.13	2.058	0.353647	5.81937	5.90696e-09	1.16424e-07	ddah2	DDAH family member 2, ADMA-independent [Source:ZFIN;Acc:ZDB-GENE-030131-913]
ENSDARG00000025826	2554.39	2.05773	0.335896	6.12608	9.00687e-10	2.08338e-08	gna12a	guanine nucleotide binding protein (G protein) alpha 12a [Source:ZFIN;Acc:ZDB-GENE-050221-1]
ENSDARG00000020086	5755.49	2.05613	0.37735	5.44887	5.06897e-08	8.08768e-07	nuak1a	NUAK family, SNF1-like kinase, 1a [Source:ZFIN;Acc:ZDB-GENE-041210-122]
ENSDARG00000103736	77.146	2.05471	0.509719	4.03106	5.55259e-05	0.000417453	gramd2aa	GRAM domain containing 2Aa [Source:ZFIN;Acc:ZDB-GENE-040724-9]
ENSDARG00000012353	26.3951	2.05194	0.695795	2.94905	0.00318748	0.0138105	vipr2	vasoactive intestinal peptide receptor 2 [Source:ZFIN;Acc:ZDB-GENE-010406-4]
ENSDARG00000069318	331.982	2.05191	0.374153	5.48416	4.15439e-08	6.74715e-07	EFR3B	EFR3 homolog B [Source:HGNC Symbol;Acc:HGNC:29155]
ENSDARG00000008165	89.8462	2.05093	0.384773	5.33023	9.80884e-08	1.46727e-06	caspa	caspase a [Source:ZFIN;Acc:ZDB-GENE-000616-3]
ENSDARG00000068863	166.947	2.05027	0.731171	2.80409	0.00504581	0.0203633	si:dkey-98f17.5	si:dkey-98f17.5 [Source:ZFIN;Acc:ZDB-GENE-060526-354]
ENSDARG00000091209	433.763	2.0492	0.469038	4.36894	1.24853e-05	0.000112477	ucp3	uncoupling protein 3 [Source:ZFIN;Acc:ZDB-GENE-040426-1317]
ENSDARG00000032963	6280.38	2.04615	0.589543	3.47073	0.000519039	0.00289139	her12	hairy-related 12 [Source:ZFIN;Acc:ZDB-GENE-040824-5]
ENSDARG00000054973	5554.08	2.04536	0.32779	6.23986	4.37963e-10	1.07608e-08	itsn2b	intersectin 2b [Source:ZFIN;Acc:ZDB-GENE-050309-102]
ENSDARG00000108441	225.991	2.04338	0.415893	4.91324	8.95856e-07	1.07741e-05
ENSDARG00000006508	517.166	2.04244	0.451443	4.52424	6.06124e-06	5.92485e-05	pip5k1bb	phosphatidylinositol-4-phosphate 5-kinase, type I, beta b [Source:ZFIN;Acc:ZDB-GENE-040912-141]
ENSDARG00000033182	746.895	2.04051	0.499831	4.0824	4.45733e-05	0.000343309	arl4ab	ADP-ribosylation factor-like 4ab [Source:ZFIN;Acc:ZDB-GENE-030219-167]
ENSDARG00000014793	6506	2.03896	0.381892	5.3391	9.34102e-08	1.40115e-06	ehd1b	EH-domain containing 1b [Source:ZFIN;Acc:ZDB-GENE-030131-2069]
ENSDARG00000060688	185.336	2.03871	0.434729	4.68962	2.73715e-06	2.93006e-05	trim69	tripartite motif containing 69 [Source:ZFIN;Acc:ZDB-GENE-030131-857]
ENSDARG00000033104	19.3515	2.03844	0.702605	2.90126	0.00371662	0.0157083	tmc2a	transmembrane channel-like 2a [Source:ZFIN;Acc:ZDB-GENE-060526-280]
ENSDARG00000089475	35400.1	2.0383	0.613507	3.32237	0.00089255	0.00462788	hbae1.2	hemoglobin, alpha embryonic 1.2 [Source:ZFIN;Acc:ZDB-GENE-170302-1]
ENSDARG00000062297	23.1896	2.03758	0.722998	2.81824	0.00482875	0.0196185	soat1	sterol O-acyltransferase 1 [Source:ZFIN;Acc:ZDB-GENE-081105-177]
ENSDARG00000058988	49.3096	2.03738	0.694891	2.93194	0.00336847	0.0144648	kcnj15	potassium inwardly rectifying channel subfamily J member 15 [Source:ZFIN;Acc:ZDB-GENE-150928-1]
ENSDARG00000099149	359.764	2.03325	0.412556	4.92841	8.28994e-07	1.00367e-05	hs3st3b1a	heparan sulfate (glucosamine) 3-O-sulfotransferase 3B1a [Source:ZFIN;Acc:ZDB-GENE-070202-4]
ENSDARG00000090873	24.255	2.02962	0.632004	3.21141	0.00132085	0.00650986	ccl34a.4	chemokine (C-C motif) ligand 34a, duplicate 4 [Source:ZFIN;Acc:ZDB-GENE-070912-32]
ENSDARG00000045006	260.551	2.02833	0.426678	4.75377	1.99656e-06	2.21704e-05	ptprga	protein tyrosine phosphatase receptor type Ga [Source:ZFIN;Acc:ZDB-GENE-101101-4]
ENSDARG00000103483	864.092	2.02825	0.4152	4.88499	1.03432e-06	1.22762e-05	litaf	lipopolysaccharide-induced TNF factor [Source:ZFIN;Acc:ZDB-GENE-040704-23]
ENSDARG00000029431	94.4435	2.02811	0.52037	3.89743	9.72194e-05	0.000687371	prr5l	proline rich 5 like [Source:ZFIN;Acc:ZDB-GENE-120411-9]
ENSDARG00000104592	27.814	2.02699	0.569724	3.55785	0.000373901	0.0021878
ENSDARG00000028583	43.18	2.02651	0.512575	3.95359	7.69875e-05	0.000560566	slc16a3a	solute carrier family 16 member 3a [Source:ZFIN;Acc:ZDB-GENE-061009-16]
ENSDARG00000063730	122.291	2.025	0.608596	3.32733	0.000876819	0.00456593	osbpl6	oxysterol binding protein-like 6 [Source:ZFIN;Acc:ZDB-GENE-070912-206]
ENSDARG00000099313	1976.3	2.02403	0.329991	6.13359	8.59152e-10	1.9958e-08	naga	N-acetylgalactosaminidase, alpha [Source:ZFIN;Acc:ZDB-GENE-051113-256]
ENSDARG00000053113	440.206	2.02186	0.337251	5.99513	2.03318e-09	4.41606e-08	ly75	lymphocyte antigen 75 [Source:ZFIN;Acc:ZDB-GENE-050309-166]
ENSDARG00000097420	37.5915	2.02025	0.654503	3.08669	0.00202401	0.00942773
ENSDARG00000101209	13987.1	2.02022	0.312248	6.46991	9.8063e-11	2.70639e-09	lamb1a	laminin, beta 1a [Source:ZFIN;Acc:ZDB-GENE-021226-1]
ENSDARG00000094809	1088.72	2.01986	0.434792	4.64558	3.3913e-06	3.56012e-05	ms4a17a.11	membrane-spanning 4-domains, subfamily A, member 17A.11 [Source:ZFIN;Acc:ZDB-GENE-050417-157]
ENSDARG00000008867	5575.51	2.01934	0.310112	6.51163	7.43386e-11	2.08071e-09	rap1b	RAP1B, member of RAS oncogene family [Source:ZFIN;Acc:ZDB-GENE-030131-9662]
ENSDARG00000062964	11.9675	2.01755	0.781808	2.58062	0.0098623	0.0355886	si:dkey-246g23.2	si:dkey-246g23.2 [Source:ZFIN;Acc:ZDB-GENE-050419-100]
ENSDARG00000098135	2702.48	2.01702	0.377178	5.34766	8.90968e-08	1.34481e-06	stk40	serine/threonine kinase 40 [Source:ZFIN;Acc:ZDB-GENE-030131-4831]
ENSDARG00000114334	75.152	2.01242	0.752653	2.67377	0.0075004	0.028327	zgc:173552	zgc:173552 [Source:ZFIN;Acc:ZDB-GENE-080220-24]
ENSDARG00000014311	445.095	2.01123	0.403321	4.98668	6.14244e-07	7.72966e-06	pgghg	protein-glucosylgalactosylhydroxylysine glucosidase [Source:ZFIN;Acc:ZDB-GENE-061103-319]
ENSDARG00000062967	49.4635	2.01115	0.532335	3.77798	0.000158108	0.00104777	kcng4a	potassium voltage-gated channel, subfamily G, member 4a [Source:ZFIN;Acc:ZDB-GENE-050419-11]
ENSDARG00000088672	124.162	2.01065	0.437961	4.59094	4.41248e-06	4.49527e-05	zmp:0000000936	zmp:0000000936 [Source:ZFIN;Acc:ZDB-GENE-130530-939]
ENSDARG00000090980	343.668	2.01031	0.365308	5.50306	3.73246e-08	6.12303e-07	apof	apolipoprotein F [Source:ZFIN;Acc:ZDB-GENE-031204-36]
ENSDARG00000093702	156.059	2.00912	0.503397	3.99113	6.57599e-05	0.000486938	si:dkey-126g1.9	si:dkey-126g1.9 [Source:ZFIN;Acc:ZDB-GENE-030131-9862]
ENSDARG00000038442	6308.69	2.00858	0.343849	5.84147	5.1743e-09	1.03296e-07	plcg1	phospholipase C, gamma 1 [Source:ZFIN;Acc:ZDB-GENE-030421-3]
ENSDARG00000007494	1171.55	2.00725	0.314566	6.38102	1.7591e-10	4.68232e-09	st3gal8	ST3 beta-galactoside alpha-2,3-sialyltransferase 8 [Source:ZFIN;Acc:ZDB-GENE-050417-286]
ENSDARG00000063036	1020	2.00715	0.389941	5.14732	2.64229e-07	3.63461e-06	psd2	pleckstrin and Sec7 domain containing 2 [Source:ZFIN;Acc:ZDB-GENE-030131-3033]
ENSDARG00000008333	4566.41	2.00665	0.63723	3.14902	0.00163819	0.00784251	znfl2a	zinc finger-like gene 2a [Source:ZFIN;Acc:ZDB-GENE-030828-7]
ENSDARG00000088428	188.149	2.00608	0.491986	4.07752	4.55194e-05	0.000349852	si:ch211-189a15.5	si:ch211-189a15.5 [Source:ZFIN;Acc:ZDB-GENE-141215-48]
ENSDARG00000086332	1641.01	2.00605	0.315958	6.34912	2.16552e-10	5.63294e-09	bri3	brain protein I3 [Source:ZFIN;Acc:ZDB-GENE-030131-3038]
ENSDARG00000018404	108318	2.00592	0.386591	5.18875	2.11715e-07	2.97635e-06	krt18a.1	keratin 18a, tandem duplicate 1 [Source:ZFIN;Acc:ZDB-GENE-030411-6]
ENSDARG00000069984	93.2163	2.00581	0.416145	4.81997	1.4358e-06	1.64567e-05
ENSDARG00000001014	19319	2.00503	0.342014	5.86243	4.56149e-09	9.24213e-08	MYH9	myosin heavy chain 9 [Source:HGNC Symbol;Acc:HGNC:7579]
ENSDARG00000068709	655.683	2.00493	0.47752	4.19862	2.68544e-05	0.000221442	fam174b	family with sequence similarity 174 member B [Source:ZFIN;Acc:ZDB-GENE-050419-78]
ENSDARG00000036442	842.111	2.00425	0.38845	5.15961	2.47462e-07	3.42786e-06	ATP11C	ATPase phospholipid transporting 11C [Source:HGNC Symbol;Acc:HGNC:13554]
ENSDARG00000045143	5304.87	2.00359	0.574749	3.48603	0.000490251	0.00275718	hbbe2	hemoglobin beta embryonic-2 [Source:ZFIN;Acc:ZDB-GENE-040702-1]
ENSDARG00000007383	546.678	2.00311	0.369859	5.41587	6.09917e-08	9.58354e-07	kcnk6	potassium channel, subfamily K, member 6 [Source:ZFIN;Acc:ZDB-GENE-050309-213]
ENSDARG00000101790	651.832	2.00235	0.66584	3.00726	0.00263615	0.0117523
ENSDARG00000067545	448.951	2.00188	0.360054	5.55993	2.69879e-08	4.57237e-07	adam19b	ADAM metallopeptidase domain 19b [Source:ZFIN;Acc:ZDB-GENE-070705-541]
ENSDARG00000069438	200.966	2.0013	0.529928	3.77655	0.000159016	0.00105268	neurl1aa	neuralized E3 ubiquitin protein ligase 1Aa [Source:ZFIN;Acc:ZDB-GENE-090311-3]
ENSDARG00000067729	1547.94	2.00083	0.451964	4.42695	9.55728e-06	8.90155e-05	arid3c	AT rich interactive domain 3C (BRIGHT-like) [Source:ZFIN;Acc:ZDB-GENE-060526-12]
ENSDARG00000017880	22.6736	1.99991	0.704424	2.83907	0.00452457	0.0185878	kcnip3b	Kv channel interacting protein 3b, calsenilin [Source:ZFIN;Acc:ZDB-GENE-040426-1752]
ENSDARG00000069435	406.157	1.99913	0.421763	4.73993	2.13794e-06	2.35477e-05	cfap58	cilia and flagella associated protein 58 [Source:ZFIN;Acc:ZDB-GENE-060929-128]
ENSDARG00000052379	2418.12	1.99854	0.370803	5.38975	7.05542e-08	1.08838e-06	ccdc22	coiled-coil domain containing 22 [Source:ZFIN;Acc:ZDB-GENE-050913-93]
ENSDARG00000044528	117.469	1.99816	0.512631	3.89785	9.70524e-05	0.000686638	slc15a1b	solute carrier family 15 member 1b [Source:ZFIN;Acc:ZDB-GENE-030131-4661]
ENSDARG00000062374	534.809	1.99781	0.36519	5.47061	4.48482e-08	7.23165e-07	leng9	leukocyte receptor cluster (LRC) member 9 [Source:ZFIN;Acc:ZDB-GENE-061013-607]
ENSDARG00000102599	5062.83	1.9959	0.336156	5.93741	2.89565e-09	6.11805e-08	tgoln2	trans-golgi network protein 2 [Source:ZFIN;Acc:ZDB-GENE-200323-2]
ENSDARG00000054934	76.425	1.99311	0.467382	4.26442	2.00426e-05	0.000171185	zgc:101765	zgc:101765 [Source:ZFIN;Acc:ZDB-GENE-041010-156]
ENSDARG00000100729	7111.23	1.99271	0.318052	6.26535	3.71983e-10	9.24424e-09	tln1	talin 1 [Source:ZFIN;Acc:ZDB-GENE-031002-48]
ENSDARG00000062748	34.8501	1.99158	0.637754	3.1228	0.00179139	0.008464	pkn1b	protein kinase N1b [Source:ZFIN;Acc:ZDB-GENE-070424-87]
ENSDARG00000017388	341.953	1.99041	0.479232	4.15333	3.27666e-05	0.000263394	gstt1b	glutathione S-transferase theta 1b [Source:ZFIN;Acc:ZDB-GENE-040426-1491]
ENSDARG00000059817	813.189	1.98933	0.379352	5.24402	1.57118e-07	2.25403e-06	mtmr12	myotubularin related protein 12 [Source:ZFIN;Acc:ZDB-GENE-050401-1]
ENSDARG00000104560	52.4116	1.98927	0.542797	3.66486	0.000247471	0.00153574
ENSDARG00000099252	61.6578	1.98789	0.53192	3.7372	0.000186078	0.00120393	ipcef1	interaction protein for cytohesin exchange factors 1 [Source:ZFIN;Acc:ZDB-GENE-060929-172]
ENSDARG00000075253	1502.99	1.98772	0.313651	6.33735	2.33758e-10	6.05873e-09	pik3cb	phosphatidylinositol-4,5-bisphosphate 3-kinase, catalytic subunit beta [Source:ZFIN;Acc:ZDB-GENE-030131-1904]
ENSDARG00000030064	2177.25	1.98604	0.335089	5.92689	3.08728e-09	6.47881e-08	plekha1a	pleckstrin homology domain containing, family A (phosphoinositide binding specific) member 1a [Source:ZFIN;Acc:ZDB-GENE-040426-2780]
ENSDARG00000034210	453.566	1.98557	0.428264	4.63631	3.54683e-06	3.70247e-05	si:dkey-240h12.4	si:dkey-240h12.4 [Source:ZFIN;Acc:ZDB-GENE-070705-406]
ENSDARG00000116575	21.621	1.98525	0.706499	2.80998	0.00495443	0.0200578
ENSDARG00000115383	2368.25	1.9816	0.429132	4.61769	3.88038e-06	4.00259e-05	gnb4b	guanine nucleotide binding protein (G protein), beta polypeptide 4b [Source:ZFIN;Acc:ZDB-GENE-041114-167]
ENSDARG00000055120	4742.08	1.98059	0.3126	6.33585	2.36032e-10	6.10311e-09	ctsba	cathepsin Ba [Source:ZFIN;Acc:ZDB-GENE-040426-2650]
ENSDARG00000003061	3821.37	1.97938	0.36343	5.44639	5.14016e-08	8.18506e-07	cd276	CD276 molecule [Source:ZFIN;Acc:ZDB-GENE-070112-452]
ENSDARG00000112870	204.476	1.97879	0.391916	5.04901	4.44094e-07	5.77588e-06
ENSDARG00000054389	129.477	1.97875	0.466681	4.24005	2.23473e-05	0.000189012	rhof	ras homolog family member F [Source:ZFIN;Acc:ZDB-GENE-050522-280]
ENSDARG00000011376	3089.64	1.97874	0.628636	3.14768	0.00164573	0.00787516	dnase1l4.2	deoxyribonuclease 1 like 4, tandem duplicate 2 [Source:ZFIN;Acc:ZDB-GENE-040426-1884]
ENSDARG00000091128	36.5693	1.97699	0.657152	3.00842	0.00262606	0.0117242	lrrc75bb	leucine rich repeat containing 75Bb [Source:ZFIN;Acc:ZDB-GENE-110721-3]
ENSDARG00000021987	7840.35	1.97615	0.322878	6.12044	9.33186e-10	2.14628e-08	plecb	plectin b [Source:ZFIN;Acc:ZDB-GENE-100917-2]
ENSDARG00000057677	70.1654	1.9756	0.657652	3.00402	0.00266434	0.0118464	neu4	sialidase 4 [Source:ZFIN;Acc:ZDB-GENE-050522-125]
ENSDARG00000015123	9531.04	1.97318	0.486353	4.0571	4.96865e-05	0.000378133	dnase1l4.1	deoxyribonuclease 1 like 4, tandem duplicate 1 [Source:ZFIN;Acc:ZDB-GENE-040808-35]
ENSDARG00000059933	6928.2	1.97283	0.403053	4.89471	9.84497e-07	1.17362e-05	plpp3	phospholipid phosphatase 3 [Source:ZFIN;Acc:ZDB-GENE-060526-241]
ENSDARG00000027750	2010.74	1.97214	0.321062	6.14255	8.12051e-10	1.90062e-08	dpp7	dipeptidyl-peptidase 7 [Source:ZFIN;Acc:ZDB-GENE-050306-16]
ENSDARG00000055307	3108.06	1.97209	0.349402	5.64419	1.65964e-08	2.95229e-07	sypl2a	synaptophysin-like 2a [Source:ZFIN;Acc:ZDB-GENE-040426-1434]
ENSDARG00000045968	851.003	1.97198	0.338538	5.82499	5.71144e-09	1.1318e-07	spg11	SPG11 vesicle trafficking associated, spatacsin [Source:ZFIN;Acc:ZDB-GENE-101017-1]
ENSDARG00000114191	19.4701	1.9719	0.680132	2.89929	0.00374013	0.0157892
ENSDARG00000076829	2502.61	1.97188	0.336181	5.86553	4.47691e-09	9.08771e-08	ankib1b	ankyrin repeat and IBR domain containing 1b [Source:ZFIN;Acc:ZDB-GENE-100920-6]
ENSDARG00000089529	256.238	1.97175	0.462987	4.25875	2.05574e-05	0.000174963	desi1b	desumoylating isopeptidase 1b [Source:ZFIN;Acc:ZDB-GENE-040426-936]
ENSDARG00000074599	3363.73	1.97089	0.295267	6.67495	2.47314e-11	7.43998e-10	FRMD4B	FERM domain containing 4B [Source:HGNC Symbol;Acc:HGNC:24886]
ENSDARG00000058322	5662.74	1.97072	0.293288	6.71942	1.82446e-11	5.60499e-10	enc3	ectodermal-neural cortex 3 [Source:ZFIN;Acc:ZDB-GENE-030131-5742]
ENSDARG00000040178	92.5205	1.96859	0.473487	4.15765	3.21543e-05	0.000259047	havcr1	hepatitis A virus cellular receptor 1 [Source:ZFIN;Acc:ZDB-GENE-040718-131]
ENSDARG00000092916	30.2635	1.96845	0.572558	3.43799	0.000586058	0.00321201	mlnl	motilin-like [Source:ZFIN;Acc:ZDB-GENE-091204-289]
ENSDARG00000098477	129.139	1.96377	0.391205	5.01979	5.17283e-07	6.5974e-06	tec	tec protein tyrosine kinase [Source:ZFIN;Acc:ZDB-GENE-030131-7499]
ENSDARG00000054542	42.7638	1.96255	0.72822	2.695	0.00703889	0.0268974	il12bb	interleukin 12B, b [Source:ZFIN;Acc:ZDB-GENE-030131-7937]
ENSDARG00000035326	1328.16	1.96182	0.499608	3.92671	8.61153e-05	0.000616895	nccrp1	P1, F-box associated domain containing [Source:ZFIN;Acc:ZDB-GENE-000210-13]
ENSDARG00000074233	46.1398	1.96154	0.56498	3.47187	0.00051684	0.00288061	PDE4B	phosphodiesterase 4B [Source:HGNC Symbol;Acc:HGNC:8781]
ENSDARG00000023724	986.513	1.96054	0.387724	5.05653	4.26949e-07	5.57292e-06	cdc42se1	CDC42 small effector 1 [Source:ZFIN;Acc:ZDB-GENE-030131-9260]
ENSDARG00000069958	137.469	1.96032	0.434398	4.51273	6.39984e-06	6.22502e-05
ENSDARG00000099843	708.441	1.95971	0.340113	5.76194	8.31512e-09	1.58527e-07	nedd4a	NEDD4 E3 ubiquitin protein ligase a [Source:ZFIN;Acc:ZDB-GENE-051005-2]
ENSDARG00000031533	146.554	1.9591	0.359896	5.44353	5.22351e-08	8.3117e-07	ap5m1	adaptor related protein complex 5 subunit mu 1 [Source:ZFIN;Acc:ZDB-GENE-050522-231]
ENSDARG00000088745	166.707	1.95744	0.437031	4.47895	7.50098e-06	7.17084e-05	mfap4.2	microfibril associated protein 4, tandem duplicate 2 [Source:ZFIN;Acc:ZDB-GENE-071004-112]
ENSDARG00000035506	23.7079	1.95729	0.731373	2.67619	0.00744651	0.0281528	entpd2a.1	ectonucleoside triphosphate diphosphohydrolase 2a, tandem duplicate 1 [Source:ZFIN;Acc:ZDB-GENE-040724-187]
ENSDARG00000071116	219.32	1.9569	0.505052	3.87464	0.000106783	0.000746002	eepd1	endonuclease/exonuclease/phosphatase family domain containing 1 [Source:ZFIN;Acc:ZDB-GENE-040426-1831]
ENSDARG00000078333	153.78	1.95521	0.431551	4.53065	5.88034e-06	5.76358e-05	tmem234	transmembrane protein 234 [Source:ZFIN;Acc:ZDB-GENE-090313-326]
ENSDARG00000095051	325.772	1.95517	0.46604	4.19529	2.72522e-05	0.000224382	si:ch211-236l14.1	si:ch211-236l14.1 [Source:ZFIN;Acc:ZDB-GENE-081104-492]
ENSDARG00000076060	1336.42	1.95505	0.364379	5.36543	8.07581e-08	1.23006e-06	DIAPH2	diaphanous related formin 2 [Source:HGNC Symbol;Acc:HGNC:2877]
ENSDARG00000099465	337.125	1.95417	0.455027	4.29461	1.74998e-05	0.000151492	rnf213a	ring finger protein 213a [Source:ZFIN;Acc:ZDB-GENE-050302-100]
ENSDARG00000088330	143517	1.95263	0.581409	3.35845	0.000783814	0.00413415	hbae1.3	hemoglobin, alpha embryonic 1.3 [Source:ZFIN;Acc:ZDB-GENE-061207-39]
ENSDARG00000040001	7037.64	1.95213	0.529859	3.68424	0.000229383	0.00144078	fryl	furry homolog, like [Source:ZFIN;Acc:ZDB-GENE-040914-58]
ENSDARG00000025797	53.0213	1.95211	0.575403	3.39259	0.000692343	0.00370418	abhd2a	abhydrolase domain containing 2, acylglycerol lipase a [Source:ZFIN;Acc:ZDB-GENE-040426-784]
ENSDARG00000110973	322.928	1.95145	0.542239	3.59887	0.000319604	0.00191498	TLN2	talin 2 [Source:HGNC Symbol;Acc:HGNC:15447]
ENSDARG00000061936	89.1994	1.94944	0.470205	4.14594	3.38423e-05	0.000270639	fbxo10	F-box protein 10 [Source:ZFIN;Acc:ZDB-GENE-090313-270]
ENSDARG00000061908	400.866	1.94927	0.414839	4.69885	2.61625e-06	2.82852e-05	mfsd12a	major facilitator superfamily domain containing 12a [Source:ZFIN;Acc:ZDB-GENE-030131-4642]
ENSDARG00000075721	756.348	1.94887	0.330657	5.89393	3.77124e-09	7.78624e-08	zdhhc6	zinc finger DHHC-type palmitoyltransferase 6 [Source:ZFIN;Acc:ZDB-GENE-030131-3189]
ENSDARG00000016086	1818.99	1.94442	0.339607	5.7255	1.03129e-08	1.92603e-07	smurf1	SMAD specific E3 ubiquitin protein ligase 1 [Source:ZFIN;Acc:ZDB-GENE-040426-2744]
ENSDARG00000060946	424.949	1.94421	0.730483	2.66154	0.0077785	0.0291643	pip5kl1	phosphatidylinositol-4-phosphate 5-kinase-like 1 [Source:ZFIN;Acc:ZDB-GENE-060526-248]
ENSDARG00000006560	31.8793	1.94357	0.619027	3.13971	0.00169114	0.00807285	irf4a	interferon regulatory factor 4a [Source:ZFIN;Acc:ZDB-GENE-070912-330]
ENSDARG00000096662	1178.93	1.94318	0.337652	5.75497	8.66564e-09	1.64096e-07
ENSDARG00000006818	8272.07	1.94278	0.658989	2.94813	0.00319705	0.0138409	urod	uroporphyrinogen decarboxylase [Source:ZFIN;Acc:ZDB-GENE-000208-18]
ENSDARG00000004305	222.462	1.94227	0.46437	4.18259	2.88209e-05	0.000235423	vangl1	VANGL planar cell polarity protein 1 [Source:ZFIN;Acc:ZDB-GENE-040621-2]
ENSDARG00000024443	1970.26	1.94123	0.44002	4.41169	1.02569e-05	9.48e-05	gnpda2	glucosamine-6-phosphate deaminase 2 [Source:ZFIN;Acc:ZDB-GENE-091117-41]
ENSDARG00000116101	22.5454	1.94024	0.75557	2.56792	0.0102311	0.036682
ENSDARG00000112403	59.6563	1.93991	0.508121	3.8178	0.000134645	0.000912763
ENSDARG00000060184	6281.56	1.93973	0.301024	6.44376	1.16551e-10	3.19633e-09	pkn1a	protein kinase N1a [Source:ZFIN;Acc:ZDB-GENE-061207-17]
ENSDARG00000095304	118.515	1.93746	0.547829	3.53662	0.00040528	0.00234426
ENSDARG00000112977	554.896	1.93703	0.445593	4.34709	1.37955e-05	0.000122803	zmp:0000001236	zmp:0000001236 [Source:ZFIN;Acc:ZDB-GENE-140106-196]
ENSDARG00000018569	3939.38	1.93662	0.374259	5.17455	2.28457e-07	3.18901e-06	tnfrsf1a	tumor necrosis factor receptor superfamily, member 1a [Source:ZFIN;Acc:ZDB-GENE-040426-2252]
ENSDARG00000021443	14020	1.93635	0.447991	4.32229	1.54416e-05	0.000135457	zfp36l1b	zinc finger protein 36, C3H type-like 1b [Source:ZFIN;Acc:ZDB-GENE-030131-2391]
ENSDARG00000098647	426.792	1.93633	0.462708	4.18477	2.85457e-05	0.000233614	ankdd1a	ankyrin repeat and death domain containing 1A [Source:ZFIN;Acc:ZDB-GENE-070615-8]
ENSDARG00000016936	1513	1.9361	0.364446	5.31245	1.08159e-07	1.60685e-06	hmcn1	hemicentin 1 [Source:ZFIN;Acc:ZDB-GENE-041014-322]
ENSDARG00000102167	798.639	1.936	0.660912	2.92928	0.00339744	0.0145576	ppox	protoporphyrinogen oxidase [Source:ZFIN;Acc:ZDB-GENE-051120-90]
ENSDARG00000090512	3536.54	1.9351	0.389233	4.97156	6.6415e-07	8.29034e-06	trim8a	tripartite motif containing 8a [Source:ZFIN;Acc:ZDB-GENE-130107-1]
ENSDARG00000008816	1351.9	1.93466	0.387572	4.99174	5.98386e-07	7.54321e-06	glud1a	glutamate dehydrogenase 1a [Source:ZFIN;Acc:ZDB-GENE-030114-2]
ENSDARG00000086369	103.115	1.93461	0.417206	4.63706	3.53392e-06	3.69378e-05
ENSDARG00000014348	1912.72	1.93425	0.409618	4.72208	2.33444e-06	2.55823e-05	stk17b	serine/threonine kinase 17b (apoptosis-inducing) [Source:ZFIN;Acc:ZDB-GENE-040426-1499]
ENSDARG00000042866	1289.49	1.93406	0.313903	6.16131	7.21445e-10	1.71067e-08	gjb3	gap junction protein beta 3 [Source:ZFIN;Acc:ZDB-GENE-050417-174]
ENSDARG00000051836	795.377	1.93244	0.396642	4.872	1.10477e-06	1.30481e-05	si:dkeyp-19e1.3	si:dkeyp-19e1.3 [Source:ZFIN;Acc:ZDB-GENE-081104-56]
ENSDARG00000086815	1193.82	1.93217	0.39121	4.93897	7.85375e-07	9.56721e-06	myadma	myeloid associated differentiation marker a [Source:ZFIN;Acc:ZDB-GENE-070912-664]
ENSDARG00000040930	164.706	1.93076	0.536325	3.59998	0.000318247	0.00191107	deptor	DEP domain containing MTOR-interacting protein [Source:ZFIN;Acc:ZDB-GENE-061013-453]
ENSDARG00000012874	4445.75	1.92892	0.362095	5.3271	9.97913e-08	1.49172e-06	snap23.1	synaptosome associated protein 23.1 [Source:ZFIN;Acc:ZDB-GENE-040426-883]
ENSDARG00000104188	38.4837	1.92758	0.631162	3.05402	0.00225801	0.0103446	fam83fb	family with sequence similarity 83 member Fb [Source:ZFIN;Acc:ZDB-GENE-041114-194]
ENSDARG00000015907	2155.4	1.92693	0.319643	6.02839	1.656e-09	3.6516e-08	dcbld1	discoidin, CUB and LCCL domain containing 1 [Source:ZFIN;Acc:ZDB-GENE-050913-77]
ENSDARG00000087446	102.546	1.9268	0.445562	4.32443	1.52927e-05	0.000134368	mmd2a	monocyte to macrophage differentiation-associated 2a [Source:ZFIN;Acc:ZDB-GENE-081104-52]
ENSDARG00000035571	1980.92	1.9264	0.323177	5.96081	2.50995e-09	5.3923e-08	abhd17b	abhydrolase domain containing 17B, depalmitoylase [Source:ZFIN;Acc:ZDB-GENE-040718-244]
ENSDARG00000099995	1195.57	1.92614	0.461939	4.16969	3.05008e-05	0.000247285
ENSDARG00000110105	42.6356	1.92595	0.478063	4.02867	5.60944e-05	0.000421144
ENSDARG00000009131	229.3	1.92573	0.627556	3.06862	0.0021505	0.00991695	slc10a4	solute carrier family 10 member 4 [Source:NCBI gene (formerly Entrezgene);Acc:556491]
ENSDARG00000079438	2506.36	1.92524	0.355971	5.40842	6.35834e-08	9.94979e-07	pkp3b	plakophilin 3b [Source:ZFIN;Acc:ZDB-GENE-130530-870]
ENSDARG00000070389	57.6761	1.9242	0.516113	3.72825	0.000192815	0.00124198	foxf2b	forkhead box F2b [Source:ZFIN;Acc:ZDB-GENE-041001-130]
ENSDARG00000036107	32355.9	1.92393	0.693456	2.7744	0.00553032	0.0219595	txnipa	thioredoxin interacting protein a [Source:ZFIN;Acc:ZDB-GENE-030804-10]
ENSDARG00000055791	170.08	1.92363	0.529878	3.63032	0.000283067	0.00172703	zgc:158423	zgc:158423 [Source:ZFIN;Acc:ZDB-GENE-061215-58]
ENSDARG00000046127	533.854	1.92353	0.324045	5.93599	2.92073e-09	6.16503e-08	tk2	thymidine kinase 2 [Source:ZFIN;Acc:ZDB-GENE-040718-243]
ENSDARG00000009673	25.7815	1.92237	0.78049	2.46303	0.0137769	0.0469829	si:ch211-197g15.5	si:ch211-197g15.5 [Source:ZFIN;Acc:ZDB-GENE-050208-536]
ENSDARG00000037861	350.31	1.92169	0.40313	4.76693	1.87051e-06	2.08989e-05	slc2a3b	solute carrier family 2 member 3b [Source:ZFIN;Acc:ZDB-GENE-121031-5]
ENSDARG00000018174	5376.72	1.92099	0.302717	6.34582	2.21246e-10	5.74817e-09	gnai2a	guanine nucleotide binding protein (G protein), alpha inhibiting activity polypeptide 2a [Source:ZFIN;Acc:ZDB-GENE-030131-8365]
ENSDARG00000017240	40.5578	1.91935	0.537574	3.57039	0.00035645	0.00210212
ENSDARG00000043493	15875.1	1.91927	0.320358	5.99102	2.08527e-09	4.51566e-08	cltca	clathrin, heavy chain a (Hc) [Source:ZFIN;Acc:ZDB-GENE-030131-2299]
ENSDARG00000070318	399.839	1.91926	0.410749	4.6726	2.97412e-06	3.15419e-05	arl8bb	ADP-ribosylation factor-like 8Bb [Source:ZFIN;Acc:ZDB-GENE-080516-10]
ENSDARG00000059460	2134.83	1.9192	0.338487	5.66995	1.42841e-08	2.58112e-07	sbf2	SET binding factor 2 [Source:ZFIN;Acc:ZDB-GENE-030911-10]
ENSDARG00000075571	861.282	1.91846	0.492721	3.8936	9.87671e-05	0.000696953	bicd2	bicaudal D homolog 2 (Drosophila) [Source:ZFIN;Acc:ZDB-GENE-120717-1]
ENSDARG00000007362	1014.38	1.91766	0.363447	5.27632	1.31805e-07	1.92522e-06	sft2d1	SFT2 domain containing 1 [Source:ZFIN;Acc:ZDB-GENE-040426-1350]
ENSDARG00000036912	149.079	1.91702	0.347801	5.51183	3.55122e-08	5.85694e-07	edn1	endothelin 1 [Source:ZFIN;Acc:ZDB-GENE-000920-1]
ENSDARG00000016350	802.76	1.91633	0.454796	4.2136	2.51332e-05	0.000209234	cap1	CAP, adenylate cyclase-associated protein 1 (yeast) [Source:ZFIN;Acc:ZDB-GENE-030131-6459]
ENSDARG00000027491	2042.02	1.91516	0.686817	2.78846	0.00529587	0.0211718	uros	uroporphyrinogen III synthase [Source:ZFIN;Acc:ZDB-GENE-040323-2]
ENSDARG00000075972	266.124	1.91478	0.505122	3.79073	0.000150205	0.00100075	csrnp2	cysteine-serine-rich nuclear protein 2 [Source:ZFIN;Acc:ZDB-GENE-090312-137]
ENSDARG00000070683	127.67	1.91468	0.394826	4.84942	1.23823e-06	1.44905e-05	dkk3b	dickkopf WNT signaling pathway inhibitor 3b [Source:ZFIN;Acc:ZDB-GENE-061207-74]
ENSDARG00000033042	71.3915	1.91426	0.530006	3.61176	0.000304127	0.00183745	ptprja	protein tyrosine phosphatase receptor type Ja [Source:ZFIN;Acc:ZDB-GENE-030131-8301]
ENSDARG00000013110	832.855	1.91098	0.335045	5.70366	1.17263e-08	2.16393e-07	dmtn	dematin actin binding protein [Source:ZFIN;Acc:ZDB-GENE-030131-9438]
ENSDARG00000060096	69.6873	1.91036	0.591284	3.23087	0.00123415	0.00613266
ENSDARG00000024940	779.875	1.90894	0.379383	5.03171	4.86131e-07	6.23303e-06	rnf144b	ring finger protein 144B [Source:ZFIN;Acc:ZDB-GENE-040426-1292]
ENSDARG00000074201	38676.3	1.90839	0.355284	5.37144	7.81096e-08	1.19307e-06	FLNA	filamin A [Source:HGNC Symbol;Acc:HGNC:3754]
ENSDARG00000074869	333.736	1.90664	0.388727	4.90482	9.3512e-07	1.12029e-05	si:ch1073-291c23.2	si:ch1073-291c23.2 [Source:ZFIN;Acc:ZDB-GENE-081107-2]
ENSDARG00000075437	1929.81	1.9058	0.312505	6.09845	1.071e-09	2.44094e-08	shc1	SHC (Src homology 2 domain containing) transforming protein 1 [Source:ZFIN;Acc:ZDB-GENE-030131-2538]
ENSDARG00000061757	2370.05	1.90461	0.331264	5.74952	8.94972e-09	1.6918e-07
ENSDARG00000041006	548.448	1.90409	0.47317	4.02412	5.71885e-05	0.000428322	st3gal4	ST3 beta-galactoside alpha-2,3-sialyltransferase 4 [Source:ZFIN;Acc:ZDB-GENE-050309-174]
ENSDARG00000045144	1233.34	1.90347	0.644069	2.95538	0.00312285	0.0135548	hbae4	hemoglobin alpha embryonic-4 [Source:ZFIN;Acc:ZDB-GENE-980526-286]
ENSDARG00000073872	1986.25	1.90255	0.284366	6.6905	2.22408e-11	6.73739e-10	tpst1	tyrosylprotein sulfotransferase 1 [Source:ZFIN;Acc:ZDB-GENE-000210-10]
ENSDARG00000015293	105.535	1.90238	0.395518	4.80985	1.51044e-06	1.72395e-05
ENSDARG00000012177	42.005	1.89949	0.514932	3.68882	0.000225296	0.00142074	rab4b	RAB4B, member RAS oncogene family [Source:ZFIN;Acc:ZDB-GENE-040822-15]
ENSDARG00000060348	985.206	1.89927	0.492524	3.85619	0.000115166	0.00079612	map3k3	mitogen-activated protein kinase kinase kinase 3 [Source:ZFIN;Acc:ZDB-GENE-070910-1]
ENSDARG00000061543	3181.23	1.89909	0.301843	6.29165	3.14113e-10	7.92398e-09	ccdc85b	coiled-coil domain containing 85B [Source:ZFIN;Acc:ZDB-GENE-060130-56]
ENSDARG00000099888	54.5872	1.89888	0.556482	3.41229	0.0006442	0.00348234	snn	stannin [Source:ZFIN;Acc:ZDB-GENE-040426-1987]
ENSDARG00000098387	755.911	1.89847	0.335373	5.66075	1.5071e-08	2.71803e-07	tmem176l.3a	transmembrane protein 176l.3a [Source:ZFIN;Acc:ZDB-GENE-080829-13]
ENSDARG00000002405	755.783	1.89714	0.468269	4.05138	5.09162e-05	0.000386678	si:ch211-225b11.1	si:ch211-225b11.1 [Source:ZFIN;Acc:ZDB-GENE-060531-39]
ENSDARG00000078324	780.423	1.89685	0.444328	4.26902	1.96331e-05	0.000167952
ENSDARG00000010255	2206.76	1.8968	0.382162	4.96334	6.92907e-07	8.58035e-06	bin2b	bridging integrator 2b [Source:ZFIN;Acc:ZDB-GENE-030131-5598]
ENSDARG00000062447	219.565	1.89676	0.38644	4.90828	9.18775e-07	1.10253e-05	hecw2a	HECT, C2 and WW domain containing E3 ubiquitin protein ligase 2a [Source:ZFIN;Acc:ZDB-GENE-090311-22]
ENSDARG00000018283	71.2056	1.89611	0.455619	4.16161	3.16009e-05	0.000254872	cyba	cytochrome b-245, alpha polypeptide [Source:ZFIN;Acc:ZDB-GENE-040426-1526]
ENSDARG00000062081	1236.62	1.89461	0.337245	5.61789	1.93302e-08	3.38864e-07	TBC1D1	TBC1 domain family member 1 [Source:HGNC Symbol;Acc:HGNC:11578]
ENSDARG00000091471	389.052	1.89453	0.449082	4.21866	2.45758e-05	0.000205224	ECT2L	epithelial cell transforming 2 like [Source:HGNC Symbol;Acc:HGNC:21118]
ENSDARG00000062263	1036.52	1.89406	0.315776	5.99812	1.99611e-09	4.34424e-08	arhgap17b	Rho GTPase activating protein 17b [Source:ZFIN;Acc:ZDB-GENE-080220-26]
ENSDARG00000093453	319.729	1.89275	0.444754	4.25572	2.08378e-05	0.000177141	ahdc1	AT hook, DNA binding motif, containing 1 [Source:ZFIN;Acc:ZDB-GENE-060503-584]
ENSDARG00000017504	35.2304	1.89231	0.627503	3.01562	0.00256451	0.0115014	shtn2	shootin 2 [Source:ZFIN;Acc:ZDB-GENE-130530-561]
ENSDARG00000027041	1221.03	1.89201	0.551724	3.42926	0.00060523	0.00330079	pcdh17	protocadherin 17 [Source:ZFIN;Acc:ZDB-GENE-090608-3]
ENSDARG00000012632	148.371	1.89085	0.740866	2.55222	0.0107038	0.0381189	zgc:92749	zgc:92749 [Source:ZFIN;Acc:ZDB-GENE-040718-309]
ENSDARG00000099600	560.162	1.89081	0.666896	2.83523	0.00457925	0.0187876	si:dkey-93h22.7	si:dkey-93h22.7 [Source:ZFIN;Acc:ZDB-GENE-141216-252]
ENSDARG00000042249	1362.83	1.89074	0.53384	3.54177	0.000397449	0.00230571	frmd4a	FERM domain containing 4A [Source:ZFIN;Acc:ZDB-GENE-050419-154]
ENSDARG00000001897	1436.05	1.88891	0.292765	6.45198	1.10399e-10	3.03142e-09	man2b1	mannosidase, alpha, class 2B, member 1 [Source:ZFIN;Acc:ZDB-GENE-050327-52]
ENSDARG00000076464	312.274	1.88889	0.455585	4.14608	3.38223e-05	0.000270578	lamtor1	late endosomal/lysosomal adaptor, MAPK and MTOR activator 1 [Source:ZFIN;Acc:ZDB-GENE-130819-1]
ENSDARG00000099911	2598.5	1.8885	0.436082	4.33062	1.48691e-05	0.00013123	lrrc8c	leucine rich repeat containing 8 VRAC subunit C [Source:NCBI gene (formerly Entrezgene);Acc:571216]
ENSDARG00000013082	856.274	1.88833	0.362669	5.20677	1.9216e-07	2.71903e-06	uap1l1	UDP-N-acetylglucosamine pyrophosphorylase 1, like 1 [Source:ZFIN;Acc:ZDB-GENE-040426-1056]
ENSDARG00000087745	22.5546	1.88812	0.677079	2.78863	0.00529319	0.021165	lrrc38b	leucine rich repeat containing 38b [Source:ZFIN;Acc:ZDB-GENE-141216-65]
ENSDARG00000062000	1497.2	1.88747	0.322198	5.8581	4.68193e-09	9.4645e-08	abtb2b	ankyrin repeat and BTB (POZ) domain containing 2b [Source:ZFIN;Acc:ZDB-GENE-100422-14]
ENSDARG00000078152	59.4076	1.88656	0.681853	2.76682	0.00566066	0.0223993	si:dkey-56i24.1	si:dkey-56i24.1 [Source:ZFIN;Acc:ZDB-GENE-081105-8]
ENSDARG00000005159	385.357	1.8859	0.381658	4.94133	7.75908e-07	9.47314e-06	cyth3b	cytohesin 3b [Source:ZFIN;Acc:ZDB-GENE-130530-529]
ENSDARG00000069752	1815.51	1.88525	0.489966	3.84772	0.000119224	0.000819995	ckba	creatine kinase, brain a [Source:ZFIN;Acc:ZDB-GENE-060929-902]
ENSDARG00000112019	44.3156	1.88394	0.635519	2.96441	0.00303265	0.0132214
ENSDARG00000038205	2740.5	1.88256	0.622896	3.02227	0.00250884	0.0112914	her2	hairy-related 2 [Source:ZFIN;Acc:ZDB-GENE-980526-274]
ENSDARG00000077138	160.327	1.8809	0.429222	4.3821	1.17541e-05	0.000106666	zgc:195173	zgc:195173 [Source:ZFIN;Acc:ZDB-GENE-081022-190]
ENSDARG00000016963	78.8973	1.87986	0.572074	3.28605	0.00101602	0.00517908	slc16a1a	solute carrier family 16 member 1a [Source:ZFIN;Acc:ZDB-GENE-110408-16]
ENSDARG00000020623	6317.36	1.87966	0.334994	5.61105	2.01108e-08	3.51697e-07	baxa	BCL2 associated X, apoptosis regulator a [Source:ZFIN;Acc:ZDB-GENE-000511-6]
ENSDARG00000043084	515.162	1.87935	0.384703	4.88519	1.03329e-06	1.22706e-05	abhd17ab	abhydrolase domain containing 17A, depalmitoylase b [Source:ZFIN;Acc:ZDB-GENE-081105-136]
ENSDARG00000101577	227.449	1.87933	0.333178	5.64061	1.69451e-08	3.00202e-07
ENSDARG00000030981	1555.99	1.87852	0.477595	3.9333	8.37876e-05	0.000602581	tmem127	transmembrane protein 127 [Source:ZFIN;Acc:ZDB-GENE-050522-97]
ENSDARG00000011545	7070.14	1.87839	0.308823	6.0824	1.18393e-09	2.68424e-08	arrb2b	arrestin, beta 2b [Source:ZFIN;Acc:ZDB-GENE-040426-1332]
ENSDARG00000090844	93.3233	1.87798	0.445109	4.21914	2.45233e-05	0.000204942	il1rl2	interleukin 1 receptor-like 2 [Source:ZFIN;Acc:ZDB-GENE-240404-1]
ENSDARG00000079811	492.772	1.87727	0.397693	4.7204	2.35381e-06	2.57685e-05	micall1a	MICAL-like 1a [Source:ZFIN;Acc:ZDB-GENE-110119-1]
ENSDARG00000091813	544.508	1.87648	0.349004	5.37668	7.58715e-08	1.16379e-06	si:dkey-21a6.5	si:dkey-21a6.5 [Source:ZFIN;Acc:ZDB-GENE-131121-257]
ENSDARG00000043154	2804.46	1.87587	0.356415	5.26315	1.41606e-07	2.05731e-06	ucp2	uncoupling protein 2 [Source:ZFIN;Acc:ZDB-GENE-990708-8]
ENSDARG00000088293	133.7	1.87583	0.392768	4.77594	1.78872e-06	2.01092e-05	doc2b	double C2-like domains, beta [Source:ZFIN;Acc:ZDB-GENE-090615-1]
ENSDARG00000026712	6454.87	1.8754	0.276342	6.78653	1.14861e-11	3.63143e-10	rab5c	RAB5C, member RAS oncogene family [Source:ZFIN;Acc:ZDB-GENE-031118-30]
ENSDARG00000096829	3725.33	1.87516	0.664348	2.82257	0.00476411	0.0193994	blvrb	biliverdin reductase B [Source:ZFIN;Acc:ZDB-GENE-030131-1516]
ENSDARG00000094112	92.3933	1.87337	0.431377	4.34277	1.40701e-05	0.000124786	slc22a21	solute carrier family 22 member 21 [Source:ZFIN;Acc:ZDB-GENE-091118-62]
ENSDARG00000055115	944.345	1.87077	0.281745	6.63996	3.1376e-11	9.25934e-10	dtnbp1a	dystrobrevin binding protein 1a [Source:ZFIN;Acc:ZDB-GENE-040426-1036]
ENSDARG00000051891	69.0728	1.86866	0.555948	3.36122	0.000776001	0.00409692	rsph10b	radial spoke head 10 homolog B [Source:ZFIN;Acc:ZDB-GENE-060929-300]
ENSDARG00000031954	147.791	1.8685	0.399271	4.67979	2.87173e-06	3.05605e-05	rbck1	RanBP-type and C3HC4-type zinc finger containing 1 [Source:ZFIN;Acc:ZDB-GENE-040704-3]
ENSDARG00000098348	68.4102	1.86819	0.541258	3.45156	0.000557359	0.00307599	znf326	zinc finger protein 326 [Source:ZFIN;Acc:ZDB-GENE-070424-227]
ENSDARG00000068849	281.682	1.86765	0.34618	5.39503	6.85122e-08	1.06216e-06	fam83ha	family with sequence similarity 83 member Ha [Source:ZFIN;Acc:ZDB-GENE-090312-104]
ENSDARG00000055991	6314.35	1.86763	0.692093	2.69853	0.00696469	0.0266513	hmbsb	hydroxymethylbilane synthase, b [Source:ZFIN;Acc:ZDB-GENE-050522-491]
ENSDARG00000078452	321.268	1.86685	0.441716	4.22636	2.37497e-05	0.00019909	hmox2b	heme oxygenase 2b [Source:ZFIN;Acc:ZDB-GENE-091118-52]
ENSDARG00000076058	211.178	1.86614	0.409524	4.55686	5.19246e-06	5.18291e-05	gba1	glucosylceramidase beta 1 [Source:ZFIN;Acc:ZDB-GENE-100922-270]
ENSDARG00000075203	20.2865	1.86583	0.699709	2.66659	0.00766262	0.0288344	zgc:195212	zgc:195212 [Source:ZFIN;Acc:ZDB-GENE-081022-196]
ENSDARG00000075456	1874.56	1.86482	0.444551	4.19484	2.73064e-05	0.000224743	pik3ca	phosphatidylinositol-4,5-bisphosphate 3-kinase, catalytic subunit alpha [Source:ZFIN;Acc:ZDB-GENE-130409-1]
ENSDARG00000071414	430.836	1.86473	0.355366	5.24736	1.54293e-07	2.22083e-06	cybc1	cytochrome b-245 chaperone 1 [Source:ZFIN;Acc:ZDB-GENE-040718-418]
ENSDARG00000104860	128.508	1.86208	0.457399	4.07101	4.68095e-05	0.000358752
ENSDARG00000104936	193.415	1.85868	0.413098	4.49937	6.81537e-06	6.59376e-05	si:ch211-225h24.2	si:ch211-225h24.2 [Source:ZFIN;Acc:ZDB-GENE-030131-1581]
ENSDARG00000102125	174.364	1.85643	0.522748	3.55129	0.000383342	0.00223522	IQSEC2	IQ motif and Sec7 domain ArfGEF 2 [Source:HGNC Symbol;Acc:HGNC:29059]
ENSDARG00000111261	201.662	1.85529	0.363755	5.1004	3.38943e-07	4.53874e-06
ENSDARG00000028000	784.001	1.85431	0.44406	4.17581	2.96923e-05	0.000241723	pfkpa	phosphofructokinase, platelet a [Source:ZFIN;Acc:ZDB-GENE-091112-22]
ENSDARG00000008503	353.603	1.8523	0.533154	3.47424	0.000512312	0.00285978	glcci1a	glucocorticoid induced 1a [Source:ZFIN;Acc:ZDB-GENE-031010-41]
ENSDARG00000102533	158.384	1.85076	0.365815	5.05929	4.20831e-07	5.49967e-06	si:ch73-281i18.4	si:ch73-281i18.4 [Source:ZFIN;Acc:ZDB-GENE-141222-81]
ENSDARG00000016311	1311.65	1.84987	0.287816	6.42727	1.29913e-10	3.53598e-09	dock9b	dedicator of cytokinesis 9b [Source:ZFIN;Acc:ZDB-GENE-090916-2]
ENSDARG00000099195	22792.4	1.84905	0.475453	3.88904	0.000100642	0.000708799	ier2a	immediate early response 2a [Source:ZFIN;Acc:ZDB-GENE-030131-9126]
ENSDARG00000036168	1163.51	1.849	0.338513	5.46211	4.70505e-08	7.56431e-07	nfatc1	nuclear factor of activated T cells 1 [Source:ZFIN;Acc:ZDB-GENE-060503-677]
ENSDARG00000091833	435.377	1.84889	0.39394	4.69333	2.68789e-06	2.89157e-05	sv2	synaptic vesicle glycoprotein 2 [Source:ZFIN;Acc:ZDB-GENE-000607-80]
ENSDARG00000052556	1016.05	1.84878	0.334139	5.53297	3.14861e-08	5.27277e-07	fgfrl1b	fibroblast growth factor receptor like 1b [Source:ZFIN;Acc:ZDB-GENE-050201-3]
ENSDARG00000103181	459.461	1.84833	0.495512	3.73015	0.000191368	0.00123375	si:dkey-34d22.1	si:dkey-34d22.1 [Source:ZFIN;Acc:ZDB-GENE-131121-338]
ENSDARG00000020984	1171.31	1.84815	0.384327	4.8088	1.51843e-06	1.73125e-05	slc16a10	solute carrier family 16 member 10 [Source:ZFIN;Acc:ZDB-GENE-040724-214]
ENSDARG00000015731	331.357	1.84797	0.422777	4.37103	1.23664e-05	0.000111498	ANO5	anoctamin 5 [Source:HGNC Symbol;Acc:HGNC:27337]
ENSDARG00000053389	59.5378	1.84503	0.655368	2.81525	0.0048739	0.0197834	jade2	jade family PHD finger 2 [Source:ZFIN;Acc:ZDB-GENE-120215-66]
ENSDARG00000098906	43.1614	1.84482	0.660491	2.79311	0.00522044	0.0209396
ENSDARG00000099269	164.743	1.84443	0.42417	4.34833	1.37176e-05	0.00012236
ENSDARG00000092664	51.8412	1.84431	0.593979	3.105	0.00190279	0.00894559
ENSDARG00000019260	313.109	1.84403	0.475431	3.87864	0.00010504	0.000735959	dhrs9	dehydrogenase/reductase (SDR family) member 9 [Source:ZFIN;Acc:ZDB-GENE-030131-1249]
ENSDARG00000079305	111278	1.8438	0.587856	3.13649	0.00170982	0.00814416	hbae3	hemoglobin alpha embryonic-3 [Source:ZFIN;Acc:ZDB-GENE-990706-3]
ENSDARG00000077911	22.1469	1.84236	0.61333	3.00387	0.00266566	0.0118498	TREH	trehalase [Source:HGNC Symbol;Acc:HGNC:12266]
ENSDARG00000113329	191.672	1.84199	0.416302	4.42466	9.65958e-06	8.97758e-05
ENSDARG00000078111	246.854	1.84157	0.406353	4.53194	5.84442e-06	5.73874e-05	ap5z1	adaptor related protein complex 5 subunit zeta 1 [Source:ZFIN;Acc:ZDB-GENE-120508-2]
ENSDARG00000097414	1191.05	1.84156	0.528835	3.48229	0.00049714	0.00279015	si:ch211-106e7.2	si:ch211-106e7.2 [Source:ZFIN;Acc:ZDB-GENE-031116-72]
ENSDARG00000070555	680.868	1.84111	0.419967	4.38394	1.16553e-05	0.000105966	ldlrad4a	low density lipoprotein receptor class A domain containing 4a [Source:ZFIN;Acc:ZDB-GENE-060503-850]
ENSDARG00000104676	2127.27	1.83832	0.332379	5.53078	3.18805e-08	5.32649e-07	PRKD2	protein kinase D2 [Source:HGNC Symbol;Acc:HGNC:17293]
ENSDARG00000014246	81.4656	1.83807	0.490266	3.74913	0.00017745	0.00115327
ENSDARG00000002790	21523	1.8372	0.327542	5.60906	2.03432e-08	3.55428e-07	ap2m1a	adaptor related protein complex 2 subunit mu 1a [Source:ZFIN;Acc:ZDB-GENE-030131-9784]
ENSDARG00000011122	2031.7	1.83609	0.397126	4.62346	3.77399e-06	3.91083e-05	pptc7a	protein phosphatase targeting COQ7 a [Source:ZFIN;Acc:ZDB-GENE-041114-74]
ENSDARG00000039850	248.416	1.83565	0.48231	3.80596	0.000141257	0.000948704	dusp22b	dual specificity phosphatase 22b [Source:ZFIN;Acc:ZDB-GENE-050417-257]
ENSDARG00000061140	5334.15	1.83494	0.305337	6.00957	1.86015e-09	4.06463e-08	colec12	collectin sub-family member 12 [Source:ZFIN;Acc:ZDB-GENE-030131-9807]
ENSDARG00000052242	274.388	1.83366	0.596941	3.07176	0.00212799	0.00982567	aff2	AF4/FMR2 family, member 2 [Source:ZFIN;Acc:ZDB-GENE-110411-190]
ENSDARG00000106631	46.4118	1.83326	0.640204	2.86356	0.00418908	0.0174304	tmem63bb	transmembrane protein 63Bb [Source:NCBI gene (formerly Entrezgene);Acc:569678]
ENSDARG00000105185	1823	1.83249	0.338588	5.41216	6.22674e-08	9.77203e-07	snx7	sorting nexin 7 [Source:ZFIN;Acc:ZDB-GENE-040704-77]
ENSDARG00000061437	561.889	1.83232	0.432476	4.23682	2.26707e-05	0.000191004	inpp5f	inositol polyphosphate-5-phosphatase F [Source:ZFIN;Acc:ZDB-GENE-041111-194]
ENSDARG00000103792	18.7415	1.83185	0.660209	2.77466	0.00552599	0.0219463
ENSDARG00000074117	22.254	1.83092	0.669818	2.73346	0.00626734	0.024378	cckbra	cholecystokinin B receptor a [Source:ZFIN;Acc:ZDB-GENE-060503-482]
ENSDARG00000100913	5835.62	1.82924	0.308941	5.92101	3.19972e-09	6.66327e-08	arhgef12b	Rho guanine nucleotide exchange factor (GEF) 12b [Source:ZFIN;Acc:ZDB-GENE-070705-36]
ENSDARG00000056233	1333.69	1.82711	0.305015	5.99021	2.09573e-09	4.5338e-08	tmem179ba	transmembrane protein 179Ba [Source:ZFIN;Acc:ZDB-GENE-050522-510]
ENSDARG00000099493	421.789	1.82691	0.494879	3.69163	0.00022282	0.00140729
ENSDARG00000009958	1449.51	1.82647	0.401831	4.54538	5.48371e-06	5.4461e-05	cbl	Cbl proto-oncogene, E3 ubiquitin protein ligase [Source:ZFIN;Acc:ZDB-GENE-041114-207]
ENSDARG00000010032	494.678	1.82345	0.425271	4.28772	1.80513e-05	0.000155646	cmtm7	CKLF-like MARVEL transmembrane domain containing 7 [Source:ZFIN;Acc:ZDB-GENE-041111-174]
ENSDARG00000042410	546.588	1.82215	0.423894	4.29859	1.71888e-05	0.000148978	rab40b	RAB40B, member RAS oncogene family [Source:ZFIN;Acc:ZDB-GENE-040718-257]
ENSDARG00000112527	147.162	1.82138	0.494029	3.68678	0.000227111	0.00143064
ENSDARG00000015732	34.5315	1.82072	0.582159	3.12753	0.0017628	0.00834344	cax2	cation/H+ exchanger protein 2 [Source:ZFIN;Acc:ZDB-GENE-100825-2]
ENSDARG00000079933	60.2128	1.81667	0.639276	2.84176	0.00448656	0.0184561	SLC46A3	si:dkey-5g14.1 [Source:ZFIN;Acc:ZDB-GENE-091204-361]
ENSDARG00000096667	2424.03	1.81619	0.657029	2.76424	0.00570551	0.0225521	hemgn	hemogen [Source:ZFIN;Acc:ZDB-GENE-121214-307]
ENSDARG00000105237	1482.49	1.81616	0.432289	4.20126	2.65431e-05	0.000219125	mcc	MCC regulator of WNT signaling pathway [Source:ZFIN;Acc:ZDB-GENE-141210-1]
ENSDARG00000073743	419.35	1.81609	0.536941	3.38229	0.00071885	0.00383057	slc25a37	solute carrier family 25 member 37 [Source:ZFIN;Acc:ZDB-GENE-031118-202]
ENSDARG00000032469	1170.39	1.81602	0.692935	2.62076	0.00877333	0.0322578	ampd3b	adenosine monophosphate deaminase 3b [Source:ZFIN;Acc:ZDB-GENE-030131-5929]
ENSDARG00000008832	594.113	1.81551	0.395797	4.58698	4.49704e-06	4.56429e-05	neu1	neuraminidase 1 [Source:ZFIN;Acc:ZDB-GENE-060503-592]
ENSDARG00000021806	7416.91	1.81548	0.286776	6.33066	2.44122e-10	6.28239e-09	zfp36l2	zinc finger protein 36, C3H type-like 2 [Source:ZFIN;Acc:ZDB-GENE-030131-5873]
ENSDARG00000006719	2575.2	1.81548	0.316405	5.73784	9.58942e-09	1.80644e-07	specc1la	sperm antigen with calponin homology and coiled-coil domains 1-like a [Source:ZFIN;Acc:ZDB-GENE-060810-139]
ENSDARG00000101116	636.961	1.81519	0.373554	4.85925	1.17832e-06	1.38566e-05	vps33a	VPS33A core subunit of CORVET and HOPS complexes [Source:ZFIN;Acc:ZDB-GENE-040914-82]
ENSDARG00000073822	65.0307	1.81467	0.526655	3.44566	0.000569667	0.00313403	IQSEC1	IQ motif and Sec7 domain ArfGEF 1 [Source:HGNC Symbol;Acc:HGNC:29112]
ENSDARG00000015003	407.077	1.81444	0.482301	3.76206	0.000168522	0.00110717	arhgap4b	Rho GTPase activating protein 4b [Source:ZFIN;Acc:ZDB-GENE-090311-38]
ENSDARG00000103589	188.544	1.81399	0.485737	3.73451	0.000188084	0.00121511	gata6	GATA binding protein 6 [Source:ZFIN;Acc:ZDB-GENE-000622-1]
ENSDARG00000069044	1062.8	1.81361	0.38772	4.67762	2.90221e-06	3.08547e-05	agpat4	1-acylglycerol-3-phosphate O-acyltransferase 4 (lysophosphatidic acid acyltransferase, delta) [Source:ZFIN;Acc:ZDB-GENE-040426-1924]
ENSDARG00000104571	6125.11	1.81337	0.461735	3.9273	8.59065e-05	0.000615602	gadd45ab	growth arrest and DNA-damage-inducible, alpha, b [Source:ZFIN;Acc:ZDB-GENE-040704-60]
ENSDARG00000036057	631.188	1.81295	0.439551	4.12455	3.7146e-05	0.000293066	tradd	tnfrsf1a-associated via death domain [Source:ZFIN;Acc:ZDB-GENE-000511-5]
ENSDARG00000020872	97.1844	1.81281	0.617261	2.93686	0.00331555	0.0142686	nfat5a	nuclear factor of activated T cells 5a [Source:ZFIN;Acc:ZDB-GENE-030131-6322]
ENSDARG00000059805	83.3723	1.81217	0.544759	3.32655	0.000879288	0.0045755	slc25a38a	solute carrier family 25 member 38a [Source:ZFIN;Acc:ZDB-GENE-060929-320]
ENSDARG00000044044	31.4325	1.81169	0.532963	3.39928	0.000675623	0.00362513	rassf2b	Ras association domain family member 2b [Source:ZFIN;Acc:ZDB-GENE-041221-6]
ENSDARG00000074695	1178.19	1.81107	0.306352	5.91173	3.3854e-09	7.02972e-08	mertka	c-mer proto-oncogene tyrosine kinase a [Source:ZFIN;Acc:ZDB-GENE-081107-1]
ENSDARG00000105179	561.352	1.81092	0.327782	5.52477	3.29923e-08	5.48273e-07	HDAC7	histone deacetylase 7 [Source:HGNC Symbol;Acc:HGNC:14067]
ENSDARG00000068575	603.433	1.81077	0.387046	4.67844	2.89068e-06	3.07471e-05	tmem51a	transmembrane protein 51a [Source:ZFIN;Acc:ZDB-GENE-061103-481]
ENSDARG00000063330	1562.5	1.80776	0.369744	4.88922	1.01236e-06	1.20419e-05	mgat4a	alpha-1,3-mannosyl-glycoprotein 4-beta-N-acetylglucosaminyltransferase A [Source:ZFIN;Acc:ZDB-GENE-070912-27]
ENSDARG00000061916	508.202	1.80647	0.409486	4.41156	1.0263e-05	9.48162e-05	tmem51b	transmembrane protein 51b [Source:ZFIN;Acc:ZDB-GENE-030131-5373]
ENSDARG00000002194	605.37	1.80579	0.566552	3.18734	0.0014359	0.00700849	rhd	Rh blood group, D antigen [Source:ZFIN;Acc:ZDB-GENE-051213-1]
ENSDARG00000098374	991.34	1.80504	0.405363	4.4529	8.47201e-06	8.004e-05	FLNB	filamin B [Source:HGNC Symbol;Acc:HGNC:3755]
ENSDARG00000104808	2490.01	1.80301	0.445157	4.05028	5.11557e-05	0.000388335	jak2a	Janus kinase 2a [Source:ZFIN;Acc:ZDB-GENE-980526-481]
ENSDARG00000055123	32.9086	1.8023	0.5789	3.11331	0.00184999	0.00871246	kcnk2a	potassium channel, subfamily K, member 2a [Source:ZFIN;Acc:ZDB-GENE-061226-2]
ENSDARG00000089124	50533.7	1.80178	0.541575	3.32693	0.000878093	0.00457147		hemoglobin, alpha embryonic 1.3 [Source:NCBI gene (formerly Entrezgene);Acc:100334599]
ENSDARG00000037409	168.981	1.79952	0.433349	4.15258	3.28747e-05	0.000264165	tmem144a	transmembrane protein 144a [Source:ZFIN;Acc:ZDB-GENE-040822-12]
ENSDARG00000074471	787.545	1.79899	0.425775	4.22522	2.38704e-05	0.000199948	vps39	VPS39 subunit of HOPS complex [Source:ZFIN;Acc:ZDB-GENE-080530-2]
ENSDARG00000102070	1262.3	1.79791	0.357783	5.02514	5.03061e-07	6.43113e-06
ENSDARG00000074903	107.013	1.79591	0.486544	3.69117	0.000223229	0.00140946	itcha	itchy E3 ubiquitin protein ligase a [Source:ZFIN;Acc:ZDB-GENE-120919-4]
ENSDARG00000035706	2542.02	1.7951	0.472598	3.79837	0.00014565	0.000974592	DOCK6	dedicator of cytokinesis 6 [Source:HGNC Symbol;Acc:HGNC:19189]
ENSDARG00000078805	508.756	1.79479	0.408099	4.39793	1.09287e-05	0.000100242	ap5b1	adaptor related protein complex 5 subunit beta 1 [Source:ZFIN;Acc:ZDB-GENE-131121-204]
ENSDARG00000069829	1417.87	1.79447	0.360257	4.98109	6.32282e-07	7.93366e-06	rragca	Ras-related GTP binding Ca [Source:ZFIN;Acc:ZDB-GENE-050522-355]
ENSDARG00000109929	2960.48	1.7937	0.408802	4.3877	1.14556e-05	0.000104501	ITGB1	integrin subunit beta 1 [Source:HGNC Symbol;Acc:HGNC:6153]
ENSDARG00000031911	2909.92	1.79305	0.346532	5.17428	2.28793e-07	3.19164e-06
ENSDARG00000038133	239.736	1.79278	0.40049	4.47648	7.58852e-06	7.24177e-05	sp100.4	SP110 nuclear antigen, tandem duplicate 4 [Source:ZFIN;Acc:ZDB-GENE-050417-474]
ENSDARG00000063370	247.439	1.79221	0.683472	2.62222	0.00873602	0.0321495	sgk2a	serum/glucocorticoid regulated kinase 2a [Source:ZFIN;Acc:ZDB-GENE-030131-9632]
ENSDARG00000025428	4940.1	1.79216	0.710485	2.52245	0.0116541	0.0409327	socs3a	suppressor of cytokine signaling 3a [Source:ZFIN;Acc:ZDB-GENE-030131-7349]
ENSDARG00000026376	626.694	1.7916	0.486869	3.67985	0.000233371	0.00146075	aco1	aconitase 1, soluble [Source:ZFIN;Acc:ZDB-GENE-031118-76]
ENSDARG00000037963	602.115	1.79079	0.4651	3.85034	0.000117956	0.000812045	NEK6	NIMA related kinase 6 [Source:HGNC Symbol;Acc:HGNC:7749]
ENSDARG00000055938	5800	1.79058	0.399858	4.47803	7.53367e-06	7.19575e-05	tspan14	tetraspanin 14 [Source:ZFIN;Acc:ZDB-GENE-060825-329]
ENSDARG00000062970	3108.66	1.79046	0.305037	5.86966	4.36692e-09	8.88104e-08	niban2a	niban apoptosis regulator 2a [Source:ZFIN;Acc:ZDB-GENE-070112-1222]
ENSDARG00000070141	511.338	1.79003	0.377073	4.74718	2.06273e-06	2.28002e-05	si:ch211-191i18.2	si:ch211-191i18.2 [Source:ZFIN;Acc:ZDB-GENE-060503-769]
ENSDARG00000001452	6368.21	1.78889	0.373595	4.78831	1.6819e-06	1.8977e-05	adam8a	ADAM metallopeptidase domain 8a [Source:ZFIN;Acc:ZDB-GENE-030616-622]
ENSDARG00000011434	313.433	1.7884	0.369849	4.83548	1.32828e-06	1.53785e-05	ptger2a	prostaglandin E receptor 2a (subtype EP2) [Source:ZFIN;Acc:ZDB-GENE-040426-1321]
ENSDARG00000069937	1760.55	1.78834	0.386422	4.62794	3.69319e-06	3.83625e-05	dnm2a	dynamin 2a [Source:ZFIN;Acc:ZDB-GENE-050913-84]
ENSDARG00000033587	26.0727	1.78815	0.574174	3.1143	0.00184384	0.00868998
ENSDARG00000086977	70.4297	1.78726	0.586184	3.04897	0.00229628	0.0104824	atxn1l	ataxin 1-like [Source:ZFIN;Acc:ZDB-GENE-090908-1]
ENSDARG00000025920	982.854	1.78678	0.388622	4.59774	4.27109e-06	4.3635e-05	tiam1b	TIAM Rac1 associated GEF 1b [Source:ZFIN;Acc:ZDB-GENE-120221-1]
ENSDARG00000061013	4391.35	1.78419	0.308583	5.78188	7.38694e-09	1.42364e-07	ankfy1	ankyrin repeat and FYVE domain containing 1 [Source:ZFIN;Acc:ZDB-GENE-041222-1]
ENSDARG00000022187	1225.59	1.78393	0.395879	4.50626	6.59807e-06	6.40349e-05	usp6nl	USP6 N-terminal like [Source:ZFIN;Acc:ZDB-GENE-041210-192]
ENSDARG00000009267	424.581	1.78349	0.378585	4.71094	2.4658e-06	2.68322e-05	zgc:136439	zgc:136439 [Source:ZFIN;Acc:ZDB-GENE-060421-2858]
ENSDARG00000016573	649.013	1.78294	0.346735	5.14209	2.71704e-07	3.72307e-06	mroh1	maestro heat-like repeat family member 1 [Source:ZFIN;Acc:ZDB-GENE-090806-2]
ENSDARG00000059846	430.6	1.78289	0.443924	4.01621	5.91408e-05	0.00044127	epg5	ectopic P-granules autophagy protein 5 homolog (C. elegans) [Source:ZFIN;Acc:ZDB-GENE-070705-307]
ENSDARG00000097478	15255.8	1.78233	0.342248	5.20772	1.91178e-07	2.70867e-06	qkia	QKI, KH domain containing, RNA binding a [Source:ZFIN;Acc:ZDB-GENE-990415-230]
ENSDARG00000005154	34.7018	1.78204	0.671023	2.65571	0.00791418	0.0295824	aspa	aspartoacylase [Source:ZFIN;Acc:ZDB-GENE-080204-11]
ENSDARG00000015557	4557.41	1.78181	0.326319	5.46034	4.75233e-08	7.62902e-07	zgc:100829	zgc:100829 [Source:ZFIN;Acc:ZDB-GENE-040801-54]
ENSDARG00000016551	1899.43	1.7808	0.38224	4.65886	3.17965e-06	3.35252e-05	iqsec1b	IQ motif and Sec7 domain ArfGEF 1b [Source:ZFIN;Acc:ZDB-GENE-120813-1]
ENSDARG00000045486	916.546	1.78028	0.390405	4.56008	5.1134e-06	5.1134e-05	pawr	PRKC, apoptosis, WT1, regulator [Source:ZFIN;Acc:ZDB-GENE-041010-108]
ENSDARG00000012586	329.949	1.77978	0.4062	4.38154	1.17845e-05	0.000106872	fmnl2a	formin-like 2a [Source:ZFIN;Acc:ZDB-GENE-081105-70]
ENSDARG00000044694	167.887	1.77961	0.40523	4.3916	1.12518e-05	0.000102684
ENSDARG00000011515	179.449	1.77958	0.397619	4.47558	7.62034e-06	7.26894e-05	orai1a	ORAI calcium release-activated calcium modulator 1a [Source:ZFIN;Acc:ZDB-GENE-110721-1]
ENSDARG00000027360	32.4481	1.77882	0.582654	3.05295	0.00226602	0.0103704	si:ch211-106h11.3	si:ch211-106h11.3 [Source:ZFIN;Acc:ZDB-GENE-050208-296]
ENSDARG00000013853	2315.15	1.77857	0.299761	5.93331	2.96881e-09	6.24831e-08	lmo4a	LIM domain only 4a [Source:ZFIN;Acc:ZDB-GENE-010702-1]
ENSDARG00000089691	76.1977	1.77773	0.465546	3.8186	0.000134211	0.000910102	ism2a	isthmin 2a [Source:ZFIN;Acc:ZDB-GENE-130530-972]
ENSDARG00000033804	596.207	1.77748	0.420114	4.23094	2.32712e-05	0.000195155	snx27a	sorting nexin 27a [Source:ZFIN;Acc:ZDB-GENE-060503-371]
ENSDARG00000099445	971.738	1.77617	0.360429	4.92795	8.30989e-07	1.00552e-05	cc2d1b	coiled-coil and C2 domain containing 1B [Source:ZFIN;Acc:ZDB-GENE-030131-1426]
ENSDARG00000011909	560.647	1.77576	0.37334	4.75643	1.97048e-06	2.19144e-05	ITPR2	inositol 1,4,5-trisphosphate receptor type 2 [Source:HGNC Symbol;Acc:HGNC:6181]
ENSDARG00000096546	4541.83	1.77498	0.432891	4.10029	4.1263e-05	0.000320655	nrp2a	neuropilin 2a [Source:ZFIN;Acc:ZDB-GENE-040611-2]
ENSDARG00000088492	1019.38	1.77354	0.359269	4.93654	7.95217e-07	9.66543e-06
ENSDARG00000103735	1639.87	1.77341	0.373135	4.75274	2.00678e-06	2.22725e-05	elovl1b	ELOVL fatty acid elongase 1b [Source:ZFIN;Acc:ZDB-GENE-040426-2755]
ENSDARG00000068030	294.865	1.77284	0.349726	5.06922	3.99449e-07	5.25184e-06	apold1b	apolipoprotein L domain containing 1b [Source:ZFIN;Acc:ZDB-GENE-160728-30]
ENSDARG00000012196	552.244	1.77237	0.469998	3.77101	0.000162589	0.00107306	fer	fer (fps/fes related) tyrosine kinase [Source:ZFIN;Acc:ZDB-GENE-060526-234]
ENSDARG00000098918	28.5544	1.77142	0.597524	2.9646	0.00303073	0.0132208	mcoln2	mucolipin TRP cation channel 2 [Source:ZFIN;Acc:ZDB-GENE-040426-692]
ENSDARG00000104491	348.33	1.76892	0.586571	3.01569	0.00256398	0.0115014	AMPD2	adenosine monophosphate deaminase 2 [Source:HGNC Symbol;Acc:HGNC:469]
ENSDARG00000044975	866.259	1.76867	0.494882	3.57393	0.000351656	0.00207893	krt94	keratin 94 [Source:ZFIN;Acc:ZDB-GENE-061027-116]
ENSDARG00000009783	677.251	1.76862	0.297836	5.93824	2.88099e-09	6.09299e-08	slc49a4	solute carrier family 49 member 4 [Source:ZFIN;Acc:ZDB-GENE-040912-167]
ENSDARG00000104484	7038.48	1.76748	0.377075	4.68735	2.76764e-06	2.95687e-05	itgb1b	integrin, beta 1b [Source:ZFIN;Acc:ZDB-GENE-030909-10]
ENSDARG00000101985	201.015	1.76708	0.452741	3.90308	9.49774e-05	0.000673933	socs9	suppressor of cytokine signaling 9 [Source:ZFIN;Acc:ZDB-GENE-030131-4065]
ENSDARG00000098592	1422.49	1.76699	0.321877	5.48965	4.02729e-08	6.57691e-07	zgc:92140	zgc:92140 [Source:ZFIN;Acc:ZDB-GENE-040912-161]
ENSDARG00000055837	2308.96	1.76658	0.289911	6.09355	1.10436e-09	2.5117e-08	arhgef1b	Rho guanine nucleotide exchange factor (GEF) 1b [Source:ZFIN;Acc:ZDB-GENE-060616-136]
ENSDARG00000020235	4556.62	1.76506	0.313499	5.63018	1.80022e-08	3.17119e-07	septin9a	septin 9a [Source:ZFIN;Acc:ZDB-GENE-030131-9187]
ENSDARG00000059792	27.0576	1.76451	0.71651	2.46264	0.0137918	0.0470115	trpm5	transient receptor potential cation channel, subfamily M, member 5 [Source:ZFIN;Acc:ZDB-GENE-060503-736]
ENSDARG00000102056	3405.03	1.76418	0.309123	5.70704	1.14956e-08	2.12679e-07	svild	supervillin d [Source:ZFIN;Acc:ZDB-GENE-081104-483]
ENSDARG00000038147	124567	1.76397	0.617538	2.85646	0.00428399	0.0177372	hbbe3	hemoglobin beta embryonic-3 [Source:ZFIN;Acc:ZDB-GENE-980526-287]
ENSDARG00000069185	3970.96	1.76377	0.350676	5.02964	4.91413e-07	6.29333e-06	celsr1a	cadherin EGF LAG seven-pass G-type receptor 1a [Source:ZFIN;Acc:ZDB-GENE-030616-78]
ENSDARG00000023963	38897	1.76266	0.320893	5.49299	3.95185e-08	6.45856e-07	tpm4a	tropomyosin 4a [Source:ZFIN;Acc:ZDB-GENE-040426-2185]
ENSDARG00000044718	1160.06	1.76257	0.347266	5.07556	3.8636e-07	5.10447e-06	vav2	vav 2 guanine nucleotide exchange factor [Source:ZFIN;Acc:ZDB-GENE-091204-420]
ENSDARG00000103823	166.676	1.76205	0.376733	4.67718	2.90842e-06	3.09056e-05
ENSDARG00000030129	87.4074	1.76154	0.485721	3.62665	0.000287126	0.00174694
ENSDARG00000094466	634.234	1.76114	0.365531	4.81802	1.44987e-06	1.66093e-05	tuba8l5	tubulin, alpha 8 like 5 [Source:ZFIN;Acc:ZDB-GENE-100921-8]
ENSDARG00000060246	203.818	1.75947	0.516608	3.40582	0.000659661	0.00355122	slc16a6b	solute carrier family 16 member 6b [Source:ZFIN;Acc:ZDB-GENE-110208-3]
ENSDARG00000034268	5597.16	1.75817	0.299422	5.87188	4.3087e-09	8.79558e-08	slit3	slit homolog 3 (Drosophila) [Source:ZFIN;Acc:ZDB-GENE-010306-4]
ENSDARG00000077474	289.888	1.7563	0.43466	4.04062	5.33111e-05	0.000402614	PLA2R1	phospholipase A2 receptor 1 [Source:HGNC Symbol;Acc:HGNC:9042]
ENSDARG00000044038	348.302	1.75438	0.344446	5.09333	3.51831e-07	4.6882e-06	zbtb2a	zinc finger and BTB domain containing 2a [Source:ZFIN;Acc:ZDB-GENE-040426-726]
ENSDARG00000071062	640.412	1.75305	0.319978	5.47865	4.28577e-08	6.93126e-07	hps5	HPS5 biogenesis of lysosomal organelles complex 2 subunit 2 [Source:ZFIN;Acc:ZDB-GENE-070410-80]
ENSDARG00000095908	16410	1.75266	0.408133	4.29433	1.75225e-05	0.000151629	sat1a.2	spermidine/spermine N1-acetyltransferase 1a, duplicate 2 [Source:ZFIN;Acc:ZDB-GENE-040704-4]
ENSDARG00000104290	518.438	1.75237	0.310032	5.65223	1.58376e-08	2.83459e-07	ripk2	receptor-interacting serine-threonine kinase 2 [Source:ZFIN;Acc:ZDB-GENE-030902-3]
ENSDARG00000087611	337.106	1.75122	0.387925	4.51434	6.35141e-06	6.18344e-05
ENSDARG00000015805	13527.6	1.75061	0.362467	4.82971	1.36734e-06	1.57385e-05	cgnl1	cingulin-like 1 [Source:ZFIN;Acc:ZDB-GENE-071009-2]
ENSDARG00000101869	1207.2	1.75002	0.336876	5.19485	2.04882e-07	2.88776e-06	MAGI3	wu:fi36a10 [Source:ZFIN;Acc:ZDB-GENE-030131-6139]
ENSDARG00000024717	849.033	1.74996	0.415771	4.20894	2.56567e-05	0.000213103	selenbp1	selenium binding protein 1 [Source:ZFIN;Acc:ZDB-GENE-040426-1436]
ENSDARG00000089667	50.9353	1.74785	0.500145	3.49468	0.000474623	0.00268478	MFAP4	microfibril associated protein 4 [Source:HGNC Symbol;Acc:HGNC:7035]
ENSDARG00000076420	54.4485	1.74751	0.644245	2.71248	0.0066781	0.0257087	dkk2	dickkopf WNT signaling pathway inhibitor 2 [Source:ZFIN;Acc:ZDB-GENE-080204-14]
ENSDARG00000075954	7505.83	1.74729	0.332856	5.2494	1.52594e-07	2.20222e-06	serpinh1a	serpin peptidase inhibitor, clade H (heat shock protein 47), member 1a [Source:ZFIN;Acc:ZDB-GENE-080219-21]
ENSDARG00000017121	1332.91	1.74718	0.29489	5.92486	3.12559e-09	6.54895e-08	mafba	MAF bZIP transcription factor Ba [Source:ZFIN;Acc:ZDB-GENE-980526-515]
ENSDARG00000062707	995.533	1.74563	0.379255	4.6028	4.16857e-06	4.27687e-05	plat	plasminogen activator, tissue [Source:ZFIN;Acc:ZDB-GENE-081104-181]
ENSDARG00000002332	3134.67	1.74481	0.309246	5.64215	1.67944e-08	2.98019e-07	frmd6	FERM domain containing 6 [Source:ZFIN;Acc:ZDB-GENE-050522-354]
ENSDARG00000038669	32.5993	1.74472	0.550725	3.16805	0.00153464	0.00740883	gbp2	guanylate binding protein 2 [Source:ZFIN;Acc:ZDB-GENE-070912-618]
ENSDARG00000025269	3864.21	1.74225	0.326151	5.34185	9.2004e-08	1.38197e-06	pdcd6ip	programmed cell death 6 interacting protein [Source:ZFIN;Acc:ZDB-GENE-040426-2678]
ENSDARG00000075870	299.618	1.74188	0.313306	5.55969	2.70261e-08	4.57526e-07	triobpa	TRIO and F-actin binding protein a [Source:ZFIN;Acc:ZDB-GENE-110411-40]
ENSDARG00000044345	5581.26	1.74139	0.271152	6.42217	1.34346e-10	3.63839e-09	cyfip1	cytoplasmic FMR1 interacting protein 1 [Source:ZFIN;Acc:ZDB-GENE-030131-8557]
ENSDARG00000042139	103.379	1.74064	0.395214	4.4043	1.06125e-05	9.75882e-05	fpgt	fucose-1-phosphate guanylyltransferase [Source:ZFIN;Acc:ZDB-GENE-050522-489]
ENSDARG00000059707	5869.06	1.74044	0.363667	4.78582	1.70292e-06	1.91844e-05	znf423	zinc finger protein 423 [Source:ZFIN;Acc:ZDB-GENE-030131-4368]
ENSDARG00000018966	1002.16	1.73975	0.390664	4.45331	8.45568e-06	7.99205e-05	cyb5r1	cytochrome b5 reductase 1 [Source:ZFIN;Acc:ZDB-GENE-030131-8497]
ENSDARG00000100308	280.977	1.73889	0.510147	3.40861	0.000652951	0.00352088	SEMA4F	ssemaphorin 4F [Source:HGNC Symbol;Acc:HGNC:10734]
ENSDARG00000009733	528.14	1.73843	0.487526	3.56583	0.000362708	0.00213323	KIF21B	kinesin family member 21B [Source:HGNC Symbol;Acc:HGNC:29442]
ENSDARG00000030020	2811.9	1.73734	0.273287	6.35719	2.05476e-10	5.39002e-09	agfg1a	ArfGAP with FG repeats 1a [Source:ZFIN;Acc:ZDB-GENE-030131-5808]
ENSDARG00000061459	5421.84	1.737	0.312276	5.5624	2.66091e-08	4.51876e-07
ENSDARG00000075793	2228.98	1.73588	0.338063	5.13479	2.82457e-07	3.85363e-06	prex1	phosphatidylinositol-3,4,5-trisphosphate-dependent Rac exchange factor 1 [Source:ZFIN;Acc:ZDB-GENE-030131-1428]
ENSDARG00000055342	155.07	1.73522	0.378492	4.58456	4.54953e-06	4.6068e-05	slc16a13	solute carrier family 16 member 13 [Source:ZFIN;Acc:ZDB-GENE-120907-2]
ENSDARG00000101471	882.875	1.73416	0.452058	3.83614	0.000124981	0.000853645	fgd4a	FYVE, RhoGEF and PH domain containing 4a [Source:ZFIN;Acc:ZDB-GENE-050420-347]
ENSDARG00000097889	26.9037	1.7335	0.612003	2.83251	0.00461845	0.018902
ENSDARG00000008494	1896.88	1.73075	0.436993	3.9606	7.47618e-05	0.000546559	myl6	myosin, light chain 6, alkali, smooth muscle and non-muscle [Source:ZFIN;Acc:ZDB-GENE-041010-28]
ENSDARG00000094025	22.0214	1.73068	0.701031	2.46877	0.0135578	0.0463815
ENSDARG00000023766	949.976	1.73005	0.423479	4.08532	4.40169e-05	0.000339747	gnsa	glucosamine (N-acetyl)-6-sulfatase a [Source:ZFIN;Acc:ZDB-GENE-050107-5]
ENSDARG00000020242	1594.7	1.72626	0.460026	3.75253	0.000175061	0.00114081	fermt2	FERM domain containing kindlin 2 [Source:ZFIN;Acc:ZDB-GENE-050506-132]
ENSDARG00000075111	47.9002	1.72487	0.683735	2.52272	0.0116452	0.0409079	als2a	alsin Rho guanine nucleotide exchange factor ALS2 a [Source:ZFIN;Acc:ZDB-GENE-070402-2]
ENSDARG00000015153	509.994	1.72475	0.473898	3.63949	0.000273177	0.00167468	wdr91	WD repeat domain 91 [Source:ZFIN;Acc:ZDB-GENE-050113-2]
ENSDARG00000007129	196.548	1.72433	0.640491	2.6922	0.00709831	0.0270863
ENSDARG00000004451	3951.19	1.72402	0.416873	4.1356	3.54026e-05	0.000281768	tnfrsfa	tumor necrosis factor receptor superfamily, member a [Source:ZFIN;Acc:ZDB-GENE-010802-1]
ENSDARG00000038996	116.297	1.7231	0.44125	3.90505	9.42069e-05	0.000668903	egln1a	egl-9 family hypoxia-inducible factor 1a [Source:ZFIN;Acc:ZDB-GENE-110408-34]
ENSDARG00000100055	425.452	1.72214	0.554821	3.10395	0.00190953	0.00896952	tox2	TOX high mobility group box family member 2 [Source:ZFIN;Acc:ZDB-GENE-040426-2095]
ENSDARG00000074844	107.684	1.72095	0.442995	3.88482	0.000102407	0.000719363
ENSDARG00000052638	1129.01	1.72075	0.435487	3.95132	7.77222e-05	0.000564213	fam210b	family with sequence similarity 210 member B [Source:ZFIN;Acc:ZDB-GENE-050913-122]
ENSDARG00000052192	47.0372	1.72021	0.458239	3.75396	0.000174061	0.00113668	s1pr5b	sphingosine-1-phosphate receptor 5b [Source:ZFIN;Acc:ZDB-GENE-061201-27]
ENSDARG00000101894	736.503	1.72016	0.507368	3.39036	0.000698007	0.00373141	stk10	serine/threonine kinase 10 [Source:ZFIN;Acc:ZDB-GENE-040426-1136]
ENSDARG00000016526	1274.73	1.72013	0.419085	4.10449	4.05205e-05	0.000315789	gata3	GATA binding protein 3 [Source:ZFIN;Acc:ZDB-GENE-990415-82]
ENSDARG00000086453	92.9414	1.72	0.540729	3.1809	0.00146818	0.00714039	gja9b	gap junction protein alpha 9b [Source:ZFIN;Acc:ZDB-GENE-040426-2421]
ENSDARG00000045142	337.411	1.71961	0.611046	2.81421	0.00488974	0.0198329	hbae5	hemoglobin, alpha embryonic 5 [Source:ZFIN;Acc:ZDB-GENE-101028-1]
ENSDARG00000093019	224.227	1.71883	0.340742	5.04438	4.55004e-07	5.90363e-06
ENSDARG00000053542	1955.56	1.71838	0.408886	4.2026	2.63868e-05	0.000218249	kctd12.2	potassium channel tetramerisation domain containing 12.2 [Source:ZFIN;Acc:ZDB-GENE-060117-4]
ENSDARG00000092799	65.1027	1.71787	0.626217	2.74325	0.00608339	0.0237774
ENSDARG00000054833	3291.18	1.71781	0.345584	4.97075	6.66941e-07	8.31094e-06	nucb1	nucleobindin 1 [Source:ZFIN;Acc:ZDB-GENE-060825-222]
ENSDARG00000023933	514.707	1.71531	0.47451	3.61491	0.000300448	0.00181725	SKIL	SKI like proto-oncogene [Source:HGNC Symbol;Acc:HGNC:10897]
ENSDARG00000078882	943.817	1.71527	0.343298	4.99644	5.83991e-07	7.38408e-06	SLC22A31	solute carrier family 22 member 31 [Source:HGNC Symbol;Acc:HGNC:27091]
ENSDARG00000074223	293.327	1.7147	0.450444	3.8067	0.000140833	0.00094622	mdfic	MyoD family inhibitor domain containing [Source:ZFIN;Acc:ZDB-GENE-070705-162]
ENSDARG00000031782	4780.78	1.71233	0.355622	4.81504	1.47174e-06	1.6842e-05	crybg1a	crystallin beta-gamma domain containing 1a [Source:ZFIN;Acc:ZDB-GENE-041008-100]
ENSDARG00000054748	1071.58	1.71229	0.373934	4.57913	4.66923e-06	4.7017e-05	cuedc1b	CUE domain containing 1b [Source:ZFIN;Acc:ZDB-GENE-070424-29]
ENSDARG00000039270	188.521	1.71038	0.336479	5.08318	3.7117e-07	4.91874e-06	vti1b	vesicle transport through interaction with t-SNAREs 1B [Source:ZFIN;Acc:ZDB-GENE-040426-1148]
ENSDARG00000103129	3756.2	1.71018	0.384732	4.44512	8.78423e-06	8.25946e-05	NID1	nidogen 1 [Source:HGNC Symbol;Acc:HGNC:7821]
ENSDARG00000061145	826.924	1.70788	0.335828	5.08558	3.66509e-07	4.8655e-06	gfod2	glucose-fructose oxidoreductase domain containing 2 [Source:ZFIN;Acc:ZDB-GENE-061103-64]
ENSDARG00000025147	10328.6	1.7078	0.422292	4.04412	5.25202e-05	0.000397609	cd63	CD63 molecule [Source:ZFIN;Acc:ZDB-GENE-030131-180]
ENSDARG00000075383	419.728	1.70757	0.487192	3.50492	0.000456744	0.00259869	GRAMD1B	GRAM domain containing 1B [Source:HGNC Symbol;Acc:HGNC:29214]
ENSDARG00000095120	37.8627	1.70714	0.644425	2.64909	0.00807084	0.0300581
ENSDARG00000027887	566.402	1.70589	0.384096	4.44132	8.94103e-06	8.39236e-05	zfyve21	zinc finger, FYVE domain containing 21 [Source:ZFIN;Acc:ZDB-GENE-030131-1296]
ENSDARG00000104374	3291.29	1.70452	0.566369	3.00956	0.0026163	0.0116926	SMCHD1	structural maintenance of chromosomes flexible hinge domain containing 1 [Source:HGNC Symbol;Acc:HGNC:29090]
ENSDARG00000115405	82946.7	1.70305	0.609768	2.79295	0.00522302	0.0209422	hbbe1.2	hemoglobin beta embryonic-1.2 [Source:ZFIN;Acc:ZDB-GENE-090501-3]
ENSDARG00000012829	102.197	1.70109	0.461164	3.68868	0.000225417	0.0014208	asah2	N-acylsphingosine amidohydrolase 2 [Source:ZFIN;Acc:ZDB-GENE-041112-1]
ENSDARG00000114825	301.809	1.70054	0.416449	4.08344	4.43747e-05	0.000342261	SCARF2	scavenger receptor class F member 2 [Source:HGNC Symbol;Acc:HGNC:19869]
ENSDARG00000061940	21.3713	1.69869	0.697553	2.43521	0.0148831	0.0499796	htr4	5-hydroxytryptamine receptor 4 [Source:ZFIN;Acc:ZDB-GENE-160114-31]
ENSDARG00000035360	834.685	1.69853	0.38311	4.43354	9.26989e-06	8.6636e-05	mink1	misshapen-like kinase 1 [Source:ZFIN;Acc:ZDB-GENE-060526-45]
ENSDARG00000063037	36.0959	1.69788	0.518941	3.27182	0.00106859	0.00540769	lipea	lipase, hormone-sensitive a [Source:ZFIN;Acc:ZDB-GENE-060503-734]
ENSDARG00000010752	2170.3	1.69782	0.390497	4.34784	1.37484e-05	0.000122534	cwc15	CWC15 spliceosome associated protein homolog [Source:ZFIN;Acc:ZDB-GENE-040625-10]
ENSDARG00000030530	169.936	1.6964	0.619702	2.73745	0.00619184	0.0241318	slc22a2	solute carrier family 22 member 2 [Source:ZFIN;Acc:ZDB-GENE-040426-2167]
ENSDARG00000071139	29.4368	1.6963	0.589311	2.87844	0.0039965	0.0167188
ENSDARG00000003411	1302.79	1.69511	0.506178	3.34885	0.000811489	0.00426768	foxa2	forkhead box A2 [Source:ZFIN;Acc:ZDB-GENE-980526-404]
ENSDARG00000097339	151.892	1.69502	0.603776	2.80737	0.00499485	0.0201951	slc9a1b	solute carrier family 9 member A1b [Source:ZFIN;Acc:ZDB-GENE-080225-42]
ENSDARG00000070155	8291.64	1.6929	0.377064	4.48969	7.13283e-06	6.85813e-05	tuba8l3	tubulin, alpha 8 like 3 [Source:ZFIN;Acc:ZDB-GENE-040801-77]
ENSDARG00000101366	231.06	1.69264	0.443718	3.81467	0.000136367	0.000921777	cmklr2	chemerin chemokine-like receptor 2 [Source:ZFIN;Acc:ZDB-GENE-091204-457]
ENSDARG00000102153	3572.44	1.69219	0.34959	4.8405	1.29516e-06	1.50352e-05	nrp1a	neuropilin 1a [Source:ZFIN;Acc:ZDB-GENE-030519-2]
ENSDARG00000115547	129.206	1.69045	0.413252	4.09061	4.30249e-05	0.000333037
ENSDARG00000019556	1279.79	1.688	0.331274	5.09548	3.47855e-07	4.64757e-06	clcn7	chloride channel 7 [Source:ZFIN;Acc:ZDB-GENE-061103-196]
ENSDARG00000094242	165.729	1.68628	0.365502	4.61359	3.95777e-06	4.07599e-05
ENSDARG00000114920	2146.22	1.68608	0.390249	4.32052	1.55659e-05	0.000136471	TTC28	tetratricopeptide repeat domain 28 [Source:HGNC Symbol;Acc:HGNC:29179]
ENSDARG00000036863	639.665	1.68581	0.332521	5.0698	3.98229e-07	5.23896e-06	myo1d	myosin 1D [Source:ZFIN;Acc:ZDB-GENE-130531-15]
ENSDARG00000075110	883.853	1.68534	0.442676	3.80717	0.000140567	0.000944941	dab2ipb	DAB2 interacting protein b [Source:ZFIN;Acc:ZDB-GENE-030131-2449]
ENSDARG00000099786	16203.7	1.68464	0.277155	6.07834	1.21434e-09	2.7503e-08	actn4	actinin, alpha 4 [Source:ZFIN;Acc:ZDB-GENE-030131-940]
ENSDARG00000042496	121.322	1.68324	0.453702	3.71001	0.000207248	0.00132084	parp12a	poly (ADP-ribose) polymerase family, member 12a [Source:ZFIN;Acc:ZDB-GENE-050419-6]
ENSDARG00000091835	40.0104	1.68278	0.67364	2.49804	0.0124884	0.0433233	si:ch73-264p11.1	si:ch73-264p11.1 [Source:ZFIN;Acc:ZDB-GENE-120703-35]
ENSDARG00000101725	35.0306	1.68272	0.587467	2.86436	0.00417856	0.0173933	parietopsin	parietopsin [Source:ZFIN;Acc:ZDB-GENE-101129-2]
ENSDARG00000044774	24.9259	1.68259	0.604374	2.78403	0.00536879	0.021416	pou5f3	POU domain, class 5, transcription factor 3 [Source:ZFIN;Acc:ZDB-GENE-980526-485]
ENSDARG00000101456	36.0146	1.68207	0.678892	2.47767	0.0132245	0.045384	acp5b	acid phosphatase 5b, tartrate resistant [Source:ZFIN;Acc:ZDB-GENE-040718-151]
ENSDARG00000058488	38.5988	1.68171	0.659472	2.55009	0.0107695	0.0383086	adora2ab	adenosine A2a receptor b [Source:ZFIN;Acc:ZDB-GENE-081022-41]
ENSDARG00000031658	467.063	1.68159	0.457759	3.67352	0.000239229	0.00149226		KIAA1217 [Source:HGNC Symbol;Acc:HGNC:25428]
ENSDARG00000068830	318.262	1.68144	0.498971	3.36982	0.000752181	0.00398472	kiaa0930	kiaa0930 [Source:ZFIN;Acc:ZDB-GENE-080204-49]
ENSDARG00000078335	3403.77	1.68084	0.376882	4.45987	8.20108e-06	7.7717e-05	amot	angiomotin [Source:ZFIN;Acc:ZDB-GENE-030131-7487]
ENSDARG00000091699	4672.12	1.6805	0.298206	5.63538	1.74677e-08	3.07953e-07	capn2a	calpain 2, (m/II) large subunit a [Source:ZFIN;Acc:ZDB-GENE-050320-69]
ENSDARG00000105118	287.643	1.67973	0.348793	4.81584	1.46578e-06	1.67827e-05	zgc:171566	zgc:171566 [Source:ZFIN;Acc:ZDB-GENE-050309-193]
ENSDARG00000040453	664.58	1.67911	0.34031	4.93408	8.05301e-07	9.78251e-06	wdfy2	WD repeat and FYVE domain containing 2 [Source:ZFIN;Acc:ZDB-GENE-041111-211]
ENSDARG00000028058	1605.25	1.67484	0.324287	5.16468	2.40845e-07	3.34259e-06	traf6	TNF receptor-associated factor 6 [Source:ZFIN;Acc:ZDB-GENE-030131-5735]
ENSDARG00000052155	226.357	1.67479	0.469832	3.56466	0.000364335	0.00214106	lrrc8ab	leucine rich repeat containing 8 VRAC subunit Ab [Source:ZFIN;Acc:ZDB-GENE-060531-43]
ENSDARG00000087390	72034.3	1.67436	0.592411	2.82635	0.00470821	0.0192114	hbbe1.3	hemoglobin, beta embryonic 1.3 [Source:ZFIN;Acc:ZDB-GENE-131120-128]
ENSDARG00000031426	1180.38	1.67414	0.54406	3.07712	0.00209009	0.00967536	csrnp1a	cysteine-serine-rich nuclear protein 1a [Source:ZFIN;Acc:ZDB-GENE-070912-475]
ENSDARG00000098118	1853.11	1.67308	0.395312	4.2323	2.31311e-05	0.000194204	TRAPPC10	trafficking protein particle complex subunit 10 [Source:HGNC Symbol;Acc:HGNC:11868]
ENSDARG00000108788	133.761	1.67251	0.446508	3.74575	0.000179859	0.00116752	ARSB	arylsulfatase B [Source:HGNC Symbol;Acc:HGNC:714]
ENSDARG00000101009	8961.32	1.67245	0.29732	5.62511	1.85392e-08	3.25523e-07	cited4b	Cbp/p300-interacting transactivator, with Glu/Asp-rich carboxy-terminal domain, 4b [Source:ZFIN;Acc:ZDB-GENE-030425-5]
ENSDARG00000075121	5522.07	1.67243	0.504286	3.31642	0.000911777	0.00471743	hbegfa	heparin-binding EGF-like growth factor a [Source:ZFIN;Acc:ZDB-GENE-080204-119]
ENSDARG00000075748	157.144	1.67103	0.351212	4.75789	1.95627e-06	2.17786e-05	nckap1l	NCK associated protein 1 like [Source:ZFIN;Acc:ZDB-GENE-080204-117]
ENSDARG00000040064	279.173	1.67041	0.558464	2.99109	0.00277988	0.0122947	acp6	acid phosphatase 6, lysophosphatidic [Source:ZFIN;Acc:ZDB-GENE-050208-290]
ENSDARG00000043081	1003.84	1.66986	0.299686	5.57205	2.51755e-08	4.29209e-07	ctsz	cathepsin Z [Source:ZFIN;Acc:ZDB-GENE-041010-139]
ENSDARG00000094387	99.5494	1.66936	0.46502	3.58986	0.000330852	0.00197096
ENSDARG00000071304	432.333	1.66895	0.339482	4.91617	8.8254e-07	1.06257e-05	tbc1d2	TBC1 domain family, member 2 [Source:ZFIN;Acc:ZDB-GENE-140106-100]
ENSDARG00000098955	710.319	1.66892	0.387049	4.31191	1.61852e-05	0.000141238	ssh2b	slingshot protein phosphatase 2b [Source:ZFIN;Acc:ZDB-GENE-081205-4]
ENSDARG00000013659	515.65	1.66738	0.423846	3.93393	8.35691e-05	0.000601232	brox	BRO1 domain and CAAX motif containing [Source:ZFIN;Acc:ZDB-GENE-041114-137]
ENSDARG00000015869	331.025	1.66728	0.447217	3.72813	0.000192907	0.0012422	slc22a16	solute carrier family 22 member 16 [Source:ZFIN;Acc:ZDB-GENE-041001-166]
ENSDARG00000037064	311.622	1.6655	0.328297	5.07315	3.91284e-07	5.16324e-06	galca	galactosylceramidase a [Source:ZFIN;Acc:ZDB-GENE-040724-243]
ENSDARG00000070076	485.94	1.66484	0.408313	4.07735	4.55509e-05	0.00034997	actr2b	actin related protein 2b [Source:ZFIN;Acc:ZDB-GENE-050410-4]
ENSDARG00000028275	1599.01	1.66482	0.309131	5.38547	7.22573e-08	1.11149e-06	sult1st1	sulfotransferase family 1, cytosolic sulfotransferase 1 [Source:ZFIN;Acc:ZDB-GENE-030131-2144]
ENSDARG00000014180	4789.12	1.6648	0.28712	5.79828	6.69986e-09	1.30747e-07	ildr2	immunoglobulin-like domain containing receptor 2 [Source:ZFIN;Acc:ZDB-GENE-050706-83]
ENSDARG00000073947	40.9053	1.66457	0.600677	2.77115	0.00558581	0.0221394
ENSDARG00000107912	268.725	1.66435	0.311363	5.34537	9.0233e-08	1.35913e-06	FIG4	FIG4 phosphoinositide 5-phosphatase [Source:HGNC Symbol;Acc:HGNC:16873]
ENSDARG00000102340	264.248	1.66385	0.417404	3.98618	6.71458e-05	0.000495383	ptn	pleiotrophin [Source:ZFIN;Acc:ZDB-GENE-030624-1]
ENSDARG00000077605	574.958	1.66247	0.555821	2.99102	0.00278045	0.0122947	FRRS1	ferric chelate reductase 1 [Source:HGNC Symbol;Acc:HGNC:27622]
[truncated: 23,121 more rows]

## Sheet: facs up GO terms
Analysis Type:	PANTHER Overrepresentation Test (Released 20240226)
Annotation Version and Release Date:	GO Ontology database DOI: 10.5281/zenodo.10536401 Released 2024-01-17
Analyzed List:	Client Text Box Input (Danio rerio)
Reference List:	Danio rerio (all genes in database)
Test Type:	FISHER
Correction:	BONFERRONI
Bonferroni count:	4133
GO biological process complete	Danio rerio - REFLIST (26353)	Client Text Box Input (785)	Client Text Box Input (expected)	Client Text Box Input (over/under)	Client Text Box Input (fold Enrichment)	Client Text Box Input (P-value)
apical protein localization (GO:0045176)	13	6	0.39	+	15.49	0.00406
ephrin receptor signaling pathway (GO:0048013)	27	7	0.8	+	8.7	0.0442
vasculogenesis (GO:0001570)	56	14	1.67	+	8.39	2.91e-06
endocytic recycling (GO:0032456)	45	10	1.34	+	7.46	0.00266
reactive oxygen species metabolic process (GO:0072593)	47	9	1.4	+	6.43	0.036
vesicle-mediated transport to the plasma membrane (GO:0098876)	68	12	2.03	+	5.92	0.00293
vacuolar transport (GO:0007034)	103	18	3.07	+	5.87	5.96e-06
endothelium development (GO:0003158)	63	11	1.88	+	5.86	0.00948
Kupffer's vesicle development (GO:0070121)	76	13	2.26	+	5.74	0.00147
ceramide metabolic process (GO:0006672)	77	13	2.29	+	5.67	0.00173
sprouting angiogenesis (GO:0002040)	114	19	3.4	+	5.6	4.82e-06
embryonic hemopoiesis (GO:0035162)	93	15	2.77	+	5.41	0.000421
vesicle fusion (GO:0006906)	77	12	2.29	+	5.23	0.0116
regulation of protein catabolic process (GO:0042176)	72	11	2.14	+	5.13	0.0365
organelle membrane fusion (GO:0090174)	79	12	2.35	+	5.1	0.0152
organelle fusion (GO:0048284)	99	15	2.95	+	5.09	0.000984
endosomal transport (GO:0016197)	160	23	4.77	+	4.83	1.87e-06
vacuole organization (GO:0007033)	91	13	2.71	+	4.8	0.0123
establishment or maintenance of cell polarity (GO:0007163)	114	16	3.4	+	4.71	0.00116
sphingolipid metabolic process (GO:0006665)	107	15	3.19	+	4.71	0.00276
membrane fusion (GO:0061025)	88	12	2.62	+	4.58	0.0479
blood vessel development (GO:0001568)	413	54	12.3	+	4.39	2.61e-16
blood vessel morphogenesis (GO:0048514)	358	46	10.66	+	4.31	3.09e-13
vesicle organization (GO:0016050)	173	22	5.15	+	4.27	4.58e-05
angiogenesis (GO:0001525)	279	34	8.31	+	4.09	1.6e-08
vasculature development (GO:0001944)	492	59	14.66	+	4.03	3.49e-16
phosphatidylinositol metabolic process (GO:0046488)	135	16	4.02	+	3.98	0.0116
regulation of cell migration (GO:0030334)	233	26	6.94	+	3.75	3.57e-05
regulation of cellular response to growth factor stimulus (GO:0090287)	162	18	4.83	+	3.73	0.00729
small GTPase-mediated signal transduction (GO:0007264)	176	19	5.24	+	3.62	0.00587
retina development in camera-type eye (GO:0060041)	273	29	8.13	+	3.57	1.56e-05
regulation of locomotion (GO:0040012)	271	28	8.07	+	3.47	5.31e-05
actin filament organization (GO:0007015)	252	26	7.51	+	3.46	0.00018
regulation of cell motility (GO:2000145)	252	26	7.51	+	3.46	0.00018
tube morphogenesis (GO:0035239)	589	59	17.55	+	3.36	1.77e-12
gastrulation (GO:0007369)	242	24	7.21	+	3.33	0.00123
epithelial cell differentiation (GO:0030855)	256	25	7.63	+	3.28	0.000943
camera-type eye morphogenesis (GO:0048593)	195	19	5.81	+	3.27	0.0269
myeloid cell differentiation (GO:0030099)	197	19	5.87	+	3.24	0.0312
blood circulation (GO:0008015)	223	21	6.64	+	3.16	0.0153
ameboidal-type cell migration (GO:0001667)	235	22	7	+	3.14	0.01
cell migration (GO:0016477)	619	57	18.44	+	3.09	2.17e-10
circulatory system process (GO:0003013)	229	21	6.82	+	3.08	0.0233
eye morphogenesis (GO:0048592)	240	22	7.15	+	3.08	0.0141
regulation of cell population proliferation (GO:0042127)	305	27	9.09	+	2.97	0.00226
multicellular organismal-level homeostasis (GO:0048871)	249	22	7.42	+	2.97	0.0256
cell motility (GO:0048870)	670	59	19.96	+	2.96	5.35e-10
morphogenesis of an epithelium (GO:0002009)	479	42	14.27	+	2.94	2.23e-06
circulatory system development (GO:0072359)	981	86	29.22	+	2.94	1.14e-15
protein transport (GO:0015031)	644	56	19.18	+	2.92	3.83e-09
embryonic organ development (GO:0048568)	628	54	18.71	+	2.89	1.53e-08
tissue morphogenesis (GO:0048729)	571	49	17.01	+	2.88	1.69e-07
regulation of anatomical structure morphogenesis (GO:0022603)	327	28	9.74	+	2.87	0.00274
ubiquitin-dependent protein catabolic process (GO:0006511)	374	32	11.14	+	2.87	0.000449
tube development (GO:0035295)	780	66	23.23	+	2.84	1.17e-10
growth (GO:0040007)	296	25	8.82	+	2.84	0.0137
developmental growth (GO:0048589)	296	25	8.82	+	2.84	0.0137
intracellular signaling cassette (GO:0141124)	369	31	10.99	+	2.82	0.00106
epithelium development (GO:0060429)	942	79	28.06	+	2.82	4.62e-13
sensory organ morphogenesis (GO:0090596)	324	27	9.65	+	2.8	0.00727
modification-dependent protein catabolic process (GO:0019941)	384	32	11.44	+	2.8	0.000819
establishment of protein localization (GO:0045184)	733	61	21.83	+	2.79	2.4e-09
endocytosis (GO:0006897)	278	23	8.28	+	2.78	0.0469
protein catabolic process (GO:0030163)	496	41	14.77	+	2.77	2.01e-05
embryonic morphogenesis (GO:0048598)	722	59	21.51	+	2.74	1.25e-08
anatomical structure formation involved in morphogenesis (GO:0048646)	808	66	24.07	+	2.74	6.08e-10
modification-dependent macromolecule catabolic process (GO:0043632)	392	32	11.68	+	2.74	0.0013
vesicle-mediated transport (GO:0016192)	840	68	25.02	+	2.72	3.9e-10
proteolysis involved in protein catabolic process (GO:0051603)	475	38	14.15	+	2.69	0.000175
regulation of developmental process (GO:0050793)	895	71	26.66	+	2.66	2.91e-10
pattern specification process (GO:0007389)	644	51	19.18	+	2.66	1.18e-06
regulation of cell differentiation (GO:0045595)	493	39	14.69	+	2.66	0.000157
actin filament-based process (GO:0030029)	481	38	14.33	+	2.65	0.000243
protein localization (GO:0008104)	981	77	29.22	+	2.64	4.14e-11
cellular macromolecule localization (GO:0070727)	983	77	29.28	+	2.63	4.61e-11
skeletal system development (GO:0001501)	372	29	11.08	+	2.62	0.0116
camera-type eye development (GO:0043010)	475	37	14.15	+	2.61	0.000517
actin cytoskeleton organization (GO:0030036)	463	36	13.79	+	2.61	0.000799
nitrogen compound transport (GO:0071705)	915	71	27.26	+	2.6	8.52e-10
enzyme-linked receptor protein signaling pathway (GO:0007167)	350	27	10.43	+	2.59	0.0307
supramolecular fiber organization (GO:0097435)	457	35	13.61	+	2.57	0.00169
hemopoiesis (GO:0030097)	457	35	13.61	+	2.57	0.00169
intracellular transport (GO:0046907)	771	59	22.97	+	2.57	1.78e-07
eye development (GO:0001654)	549	42	16.35	+	2.57	0.000122
visual system development (GO:0150063)	549	42	16.35	+	2.57	0.000122
negative regulation of signal transduction (GO:0009968)	445	34	13.26	+	2.56	0.0026
regulation of intracellular signal transduction (GO:1902531)	569	43	16.95	+	2.54	0.000118
response to endogenous stimulus (GO:0009719)	437	33	13.02	+	2.54	0.00492
heart development (GO:0007507)	583	44	17.37	+	2.53	8.46e-05
embryo development (GO:0009790)	1212	91	36.1	+	2.52	2.11e-12
negative regulation of cell communication (GO:0010648)	458	34	13.64	+	2.49	0.00499
negative regulation of signaling (GO:0023057)	458	34	13.64	+	2.49	0.00499
negative regulation of response to stimulus (GO:0048585)	542	40	16.15	+	2.48	0.00094
sensory system development (GO:0048880)	664	49	19.78	+	2.48	3.32e-05
organonitrogen compound catabolic process (GO:1901565)	776	57	23.12	+	2.47	2e-06
regionalization (GO:0003002)	629	46	18.74	+	2.46	0.000122
macromolecule catabolic process (GO:0009057)	623	45	18.56	+	2.42	0.000235
tissue development (GO:0009888)	1511	109	45.01	+	2.42	4.81e-14
animal organ morphogenesis (GO:0009887)	839	60	24.99	+	2.4	2.48e-06
organic substance transport (GO:0071702)	1225	87	36.49	+	2.38	3.31e-10
sensory organ development (GO:0007423)	748	53	22.28	+	2.38	3.71e-05
macromolecule localization (GO:0033036)	1271	90	37.86	+	2.38	1.19e-10
cellular localization (GO:0051641)	1433	101	42.69	+	2.37	2.8e-12
establishment of localization in cell (GO:0051649)	940	66	28	+	2.36	5.23e-07
regulation of multicellular organismal development (GO:2000026)	456	32	13.58	+	2.36	0.0365
regulation of signal transduction (GO:0009966)	1215	83	36.19	+	2.29	8.93e-09
catabolic process (GO:0009056)	1275	87	37.98	+	2.29	2.37e-09
regulation of response to stimulus (GO:0048583)	1568	104	46.71	+	2.23	5.77e-11
anatomical structure morphogenesis (GO:0009653)	2211	146	65.86	+	2.22	1.45e-16
regulation of protein metabolic process (GO:0051246)	593	39	17.66	+	2.21	0.027
immune system process (GO:0002376)	739	48	22.01	+	2.18	0.002
regulation of multicellular organismal process (GO:0051239)	838	54	24.96	+	2.16	0.000539
cellular catabolic process (GO:0044248)	671	43	19.99	+	2.15	0.0115
organic substance catabolic process (GO:1901575)	1080	69	32.17	+	2.14	1.63e-05
regulation of cell communication (GO:0010646)	1363	87	40.6	+	2.14	9.12e-08
intracellular signal transduction (GO:0035556)	927	59	27.61	+	2.14	0.000233
regulation of signaling (GO:0023051)	1368	87	40.75	+	2.13	1.04e-07
cytoskeleton organization (GO:0007010)	853	54	25.41	+	2.13	0.00122
cell surface receptor signaling pathway (GO:0007166)	1075	67	32.02	+	2.09	5.31e-05
cell differentiation (GO:0030154)	2505	155	74.62	+	2.08	3.89e-15
cellular developmental process (GO:0048869)	2509	155	74.74	+	2.07	4.17e-15
response to external stimulus (GO:0009605)	772	47	23	+	2.04	0.0179
neuron development (GO:0048666)	725	44	21.6	+	2.04	0.0439
animal organ development (GO:0048513)	2532	153	75.42	+	2.03	5.94e-14
establishment of localization (GO:0051234)	2783	166	82.9	+	2	4.5e-15
system development (GO:0048731)	3290	196	98	+	2	1.48e-18
transport (GO:0006810)	2656	158	79.12	+	2	6.15e-14
proteolysis (GO:0006508)	937	55	27.91	+	1.97	0.00784
localization (GO:0051179)	3034	178	90.38	+	1.97	1.26e-15
cell development (GO:0048468)	1824	107	54.33	+	1.97	6.17e-08
multicellular organism development (GO:0007275)	3850	224	114.68	+	1.95	7.89e-21
regulation of biological quality (GO:0065008)	1082	59	32.23	+	1.83	0.0377
positive regulation of biological process (GO:0048518)	2136	116	63.63	+	1.82	1.08e-06
protein modification process (GO:0036211)	1569	85	46.74	+	1.82	0.000381
negative regulation of cellular process (GO:0048523)	1824	98	54.33	+	1.8	5e-05
negative regulation of biological process (GO:0048519)	1957	105	58.29	+	1.8	1.75e-05
anatomical structure development (GO:0048856)	4903	263	146.05	+	1.8	2.81e-20
multicellular organismal process (GO:0032501)	4814	258	143.4	+	1.8	9.74e-20
developmental process (GO:0032502)	5052	270	150.49	+	1.79	8.3e-21
response to stress (GO:0006950)	1295	69	38.58	+	1.79	0.0131
organelle organization (GO:0006996)	1935	103	57.64	+	1.79	3.49e-05
positive regulation of cellular process (GO:0048522)	1918	102	57.13	+	1.79	4.57e-05
nervous system development (GO:0007399)	1684	88	50.16	+	1.75	0.00105
cellular response to stimulus (GO:0051716)	3832	195	114.15	+	1.71	5.94e-11
signal transduction (GO:0007165)	3086	157	91.93	+	1.71	5.15e-08
response to stimulus (GO:0050896)	4693	238	139.79	+	1.7	1.7e-14
macromolecule modification (GO:0043412)	1706	86	50.82	+	1.69	0.00816
signaling (GO:0023052)	3333	162	99.28	+	1.63	7.53e-07
cell communication (GO:0007154)	3403	165	101.37	+	1.63	5.45e-07
cellular component organization (GO:0016043)	3514	164	104.67	+	1.57	1.09e-05
cellular component organization or biogenesis (GO:0071840)	3697	165	110.13	+	1.5	0.000269
biological regulation (GO:0065007)	8661	377	257.99	+	1.46	2.09e-15
regulation of biological process (GO:0050789)	8353	362	248.82	+	1.45	4.86e-14
regulation of cellular process (GO:0050794)	7831	335	233.27	+	1.44	2.87e-11
organonitrogen compound metabolic process (GO:1901564)	3602	153	107.3	+	1.43	0.0171
cellular process (GO:0009987)	12722	540	378.96	+	1.42	2.42e-28
biological_process (GO:0008150)	17206	708	512.53	+	1.38	1.35e-56
metabolic process (GO:0008152)	6420	251	191.24	+	1.31	0.00381
Unclassified (UNCLASSIFIED)	9147	77	272.47	-	0.28	0

## Sheet: whole up GO terms
Analysis Type:	PANTHER Overrepresentation Test (Released 20240226)
Annotation Version and Release Date:	GO Ontology database DOI: 10.5281/zenodo.10536401 Released 2024-01-17
Analyzed List:	Client Text Box Input (Danio rerio)
Reference List:	Danio rerio (all genes in database)
Test Type:	FISHER
Correction:	BONFERRONI
Bonferroni count:	4133
GO biological process complete	Danio rerio - REFLIST (26353)	Client Text Box Input (859)	Client Text Box Input (expected)	Client Text Box Input (over/under)	Client Text Box Input (fold Enrichment)	Client Text Box Input (P-value)
actin-myosin filament sliding (GO:0033275)	9	5	0.29	+	17.04	0.017
skeletal muscle cell differentiation (GO:0035914)	11	6	0.36	+	16.73	0.00196
epithalamus development (GO:0021538)	21	7	0.68	+	10.23	0.0123
skeletal muscle contraction (GO:0003009)	28	9	0.91	+	9.86	0.000651
midbrain development (GO:0030901)	38	12	1.24	+	9.69	6.84e-06
otic placode formation (GO:0043049)	23	7	0.75	+	9.34	0.0245
closure of optic fissure (GO:0061386)	23	7	0.75	+	9.34	0.0245
musculoskeletal movement (GO:0050881)	31	9	1.01	+	8.91	0.00174
multicellular organismal movement (GO:0050879)	31	9	1.01	+	8.91	0.00174
protein depolymerization (GO:0051261)	28	8	0.91	+	8.77	0.00887
skeletal muscle fiber development (GO:0048741)	64	17	2.09	+	8.15	6.14e-08
myotube cell development (GO:0014904)	65	17	2.12	+	8.02	8.06e-08
neuron fate specification (GO:0048665)	31	8	1.01	+	7.92	0.0207
regulation of neuron differentiation (GO:0045664)	56	14	1.83	+	7.67	9.25e-06
ectodermal placode development (GO:0071696)	43	10	1.4	+	7.13	0.00384
neuron fate commitment (GO:0048663)	49	11	1.6	+	6.89	0.00161
diencephalon development (GO:0021536)	86	19	2.8	+	6.78	1.33e-07
skeletal muscle tissue development (GO:0007519)	128	28	4.17	+	6.71	3.85e-12
columnar/cuboidal epithelial cell differentiation (GO:0002065)	42	9	1.37	+	6.57	0.0279
embryonic camera-type eye morphogenesis (GO:0048596)	47	10	1.53	+	6.53	0.00921
neuromuscular process (GO:0050905)	52	11	1.69	+	6.49	0.00305
cardiac muscle contraction (GO:0060048)	43	9	1.4	+	6.42	0.0343
cell fate specification (GO:0001708)	101	21	3.29	+	6.38	4.27e-08
myotube differentiation (GO:0014902)	82	17	2.67	+	6.36	4.16e-06
muscle system process (GO:0003012)	111	23	3.62	+	6.36	4.78e-09
muscle contraction (GO:0006936)	107	22	3.49	+	6.31	1.74e-08
skeletal muscle organ development (GO:0060538)	143	29	4.66	+	6.22	9.97e-12
embryonic camera-type eye development (GO:0031076)	56	11	1.83	+	6.03	0.00667
striated muscle contraction (GO:0006941)	56	11	1.83	+	6.03	0.00667
forebrain development (GO:0030900)	148	29	4.82	+	6.01	2.58e-11
sarcomere organization (GO:0045214)	57	11	1.86	+	5.92	0.00802
nerve development (GO:0021675)	78	15	2.54	+	5.9	0.000118
striated muscle cell development (GO:0055002)	116	21	3.78	+	5.55	6.71e-07
myofibril assembly (GO:0030239)	107	19	3.49	+	5.45	6.98e-06
regulation of axon extension (GO:0030516)	68	12	2.22	+	5.41	0.00749
muscle cell development (GO:0055001)	216	38	7.04	+	5.4	7.33e-14
striated muscle cell differentiation (GO:0051146)	211	37	6.88	+	5.38	2.18e-13
cell differentiation in spinal cord (GO:0021515)	63	11	2.05	+	5.36	0.0224
regulation of extent of cell growth (GO:0061387)	82	14	2.67	+	5.24	0.0016
epithelial tube formation (GO:0072175)	66	11	2.15	+	5.11	0.0358
cell fate commitment (GO:0045165)	174	29	5.67	+	5.11	2.01e-09
muscle organ development (GO:0007517)	193	32	6.29	+	5.09	1.45e-10
cellular component assembly involved in morphogenesis (GO:0010927)	115	19	3.75	+	5.07	2.44e-05
tube formation (GO:0035148)	73	12	2.38	+	5.04	0.0163
heart process (GO:0003015)	122	20	3.98	+	5.03	1.12e-05
hindbrain development (GO:0030902)	136	22	4.43	+	4.96	2.36e-06
muscle cell differentiation (GO:0042692)	261	42	8.51	+	4.94	4.38e-14
spinal cord development (GO:0021510)	88	14	2.87	+	4.88	0.0039
muscle tissue development (GO:0060537)	220	35	7.17	+	4.88	3.35e-11
neurotransmitter transport (GO:0006836)	82	13	2.67	+	4.86	0.0099
central nervous system neuron differentiation (GO:0021953)	121	19	3.94	+	4.82	5.79e-05
endocrine system development (GO:0035270)	116	18	3.78	+	4.76	0.000168
heart contraction (GO:0060047)	118	18	3.85	+	4.68	0.00022
lens development in camera-type eye (GO:0002088)	112	17	3.65	+	4.66	0.000553
neural tube development (GO:0021915)	108	16	3.52	+	4.54	0.00181
regulation of cell growth (GO:0001558)	103	15	3.36	+	4.47	0.00516
brain development (GO:0007420)	527	76	17.18	+	4.42	2.52e-24
head development (GO:0060322)	547	76	17.83	+	4.26	2.9e-23
actomyosin structure organization (GO:0031032)	147	20	4.79	+	4.17	0.000291
regulation of developmental growth (GO:0048638)	111	15	3.62	+	4.15	0.0135
muscle structure development (GO:0061061)	374	50	12.19	+	4.1	1.02e-13
regulation of cell size (GO:0008361)	105	14	3.42	+	4.09	0.0334
epidermis development (GO:0008544)	106	14	3.46	+	4.05	0.0373
central nervous system development (GO:0007417)	738	97	24.06	+	4.03	1.47e-28
sensory organ morphogenesis (GO:0090596)	324	42	10.56	+	3.98	1.12e-10
eye morphogenesis (GO:0048592)	240	31	7.82	+	3.96	3e-07
camera-type eye development (GO:0043010)	475	61	15.48	+	3.94	2.2e-16
camera-type eye morphogenesis (GO:0048593)	195	25	6.36	+	3.93	2.39e-05
regulation of neuron projection development (GO:0010975)	165	21	5.38	+	3.9	0.000443
eye development (GO:0001654)	549	69	17.9	+	3.86	2.44e-18
visual system development (GO:0150063)	549	69	17.9	+	3.86	2.44e-18
retina development in camera-type eye (GO:0060041)	273	34	8.9	+	3.82	1e-07
sensory organ development (GO:0007423)	748	88	24.38	+	3.61	4.13e-22
epithelial cell differentiation (GO:0030855)	256	30	8.34	+	3.6	6.52e-06
neuron differentiation (GO:0030182)	903	105	29.43	+	3.57	1.38e-26
sensory system development (GO:0048880)	664	76	21.64	+	3.51	5.67e-18
generation of neurons (GO:0048699)	934	105	30.44	+	3.45	2.37e-25
regulation of cellular component size (GO:0032535)	208	23	6.78	+	3.39	0.00149
cellular anatomical entity morphogenesis (GO:0032989)	562	62	18.32	+	3.38	2.13e-13
circulatory system process (GO:0003013)	229	25	7.46	+	3.35	0.000598
nervous system development (GO:0007399)	1684	182	54.89	+	3.32	5.81e-45
neuron projection development (GO:0031175)	549	59	17.9	+	3.3	4.14e-12
positive regulation of cell differentiation (GO:0045597)	178	19	5.8	+	3.27	0.0255
regulation of neurogenesis (GO:0050767)	169	18	5.51	+	3.27	0.0459
negative regulation of transcription by RNA polymerase II (GO:0000122)	255	27	8.31	+	3.25	0.000361
regulation of plasma membrane bounded cell projection organization (GO:0120035)	229	24	7.46	+	3.22	0.00224
neurogenesis (GO:0022008)	1070	112	34.88	+	3.21	1.48e-24
regulation of cell projection organization (GO:0031344)	231	24	7.53	+	3.19	0.00263
mesenchyme development (GO:0060485)	241	25	7.86	+	3.18	0.00159
blood circulation (GO:0008015)	223	23	7.27	+	3.16	0.00509
regulation of nervous system development (GO:0051960)	196	20	6.39	+	3.13	0.0291
positive regulation of transcription by RNA polymerase II (GO:0045944)	335	34	10.92	+	3.11	2.33e-05
regulation of cell development (GO:0060284)	276	28	9	+	3.11	0.000517
positive regulation of developmental process (GO:0051094)	268	27	8.74	+	3.09	0.000995
neuron development (GO:0048666)	725	73	23.63	+	3.09	5.13e-14
supramolecular fiber organization (GO:0097435)	457	46	14.9	+	3.09	6.29e-08
axon development (GO:0061564)	433	43	14.11	+	3.05	4.5e-07
cell junction organization (GO:0034330)	232	23	7.56	+	3.04	0.01
trans-synaptic signaling (GO:0099537)	285	28	9.29	+	3.01	0.00101
synaptic signaling (GO:0099536)	297	29	9.68	+	3	0.000703
regulation of monoatomic ion transmembrane transport (GO:0034765)	216	21	7.04	+	2.98	0.0368
regulation of transmembrane transport (GO:0034762)	237	23	7.73	+	2.98	0.0144
neuron projection morphogenesis (GO:0048812)	446	43	14.54	+	2.96	1.14e-06
plasma membrane bounded cell projection morphogenesis (GO:0120039)	447	43	14.57	+	2.95	1.23e-06
chemical synaptic transmission (GO:0007268)	281	27	9.16	+	2.95	0.00255
anterograde trans-synaptic signaling (GO:0098916)	281	27	9.16	+	2.95	0.00255
plasma membrane bounded cell projection organization (GO:0120036)	885	85	28.85	+	2.95	1.78e-15
cell-cell signaling (GO:0007267)	534	51	17.41	+	2.93	3.47e-08
organic acid transport (GO:0015849)	220	21	7.17	+	2.93	0.0488
carboxylic acid transport (GO:0046942)	220	21	7.17	+	2.93	0.0488
cell projection morphogenesis (GO:0048858)	451	43	14.7	+	2.93	1.62e-06
cell projection organization (GO:0030030)	907	86	29.56	+	2.91	2.44e-15
regulation of anatomical structure size (GO:0090066)	264	25	8.61	+	2.91	0.0086
system process (GO:0003008)	836	79	27.25	+	2.9	8.84e-14
negative regulation of RNA biosynthetic process (GO:1902679)	372	35	12.13	+	2.89	9.77e-05
negative regulation of DNA-templated transcription (GO:0045892)	372	35	12.13	+	2.89	9.77e-05
regulation of monoatomic ion transport (GO:0043269)	234	22	7.63	+	2.88	0.0389
tissue development (GO:0009888)	1511	142	49.25	+	2.88	3.48e-27
epithelial tube morphogenesis (GO:0060562)	249	23	8.12	+	2.83	0.0329
animal organ morphogenesis (GO:0009887)	839	77	27.35	+	2.82	1.17e-12
neuron projection guidance (GO:0097485)	262	24	8.54	+	2.81	0.0242
axon guidance (GO:0007411)	262	24	8.54	+	2.81	0.0242
embryonic morphogenesis (GO:0048598)	722	66	23.53	+	2.8	2.12e-10
nervous system process (GO:0050877)	519	47	16.92	+	2.78	1.39e-06
positive regulation of RNA biosynthetic process (GO:1902680)	488	44	15.91	+	2.77	5.86e-06
positive regulation of DNA-templated transcription (GO:0045893)	488	44	15.91	+	2.77	5.86e-06
axonogenesis (GO:0007409)	390	35	12.71	+	2.75	0.000317
organic anion transport (GO:0015711)	279	25	9.09	+	2.75	0.023
negative regulation of RNA metabolic process (GO:0051253)	406	36	13.23	+	2.72	0.00028
epithelium development (GO:0060429)	942	83	30.71	+	2.7	8.16e-13
growth (GO:0040007)	296	26	9.65	+	2.69	0.0216
developmental growth (GO:0048589)	296	26	9.65	+	2.69	0.0216
animal organ development (GO:0048513)	2532	222	82.53	+	2.69	5.06e-41
regulation of cell differentiation (GO:0045595)	493	43	16.07	+	2.68	2.44e-05
positive regulation of cellular biosynthetic process (GO:0031328)	668	58	21.77	+	2.66	6.18e-08
cell morphogenesis involved in neuron differentiation (GO:0048667)	415	36	13.53	+	2.66	0.000483
positive regulation of biosynthetic process (GO:0009891)	670	58	21.84	+	2.66	6.97e-08
cell projection assembly (GO:0030031)	347	30	11.31	+	2.65	0.0058
embryonic organ morphogenesis (GO:0048562)	442	38	14.41	+	2.64	0.000273
cilium assembly (GO:0060271)	303	26	9.88	+	2.63	0.0329
cell morphogenesis (GO:0000902)	548	47	17.86	+	2.63	8.18e-06
plasma membrane bounded cell projection assembly (GO:0120031)	327	28	10.66	+	2.63	0.0155
positive regulation of macromolecule biosynthetic process (GO:0010557)	655	56	21.35	+	2.62	2.54e-07
actin filament-based process (GO:0030029)	481	41	15.68	+	2.62	0.000105
cell differentiation (GO:0030154)	2505	212	81.65	+	2.6	2.02e-36
cellular developmental process (GO:0048869)	2509	212	81.78	+	2.59	2.58e-36
chordate embryonic development (GO:0043009)	527	44	17.18	+	2.56	6e-05
embryo development ending in birth or egg hatching (GO:0009792)	530	44	17.28	+	2.55	7.1e-05
system development (GO:0048731)	3290	272	107.24	+	2.54	2.62e-47
actin cytoskeleton organization (GO:0030036)	463	38	15.09	+	2.52	0.000896
anatomical structure formation involved in morphogenesis (GO:0048646)	808	66	26.34	+	2.51	4.17e-08
embryo development (GO:0009790)	1212	98	39.51	+	2.48	6.32e-13
positive regulation of RNA metabolic process (GO:0051254)	557	45	18.16	+	2.48	0.000143
regulation of transport (GO:0051049)	484	39	15.78	+	2.47	0.00138
negative regulation of nucleobase-containing compound metabolic process (GO:0045934)	448	36	14.6	+	2.47	0.00437
anatomical structure morphogenesis (GO:0009653)	2211	177	72.07	+	2.46	3.37e-26
cytoskeleton organization (GO:0007010)	853	68	27.8	+	2.45	5.16e-08
regulation of developmental process (GO:0050793)	895	71	29.17	+	2.43	3.2e-08
tissue morphogenesis (GO:0048729)	571	45	18.61	+	2.42	0.000249
multicellular organism development (GO:0007275)	3850	303	125.49	+	2.41	9.53e-50
regulation of transcription by RNA polymerase II (GO:0006357)	1810	142	59	+	2.41	2.58e-19
import into cell (GO:0098657)	408	32	13.3	+	2.41	0.0258
organelle assembly (GO:0070925)	594	46	19.36	+	2.38	0.000282
morphogenesis of an epithelium (GO:0002009)	479	37	15.61	+	2.37	0.00604
positive regulation of nucleobase-containing compound metabolic process (GO:0045935)	596	46	19.43	+	2.37	0.000488
embryonic organ development (GO:0048568)	628	48	20.47	+	2.34	0.000277
cell development (GO:0048468)	1824	139	59.45	+	2.34	1.33e-17
tube development (GO:0035295)	780	59	25.42	+	2.32	9.34e-06
heart development (GO:0007507)	583	44	19	+	2.32	0.00137
multicellular organismal process (GO:0032501)	4814	361	156.92	+	2.3	3.11e-57
regionalization (GO:0003002)	629	47	20.5	+	2.29	0.000631
pattern specification process (GO:0007389)	644	48	20.99	+	2.29	0.000489
regulation of cellular component organization (GO:0051128)	785	58	25.59	+	2.27	3.41e-05
positive regulation of nitrogen compound metabolic process (GO:0051173)	854	63	27.84	+	2.26	7.27e-06
monoatomic ion transmembrane transport (GO:0034220)	545	40	17.76	+	2.25	0.00853
positive regulation of macromolecule metabolic process (GO:0010604)	930	68	30.31	+	2.24	2.71e-06
anatomical structure development (GO:0048856)	4903	354	159.82	+	2.22	2.54e-51
regulation of localization (GO:0032879)	570	41	18.58	+	2.21	0.0138
developmental process (GO:0032502)	5052	358	164.67	+	2.17	3.3e-50
monoatomic cation transport (GO:0006812)	559	39	18.22	+	2.14	0.0398
negative regulation of macromolecule biosynthetic process (GO:0010558)	605	42	19.72	+	2.13	0.0283
monoatomic ion transport (GO:0006811)	764	53	24.9	+	2.13	0.00107
regulation of RNA biosynthetic process (GO:2001141)	2251	156	73.37	+	2.13	4.23e-16
negative regulation of cellular biosynthetic process (GO:0031327)	608	42	19.82	+	2.12	0.0296
regulation of DNA-templated transcription (GO:0006355)	2249	155	73.31	+	2.11	8.12e-16
negative regulation of biosynthetic process (GO:0009890)	612	42	19.95	+	2.11	0.0319
positive regulation of metabolic process (GO:0009893)	1037	71	33.8	+	2.1	2.32e-05
negative regulation of nitrogen compound metabolic process (GO:0051172)	641	43	20.89	+	2.06	0.035
positive regulation of cellular metabolic process (GO:0031325)	926	61	30.18	+	2.02	0.000937
regulation of multicellular organismal process (GO:0051239)	838	55	27.32	+	2.01	0.0038
regulation of biological quality (GO:0065008)	1082	71	35.27	+	2.01	9.38e-05
regulation of RNA metabolic process (GO:0051252)	2445	160	79.7	+	2.01	3.48e-14
regulation of nucleobase-containing compound metabolic process (GO:0019219)	2545	164	82.96	+	1.98	4.96e-14
regulation of cellular biosynthetic process (GO:0031326)	2861	181	93.26	+	1.94	3.6e-15
regulation of macromolecule biosynthetic process (GO:0010556)	2832	179	92.31	+	1.94	6.96e-15
regulation of biosynthetic process (GO:0009889)	2882	182	93.94	+	1.94	3.01e-15
regulation of gene expression (GO:0010468)	2792	175	91.01	+	1.92	3.69e-14
regulation of nitrogen compound metabolic process (GO:0051171)	3102	190	101.11	+	1.88	1.44e-14
transmembrane transport (GO:0055085)	1014	62	33.05	+	1.88	0.00879
regulation of primary metabolic process (GO:0080090)	3151	191	102.71	+	1.86	2.68e-14
regulation of macromolecule metabolic process (GO:0060255)	3292	196	107.31	+	1.83	6.9e-14
positive regulation of cellular process (GO:0048522)	1918	112	62.52	+	1.79	7.56e-06
regulation of cellular metabolic process (GO:0031323)	3302	192	107.63	+	1.78	1.92e-12
positive regulation of biological process (GO:0048518)	2136	124	69.62	+	1.78	1.22e-06
transport (GO:0006810)	2656	152	86.57	+	1.76	1.72e-08
regulation of metabolic process (GO:0019222)	3554	202	115.85	+	1.74	2.93e-12
cellular component assembly (GO:0022607)	1362	77	44.4	+	1.73	0.0125
localization (GO:0051179)	3034	168	98.9	+	1.7	1.37e-08
establishment of localization (GO:0051234)	2783	154	90.71	+	1.7	1.6e-07
cellular component organization (GO:0016043)	3514	192	114.54	+	1.68	7.55e-10
negative regulation of cellular process (GO:0048523)	1824	97	59.45	+	1.63	0.00833
cellular component organization or biogenesis (GO:0071840)	3697	194	120.51	+	1.61	3.06e-08
negative regulation of biological process (GO:0048519)	1957	102	63.79	+	1.6	0.00953
organelle organization (GO:0006996)	1935	100	63.07	+	1.59	0.0219
regulation of biological process (GO:0050789)	8353	428	272.27	+	1.57	1.46e-25
regulation of cellular process (GO:0050794)	7831	400	255.26	+	1.57	1.86e-22
biological regulation (GO:0065007)	8661	440	282.31	+	1.56	8.48e-26
cellular process (GO:0009987)	12722	577	414.69	+	1.39	3.38e-26
biological_process (GO:0008150)	17206	763	560.85	+	1.36	2.2e-54
Unclassified (UNCLASSIFIED)	9147	96	298.15	-	0.32	0
RNA metabolic process (GO:0016070)	935	9	30.48	-	0.3	0.0221
