# Supplementary material for: In vivo profiling of the endothelium using ‘AngioTag’ zebrafish
Source: Angiogenesis. 2025 Jul 4;28(3):40. doi: 10.1007/s10456-025-09990-8 (PMC12227374; doi:10.1007/s10456-025-09990-8)
Supplement: Supplementary file 4 — Supplementary Material 4 [file 10456_2025_9990_MOESM4_ESM.xlsx]

## Sheet: angio_v_ribo_lrt_final
EC Translatome (sample 6 normalized to sample 5) vs Total Translatome (sample 2 normalized to sample 1)
DESeq2
log2 fold change (MLE): experimentenrich.conditionangiotag
LRT p-value: '~ experiment + condition + experiment:condition' vs '~ experiment + condition'
ensembl_gene_id	baseMean	log2FoldChange	lfcSE	stat	pvalue	padj	external_gene_name	description
ENSDARG00000070692	15.8814	10.494	2.24883	19.6377	9.36024e-06	0.000269225	si:dkey-80c24.1	si:dkey-80c24.1 [Source:ZFIN;Acc:ZDB-GENE-061207-69]
ENSDARG00000060482	3.63341	9.54685	3.36558	7.98294	0.00472202	0.0406517	mid1	midline 1 [Source:ZFIN;Acc:ZDB-GENE-110411-205]
ENSDARG00000070178	14.2023	9.53121	1.7056	34.4466	4.38109e-09	3.24363e-07	zp3d.2	zona pellucida glycoprotein 3d tandem duplicate 2 [Source:ZFIN;Acc:ZDB-GENE-030131-5363]
ENSDARG00000079315	20.2278	9.47352	1.57331	43.5106	4.21667e-11	4.6046e-09
ENSDARG00000090480	86.5141	9.41278	2.04532	19.3427	1.09234e-05	0.000306685	ccdc17	coiled-coil domain containing 17 [Source:ZFIN;Acc:ZDB-GENE-120424-1]
ENSDARG00000113632	47.3069	8.91653	1.75388	25.7408	3.90481e-07	1.7043e-05
ENSDARG00000021339	33.2061	8.76508	1.69381	28.2333	1.07539e-07	5.47174e-06	cpa5	carboxypeptidase A5 [Source:ZFIN;Acc:ZDB-GENE-020514-1]
ENSDARG00000090524	191.983	8.76093	0.979173	86.8915	1.14639e-20	5.45627e-18	f2rl2	coagulation factor II (thrombin) receptor-like 2 [Source:ZFIN;Acc:ZDB-GENE-110127-4]
ENSDARG00000091252	50.0961	8.5296	1.41565	44.802	2.18003e-11	2.47607e-09
ENSDARG00000095607	24.6463	8.415	1.93248	19.5338	9.88353e-06	0.000281843
ENSDARG00000042138	10.1901	7.93685	1.82613	19.5917	9.58865e-06	0.000275003	selp	selectin P [Source:ZFIN;Acc:ZDB-GENE-110107-2]
ENSDARG00000063730	7.26372	7.93169	2.06084	14.4527	0.00014372	0.00266015	osbpl6	oxysterol binding protein-like 6 [Source:ZFIN;Acc:ZDB-GENE-070912-206]
ENSDARG00000018263	202.473	7.88133	0.780485	124.591	6.25542e-29	8.33639e-26	pdia2	protein disulfide isomerase family A, member 2 [Source:ZFIN;Acc:ZDB-GENE-040426-705]
ENSDARG00000099948	8.42675	7.84534	2.4597	10.261	0.00135875	0.015664
ENSDARG00000075905	7.60875	7.7373	1.91512	16.3666	5.21977e-05	0.00115296	si:ch211-266g18.9	si:ch211-266g18.9 [Source:ZFIN;Acc:ZDB-GENE-131127-382]
ENSDARG00000086418	11.7938	7.41134	1.94477	14.3003	0.000155838	0.00283715	si:ch211-236p5.3	si:ch211-236p5.3 [Source:ZFIN;Acc:ZDB-GENE-081028-31]
ENSDARG00000001463	45.575	7.29781	1.68556	19.4957	1.00827e-05	0.000286705	tdh2	L-threonine dehydrogenase 2 [Source:ZFIN;Acc:ZDB-GENE-070620-14]
ENSDARG00000107226	4.63111	7.28316	2.51482	8.14931	0.00430776	0.0379181
ENSDARG00000069362	7.55382	7.21236	1.68881	19.3378	1.09514e-05	0.00030704
ENSDARG00000102273	3.46405	7.20632	2.35067	9.50995	0.0020436	0.0214219
ENSDARG00000110627	8.74762	7.19695	1.9295	14.0582	0.000177235	0.00313533
ENSDARG00000102262	11.1188	7.12988	1.60771	21.407	3.71419e-06	0.000119946
ENSDARG00000036382	15.3157	7.11985	1.876	14.4297	0.000145492	0.00268549	ponzr6	plac8 onzin related protein 6 [Source:ZFIN;Acc:ZDB-GENE-081104-326]
ENSDARG00000097368	74.74	7.10163	1.33247	49.0816	2.4553e-12	3.31632e-10
ENSDARG00000095934	62.5821	7.0899	1.11892	38.932	4.38823e-10	4.05975e-08
ENSDARG00000068233	6.94796	7.08326	1.67172	19.1694	1.19616e-05	0.0003321	zgc:64051	zgc:64051 [Source:ZFIN;Acc:ZDB-GENE-040426-1349]
ENSDARG00000020483	23.3019	7.05521	1.66673	18.5693	1.63839e-05	0.000432649	lta	lymphotoxin alpha (TNF superfamily, member 1) [Source:ZFIN;Acc:ZDB-GENE-050601-3]
ENSDARG00000053568	8.25035	7.03672	1.80848	15.5939	7.85072e-05	0.00160795	pstpip1b	proline-serine-threonine phosphatase interacting protein 1b [Source:ZFIN;Acc:ZDB-GENE-051127-25]
ENSDARG00000100021	11.7509	6.99233	1.6424	19.3161	1.10766e-05	0.000310094	plaat1	phospholipase A and acyltransferase 1 [Source:ZFIN;Acc:ZDB-GENE-040718-330]
ENSDARG00000053005	17.5803	6.98649	1.6842	18.2362	1.95132e-05	0.000496904	cd22	cd22 molecule [Source:ZFIN;Acc:ZDB-GENE-050522-521]
ENSDARG00000058731	9.91284	6.97241	1.70627	17.5183	2.84559e-05	0.000687828	slc2a6	solute carrier family 2 member 6 [Source:ZFIN;Acc:ZDB-GENE-081104-301]
ENSDARG00000101301	8.45649	6.96485	2.0253	11.7856	0.000596907	0.00827474
ENSDARG00000052097	4.12883	6.95743	2.39637	8.35579	0.00384461	0.0349653	trim35-31	tripartite motif containing 35-31 [Source:ZFIN;Acc:ZDB-GENE-061009-3]
ENSDARG00000092501	32.3344	6.95492	1.69661	18.3558	1.8326e-05	0.000472692
ENSDARG00000088900	6.07806	6.92524	2.04139	11.5131	0.000691069	0.00927646
ENSDARG00000101385	26.6018	6.9245	1.35421	26.413	2.75677e-07	1.25817e-05
ENSDARG00000087857	24.4208	6.90871	1.63612	19.0263	1.28929e-05	0.000353537	si:ch211-180a12.2	si:ch211-180a12.2 [Source:ZFIN;Acc:ZDB-GENE-121214-236]
ENSDARG00000087745	8.78217	6.87312	1.80263	15.4373	8.52876e-05	0.00172735	lrrc38b	leucine rich repeat containing 38b [Source:ZFIN;Acc:ZDB-GENE-141216-65]
ENSDARG00000007080	4.61511	6.83794	2.44182	7.97731	0.00473673	0.0407257	rhcgl1	Rh family, C glycoprotein, like 1 [Source:ZFIN;Acc:ZDB-GENE-060209-2]
ENSDARG00000095902	6.74796	6.81854	1.91623	12.9682	0.000316832	0.00496742
ENSDARG00000108812	11.0004	6.80129	1.70776	16.4366	5.03038e-05	0.00111979
ENSDARG00000078272	9.53815	6.78901	1.74542	15.5342	8.10261e-05	0.00165446	CABP7	calcium binding protein 7 [Source:HGNC Symbol;Acc:HGNC:20834]
ENSDARG00000090844	12.3357	6.67563	1.91589	12.1804	0.000482944	0.00697044	il1rl2	interleukin 1 receptor-like 2 [Source:ZFIN;Acc:ZDB-GENE-240404-1]
ENSDARG00000089627	50.6646	6.6133	1.23843	29.735	4.95319e-08	2.75806e-06
ENSDARG00000091027	28.8144	6.54607	1.39356	21.8561	2.93877e-06	9.72617e-05	aqp1a.2	aquaporin 1a (Colton blood group), tandem duplicate 2 [Source:ZFIN;Acc:ZDB-GENE-100409-1]
ENSDARG00000037256	13.2373	6.53874	2.37687	7.52841	0.00607336	0.0487634	kcnip4b	potassium voltage-gated channel interacting protein 4b [Source:ZFIN;Acc:ZDB-GENE-090313-35]
ENSDARG00000070357	73.3416	6.52258	0.759186	81.9914	1.36679e-19	5.15512e-17	gja4	gap junction protein alpha 4 [Source:ZFIN;Acc:ZDB-GENE-050616-6]
ENSDARG00000101566	7.90051	6.50956	2.11615	9.00633	0.00269047	0.0265665
ENSDARG00000101717	48.2504	6.47424	0.98932	45.7171	1.36623e-11	1.62565e-09	sox17	SRY-box transcription factor 17 [Source:ZFIN;Acc:ZDB-GENE-991213-1]
ENSDARG00000094485	10.0896	6.47033	2.15212	9.0448	0.00263443	0.0261222	si:dkey-27h10.2	si:dkey-27h10.2 [Source:ZFIN;Acc:ZDB-GENE-090313-296]
ENSDARG00000079926	8.66357	6.46477	1.76857	14.2669	0.00015863	0.00287669	syt15	synaptotagmin XV [Source:ZFIN;Acc:ZDB-GENE-090527-2]
ENSDARG00000040116	6.21406	6.44112	1.80781	13.1411	0.000288891	0.00461789	znf366	zinc finger protein 366 [Source:ZFIN;Acc:ZDB-GENE-110408-46]
ENSDARG00000061644	9.59104	6.41667	1.78939	13.9238	0.000190373	0.00330835	ensab	endosulfine alpha b [Source:ZFIN;Acc:ZDB-GENE-060526-294]
ENSDARG00000036106	4.10657	6.39502	2.33858	7.70542	0.00550554	0.0453464	rgs18	regulator of G protein signaling 18 [Source:ZFIN;Acc:ZDB-GENE-061013-722]
ENSDARG00000054340	8.94136	6.3713	2.0042	10.4358	0.00123593	0.014576	sla1a	Src like adaptor 1a [Source:ZFIN;Acc:ZDB-GENE-050904-3]
ENSDARG00000098410	11.0425	6.35326	1.74599	13.7588	0.000207839	0.00355103	si:dkey-19b23.10	si:dkey-19b23.10 [Source:ZFIN;Acc:ZDB-GENE-141219-47]
ENSDARG00000103020	105.855	6.34024	1.63038	13.1106	0.000293632	0.0046659
ENSDARG00000020746	220.911	6.27773	1.31742	19.7457	8.84617e-06	0.000256283	gfi1aa	growth factor independent 1A transcription repressor a [Source:ZFIN;Acc:ZDB-GENE-050522-534]
ENSDARG00000045224	9.75902	6.24158	1.99318	9.52904	0.00202246	0.0212673
ENSDARG00000026663	5.88866	6.23464	2.04019	9.44504	0.00211721	0.0219974
ENSDARG00000057231	13.6181	6.19042	1.72184	13.3085	0.000264208	0.00428695	rorca	RAR-related orphan receptor C a [Source:ZFIN;Acc:ZDB-GENE-990415-250]
ENSDARG00000113503	16.5007	6.17582	1.65768	15.5792	7.91215e-05	0.00161887
ENSDARG00000045016	6.88608	6.16757	1.72828	13.3108	0.000263884	0.00428517	npffl	neuropeptide FF-amide peptide precursor like [Source:ZFIN;Acc:ZDB-GENE-030806-1]
ENSDARG00000008414	62.7025	6.15674	0.932223	49.8101	1.69373e-12	2.33501e-10
ENSDARG00000115195	11.3251	6.15484	1.74157	13.9772	0.000185038	0.00324751
ENSDARG00000057789	3223.51	6.15429	0.668896	73.3069	1.10979e-17	3.16926e-15	lyz	lysozyme [Source:ZFIN;Acc:ZDB-GENE-020515-2]
ENSDARG00000042492	19.1484	6.15173	1.85407	10.2015	0.0014033	0.0160756
ENSDARG00000096355	20.7548	6.12448	1.45235	17.4788	2.90536e-05	0.000700581
ENSDARG00000098376	19.3006	6.10401	1.48596	19.0907	1.24648e-05	0.000343684	si:ch211-207l14.1	si:ch211-207l14.1 [Source:ZFIN;Acc:ZDB-GENE-120215-234]
ENSDARG00000044613	13.9271	6.10229	1.64573	14.6086	0.000132307	0.00249747	c1qa	complement component 1, q subcomponent, A chain [Source:ZFIN;Acc:ZDB-GENE-050522-86]
ENSDARG00000076126	971.763	6.09842	0.662511	76.9327	1.76885e-18	5.70312e-16	actc1c	actin, alpha, cardiac muscle 1c [Source:ZFIN;Acc:ZDB-GENE-030131-172]
ENSDARG00000062057	35.6208	6.09813	1.24776	23.7973	1.0703e-06	4.04448e-05	zgc:174945	zgc:174945 [Source:ZFIN;Acc:ZDB-GENE-080204-80]
ENSDARG00000058631	456.746	6.08171	0.706199	67.263	2.37595e-16	5.33654e-14
ENSDARG00000096888	4.35879	6.08155	2.04412	9.02531	0.00266266	0.0263368	serpinb1l4	serpin peptidase inhibitor, clade B (ovalbumin), member 1, like 4 [Source:ZFIN;Acc:ZDB-GENE-030131-7169]
ENSDARG00000039234	3.89787	6.08022	1.9811	9.64549	0.00189817	0.020302	zgc:171579	zgc:171579 [Source:ZFIN;Acc:ZDB-GENE-080204-32]
ENSDARG00000087438	559.663	6.07316	1.33164	18.2477	1.93965e-05	0.000495192
ENSDARG00000086703	7.92792	6.063	1.77229	12.0733	0.000511503	0.00727229
ENSDARG00000076620	18.1357	6.02212	1.44875	20.066	7.4815e-06	0.000220909	abhd8b	abhydrolase domain containing 8b [Source:ZFIN;Acc:ZDB-GENE-130530-805]
ENSDARG00000010936	29.0209	6.0188	1.17027	30.2162	3.86464e-08	2.20922e-06	abcb4	ATP-binding cassette, sub-family B (MDR/TAP), member 4 [Source:ZFIN;Acc:ZDB-GENE-080204-52]
ENSDARG00000097169	3.27226	6.01833	2.21026	7.61718	0.00578149	0.0469996	si:ch73-330k17.3	si:ch73-330k17.3 [Source:ZFIN;Acc:ZDB-GENE-131121-190]
ENSDARG00000096979	10.466	5.99485	1.64301	14.0436	0.000178619	0.00315146	npc2.2	NPC intracellular cholesterol transporter 2, tandem duplicate 2 [Source:ZFIN;Acc:ZDB-GENE-080723-11]
ENSDARG00000094415	17.4253	5.99414	1.42848	20.7	5.37164e-06	0.000164945
ENSDARG00000023861	8.79981	5.97226	1.89804	10.0822	0.00149708	0.0168696	dnase1l1l	deoxyribonuclease I-like 1-like [Source:ZFIN;Acc:ZDB-GENE-040718-100]
ENSDARG00000077975	4.49063	5.92072	2.12946	7.64587	0.00569024	0.0465036	si:ch73-343l4.8	si:ch73-343l4.8 [Source:ZFIN;Acc:ZDB-GENE-090313-159]
ENSDARG00000026907	6.49457	5.92025	1.89153	10.1383	0.00145219	0.0164643	slc48a1a	solute carrier family 48 member 1a [Source:ZFIN;Acc:ZDB-GENE-040718-121]
ENSDARG00000089021	5.96556	5.89846	1.9053	9.79107	0.00175362	0.0191976
ENSDARG00000099284	30.2413	5.88588	1.75891	11.5064	0.000693568	0.00928007	si:dkey-228b2.6	si:dkey-228b2.6 [Source:ZFIN;Acc:ZDB-GENE-141216-225]
ENSDARG00000043587	7.57811	5.86417	1.81716	10.8117	0.00100858	0.0124685	srd5a2a	steroid-5-alpha-reductase, alpha polypeptide 2a [Source:ZFIN;Acc:ZDB-GENE-050417-199]
ENSDARG00000004763	9.65824	5.83854	1.63669	13.5509	0.000232184	0.00390029
ENSDARG00000069998	1164.39	5.79439	0.641328	72.418	1.7412e-17	4.83425e-15	si:ch211-145b13.6	si:ch211-145b13.6 [Source:ZFIN;Acc:ZDB-GENE-090313-36]
ENSDARG00000060860	5.23832	5.79266	1.80833	10.6701	0.00108881	0.013288	pstpip1a	proline-serine-threonine phosphatase interacting protein 1a [Source:ZFIN;Acc:ZDB-GENE-050419-251]
ENSDARG00000092653	22.542	5.77705	1.22872	22.4493	2.15763e-06	7.51411e-05	si:dkey-1h24.6	si:dkey-1h24.6 [Source:ZFIN;Acc:ZDB-GENE-100922-103]
ENSDARG00000033832	6.67039	5.76064	1.91327	9.3257	0.00225962	0.0231048	ampd1	adenosine monophosphate deaminase 1 (isoform M) [Source:ZFIN;Acc:ZDB-GENE-040426-1906]
ENSDARG00000052396	3.82819	5.73463	2.10486	7.6503	0.00567627	0.0464274	pkz	protein kinase containing Z-DNA binding domains [Source:ZFIN;Acc:ZDB-GENE-050301-2]
ENSDARG00000079387	118.285	5.73149	0.703179	65.3212	6.36319e-16	1.33895e-13	si:ch211-102c2.4	si:ch211-102c2.4 [Source:ZFIN;Acc:ZDB-GENE-030131-8862]
ENSDARG00000092074	5.52011	5.72683	1.90762	9.2879	0.00230672	0.0234783	hcst	hematopoietic cell signal transducer [Source:ZFIN;Acc:ZDB-GENE-061130-1]
ENSDARG00000040065	214.921	5.71927	0.591226	88.4605	5.18611e-21	2.52855e-18	gja5a	gap junction protein, alpha 5a [Source:ZFIN;Acc:ZDB-GENE-040407-3]
ENSDARG00000076103	9.73093	5.71818	1.97147	8.66169	0.0032497	0.0307437	grid2ipa	glutamate receptor, ionotropic, delta 2 (Grid2) interacting protein, a [Source:ZFIN;Acc:ZDB-GENE-091113-42]
ENSDARG00000088546	65.3519	5.70994	0.997735	31.773	1.73288e-08	1.09621e-06	myct1b	myc target 1b [Source:ZFIN;Acc:ZDB-GENE-131127-631]
ENSDARG00000114258	16.4073	5.70074	1.56224	14.523	0.000138457	0.00258427	si:dkey-30c15.13	si:dkey-30c15.13 [Source:ZFIN;Acc:ZDB-GENE-060503-73]
ENSDARG00000031534	15.0907	5.68016	1.43795	18.053	2.14842e-05	0.000536167
ENSDARG00000074219	5.94326	5.66591	1.87321	9.73146	0.0018114	0.0196579	map3k22	mitogen-activated protein kinase kinase kinase 22 [Source:ZFIN;Acc:ZDB-GENE-070928-11]
ENSDARG00000102059	5.13207	5.63953	2.0693	7.62101	0.00576923	0.0469381	si:ch211-117l17.6	si:ch211-117l17.6 [Source:ZFIN;Acc:ZDB-GENE-110914-213]
ENSDARG00000055746	29.013	5.62449	1.3398	18.7405	1.49767e-05	0.000402397
ENSDARG00000060072	5.63711	5.56594	1.84021	9.55325	0.00199596	0.021055	abi3a	ABI family, member 3a [Source:ZFIN;Acc:ZDB-GENE-060929-958]
ENSDARG00000076721	126.071	5.55568	0.608417	82.4802	1.06734e-19	4.26723e-17	zgc:171686	zgc:171686 [Source:ZFIN;Acc:ZDB-GENE-080220-56]
ENSDARG00000100387	15.4359	5.55201	1.69544	11.2409	0.000800131	0.0104064
ENSDARG00000087839	9.90578	5.52824	1.77523	9.94129	0.00161613	0.0179679	si:dkey-33c14.6	si:dkey-33c14.6 [Source:ZFIN;Acc:ZDB-GENE-131120-188]
ENSDARG00000089706	10.9545	5.50324	1.81561	9.59307	0.00195313	0.0207786	anpepla	alanyl (membrane) aminopeptidase-like a [Source:ZFIN;Acc:ZDB-GENE-141215-4]
ENSDARG00000096451	21.9625	5.49983	1.50061	16.914	3.91122e-05	0.000912314
ENSDARG00000110574	31.1288	5.49787	1.0768	25.1898	5.19573e-07	2.17286e-05
ENSDARG00000094978	15.7313	5.49406	1.43916	16.6771	4.43126e-05	0.00100889
ENSDARG00000055415	9.30868	5.48538	1.91112	8.52695	0.00349926	0.0325653	zp2l1	zona pellucida glycoprotein 2, like 1 [Source:ZFIN;Acc:ZDB-GENE-060818-3]
ENSDARG00000104302	4.79744	5.45885	1.99826	7.70374	0.00551064	0.0453697
ENSDARG00000103533	12878.3	5.45279	0.462222	122.683	1.63622e-28	1.81711e-25	clec14a	C-type lectin domain containing 14A [Source:ZFIN;Acc:ZDB-GENE-030131-5536]
ENSDARG00000042452	30.5822	5.45107	1.1719	36.829	1.28955e-09	1.09694e-07	p2rx4b	purinergic receptor P2X, ligand-gated ion channel, 4b [Source:ZFIN;Acc:ZDB-GENE-030319-4]
ENSDARG00000012395	27.152	5.4425	1.46658	12.7666	0.000352865	0.00542598	mmp13a	matrix metallopeptidase 13a [Source:ZFIN;Acc:ZDB-GENE-031202-2]
ENSDARG00000060263	2925.33	5.40514	0.430331	140.952	1.64853e-32	5.49236e-29	pecam1a	platelet and endothelial cell adhesion molecule 1a [Source:ZFIN;Acc:ZDB-GENE-130530-689]
ENSDARG00000102983	6.36488	5.39588	1.93013	8.06989	0.00450069	0.039185	emc7a	ER membrane protein complex subunit 7a [Source:ZFIN;Acc:ZDB-GENE-080723-71]
ENSDARG00000028485	10.1364	5.39	1.54735	13.6857	0.000216092	0.00366696	cabp5b	calcium binding protein 5b [Source:ZFIN;Acc:ZDB-GENE-050522-146]
ENSDARG00000105461	8.90587	5.37598	1.55561	12.9453	0.000320734	0.00501287
ENSDARG00000103480	5.42209	5.35234	1.81063	9.11611	0.00253368	0.0252988	asgr1b	asialoglycoprotein receptor 1b [Source:ZFIN;Acc:ZDB-GENE-220726-1]
ENSDARG00000094681	206.848	5.3331	0.513951	103.074	3.22807e-24	2.48189e-21	hbl2	hexose-binding lectin 2 [Source:ZFIN;Acc:ZDB-GENE-070912-286]
ENSDARG00000014059	9380.42	5.32517	0.351313	204.273	2.44034e-46	4.87824e-42	cldn5b	claudin 5b [Source:ZFIN;Acc:ZDB-GENE-041010-140]
ENSDARG00000104350	9.83894	5.29707	1.76801	9.31557	0.00227214	0.0232209
ENSDARG00000104153	28.2371	5.28386	1.01459	28.289	1.0449e-07	5.35685e-06	prkd4	protein kinase D4 [Source:ZFIN;Acc:ZDB-GENE-080204-93]
ENSDARG00000034403	23.2516	5.27931	1.49847	11.4061	0.000732049	0.00967834	zgc:173443	zgc:173443 [Source:ZFIN;Acc:ZDB-GENE-071004-101]
ENSDARG00000010619	7.4571	5.26332	1.88841	7.9575	0.00478884	0.0410854	themis	thymocyte selection associated [Source:ZFIN;Acc:ZDB-GENE-041008-160]
ENSDARG00000006447	24.8014	5.26174	1.06205	28.0709	1.16954e-07	5.88895e-06	slc19a3a	solute carrier family 19 member 3a [Source:ZFIN;Acc:ZDB-GENE-110411-41]
ENSDARG00000071251	77.4957	5.21791	0.899851	33.0667	8.90487e-09	5.97344e-07	ppp1r18	protein phosphatase 1, regulatory subunit 18 [Source:ZFIN;Acc:ZDB-GENE-060503-350]
ENSDARG00000088308	1061.36	5.21568	0.401988	156.79	5.68951e-36	2.84333e-32	notchl	notch receptor, like [Source:ZFIN;Acc:ZDB-GENE-070220-2]
ENSDARG00000104370	1535.68	5.21085	0.401969	153.71	2.67918e-35	1.07113e-31	esm1	endothelial cell-specific molecule 1 [Source:ZFIN;Acc:ZDB-GENE-060929-748]
ENSDARG00000074846	9.06093	5.21081	1.56894	11.7776	0.000599464	0.00829867	si:dkeyp-68b7.12	si:dkeyp-68b7.12 [Source:ZFIN;Acc:ZDB-GENE-141212-333]
ENSDARG00000109604	8.65591	5.20259	1.89296	7.77131	0.00530826	0.0442212
ENSDARG00000039351	83.7376	5.17141	0.996681	24.96	5.85322e-07	2.40753e-05	ccl19b	chemokine (C-C motif) ligand 19b [Source:ZFIN;Acc:ZDB-GENE-091204-19]
ENSDARG00000104203	19.568	5.16875	1.65411	9.56141	0.0019871	0.0209837	ugt5b5	UDP glucuronosyltransferase 5 family, polypeptide B5 [Source:ZFIN;Acc:ZDB-GENE-160628-4]
ENSDARG00000068220	6.77167	5.15875	1.85901	8.04816	0.00455499	0.0395373	mbl2	mannose binding lectin 2 [Source:ZFIN;Acc:ZDB-GENE-000427-2]
ENSDARG00000077069	1035.11	5.1477	0.665225	54.2828	1.73614e-13	2.91642e-11	srgn	serglycin [Source:ZFIN;Acc:ZDB-GENE-030131-7127]
ENSDARG00000012829	7.48539	5.10524	1.85941	7.9319	0.00485706	0.0414572	asah2	N-acylsphingosine amidohydrolase 2 [Source:ZFIN;Acc:ZDB-GENE-041112-1]
ENSDARG00000035601	8.26662	5.07086	1.87561	7.67149	0.00561001	0.0460362	dao.3	D-amino-acid oxidase, tandem duplicate 3 [Source:ZFIN;Acc:ZDB-GENE-040426-1894]
ENSDARG00000079903	15.2596	5.07049	1.35789	14.1597	0.000167932	0.00299729
ENSDARG00000077864	20.8963	5.06305	1.70034	8.27735	0.00401426	0.0361464	rasgrp3	RAS guanyl releasing protein 3 (calcium and DAG-regulated) [Source:ZFIN;Acc:ZDB-GENE-070424-82]
ENSDARG00000055595	325.229	5.05255	0.519354	88.9443	4.06084e-21	2.08144e-18	clul1	clusterin-like 1 (retinal) [Source:ZFIN;Acc:ZDB-GENE-031118-57]
ENSDARG00000060893	101.531	5.0281	0.609998	64.3732	1.02951e-15	2.14375e-13	col8a2	collagen, type VIII, alpha 2 [Source:ZFIN;Acc:ZDB-GENE-060503-488]
ENSDARG00000034895	51.1456	5.0195	0.699221	50.5603	1.15561e-12	1.63834e-10	tgfb1b	transforming growth factor, beta 1b [Source:ZFIN;Acc:ZDB-GENE-091028-1]
ENSDARG00000043141	19.2348	5.01629	1.29014	20.1049	7.33094e-06	0.000217104	si:ch211-132f19.7	si:ch211-132f19.7 [Source:ZFIN;Acc:ZDB-GENE-130530-619]
ENSDARG00000098293	489.309	4.9762	0.541259	78.476	8.09747e-19	2.76053e-16	si:dkey-27i16.2	si:dkey-27i16.2 [Source:ZFIN;Acc:ZDB-GENE-030131-9667]
ENSDARG00000055334	10.834	4.96073	1.7008	9.41942	0.002147	0.0222376	zmp:0000000652	zmp:0000000652 [Source:ZFIN;Acc:ZDB-GENE-130530-655]
ENSDARG00000102366	1097.97	4.94008	0.348049	186.254	2.08954e-42	2.0885e-38	micall2a	mical-like 2a [Source:ZFIN;Acc:ZDB-GENE-030131-5409]
ENSDARG00000075592	60.0715	4.93993	0.795869	41.1053	1.44247e-10	1.43457e-08	tnfaip8l2a	tumor necrosis factor, alpha-induced protein 8-like 2a [Source:ZFIN;Acc:ZDB-GENE-060616-38]
ENSDARG00000096586	40.7614	4.91894	1.20478	18.0777	2.12071e-05	0.000531241	mfap4.10	microfibril associated protein 4, tandem duplicate 10 [Source:ZFIN;Acc:ZDB-GENE-121214-100]
ENSDARG00000028367	87.5895	4.90082	0.806031	37.364	9.80132e-10	8.48175e-08	sult2st3	sulfotransferase family 2, cytosolic sulfotransferase 3 [Source:ZFIN;Acc:ZDB-GENE-061117-4]
ENSDARG00000103924	202.95	4.89815	0.636081	55.7998	8.02409e-14	1.41948e-11	zgc:154055	zgc:154055 [Source:ZFIN;Acc:ZDB-GENE-060929-612]
ENSDARG00000045141	5607.84	4.89468	0.448845	107.376	3.68206e-25	3.06685e-22	aqp8a.1	aquaporin 8a, tandem duplicate 1 [Source:ZFIN;Acc:ZDB-GENE-040912-106]
ENSDARG00000087457	53.9147	4.8773	0.87081	30.0495	4.21165e-08	2.37827e-06	ecscr	endothelial cell surface expressed chemotaxis and apoptosis regulator [Source:ZFIN;Acc:ZDB-GENE-050411-37]
ENSDARG00000043685	10.7743	4.87465	1.50705	10.339	0.00130251	0.0151497	nabp1b	nucleic acid binding protein 1b [Source:ZFIN;Acc:ZDB-GENE-050913-74]
ENSDARG00000068465	15.3461	4.87145	1.22849	16.4053	5.11427e-05	0.00113216	zgc:136254	zgc:136254 [Source:ZFIN;Acc:ZDB-GENE-060421-3062]
ENSDARG00000004051	48.415	4.86791	0.953113	25.1071	5.42315e-07	2.24914e-05	cyp7a1b	cytochrome P450, family 7, subfamily A, polypeptide 1b [Source:ZFIN;Acc:ZDB-GENE-100914-1]
ENSDARG00000067711	339.939	4.86359	0.63185	54.4347	1.60703e-13	2.72242e-11	parvg	parvin, gamma [Source:ZFIN;Acc:ZDB-GENE-070410-67]
ENSDARG00000074782	12.4029	4.84858	1.42367	12.224	0.000471791	0.00683908
ENSDARG00000078824	120.671	4.84777	0.770492	38.3612	5.879e-10	5.36627e-08	si:ch211-66e2.3	si:ch211-66e2.3 [Source:ZFIN;Acc:ZDB-GENE-080226-7]
ENSDARG00000033735	206.572	4.84085	0.523451	81.1243	2.11959e-19	7.70373e-17	ncf1	neutrophil cytosolic factor 1 [Source:ZFIN;Acc:ZDB-GENE-031006-6]
ENSDARG00000087061	86.0293	4.83806	0.881275	33.3186	7.82307e-09	5.35559e-07
ENSDARG00000102858	147.658	4.83641	0.670695	50.7704	1.03826e-12	1.48249e-10	sc:d189	sc:d189 [Source:ZFIN;Acc:ZDB-GENE-080303-11]
ENSDARG00000070792	463.556	4.82775	0.591406	61.2814	4.94729e-15	9.79172e-13	lrrc15	leucine rich repeat containing 15 [Source:ZFIN;Acc:ZDB-GENE-031113-8]
ENSDARG00000094012	287.976	4.8258	0.566707	67.3696	2.25095e-16	5.11325e-14	si:dkey-192g7.3	si:dkey-192g7.3 [Source:ZFIN;Acc:ZDB-GENE-070912-411]
ENSDARG00000112301	15.6055	4.81666	1.50705	10.0271	0.00154255	0.0173136
ENSDARG00000075549	9938.34	4.80749	0.43058	112.751	2.44675e-26	2.12654e-23	cdh5	cadherin 5 [Source:ZFIN;Acc:ZDB-GENE-040816-1]
ENSDARG00000015110	10.4586	4.80719	1.36534	12.3685	0.000436649	0.00640397	slc18a2	solute carrier family 18 member 2 [Source:ZFIN;Acc:ZDB-GENE-080514-1]
ENSDARG00000054609	115.988	4.77323	0.577709	65.7926	5.00954e-16	1.08891e-13	slco2b1	solute carrier organic anion transporter family, member 2B1 [Source:ZFIN;Acc:ZDB-GENE-051023-6]
ENSDARG00000099518	106.075	4.77253	0.731704	41.3423	1.27771e-10	1.28997e-08	si:ch211-119e14.1	si:ch211-119e14.1 [Source:ZFIN;Acc:ZDB-GENE-141216-162]
ENSDARG00000094489	26.7429	4.77053	1.04426	27.8987	1.27835e-07	6.38854e-06	si:dkey-58f10.6	si:dkey-58f10.6 [Source:ZFIN;Acc:ZDB-GENE-060526-320]
ENSDARG00000079549	28.2651	4.76588	1.00918	23.6628	1.14781e-06	4.29675e-05	cdc42ep1a	CDC42 effector protein (Rho GTPase binding) 1a [Source:ZFIN;Acc:ZDB-GENE-121128-3]
ENSDARG00000112601	6.71657	4.76225	1.68149	8.50529	0.00354115	0.0328589
ENSDARG00000088283	61.944	4.74589	0.775921	36.4266	1.58523e-09	1.31489e-07	si:ch73-248e21.5	si:ch73-248e21.5 [Source:ZFIN;Acc:ZDB-GENE-120215-255]
ENSDARG00000041433	20.7618	4.73868	1.74267	8.06756	0.00450648	0.0392183	si:dkey-7c18.24	si:dkey-7c18.24 [Source:ZFIN;Acc:ZDB-GENE-041014-63]
ENSDARG00000069335	1688.56	4.71883	0.44732	101.998	5.55757e-24	4.11466e-21	bcl6b	BCL6B transcription repressor [Source:ZFIN;Acc:ZDB-GENE-120907-1]
ENSDARG00000056125	1770.14	4.70305	0.49786	81.7538	1.54143e-19	5.70616e-17	myct1a	myc target 1a [Source:ZFIN;Acc:ZDB-GENE-041001-143]
ENSDARG00000009123	203.843	4.69634	0.637076	51.187	8.39749e-13	1.2253e-10	sele	selectin E [Source:ZFIN;Acc:ZDB-GENE-041014-221]
ENSDARG00000004105	2643.98	4.69162	0.402637	123.982	8.50314e-29	1.06236e-25	tie1	tyrosine kinase with immunoglobulin-like and EGF-like domains 1 [Source:ZFIN;Acc:ZDB-GENE-990415-55]
ENSDARG00000112540	114.796	4.67878	0.936586	23.8468	1.04313e-06	3.95679e-05	cst14b.2	cystatin 14b, tandem duplicate 2 [Source:ZFIN;Acc:ZDB-GENE-140912-1]
ENSDARG00000098129	946.297	4.67615	0.485616	85.7887	2.00224e-20	8.89438e-18	si:dkeyp-97a10.2	si:dkeyp-97a10.2 [Source:ZFIN;Acc:ZDB-GENE-090429-4]
ENSDARG00000093498	7.50869	4.67521	1.68694	8.47518	0.00360026	0.0333036	macir	macrophage immunometabolism regulator [Source:ZFIN;Acc:ZDB-GENE-081022-94]
ENSDARG00000037895	2300.25	4.65179	0.347677	164.272	1.31904e-37	8.78921e-34	ramp2	receptor (G protein-coupled) activity modifying protein 2 [Source:ZFIN;Acc:ZDB-GENE-080204-79]
ENSDARG00000004111	53.1421	4.63094	1.00816	20.9131	4.80597e-06	0.000149877	esr1	estrogen receptor 1 [Source:ZFIN;Acc:ZDB-GENE-020806-5]
ENSDARG00000058100	289.602	4.61208	0.503226	78.4638	8.14764e-19	2.76053e-16	b3gnt3.4	UDP-GlcNAc:betaGal beta-1,3-N-acetylglucosaminyltransferase 3, tandem duplicate 4 [Source:ZFIN;Acc:ZDB-GENE-030131-8875]
ENSDARG00000023713	20229.4	4.60523	0.382	132.332	1.26559e-30	2.81102e-27	aqp1a.1	aquaporin 1a (Colton blood group), tandem duplicate 1 [Source:ZFIN;Acc:ZDB-GENE-030131-7764]
ENSDARG00000100336	138.879	4.60221	0.880094	25.8307	3.72718e-07	1.63391e-05	pik3r6a	phosphoinositide-3-kinase, regulatory subunit 6a [Source:ZFIN;Acc:ZDB-GENE-170330-1]
ENSDARG00000016531	39.3566	4.60185	0.964227	21.6838	3.21503e-06	0.000105531	klhl4	kelch-like family member 4 [Source:ZFIN;Acc:ZDB-GENE-070410-63]
ENSDARG00000095635	12.9382	4.58997	1.48086	9.40165	0.00216791	0.022373	drll.3	draculin-like, tandem duplicate 3 [Source:ZFIN;Acc:ZDB-GENE-060531-126]
ENSDARG00000045003	2458.82	4.58693	0.409158	115.143	7.3226e-27	7.31894e-24	plvapb	plasmalemma vesicle associated protein b [Source:ZFIN;Acc:ZDB-GENE-060616-96]
ENSDARG00000060668	67.8352	4.58142	0.98491	20.6493	5.51587e-06	0.000168083	tm4sf18	transmembrane 4 L six family member 18 [Source:ZFIN;Acc:ZDB-GENE-050208-690]
ENSDARG00000095901	350.331	4.57937	0.524986	72.2146	1.93022e-17	5.28564e-15
ENSDARG00000019371	534.118	4.56872	0.45952	92.0386	8.50026e-22	4.85486e-19	flt1	fms related receptor tyrosine kinase 1 [Source:ZFIN;Acc:ZDB-GENE-050407-1]
ENSDARG00000016939	79.6406	4.55727	0.779063	32.456	1.21919e-08	7.9907e-07	itgb2	integrin, beta 2 [Source:ZFIN;Acc:ZDB-GENE-110411-4]
ENSDARG00000104325	45.3417	4.55361	1.00489	20.7612	5.20264e-06	0.000160495	plek	pleckstrin [Source:ZFIN;Acc:ZDB-GENE-040426-1506]
ENSDARG00000058160	526.663	4.54956	0.541212	65.3447	6.28788e-16	1.33718e-13	tnfaip2b	tumor necrosis factor, alpha-induced protein 2b [Source:ZFIN;Acc:ZDB-GENE-081107-56]
ENSDARG00000089071	551.044	4.54286	0.466078	88.8793	4.19651e-21	2.0972e-18	ushbp1	Usher syndrome 1C binding protein 1 [Source:ZFIN;Acc:ZDB-GENE-121024-2]
ENSDARG00000042409	9.18608	4.5382	1.6872	7.70027	0.00552127	0.0454326	ralgds	ral guanine nucleotide dissociation stimulator [Source:ZFIN;Acc:ZDB-GENE-081105-110]
ENSDARG00000100315	11.145	4.52771	1.64817	8.0666	0.00450886	0.0392219	SLC15A1	solute carrier family 15 member 1 [Source:HGNC Symbol;Acc:HGNC:10920]
ENSDARG00000071491	183.093	4.52019	0.490466	82.0276	1.34202e-19	5.15512e-17	nrros	negative regulator of reactive oxygen species [Source:ZFIN;Acc:ZDB-GENE-040808-36]
ENSDARG00000079808	74.4445	4.51564	0.976464	20.3324	6.50876e-06	0.000195949	si:ch73-208g10.1	si:ch73-208g10.1 [Source:ZFIN;Acc:ZDB-GENE-040108-6]
ENSDARG00000078151	61.4891	4.51519	0.860427	27.0728	1.95935e-07	9.23759e-06
ENSDARG00000013653	412.962	4.51217	0.490706	79.0908	5.93207e-19	2.09019e-16	adgrl4	adhesion G protein-coupled receptor L4 [Source:ZFIN;Acc:ZDB-GENE-040426-2689]
ENSDARG00000042925	362.087	4.50665	0.448003	95.972	1.1652e-22	8.03184e-20	mfng	MFNG O-fucosylpeptide 3-beta-N-acetylglucosaminyltransferase [Source:ZFIN;Acc:ZDB-GENE-041130-1]
ENSDARG00000042548	416.09	4.50448	0.517331	70.6879	4.18444e-17	1.05882e-14	tpd52l1	tpd52 like 1 [Source:ZFIN;Acc:ZDB-GENE-050522-121]
ENSDARG00000099690	32.345	4.50429	1.62426	7.78398	0.00527116	0.0440144	vaspa	vasodilator stimulated phosphoprotein a [Source:ZFIN;Acc:ZDB-GENE-070424-68]
ENSDARG00000063089	499.807	4.50311	0.518011	71.1052	3.38684e-17	8.79259e-15	CCM2L	CCM2 like scaffold protein [Source:HGNC Symbol;Acc:HGNC:16153]
ENSDARG00000078152	50.162	4.49987	0.909401	23.3142	1.37584e-06	5.02797e-05	si:dkey-56i24.1	si:dkey-56i24.1 [Source:ZFIN;Acc:ZDB-GENE-081105-8]
ENSDARG00000096278	111.681	4.49008	0.603974	52.7079	3.8703e-13	6.14026e-11
ENSDARG00000019130	3040.9	4.4873	0.46333	85.992	1.80669e-20	8.38056e-18	plk2b	polo-like kinase 2b (Drosophila) [Source:ZFIN;Acc:ZDB-GENE-070720-17]
ENSDARG00000002165	23.7665	4.4805	0.932664	22.3893	2.22607e-06	7.64589e-05	psme1	proteasome activator subunit 1 [Source:ZFIN;Acc:ZDB-GENE-991110-17]
ENSDARG00000019307	1515.89	4.47283	0.38644	123.397	1.14164e-28	1.34244e-25	dusp5	dual specificity phosphatase 5 [Source:ZFIN;Acc:ZDB-GENE-010625-1]
ENSDARG00000095695	13.4331	4.45668	1.38292	10.3598	0.00128788	0.0150291	ms4a17a.10	membrane-spanning 4-domains, subfamily A, member 17A.10 [Source:ZFIN;Acc:ZDB-GENE-080829-3]
ENSDARG00000099562	76.255	4.45428	0.786445	30.2044	3.88832e-08	2.21446e-06	lygl2	lysozyme g-like 2 [Source:ZFIN;Acc:ZDB-GENE-090917-2]
ENSDARG00000105215	4940.12	4.45083	0.381062	125.297	4.38182e-29	6.73789e-26	kdrl	kinase insert domain receptor like [Source:ZFIN;Acc:ZDB-GENE-000705-1]
ENSDARG00000098231	343.633	4.43078	0.73878	33.295	7.91868e-09	5.40254e-07
ENSDARG00000076484	1287.83	4.3977	0.398423	113.19	1.96046e-26	1.78134e-23	stab1	stabilin 1 [Source:ZFIN;Acc:ZDB-GENE-050208-554]
ENSDARG00000077285	761.213	4.39512	0.487916	75.7721	3.18373e-18	9.49891e-16	scarf1	scavenger receptor class F, member 1 [Source:ZFIN;Acc:ZDB-GENE-030131-8778]
ENSDARG00000078647	30.03	4.38729	0.933957	21.6967	3.19345e-06	0.000105168	samsn1b	SAM domain, SH3 domain and nuclear localisation signals 1b [Source:ZFIN;Acc:ZDB-GENE-041010-135]
ENSDARG00000102873	671.714	4.38725	0.641076	43.5006	4.23835e-11	4.6046e-09
ENSDARG00000098774	20.5025	4.38384	1.14343	14.2468	0.000160333	0.00289003	si:zfos-741a10.3	si:zfos-741a10.3 [Source:ZFIN;Acc:ZDB-GENE-141216-452]
ENSDARG00000089221	146.429	4.3749	0.633232	45.5913	1.45684e-11	1.70305e-09	si:ch211-195o20.7	si:ch211-195o20.7 [Source:ZFIN;Acc:ZDB-GENE-131127-614]
ENSDARG00000004378	1749.07	4.37257	0.376021	125.105	4.82734e-29	6.89276e-26	yrk	Yes-related kinase [Source:ZFIN;Acc:ZDB-GENE-030131-9517]
ENSDARG00000036616	2348.47	4.35702	0.373963	125.608	3.74594e-29	6.24011e-26	gpr182	G protein-coupled receptor 182 [Source:ZFIN;Acc:ZDB-GENE-030131-2361]
ENSDARG00000112294	369.831	4.35307	0.719314	33.9603	5.62495e-09	4.01581e-07
ENSDARG00000056874	125.723	4.34236	0.667167	40.4369	2.03066e-10	1.95159e-08	lygl1	lysozyme g-like 1 [Source:ZFIN;Acc:ZDB-GENE-040718-461]
ENSDARG00000103774	544.635	4.33326	0.48444	74.8304	5.12935e-18	1.48603e-15	limch1b	LIM and calponin homology domains 1b [Source:ZFIN;Acc:ZDB-GENE-030131-9210]
ENSDARG00000037429	51.4802	4.32334	0.996058	17.7613	2.50432e-05	0.000612746	tll1	tolloid-like 1 [Source:ZFIN;Acc:ZDB-GENE-041020-1]
ENSDARG00000117107	76.775	4.31912	0.760035	31.2788	2.23507e-08	1.35803e-06
ENSDARG00000036893	10078.9	4.30272	0.35388	136.207	1.79743e-31	5.13295e-28	f13a1b	coagulation factor XIII, A1 polypeptide b [Source:ZFIN;Acc:ZDB-GENE-030131-9634]
ENSDARG00000056453	1358.96	4.29638	0.401777	106.436	5.91641e-25	4.73076e-22	afap1l1b	actin filament associated protein 1-like 1b [Source:ZFIN;Acc:ZDB-GENE-061013-428]
ENSDARG00000104004	81.0595	4.29582	0.978148	18.4279	1.7646e-05	0.000458108
ENSDARG00000005368	3000.11	4.28853	0.3871	113.372	1.78874e-26	1.70271e-23	mcamb	melanoma cell adhesion molecule b [Source:ZFIN;Acc:ZDB-GENE-030219-213]
ENSDARG00000054641	76.4549	4.28636	0.817236	26.0104	3.39588e-07	1.51865e-05	tent5ab	terminal nucleotidyltransferase 5Ab [Source:ZFIN;Acc:ZDB-GENE-071004-35]
ENSDARG00000098597	12.5003	4.28441	1.51179	7.94929	0.00481062	0.0412545
ENSDARG00000030125	1945.42	4.27786	0.356655	133.58	6.75045e-31	1.68677e-27	sox7	SRY-box transcription factor 7 [Source:ZFIN;Acc:ZDB-GENE-040109-4]
ENSDARG00000010423	293.648	4.27196	0.644094	41.6385	1.09808e-10	1.12567e-08	npsn	nephrosin [Source:ZFIN;Acc:ZDB-GENE-040420-2]
ENSDARG00000062483	817.172	4.26226	0.429562	91.9382	8.94267e-22	4.96567e-19	lyve1b	lymphatic vessel endothelial hyaluronic receptor 1b [Source:NCBI gene (formerly Entrezgene);Acc:564249]
ENSDARG00000095070	16.2872	4.2622	1.17884	12.9333	0.00032278	0.00503306
ENSDARG00000054447	897.228	4.24733	0.66553	37.7936	7.86381e-10	7.08097e-08	slc29a1b	solute carrier family 29 member 1b [Source:ZFIN;Acc:ZDB-GENE-130415-4]
ENSDARG00000070578	60.9805	4.24634	0.933879	19.8284	8.47134e-06	0.000246137	edn2	endothelin 2 [Source:ZFIN;Acc:ZDB-GENE-060503-774]
ENSDARG00000077853	17.6377	4.24506	1.19509	12.4664	0.000414341	0.00616271	ttll2	tubulin tyrosine ligase-like family, member 2 [Source:ZFIN;Acc:ZDB-GENE-041014-297]
ENSDARG00000086708	47.557	4.23845	1.09594	14.4153	0.000146609	0.00270362
ENSDARG00000035552	425.951	4.22585	0.444665	85.9508	1.84465e-20	8.38056e-18	agtr2	angiotensin II receptor, type 2 [Source:ZFIN;Acc:ZDB-GENE-050306-56]
ENSDARG00000063162	110.976	4.21368	0.811684	25.8484	3.69306e-07	1.62251e-05	cmtm8b	CKLF-like MARVEL transmembrane domain containing 8b [Source:ZFIN;Acc:ZDB-GENE-070112-1312]
ENSDARG00000039852	35.326	4.20964	0.712879	34.2753	4.78415e-09	3.49033e-07	ftr93	finTRIM family, member 93 [Source:ZFIN;Acc:ZDB-GENE-131126-26]
ENSDARG00000093877	680.509	4.19529	0.685798	34.8108	3.63347e-09	2.72034e-07	mfap4.8	microfibril associated protein 4, tandem duplicate 8 [Source:ZFIN;Acc:ZDB-GENE-121214-168]
ENSDARG00000109963	63.0698	4.19205	0.606598	47.6004	5.2259e-12	6.73972e-10	tcerg1l	transcription elongation regulator 1 like [Source:ZFIN;Acc:ZDB-GENE-131121-319]
ENSDARG00000113474	13.8018	4.18464	1.05131	15.8077	7.01168e-05	0.00147088
ENSDARG00000056643	476.969	4.18227	0.456969	79.0815	5.96001e-19	2.09019e-16	slc22a7b.1	solute carrier family 22 member 7b, tandem duplicate 1 [Source:ZFIN;Acc:ZDB-GENE-040426-1311]
ENSDARG00000099980	55.1626	4.16632	0.655134	40.6768	1.79606e-10	1.75997e-08	bpifcl	BPI fold containing family C, like [Source:ZFIN;Acc:ZDB-GENE-070912-360]
ENSDARG00000079353	120.793	4.15513	0.868177	21.5866	3.3821e-06	0.000109932	si:ch211-165d12.4	si:ch211-165d12.4 [Source:ZFIN;Acc:ZDB-GENE-080303-7]
ENSDARG00000104474	126.315	4.15042	0.695714	34.0678	5.3225e-09	3.8135e-07	il6r	interleukin 6 receptor [Source:ZFIN;Acc:ZDB-GENE-080107-7]
ENSDARG00000068374	22.256	4.15024	1.13317	12.8997	0.000328635	0.00511636	si:ch211-132b12.7	si:ch211-132b12.7 [Source:ZFIN;Acc:ZDB-GENE-050419-250]
ENSDARG00000094491	41.8014	4.14909	0.956529	18.3391	1.84876e-05	0.000475634
ENSDARG00000010625	189.775	4.14896	0.654727	37.6777	8.3452e-10	7.44735e-08	clic2	chloride intracellular channel 2 [Source:ZFIN;Acc:ZDB-GENE-040718-299]
ENSDARG00000077481	37.6309	4.14653	0.848132	23.6336	1.16533e-06	4.35421e-05	si:dkey-76k16.6	si:dkey-76k16.6 [Source:ZFIN;Acc:ZDB-GENE-090312-171]
ENSDARG00000073947	65.1709	4.12568	1.03335	15.8569	6.83158e-05	0.00144511
ENSDARG00000078624	1144.9	4.12444	0.481438	68.6231	1.19197e-16	2.87078e-14	arhgef9b	Cdc42 guanine nucleotide exchange factor (GEF) 9b [Source:ZFIN;Acc:ZDB-GENE-030131-7745]
ENSDARG00000058246	56.6248	4.12391	0.704452	34.1619	5.07114e-09	3.68626e-07	cysltr1	cysteinyl leukotriene receptor 1 [Source:ZFIN;Acc:ZDB-GENE-050522-250]
ENSDARG00000055955	79.9722	4.10031	0.761512	28.2327	1.07573e-07	5.47174e-06	lcp2a	lymphocyte cytosolic protein 2a [Source:ZFIN;Acc:ZDB-GENE-041114-97]
ENSDARG00000011473	19.2252	4.09575	1.16732	11.8077	0.000589864	0.00820556	calcrla	calcitonin receptor-like a [Source:ZFIN;Acc:ZDB-GENE-040822-26]
ENSDARG00000010384	29.9328	4.09533	1.22945	10.9036	0.000959791	0.0119561	lpar5a	lysophosphatidic acid receptor 5a [Source:ZFIN;Acc:ZDB-GENE-030131-1193]
ENSDARG00000001234	707.497	4.09455	0.4707	71.0111	3.55224e-17	9.10376e-15	map4k2	mitogen-activated protein kinase kinase kinase kinase 2 [Source:ZFIN;Acc:ZDB-GENE-030616-163]
ENSDARG00000077231	27.6793	4.0872	1.06959	14.336	0.00015291	0.00279659	vwf	von Willebrand factor [Source:ZFIN;Acc:ZDB-GENE-070103-1]
ENSDARG00000056920	2889.87	4.08196	0.430473	83.6448	5.92169e-20	2.46614e-17	tmem88a	transmembrane protein 88 a [Source:ZFIN;Acc:ZDB-GENE-040426-1808]
ENSDARG00000009242	79.9644	4.07054	0.860319	21.2794	3.96974e-06	0.000126765	fev	FEV transcription factor, ETS family member [Source:ZFIN;Acc:ZDB-GENE-070112-1852]
ENSDARG00000043447	16.4345	4.0701	1.03186	15.5385	8.08418e-05	0.00165238	gpr55a	G protein-coupled receptor 55a [Source:ZFIN;Acc:ZDB-GENE-051113-260]
ENSDARG00000022509	715.517	4.05017	0.55754	49.4448	2.04028e-12	2.79351e-10	cox4i2	cytochrome c oxidase subunit 4I2 [Source:ZFIN;Acc:ZDB-GENE-040426-1775]
ENSDARG00000005565	31.7968	4.03822	0.952708	18.1749	2.01522e-05	0.000510573	entpd8	ectonucleoside triphosphate diphosphohydrolase 8 [Source:ZFIN;Acc:ZDB-GENE-040724-142]
ENSDARG00000101169	60.2981	4.03379	1.18993	10.9419	0.000940117	0.0118082	grap2b	GRB2 related adaptor protein 2b [Source:ZFIN;Acc:ZDB-GENE-040426-1485]
ENSDARG00000086825	13.0274	4.02926	1.30652	9.5618	0.00198668	0.0209837	ZNF521	zinc finger protein 521 [Source:HGNC Symbol;Acc:HGNC:24605]
ENSDARG00000045748	6330.92	4.02867	0.409344	90.0463	2.32651e-21	1.25695e-18	stab2	stabilin 2 [Source:ZFIN;Acc:ZDB-GENE-041210-336]
ENSDARG00000089838	26.675	4.02442	1.08618	15.0995	0.00010199	0.00200076	fxyd5	FXYD domain containing ion transport regulator 5 [Source:ZFIN;Acc:ZDB-GENE-131121-545]
ENSDARG00000099985	454.573	4.02358	0.515608	57.3732	3.60484e-14	6.55097e-12	ccn1l2	cellular communication network factor 1, like 2 [Source:ZFIN;Acc:ZDB-GENE-060404-5]
ENSDARG00000100075	149.114	4.0226	0.639869	37.7232	8.15302e-10	7.30847e-08	abcg2a	ATP-binding cassette, sub-family G (WHITE), member 2a [Source:ZFIN;Acc:ZDB-GENE-050517-35]
ENSDARG00000073985	16.8606	4.00242	1.10176	12.7995	0.000346713	0.0053437	pctp	phosphatidylcholine transfer protein [Source:ZFIN;Acc:ZDB-GENE-081022-182]
ENSDARG00000096645	11.7705	3.99698	1.40859	8.24248	0.00409212	0.0366002	si:ch211-131k2.2	si:ch211-131k2.2 [Source:ZFIN;Acc:ZDB-GENE-121214-81]
ENSDARG00000042014	11.7162	3.98947	1.30037	10.5591	0.00115618	0.0138436	cyp11c1	cytochrome P450, family 11, subfamily C, polypeptide 1 [Source:ZFIN;Acc:ZDB-GENE-070828-1]
ENSDARG00000098357	96.9934	3.98902	0.562364	51.4894	7.19844e-13	1.07386e-10
ENSDARG00000088263	15.1524	3.98153	1.37726	8.37793	0.00379804	0.034668	zgc:174356	zgc:174356 [Source:ZFIN;Acc:ZDB-GENE-080215-21]
ENSDARG00000086552	16.5095	3.95131	1.35242	8.22874	0.00412322	0.0367632		H2A.X variant histone family member 2 [Source:NCBI gene (formerly Entrezgene);Acc:100001004]
ENSDARG00000097193	1887.37	3.94322	0.515607	54.7039	1.40128e-13	2.41478e-11	si:dkey-28n18.9	si:dkey-28n18.9 [Source:ZFIN;Acc:ZDB-GENE-131127-205]
ENSDARG00000043907	24.1826	3.93977	0.916875	18.2801	1.9069e-05	0.000488703	fgf11b	fibroblast growth factor 11b [Source:ZFIN;Acc:ZDB-GENE-100316-2]
ENSDARG00000076624	563.765	3.93907	0.470995	65.7463	5.1287e-16	1.10239e-13	ptprb	protein tyrosine phosphatase receptor type b [Source:ZFIN;Acc:ZDB-GENE-101108-3]
ENSDARG00000053868	6360.83	3.93199	0.460687	67.9333	1.69122e-16	3.97736e-14	etsrp	ETS1-related protein [Source:ZFIN;Acc:ZDB-GENE-050622-14]
ENSDARG00000036846	17.916	3.91657	1.24635	10.9414	0.000940376	0.0118082	anks4b	ankyrin repeat and sterile alpha motif domain containing 4B [Source:ZFIN;Acc:ZDB-GENE-040704-29]
ENSDARG00000100657	1277.8	3.90867	0.413232	83.7851	5.51602e-20	2.34607e-17	egfl7	EGF-like-domain, multiple 7 [Source:ZFIN;Acc:ZDB-GENE-040429-2]
ENSDARG00000043475	49.0731	3.88918	0.917676	17.6057	2.71776e-05	0.00065932	tagapb	T cell activation RhoGTPase activating protein b [Source:ZFIN;Acc:ZDB-GENE-040724-50]
ENSDARG00000040080	1447.74	3.87306	0.327919	131.626	1.80605e-30	3.6103e-27	fli1rs	Fli-1 proto-oncogene, ETS transcription factor-related sequence [Source:ZFIN;Acc:ZDB-GENE-031114-3]
ENSDARG00000040280	672.866	3.86287	0.428037	77.1659	1.57181e-18	5.15089e-16	lratd2b	LRAT domain containing 2b [Source:ZFIN;Acc:ZDB-GENE-050417-381]
ENSDARG00000101785	34.6063	3.86212	1.03536	14.3824	0.000149191	0.0027386	laptm5	lysosomal protein transmembrane 5 [Source:ZFIN;Acc:ZDB-GENE-170303-1]
ENSDARG00000076814	8.36206	3.85471	1.42405	7.62496	0.00575658	0.0469106	gzm3.4	granzyme 3, tandem duplicate 4 [Source:ZFIN;Acc:ZDB-GENE-070912-136]
ENSDARG00000000767	171.416	3.84986	0.591911	40.9863	1.53297e-10	1.51575e-08	spi1b	Spi-1 proto-oncogene b [Source:ZFIN;Acc:ZDB-GENE-980526-164]
ENSDARG00000075706	55.4526	3.84794	0.741913	26.5691	2.54275e-07	1.17389e-05	myripa	myosin VIIA and Rab interacting protein a [Source:ZFIN;Acc:ZDB-GENE-070705-17]
ENSDARG00000054137	127.615	3.8438	0.548886	47.1836	6.46376e-12	8.12646e-10	adgrg6	adhesion G protein-coupled receptor G6 [Source:ZFIN;Acc:ZDB-GENE-041014-357]
ENSDARG00000032631	17.5519	3.82237	1.20474	9.98853	0.00157518	0.0176205	ltb4r	leukotriene B4 receptor [Source:ZFIN;Acc:ZDB-GENE-070705-164]
ENSDARG00000070565	165.703	3.82167	0.643558	33.594	6.79011e-09	4.74595e-07	adap2	ArfGAP with dual PH domains 2 [Source:ZFIN;Acc:ZDB-GENE-070912-21]
ENSDARG00000079553	23.7209	3.79545	1.18568	9.83725	0.00171013	0.0187832	cd83	CD83 molecule [Source:ZFIN;Acc:ZDB-GENE-060503-762]
ENSDARG00000102762	129.182	3.77896	0.904886	16.6151	4.5785e-05	0.00103534	pik3r5	phosphoinositide-3-kinase, regulatory subunit 5 [Source:ZFIN;Acc:ZDB-GENE-030131-2308]
ENSDARG00000057004	359.539	3.7775	0.573982	41.1982	1.37547e-10	1.37479e-08	fgl1b	fibrinogen like 1B [Source:ZFIN;Acc:ZDB-GENE-130530-668]
ENSDARG00000036670	3283.75	3.77011	0.373654	95.6238	1.38927e-22	8.95857e-20	aplnrb	apelin receptor b [Source:ZFIN;Acc:ZDB-GENE-050913-90]
ENSDARG00000099351	952.881	3.76505	0.376551	94.7642	2.14465e-22	1.29914e-19	igfbp1a	insulin-like growth factor binding protein 1a [Source:ZFIN;Acc:ZDB-GENE-021231-1]
ENSDARG00000102100	966.381	3.76377	0.604054	36.4873	1.53666e-09	1.27991e-07	mrc1a	mannose receptor, C type 1a [Source:ZFIN;Acc:ZDB-GENE-090915-4]
ENSDARG00000088975	756.593	3.75338	0.444699	67.4187	2.19552e-16	5.04466e-14	si:ch211-14k19.8	si:ch211-14k19.8 [Source:ZFIN;Acc:ZDB-GENE-051214-4]
ENSDARG00000099026	42.7281	3.72959	0.991501	13.9405	0.000188692	0.00329429	si:dkey-185m8.2	si:dkey-185m8.2 [Source:ZFIN;Acc:ZDB-GENE-160114-60]
ENSDARG00000075664	270.263	3.72669	0.626288	34.1416	5.12437e-09	3.69806e-07	si:ch1073-429i10.1	si:ch1073-429i10.1 [Source:ZFIN;Acc:ZDB-GENE-120215-259]
ENSDARG00000052782	68.5015	3.72448	0.731171	25.321	4.85387e-07	2.04702e-05	glrba	glycine receptor, beta a [Source:ZFIN;Acc:ZDB-GENE-010410-2]
ENSDARG00000037883	1639.24	3.72058	0.32867	121.271	3.33339e-28	3.50708e-25	prcp	prolylcarboxypeptidase (angiotensinase C) [Source:ZFIN;Acc:ZDB-GENE-040718-447]
ENSDARG00000017321	132.652	3.71522	0.745158	23.6893	1.1321e-06	4.25387e-05	kdr	kinase insert domain receptor (a type III receptor tyrosine kinase) [Source:ZFIN;Acc:ZDB-GENE-041001-112]
ENSDARG00000093954	47.6548	3.69612	0.715335	27.394	1.65949e-07	7.93618e-06	si:dkey-9i23.16	si:dkey-9i23.16 [Source:ZFIN;Acc:ZDB-GENE-090313-362]
ENSDARG00000104077	87.2866	3.68545	0.710537	26.0832	3.27009e-07	1.46897e-05	fcer1gl	Fc receptor, IgE, high affinity I, gamma polypeptide like [Source:ZFIN;Acc:ZDB-GENE-070502-4]
ENSDARG00000067916	62.6266	3.68346	0.619956	34.842	3.57577e-09	2.70756e-07	lyn	LYN proto-oncogene, Src family tyrosine kinase [Source:ZFIN;Acc:ZDB-GENE-040912-7]
ENSDARG00000028663	1776.69	3.67526	0.365456	95.7121	1.32867e-22	8.85339e-20	tek	TEK tyrosine kinase, endothelial [Source:ZFIN;Acc:ZDB-GENE-990415-56]
ENSDARG00000077039	719.658	3.66357	0.37859	89.2908	3.40837e-21	1.79298e-18	esama	endothelial cell adhesion molecule a [Source:ZFIN;Acc:ZDB-GENE-090629-1]
ENSDARG00000098663	14.6002	3.65926	1.13488	10.425	0.00124319	0.014627	fgf19	fibroblast growth factor 19 [Source:ZFIN;Acc:ZDB-GENE-030729-32]
ENSDARG00000098787	36.7013	3.65616	1.03373	12.1576	0.000488888	0.00703085	cd7al	cd7 antigen-like [Source:ZFIN;Acc:ZDB-GENE-061207-47]
ENSDARG00000070391	2255.54	3.6541	0.429624	68.2238	1.45956e-16	3.47339e-14	tspan4b	tetraspanin 4b [Source:ZFIN;Acc:ZDB-GENE-070410-127]
ENSDARG00000022437	727.33	3.6513	0.447749	63.2173	1.85116e-15	3.776e-13	cd81b	CD81 molecule b [Source:ZFIN;Acc:ZDB-GENE-040808-52]
ENSDARG00000068262	2179.9	3.63726	0.404148	76.4059	2.30962e-18	7.32845e-16	vamp5	vesicle-associated membrane protein 5 [Source:ZFIN;Acc:ZDB-GENE-030131-4209]
ENSDARG00000092652	35.6662	3.6295	0.838015	19.3109	1.11069e-05	0.000310094
ENSDARG00000076594	260.267	3.6243	0.406987	76.2553	2.49259e-18	7.78546e-16	pcdh12	protocadherin 12 [Source:ZFIN;Acc:ZDB-GENE-140106-126]
ENSDARG00000058966	623.588	3.62374	0.525639	44.9723	1.99841e-11	2.29587e-09	zgc:112332	zgc:112332 [Source:ZFIN;Acc:ZDB-GENE-050522-387]
ENSDARG00000003900	14.0974	3.6209	1.04363	12.5362	0.000399135	0.00597655	gpr61l	G protein-coupled receptor 61-like [Source:ZFIN;Acc:ZDB-GENE-131127-443]
ENSDARG00000008186	48.4731	3.61638	1.03715	11.9964	0.000533029	0.00753021	syk	spleen tyrosine kinase [Source:ZFIN;Acc:ZDB-GENE-040702-3]
ENSDARG00000088801	1125.9	3.61617	0.581742	36.5374	1.49764e-09	1.25263e-07	fgd5a	FYVE, RhoGEF and PH domain containing 5a [Source:ZFIN;Acc:ZDB-GENE-090428-3]
ENSDARG00000009134	868.852	3.61278	0.584682	36.1225	1.853e-09	1.4936e-07	hlx1	H2.0-like homeo box 1 (Drosophila) [Source:ZFIN;Acc:ZDB-GENE-030131-5304]
ENSDARG00000061747	243.217	3.6045	0.478035	54.5175	1.54067e-13	2.6323e-11	DIPK2B	divergent protein kinase domain 2B [Source:HGNC Symbol;Acc:HGNC:25866]
ENSDARG00000056200	147.747	3.60228	0.696415	25.8181	3.75155e-07	1.641e-05	abcb9	ATP-binding cassette, sub-family B (MDR/TAP), member 9 [Source:ZFIN;Acc:ZDB-GENE-050517-12]
ENSDARG00000030938	43.1721	3.59241	0.762412	22.0961	2.59334e-06	8.71275e-05	fermt3b	FERM domain containing kindlin 3b [Source:ZFIN;Acc:ZDB-GENE-040426-1366]
ENSDARG00000098406	40.8683	3.58912	0.822704	19.147	1.21026e-05	0.00033416
ENSDARG00000045574	262.651	3.5821	0.548662	40.9783	1.53926e-10	1.51575e-08	lrmp	lymphoid-restricted membrane protein [Source:ZFIN;Acc:ZDB-GENE-041210-152]
ENSDARG00000093686	178.304	3.57718	0.636437	30.5868	3.19263e-08	1.87157e-06	si:rp71-36a1.2	si:rp71-36a1.2 [Source:ZFIN;Acc:ZDB-GENE-050208-646]
ENSDARG00000070425	942.48	3.55362	0.394178	77.1723	1.56679e-18	5.15089e-16	dll4	delta-like 4 (Drosophila) [Source:ZFIN;Acc:ZDB-GENE-041014-73]
ENSDARG00000102972	238.975	3.55016	0.657521	27.7551	1.37687e-07	6.82971e-06
ENSDARG00000060753	246.218	3.53727	0.513513	45.7566	1.339e-11	1.60279e-09	pear1	platelet endothelial aggregation receptor 1 [Source:ZFIN;Acc:ZDB-GENE-091230-1]
ENSDARG00000075163	76.038	3.53299	0.809405	18.2852	1.90174e-05	0.000488009	cxcl20	chemokine (C-X-C motif) ligand 20 [Source:ZFIN;Acc:ZDB-GENE-111004-2]
ENSDARG00000110178	101.37	3.53035	0.748051	21.3741	3.77835e-06	0.000121431
ENSDARG00000055506	20.3361	3.52724	1.25537	8.57633	0.00340561	0.0319167
ENSDARG00000105212	36.0689	3.52617	0.869363	17.8315	2.41351e-05	0.000593432	cfhl1	complement factor H like 1 [Source:ZFIN;Acc:ZDB-GENE-050208-342]
ENSDARG00000097209	50.2919	3.52109	0.846198	16.7896	4.17614e-05	0.00095845	cox8b	cytochrome c oxidase subunit 8B [Source:ZFIN;Acc:ZDB-GENE-110620-4]
ENSDARG00000104572	57.7064	3.51325	1.03082	11.7208	0.000618065	0.00851099
ENSDARG00000074829	1826.33	3.48136	0.486378	48.5633	3.19795e-12	4.23358e-10	rasip1	Ras interacting protein 1 [Source:ZFIN;Acc:ZDB-GENE-120403-3]
ENSDARG00000092035	15826.6	3.47679	0.371027	83.0068	8.17735e-20	3.33602e-17	si:ch211-156j16.1	si:ch211-156j16.1 [Source:ZFIN;Acc:ZDB-GENE-030131-4106]
ENSDARG00000104043	297.624	3.47568	0.580587	34.1475	5.1089e-09	3.69806e-07	gng10	guanine nucleotide binding protein (G protein), gamma 10 [Source:ZFIN;Acc:ZDB-GENE-091020-1]
ENSDARG00000075265	19.6973	3.45842	1.15794	8.74572	0.00310329	0.0297672	plaua	plasminogen activator, urokinase a [Source:ZFIN;Acc:ZDB-GENE-090313-278]
ENSDARG00000019579	1447.88	3.45818	0.508337	43.9364	3.39225e-11	3.74647e-09	ldb2a	LIM domain binding 2a [Source:ZFIN;Acc:ZDB-GENE-990415-136]
ENSDARG00000054632	2645.24	3.4491	0.442429	57.5874	3.23286e-14	5.92889e-12	fli1	Fli-1 proto-oncogene, ETS transcription factor [Source:ZFIN;Acc:ZDB-GENE-980526-426]
ENSDARG00000078778	219.187	3.43826	0.593499	32.2898	1.32812e-08	8.61984e-07	lrch1	leucine-rich repeats and calponin homology (CH) domain containing 1 [Source:ZFIN;Acc:ZDB-GENE-030131-1783]
ENSDARG00000031761	3562.17	3.4239	0.39393	71.6407	2.58182e-17	6.9744e-15	dab2	DAB adaptor protein 2 [Source:ZFIN;Acc:ZDB-GENE-040303-1]
ENSDARG00000110105	35.3186	3.41126	1.07465	9.63372	0.00191038	0.0203932
ENSDARG00000014588	547.324	3.41024	0.339391	97.1844	6.31608e-23	4.50923e-20	adcy2b	adenylate cyclase 2b (brain) [Source:ZFIN;Acc:ZDB-GENE-060503-69]
ENSDARG00000058003	3726.19	3.40607	0.476141	48.5962	3.14484e-12	4.19103e-10	wfdc1	WAP four-disulfide core domain 1 [Source:ZFIN;Acc:ZDB-GENE-070112-352]
ENSDARG00000040309	230.633	3.40413	0.556071	36.0916	1.88256e-09	1.51134e-07	pxdc1b	PX domain containing 1b [Source:ZFIN;Acc:ZDB-GENE-091204-294]
ENSDARG00000063604	34.7624	3.39717	0.782458	18.6365	1.5816e-05	0.00042208	CORO2B	coronin 2B [Source:HGNC Symbol;Acc:HGNC:2256]
ENSDARG00000076075	27.8709	3.39668	1.20808	8.9684	0.00274688	0.0269829	myh7ba	myosin, heavy chain 7B, cardiac muscle, beta a [Source:ZFIN;Acc:ZDB-GENE-100914-2]
ENSDARG00000078959	574.552	3.38886	0.398511	69.2054	8.87241e-17	2.16292e-14	tpcn3	two pore segment channel 3 [Source:ZFIN;Acc:ZDB-GENE-141215-16]
ENSDARG00000023053	73.6633	3.36546	0.718283	21.2633	4.0033e-06	0.00012743	niban1b	niban apoptosis regulator 1b [Source:ZFIN;Acc:ZDB-GENE-070912-688]
ENSDARG00000017757	70.3805	3.36521	0.635866	27.6644	1.44293e-07	7.05238e-06	pik3cg	phosphatidylinositol-4,5-bisphosphate 3-kinase, catalytic subunit gamma [Source:ZFIN;Acc:ZDB-GENE-040426-2532]
ENSDARG00000004433	198.493	3.35068	0.46048	51.3439	7.7524e-13	1.13949e-10	btk	Bruton agammaglobulinemia tyrosine kinase [Source:ZFIN;Acc:ZDB-GENE-070531-1]
ENSDARG00000068628	1639.52	3.34481	0.35633	84.0281	4.878e-20	2.11981e-17	rab8b	RAB8B, member RAS oncogene family [Source:ZFIN;Acc:ZDB-GENE-070620-16]
ENSDARG00000090752	443.264	3.33752	0.472289	47.8461	4.61013e-12	5.98418e-10	PLK2	polo like kinase 2 [Source:HGNC Symbol;Acc:HGNC:19699]
ENSDARG00000037554	21.5466	3.33703	1.14833	8.43038	0.00369003	0.0339299	arhgef3l	Rho guanine nucleotide exchange factor (GEF) 3, like [Source:ZFIN;Acc:ZDB-GENE-050522-85]
ENSDARG00000088810	224.775	3.3307	0.554195	34.6925	3.86122e-09	2.88007e-07	prox3	prospero homeobox 3 [Source:ZFIN;Acc:ZDB-GENE-050107-3]
ENSDARG00000045524	828.195	3.32634	0.478508	46.0715	1.14016e-11	1.38974e-09	lamb1b	laminin, beta 1b [Source:ZFIN;Acc:ZDB-GENE-041210-197]
ENSDARG00000045788	191.105	3.3245	0.609308	28.8572	7.79153e-08	4.12044e-06	avpr1ab	arginine vasopressin receptor 1Ab [Source:ZFIN;Acc:ZDB-GENE-041210-105]
ENSDARG00000014357	22.988	3.32416	0.833331	16.0179	6.27471e-05	0.00134873	amh	anti-Mullerian hormone [Source:ZFIN;Acc:ZDB-GENE-050706-192]
ENSDARG00000103858	23.4676	3.29958	1.13098	8.23572	0.00410738	0.0366711	ARF5	ADP ribosylation factor 5 [Source:HGNC Symbol;Acc:HGNC:658]
ENSDARG00000053836	17.1164	3.28978	1.16166	7.82748	0.00514578	0.0433295	si:ch211-284o19.8	si:ch211-284o19.8 [Source:ZFIN;Acc:ZDB-GENE-070912-289]
ENSDARG00000058940	163.825	3.28454	0.524386	38.0841	6.77611e-10	6.15702e-08	pierce1	piercer of microtubule wall 1 [Source:ZFIN;Acc:ZDB-GENE-081104-197]
ENSDARG00000077138	103.994	3.27946	0.610274	28.041	1.18773e-07	5.9655e-06	zgc:195173	zgc:195173 [Source:ZFIN;Acc:ZDB-GENE-081022-190]
ENSDARG00000004372	1788.73	3.26893	0.436885	53.3918	2.73233e-13	4.4406e-11	fmnl3	formin-like 3 [Source:ZFIN;Acc:ZDB-GENE-030131-1571]
ENSDARG00000068114	37.7001	3.26488	0.867623	15.0822	0.000102931	0.00201659	f11r.2	F11 receptor, tandem duplicate 2 [Source:ZFIN;Acc:ZDB-GENE-060531-67]
ENSDARG00000036569	45.0308	3.25745	1.05235	9.27705	0.00232043	0.0235698	bach2a	BTB and CNC homology 1, basic leucine zipper transcription factor 2a [Source:ZFIN;Acc:ZDB-GENE-120525-2]
ENSDARG00000113660	30.747	3.25345	1.10694	8.36312	0.00382913	0.0348743
ENSDARG00000044975	2431.5	3.25089	0.440001	52.0493	5.41256e-13	8.4529e-11	krt94	keratin 94 [Source:ZFIN;Acc:ZDB-GENE-061027-116]
ENSDARG00000070266	2291.21	3.24502	0.327188	94.0433	3.08698e-22	1.81496e-19	spock3	SPARC (osteonectin), cwcv and kazal like domains proteoglycan 3 [Source:ZFIN;Acc:ZDB-GENE-090311-24]
ENSDARG00000039436	120.986	3.2447	0.475782	45.9063	1.24049e-11	1.49382e-09	il13ra2	interleukin 13 receptor, alpha 2 [Source:ZFIN;Acc:ZDB-GENE-030521-10]
ENSDARG00000102899	33.4747	3.2405	1.09487	8.71891	0.00314927	0.0300496	cremb	cAMP responsive element modulator b [Source:ZFIN;Acc:ZDB-GENE-050417-150]
ENSDARG00000016963	99.5155	3.23578	0.90228	12.4954	0.000407945	0.00609024	slc16a1a	solute carrier family 16 member 1a [Source:ZFIN;Acc:ZDB-GENE-110408-16]
ENSDARG00000077330	259.395	3.22977	0.529918	35.8633	2.11664e-09	1.68572e-07	SH3TC1	SH3 domain and tetratricopeptide repeats 1 [Source:HGNC Symbol;Acc:HGNC:26009]
ENSDARG00000030547	535.948	3.22489	0.425607	55.0751	1.16012e-13	2.03428e-11	rnd1a	Rho family GTPase 1a [Source:ZFIN;Acc:ZDB-GENE-040630-6]
ENSDARG00000019521	301.833	3.22328	0.55916	31.9781	1.55922e-08	1.00041e-06	mpx	myeloid-specific peroxidase [Source:ZFIN;Acc:ZDB-GENE-030131-9460]
ENSDARG00000036066	175.622	3.22124	0.534704	35.248	2.90286e-09	2.23185e-07	si:dkey-78a14.4	si:dkey-78a14.4 [Source:ZFIN;Acc:ZDB-GENE-110408-8]
ENSDARG00000079497	993.568	3.21932	0.536555	34.3882	4.51459e-09	3.33014e-07	tcima	transcriptional and immune response regulator a [Source:ZFIN;Acc:ZDB-GENE-050320-36]
ENSDARG00000099493	185.798	3.21491	0.74768	17.7568	2.51012e-05	0.000613416
ENSDARG00000038822	49.7069	3.21253	0.714519	20.1389	7.20179e-06	0.000214232	mrc1b	mannose receptor, C type 1b [Source:ZFIN;Acc:ZDB-GENE-070705-13]
ENSDARG00000053448	97.7149	3.20784	0.998533	9.86386	0.00168557	0.0185747	si:ch211-251f6.6	si:ch211-251f6.6 [Source:ZFIN;Acc:ZDB-GENE-030131-3219]
ENSDARG00000017388	586.506	3.20652	0.646883	23.5061	1.24519e-06	4.60099e-05	gstt1b	glutathione S-transferase theta 1b [Source:ZFIN;Acc:ZDB-GENE-040426-1491]
ENSDARG00000104453	2332.8	3.20268	0.274306	130.55	3.10549e-30	5.64352e-27	flt4	fms related receptor tyrosine kinase 4 [Source:ZFIN;Acc:ZDB-GENE-980526-326]
ENSDARG00000025902	690.764	3.1717	0.368178	71.4032	2.91194e-17	7.76129e-15	plekhg5a	pleckstrin homology domain containing, family G (with RhoGef domain) member 5a [Source:ZFIN;Acc:ZDB-GENE-060503-766]
ENSDARG00000025788	238.893	3.1706	0.553828	31.6384	1.85717e-08	1.15295e-06	chp2	calcineurin-like EF-hand protein 2 [Source:ZFIN;Acc:ZDB-GENE-030131-5810]
ENSDARG00000051899	579.407	3.16795	0.498822	38.6899	4.96778e-10	4.55532e-08	exoc3l1	exocyst complex component 3-like 1 [Source:ZFIN;Acc:ZDB-GENE-061207-36]
ENSDARG00000068967	36.8427	3.16622	1.05846	8.7225	0.00314306	0.030019	zgc:153372	zgc:153372 [Source:ZFIN;Acc:ZDB-GENE-060929-680]
ENSDARG00000067797	24.5409	3.16367	1.07161	8.56231	0.00343193	0.0320731	spi1a	Spi-1 proto-oncogene a [Source:ZFIN;Acc:ZDB-GENE-060825-351]
ENSDARG00000074283	114.335	3.15938	0.563202	30.5604	3.2363e-08	1.89163e-06	INPP5D	inositol polyphosphate-5-phosphatase D [Source:HGNC Symbol;Acc:HGNC:6079]
ENSDARG00000007988	52.5058	3.13214	0.82589	14.2303	0.000161741	0.00290173	masp2	MBL associated serine protease 2 [Source:ZFIN;Acc:ZDB-GENE-060130-154]
ENSDARG00000045273	90.4497	3.12657	0.647999	22.6209	1.9733e-06	6.94475e-05	tmem204	transmembrane protein 204 [Source:ZFIN;Acc:ZDB-GENE-040724-12]
ENSDARG00000011571	32.2848	3.12564	1.0532	8.55217	0.00345111	0.0322222	calcrlb	calcitonin receptor-like b [Source:ZFIN;Acc:ZDB-GENE-080924-1]
ENSDARG00000013771	19.132	3.12529	1.0632	8.51618	0.00352002	0.032728	ctss2.2	cathepsin S, ortholog 2, tandem duplicate 2 [Source:ZFIN;Acc:ZDB-GENE-050626-55]
ENSDARG00000104399	44.3719	3.12301	0.716851	18.526	1.67604e-05	0.000440844	tppp	tubulin polymerization promoting protein [Source:ZFIN;Acc:ZDB-GENE-101115-2]
ENSDARG00000035150	370.466	3.11707	0.543664	31.5001	1.99434e-08	1.22667e-06	drll.2	draculin-like, tandem duplicate 2 [Source:ZFIN;Acc:ZDB-GENE-060531-125]
ENSDARG00000038123	2111.24	3.11401	0.391221	60.7312	6.54236e-15	1.28217e-12	myl9a	myosin, light chain 9a, regulatory [Source:ZFIN;Acc:ZDB-GENE-041010-120]
ENSDARG00000099023	23.9333	3.11182	0.943909	11.1239	0.00085224	0.0109277
ENSDARG00000038956	27.7964	3.0991	0.968888	10.1721	0.0014258	0.0162747	fdx1b	ferredoxin 1b [Source:ZFIN;Acc:ZDB-GENE-060526-382]
ENSDARG00000054332	11.9664	3.09421	1.10343	8.12445	0.00436723	0.0383235	trim66	tripartite motif containing 66 [Source:ZFIN;Acc:ZDB-GENE-040724-145]
ENSDARG00000054610	483.32	3.08036	0.502747	36.1485	1.82837e-09	1.47972e-07	coro1a	coronin, actin binding protein, 1A [Source:ZFIN;Acc:ZDB-GENE-030131-9512]
ENSDARG00000011876	621.383	3.07842	0.372129	66.1024	4.28089e-16	9.50834e-14	ednraa	endothelin receptor type Aa [Source:ZFIN;Acc:ZDB-GENE-010906-2]
ENSDARG00000056656	861.348	3.07654	0.380435	62.8517	2.22868e-15	4.50013e-13	tspan18a	tetraspanin 18a [Source:ZFIN;Acc:ZDB-GENE-040718-232]
ENSDARG00000099555	326.35	3.07348	0.412079	53.928	2.07968e-13	3.43576e-11	foxo1a	forkhead box O1 a [Source:ZFIN;Acc:ZDB-GENE-061013-59]
ENSDARG00000055705	138.101	3.07228	0.62158	23.8951	1.0173e-06	3.88832e-05	f5	coagulation factor V [Source:ZFIN;Acc:ZDB-GENE-030131-5531]
ENSDARG00000031228	3603.76	3.05352	0.358058	69.6992	6.90754e-17	1.70471e-14	podxl	podocalyxin-like [Source:ZFIN;Acc:ZDB-GENE-030131-2805]
ENSDARG00000075924	205.255	3.05258	0.520556	33.4766	7.21262e-09	4.98894e-07	rapgef4b	Rap guanine nucleotide exchange factor 4b [Source:ZFIN;Acc:ZDB-GENE-080219-4]
ENSDARG00000044039	79.2803	3.05033	0.676899	19.8522	8.36683e-06	0.000243992	stx11a	syntaxin 11a [Source:ZFIN;Acc:ZDB-GENE-040426-2564]
ENSDARG00000090444	308.121	3.04359	0.449492	44.407	2.66737e-11	2.99554e-09	ponzr1	plac8 onzin related protein 1 [Source:ZFIN;Acc:ZDB-GENE-070727-1]
ENSDARG00000045930	472.277	3.03085	0.474046	39.4337	3.39389e-10	3.18516e-08	rbpms2a	RNA binding protein, mRNA processing factor 2a [Source:ZFIN;Acc:ZDB-GENE-040718-106]
ENSDARG00000104300	67.8379	3.0265	0.594649	25.513	4.39411e-07	1.88995e-05	wipf1a	WAS/WASL interacting protein family, member 1a [Source:ZFIN;Acc:ZDB-GENE-080204-101]
ENSDARG00000060149	146.953	3.02477	0.420815	50.8007	1.02239e-12	1.47033e-10	ablim1a	actin binding LIM protein 1a [Source:ZFIN;Acc:ZDB-GENE-080219-41]
ENSDARG00000054363	582.681	3.0246	0.340803	76.156	2.62122e-18	8.06126e-16	si:zfos-464b6.2	si:zfos-464b6.2 [Source:ZFIN;Acc:ZDB-GENE-030131-5337]
ENSDARG00000090086	1508.78	3.02052	0.381315	60.3037	8.12956e-15	1.57777e-12	rab11bb	RAB11B, member RAS oncogene family, b [Source:ZFIN;Acc:ZDB-GENE-040718-293]
ENSDARG00000027966	1463.47	3.01591	0.339595	75.8109	3.1217e-18	9.45498e-16	ap1s3b	adaptor related protein complex 1 subunit sigma 3b [Source:ZFIN;Acc:ZDB-GENE-040912-62]
ENSDARG00000056378	3892.68	3.01431	0.490503	36.1884	1.79134e-09	1.45565e-07	ifi30a	IFI30 lysosomal thiol reductase a [Source:ZFIN;Acc:ZDB-GENE-030131-8447]
ENSDARG00000036065	797.715	3.01309	0.34202	74.9725	4.77316e-18	1.40317e-15	mgat1b	alpha-1,3-mannosyl-glycoprotein 2-beta-N-acetylglucosaminyltransferase b [Source:ZFIN;Acc:ZDB-GENE-061103-589]
ENSDARG00000043009	826.642	3.01247	0.490957	36.2201	1.76247e-09	1.43803e-07	fam43a	family with sequence similarity 43 member A [Source:ZFIN;Acc:ZDB-GENE-030131-6098]
ENSDARG00000092664	34.1138	3.0087	1.0634	7.7638	0.00533038	0.0443422
ENSDARG00000105643	13.3618	3.0083	1.01527	8.68149	0.00321458	0.030527	si:dkey-181f22.4	si:dkey-181f22.4 [Source:ZFIN;Acc:ZDB-GENE-160728-126]
ENSDARG00000076189	134.625	2.99893	0.629862	21.995	2.73362e-06	9.10752e-05	ccdc88b	coiled-coil domain containing 88B [Source:ZFIN;Acc:ZDB-GENE-080303-31]
ENSDARG00000086838	13.7155	2.99882	1.02769	8.48144	0.00358789	0.03322
ENSDARG00000067751	130.706	2.99833	0.53874	30.3192	3.66484e-08	2.1109e-06	si:rp71-68n21.9	si:rp71-68n21.9 [Source:ZFIN;Acc:ZDB-GENE-081105-100]
ENSDARG00000074307	418.988	2.99701	0.353432	69.874	6.32173e-17	1.57964e-14	rapgef5b	Rap guanine nucleotide exchange factor (GEF) 5b [Source:ZFIN;Acc:ZDB-GENE-061215-2]
ENSDARG00000026350	40.4273	2.98937	1.0492	7.94545	0.00482084	0.0413245	wasb	WASP actin nucleation promoting factor b [Source:ZFIN;Acc:ZDB-GENE-030131-7098]
ENSDARG00000069640	286.116	2.98786	0.368231	64.2823	1.0781e-15	2.22177e-13	vegfc	vascular endothelial growth factor c [Source:ZFIN;Acc:ZDB-GENE-040303-4]
ENSDARG00000035132	619.69	2.98765	0.497143	34.8195	3.61739e-09	2.72034e-07
ENSDARG00000073814	243.468	2.98081	0.482126	37.1054	1.11913e-09	9.56046e-08	pax1b	paired box 1b [Source:ZFIN;Acc:ZDB-GENE-060503-372]
ENSDARG00000030307	124.516	2.97945	0.481394	37.5481	8.91859e-10	7.85386e-08	hspa12b	heat shock protein 12B [Source:ZFIN;Acc:ZDB-GENE-070226-1]
ENSDARG00000062049	92.3175	2.97347	0.587035	25.0021	5.72681e-07	2.36527e-05	ARHGAP45	Rho GTPase activating protein 45 [Source:HGNC Symbol;Acc:HGNC:17102]
ENSDARG00000076135	279.097	2.97337	0.380688	59.3028	1.35187e-14	2.59846e-12	mmrn2a	multimerin 2a [Source:ZFIN;Acc:ZDB-GENE-080424-3]
ENSDARG00000116769	12.1397	2.96456	1.00356	8.85124	0.0029289	0.0284762	ZNF521	zinc finger protein 521 [Source:HGNC Symbol;Acc:HGNC:24605]
ENSDARG00000058638	242.249	2.95856	0.57632	25.4845	4.45956e-07	1.90892e-05	si:ch211-71m22.1	si:ch211-71m22.1 [Source:ZFIN;Acc:ZDB-GENE-070705-193]
ENSDARG00000045549	51.2911	2.94575	0.868958	11.193	0.000821059	0.0106095	bik	BCL2 interacting killer [Source:ZFIN;Acc:ZDB-GENE-041210-181]
ENSDARG00000024101	496.252	2.93545	0.537387	28.8211	7.93835e-08	4.17599e-06	adra1d	adrenoceptor alpha 1D [Source:ZFIN;Acc:ZDB-GENE-090312-203]
ENSDARG00000116586	54.9725	2.93353	1.0334	7.78965	0.00525464	0.0439132
ENSDARG00000068516	1776.12	2.93203	0.399494	51.8225	6.07516e-13	9.41415e-11	hapln1b	hyaluronan and proteoglycan link protein 1b [Source:ZFIN;Acc:ZDB-GENE-050920-1]
ENSDARG00000008592	821.48	2.92855	0.419123	47.0717	6.84378e-12	8.55045e-10	mtmr8	myotubularin related protein 8 [Source:ZFIN;Acc:ZDB-GENE-040426-1016]
ENSDARG00000056653	543.116	2.92659	0.401719	51.3996	7.53523e-13	1.11577e-10	fhl1b	four and a half LIM domains 1b [Source:ZFIN;Acc:ZDB-GENE-031219-1]
ENSDARG00000026787	110.918	2.92585	0.588324	24.2226	8.58173e-07	3.3637e-05	aqp7	aquaporin 7 [Source:ZFIN;Acc:ZDB-GENE-030131-6461]
ENSDARG00000101096	18.5434	2.92173	1.00185	8.42038	0.00371037	0.03407	cebp1	CCAAT/enhancer binding protein (C/EBP) 1 [Source:ZFIN;Acc:ZDB-GENE-010611-1]
ENSDARG00000099247	275.168	2.91303	0.492568	33.7958	6.12117e-09	4.29341e-07	si:dkey-68o6.5	si:dkey-68o6.5 [Source:ZFIN;Acc:ZDB-GENE-030131-5416]
ENSDARG00000078389	28.024	2.90343	0.924066	9.7211	0.00182164	0.0197193	ifi27.4	interferon alpha inducible protein 27.4 [Source:ZFIN;Acc:ZDB-GENE-090312-190]
ENSDARG00000108038	46.6844	2.89922	0.683069	18.058	2.14281e-05	0.000535434
ENSDARG00000079544	41.8128	2.8971	1.01167	8.14135	0.00432671	0.0380347
ENSDARG00000003022	147.412	2.89164	0.534761	28.3817	9.96003e-08	5.13147e-06	limk1b	LIM domain kinase 1b [Source:ZFIN;Acc:ZDB-GENE-110411-106]
ENSDARG00000077304	246.326	2.89146	0.58822	23.3588	1.34424e-06	4.93052e-05	erg	ETS transcription factor ERG [Source:ZFIN;Acc:ZDB-GENE-041212-40]
ENSDARG00000071437	23.1812	2.87932	0.882388	10.6048	0.00112795	0.0135993
ENSDARG00000012460	69.5191	2.87296	0.748652	14.3585	0.000151092	0.00276587	rassf4a	Ras association domain family member 4a [Source:ZFIN;Acc:ZDB-GENE-050102-3]
ENSDARG00000000002	588.444	2.8707	0.375372	56.5662	5.43389e-14	9.78589e-12	ccdc80	coiled-coil domain containing 80 [Source:ZFIN;Acc:ZDB-GENE-030616-56]
ENSDARG00000041041	27.9358	2.86775	0.791146	13.1136	0.000293163	0.00466262	cxcr3.2	chemokine (C-X-C motif) receptor 3, tandem duplicate 2 [Source:ZFIN;Acc:ZDB-GENE-041114-186]
ENSDARG00000103984	46.4018	2.86509	0.822008	11.803	0.000591349	0.00821479	cyth4b	cytohesin 4b [Source:ZFIN;Acc:ZDB-GENE-080219-45]
ENSDARG00000074322	105.495	2.86389	0.883844	10.1568	0.00143769	0.0163571
ENSDARG00000062519	97.9715	2.86364	0.710411	15.8023	7.03175e-05	0.00147188
ENSDARG00000078519	30.4656	2.85324	0.942443	9.23544	0.00237375	0.0240017
ENSDARG00000076801	819.37	2.85264	0.328374	73.1327	1.21221e-17	3.41296e-15	arap3	ArfGAP with RhoGAP domain, ankyrin repeat and PH domain 3 [Source:ZFIN;Acc:ZDB-GENE-091019-1]
ENSDARG00000040380	669.081	2.84667	0.390266	51.5337	7.03781e-13	1.05779e-10	arhgef1a	Rho guanine nucleotide exchange factor (GEF) 1a [Source:ZFIN;Acc:ZDB-GENE-030722-5]
ENSDARG00000086457	349.347	2.84285	0.410773	46.5547	8.90981e-12	1.10626e-09	tnfaip8l1	tumor necrosis factor, alpha-induced protein 8-like 1 [Source:ZFIN;Acc:ZDB-GENE-040426-695]
ENSDARG00000054543	57.3386	2.8416	0.689085	16.6837	4.41588e-05	0.00100654	samsn1a	SAM domain, SH3 domain and nuclear localisation signals 1a [Source:ZFIN;Acc:ZDB-GENE-030131-8639]
ENSDARG00000090401	193.549	2.83829	0.571449	23.8899	1.02005e-06	3.89137e-05
ENSDARG00000100949	85.9684	2.83551	0.595033	22.4412	2.16673e-06	7.51912e-05
ENSDARG00000073711	569.296	2.83329	0.388128	51.6061	6.78302e-13	1.03599e-10
ENSDARG00000068417	117.626	2.83286	0.560725	24.9054	6.02141e-07	2.46683e-05	foxl2b	forkhead box L2b [Source:ZFIN;Acc:ZDB-GENE-170803-1]
ENSDARG00000009094	44.5745	2.83229	0.722034	15.1941	9.70047e-05	0.00192183	gata2b	GATA binding protein 2b [Source:ZFIN;Acc:ZDB-GENE-040718-440]
ENSDARG00000070830	129.481	2.82792	0.659338	17.9324	2.28887e-05	0.000568378	zgc:136858	zgc:136858 [Source:ZFIN;Acc:ZDB-GENE-060421-6632]
ENSDARG00000045929	1645.62	2.82766	0.284562	95.4576	1.51091e-22	9.43848e-20	oaz2a	ornithine decarboxylase antizyme 2a [Source:ZFIN;Acc:ZDB-GENE-121005-1]
ENSDARG00000007370	907.977	2.82681	0.517193	28.8478	7.82941e-08	4.12955e-06	dysf	dysferlin, limb girdle muscular dystrophy 2B (autosomal recessive) [Source:ZFIN;Acc:ZDB-GENE-070501-1]
ENSDARG00000092967	23.4806	2.81722	1.00334	7.732	0.00542505	0.0449241
ENSDARG00000013441	1169.63	2.81418	0.389787	50.3236	1.30374e-12	1.83533e-10	hey2	hes-related family bHLH transcription factor with YRPW motif 2 [Source:ZFIN;Acc:ZDB-GENE-000526-1]
ENSDARG00000103679	223.307	2.8136	0.375612	54.8288	1.31501e-13	2.28583e-11	bmp16	bone morphogenetic protein 16 [Source:ZFIN;Acc:ZDB-GENE-100115-1]
ENSDARG00000086996	651.71	2.80798	0.491218	31.5463	1.94746e-08	1.20154e-06	si:ch73-234b20.5	si:ch73-234b20.5 [Source:ZFIN;Acc:ZDB-GENE-041008-183]
ENSDARG00000005185	5094.87	2.79984	0.405653	45.911	1.2375e-11	1.49382e-09	cpn1	carboxypeptidase N, polypeptide 1 [Source:ZFIN;Acc:ZDB-GENE-030131-9116]
ENSDARG00000015312	208.183	2.79387	0.47459	33.8441	5.971e-09	4.23264e-07	klf12a	Kruppel like factor 12a [Source:ZFIN;Acc:ZDB-GENE-030131-9188]
ENSDARG00000098348	46.7906	2.7917	0.868241	10.1381	0.00145238	0.0164643	znf326	zinc finger protein 326 [Source:ZFIN;Acc:ZDB-GENE-070424-227]
ENSDARG00000073732	1213.39	2.78738	0.671268	16.6325	4.53671e-05	0.00102939
ENSDARG00000057921	21.0063	2.78288	0.748531	13.9299	0.000189757	0.00330135
ENSDARG00000009390	950.621	2.78128	0.431107	40.234	2.25294e-10	2.14459e-08	npl	N-acetylneuraminate pyruvate lyase (dihydrodipicolinate synthase) [Source:ZFIN;Acc:ZDB-GENE-030131-926]
ENSDARG00000043396	17.8452	2.77746	0.985014	7.98175	0.00472512	0.0406608	fndc4a	fibronectin type III domain containing 4a [Source:ZFIN;Acc:ZDB-GENE-041014-146]
ENSDARG00000096954	52.3979	2.77196	0.88792	9.67441	0.00186852	0.0200878
ENSDARG00000074262	231.317	2.76943	0.55224	24.4351	7.68569e-07	3.0605e-05	NCK1	NCK adaptor protein 1 [Source:HGNC Symbol;Acc:HGNC:7664]
ENSDARG00000032868	1170.19	2.76059	0.463572	34.2773	4.77914e-09	3.49033e-07	PDE4B	phosphodiesterase 4B [Source:HGNC Symbol;Acc:HGNC:8781]
ENSDARG00000075092	996.449	2.75439	0.573512	22.266	2.3737e-06	8.02882e-05	si:dkey-52l18.4	si:dkey-52l18.4 [Source:ZFIN;Acc:ZDB-GENE-080303-19]
ENSDARG00000060010	879.792	2.75218	0.352092	59.1559	1.45665e-14	2.74703e-12	iqgap2	IQ motif containing GTPase activating protein 2 [Source:ZFIN;Acc:ZDB-GENE-030131-2878]
ENSDARG00000092780	48.1363	2.74413	0.831352	10.649	0.00110132	0.0133768
ENSDARG00000112977	136.467	2.74396	0.473456	32.9891	9.26751e-09	6.1959e-07	zmp:0000001236	zmp:0000001236 [Source:ZFIN;Acc:ZDB-GENE-140106-196]
ENSDARG00000015278	108.641	2.74207	0.615823	19.4039	1.05792e-05	0.000298276	PLXNC1	plexin C1 [Source:HGNC Symbol;Acc:HGNC:9106]
ENSDARG00000095019	1137.1	2.74115	0.471062	32.7068	1.07163e-08	7.09331e-07	lmo2	LIM domain only 2 (rhombotin-like 1) [Source:ZFIN;Acc:ZDB-GENE-980526-419]
ENSDARG00000092916	40.5143	2.74084	0.942139	8.22121	0.00414037	0.036834	mlnl	motilin-like [Source:ZFIN;Acc:ZDB-GENE-091204-289]
ENSDARG00000020924	617.548	2.73589	0.354332	57.9257	2.72203e-14	5.03827e-12	myo1ca	myosin Ic, paralog a [Source:ZFIN;Acc:ZDB-GENE-070705-190]
ENSDARG00000020785	3119.82	2.73157	0.451585	35.3274	2.78687e-09	2.15928e-07	lama4	laminin, alpha 4 [Source:ZFIN;Acc:ZDB-GENE-040724-213]
ENSDARG00000058459	479.142	2.72416	0.406257	43.6884	3.85038e-11	4.22907e-09
ENSDARG00000007727	25.5219	2.71947	0.90319	8.85521	0.00292254	0.0284567	rgl2	ral guanine nucleotide dissociation stimulator-like 2 [Source:ZFIN;Acc:ZDB-GENE-010131-1]
ENSDARG00000030104	108.659	2.71937	0.699463	14.6503	0.000129417	0.00245917	sh3bp4	SH3-domain binding protein 4 [Source:ZFIN;Acc:ZDB-GENE-081104-509]
ENSDARG00000101577	73.278	2.71304	0.548488	24.0894	9.19645e-07	3.55654e-05
ENSDARG00000025670	23.1594	2.70931	0.937873	8.28254	0.0040028	0.0360673	fstl3	follistatin-like 3 (secreted glycoprotein) [Source:ZFIN;Acc:ZDB-GENE-050913-111]
ENSDARG00000077054	248.489	2.70189	0.465788	32.891	9.74739e-09	6.47343e-07	gask1b	golgi associated kinase 1B [Source:ZFIN;Acc:ZDB-GENE-100105-1]
ENSDARG00000003181	58.9176	2.6983	0.78827	11.5428	0.000680118	0.00918619	sult1st4	sulfotransferase family 1, cytosolic sulfotransferase 4 [Source:ZFIN;Acc:ZDB-GENE-040426-2054]
ENSDARG00000096233	103.501	2.69719	0.796011	11.1279	0.000850409	0.0109235
ENSDARG00000099918	2000.12	2.69605	0.448788	34.8754	3.51493e-09	2.67162e-07	arl4aa	ADP-ribosylation factor-like 4aa [Source:ZFIN;Acc:ZDB-GENE-040426-1878]
ENSDARG00000003250	34.2364	2.69059	0.875962	9.33087	0.00225325	0.0230751	pik3cd	phosphatidylinositol-4,5-bisphosphate 3-kinase, catalytic subunit delta [Source:ZFIN;Acc:ZDB-GENE-040426-1128]
ENSDARG00000041595	47.9087	2.68924	0.877441	9.12778	0.00251757	0.0251632	ces3	carboxylesterase 3 [Source:ZFIN;Acc:ZDB-GENE-030131-9563]
ENSDARG00000062402	1217.06	2.68776	0.430795	37.6607	8.41843e-10	7.46638e-08	frem1b	Fras1 related extracellular matrix 1b [Source:ZFIN;Acc:ZDB-GENE-050208-783]
ENSDARG00000062087	22.9204	2.68434	0.835246	10.2973	0.00133226	0.0154387	nceh1b.1	neutral cholesterol ester hydrolase 1b, tandem duplicate 1 [Source:ZFIN;Acc:ZDB-GENE-061110-43]
ENSDARG00000062967	90.5649	2.68217	0.559188	22.564	2.03255e-06	7.11571e-05	kcng4a	potassium voltage-gated channel, subfamily G, member 4a [Source:ZFIN;Acc:ZDB-GENE-050419-11]
ENSDARG00000099871	122.283	2.68203	0.889241	8.83852	0.00294938	0.0286343	myo7aa	myosin VIIAa [Source:ZFIN;Acc:ZDB-GENE-020709-1]
ENSDARG00000058598	307.567	2.67947	0.409289	41.7931	1.01462e-10	1.04548e-08	sox18	SRY-box transcription factor 18 [Source:ZFIN;Acc:ZDB-GENE-080725-1]
ENSDARG00000086847	85.9624	2.67508	0.531977	24.8679	6.13949e-07	2.50466e-05	irgq1	immunity-related GTPase family, q1 [Source:ZFIN;Acc:ZDB-GENE-051212-3]
ENSDARG00000035151	303.066	2.67497	0.651101	16.3497	5.26635e-05	0.00116197	drll.1	draculin-like, tandem duplicate 1 [Source:ZFIN;Acc:ZDB-GENE-060531-124]
ENSDARG00000089917	487.982	2.67128	0.312382	71.2981	3.07128e-17	8.07827e-15	sh3tc2	SH3 domain and tetratricopeptide repeats 2 [Source:ZFIN;Acc:ZDB-GENE-081104-347]
ENSDARG00000063054	56.33	2.66034	0.662584	15.8735	6.77214e-05	0.00143558	SHANK3	SH3 and multiple ankyrin repeat domains 3 [Source:HGNC Symbol;Acc:HGNC:14294]
ENSDARG00000077618	1521.67	2.65736	0.385056	46.1717	1.08328e-11	1.32851e-09	rin3	Ras and Rab interactor 3 [Source:ZFIN;Acc:ZDB-GENE-030131-8871]
ENSDARG00000057633	1454.25	2.65662	0.481675	29.4376	5.77456e-08	3.17998e-06	cxcr4a	chemokine (C-X-C motif) receptor 4a [Source:ZFIN;Acc:ZDB-GENE-020102-1]
ENSDARG00000090783	373.168	2.65492	0.72837	12.878	0.000332473	0.00516405	mfap4.1	microfibril associated protein 4, tandem duplicate 1 [Source:ZFIN;Acc:ZDB-GENE-040426-2246]
ENSDARG00000056985	1522.87	2.64879	0.375596	48.1766	3.89511e-12	5.12259e-10	tpte	transmembrane phosphatase with tensin homology [Source:ZFIN;Acc:ZDB-GENE-030131-5503]
ENSDARG00000099717	23.1592	2.64746	0.860835	9.35961	0.0022182	0.0227861
ENSDARG00000009267	561.581	2.64007	0.482415	29.0357	7.10563e-08	3.78401e-06	zgc:136439	zgc:136439 [Source:ZFIN;Acc:ZDB-GENE-060421-2858]
ENSDARG00000071692	209.046	2.63822	0.553375	22.1965	2.46127e-06	8.29692e-05	prex2	phosphatidylinositol-3,4,5-trisphosphate-dependent Rac exchange factor 2 [Source:ZFIN;Acc:ZDB-GENE-091113-37]
ENSDARG00000094408	75.6737	2.63688	0.720629	13.0499	0.000303303	0.00478912	mfap4.11	microfibril associated protein 4, tandem duplicate 11 [Source:ZFIN;Acc:ZDB-GENE-121214-183]
ENSDARG00000056615	76.3853	2.63484	0.537955	23.8694	1.03099e-06	3.91814e-05	cybb	cytochrome b-245, beta polypeptide (chronic granulomatous disease) [Source:ZFIN;Acc:ZDB-GENE-040426-1380]
ENSDARG00000052496	22.1176	2.62993	0.823733	10.1616	0.00143396	0.0163332	arhgap45a	Rho GTPase activating protein 45a [Source:ZFIN;Acc:ZDB-GENE-140106-47]
ENSDARG00000018266	27.7735	2.62751	0.647044	16.5504	4.73745e-05	0.00106287	mthfd1a	methylenetetrahydrofolate dehydrogenase (NADP+ dependent) 1a, methenyltetrahydrofolate cyclohydrolase, formyltetrahydrofolate synthetase [Source:ZFIN;Acc:ZDB-GENE-041001-127]
ENSDARG00000071644	236.747	2.62337	0.512831	25.547	4.31746e-07	1.8681e-05
ENSDARG00000059931	78.7249	2.61632	0.692991	13.922	0.000190552	0.00330835	hyal2a	hyaluronidase 2a [Source:ZFIN;Acc:ZDB-GENE-131121-41]
ENSDARG00000089368	1084.67	2.60802	0.429626	35.7202	2.27786e-09	1.79978e-07	hopx	HOP homeobox [Source:ZFIN;Acc:ZDB-GENE-031016-2]
ENSDARG00000015149	82.1441	2.60368	0.923997	7.77019	0.00531154	0.0442222	wasa	WASP actin nucleation promoting factor a [Source:ZFIN;Acc:ZDB-GENE-081104-419]
ENSDARG00000089507	2065.24	2.60326	0.356885	51.6043	6.78916e-13	1.03599e-10	ugt1b5	UDP glucuronosyltransferase 1 family, polypeptide B5 [Source:ZFIN;Acc:ZDB-GENE-080227-14]
ENSDARG00000091947	83.1672	2.60124	0.765573	11.4427	0.000717764	0.00950835	znf106b	zinc finger protein 106b [Source:ZFIN;Acc:ZDB-GENE-091118-24]
ENSDARG00000116197	75.1264	2.59589	0.768353	11.2565	0.000793459	0.0103533
ENSDARG00000026484	173.501	2.58497	0.421823	37.1975	1.06751e-09	9.1586e-08	rab15	RAB15, member RAS oncogene family [Source:ZFIN;Acc:ZDB-GENE-040718-2]
ENSDARG00000023188	741.245	2.57948	0.45212	31.6426	1.85316e-08	1.15295e-06	lcp1	lymphocyte cytosolic protein 1 (L-plastin) [Source:ZFIN;Acc:ZDB-GENE-991213-5]
ENSDARG00000070404	892.461	2.57736	0.590304	18.4774	1.71928e-05	0.000450438	inka1b	inka box actin regulator 1b [Source:ZFIN;Acc:ZDB-GENE-030131-5539]
ENSDARG00000037307	1399.75	2.56449	0.55227	20.9036	4.82995e-06	0.000150391	gnpda1	glucosamine-6-phosphate deaminase 1 [Source:ZFIN;Acc:ZDB-GENE-050417-417]
ENSDARG00000036912	227.289	2.56221	0.697594	13.1134	0.000293193	0.00466262	edn1	endothelin 1 [Source:ZFIN;Acc:ZDB-GENE-000920-1]
ENSDARG00000032704	734.695	2.55867	0.491167	26.3357	2.86939e-07	1.30659e-05	qrsl1	glutaminyl-tRNA amidotransferase subunit QRSL1 [Source:ZFIN;Acc:ZDB-GENE-030131-5540]
ENSDARG00000069375	63.983	2.55129	0.713109	12.5596	0.000394185	0.00592463	zgc:162608	zgc:162608 [Source:ZFIN;Acc:ZDB-GENE-070410-86]
ENSDARG00000007302	598.891	2.54883	0.385905	42.431	7.3222e-11	7.74449e-09	sh3gl3b	SH3-domain GRB2-like 3b [Source:ZFIN;Acc:ZDB-GENE-040121-4]
ENSDARG00000102825	109.414	2.54249	0.879277	8.14417	0.00431997	0.0379922	olfm2b	olfactomedin 2b [Source:ZFIN;Acc:ZDB-GENE-040426-2402]
ENSDARG00000030250	257.992	2.54058	0.469127	28.758	8.20093e-08	4.3028e-06	dennd2db	DENN/MADD domain containing 2Db [Source:ZFIN;Acc:ZDB-GENE-041114-34]
ENSDARG00000058839	469.408	2.5349	0.445611	31.4629	2.03287e-08	1.24654e-06	susd1	sushi domain containing 1 [Source:ZFIN;Acc:ZDB-GENE-060526-169]
ENSDARG00000098315	323.193	2.5266	0.452218	30.5148	3.31331e-08	1.93099e-06	cyp1a	cytochrome P450, family 1, subfamily A [Source:ZFIN;Acc:ZDB-GENE-011219-1]
ENSDARG00000079524	91.834	2.52519	0.50768	24.3571	8.00295e-07	3.1679e-05	znfl1g	zinc finger-like gene 1g [Source:ZFIN;Acc:ZDB-GENE-090311-14]
ENSDARG00000051890	81.0762	2.52199	0.698867	12.7029	0.000365093	0.00556605		haptoglobin [Source:NCBI gene (formerly Entrezgene);Acc:566096]
ENSDARG00000078004	557.412	2.51624	0.710113	12.1837	0.00048209	0.00696313	drl	draculin [Source:ZFIN;Acc:ZDB-GENE-991213-3]
ENSDARG00000061798	745.452	2.51545	0.417316	35.3853	2.70517e-09	2.10414e-07	arhgap27l	Rho GTPase activating protein 27, like [Source:ZFIN;Acc:ZDB-GENE-120406-11]
ENSDARG00000057881	28.4192	2.51467	0.899772	7.84759	0.00508885	0.0429766	neff2	neuronal intermediate filament family member 2 [Source:ZFIN;Acc:ZDB-GENE-030131-7320]
ENSDARG00000033182	365.312	2.51236	0.428171	33.5553	6.92677e-09	4.82461e-07	arl4ab	ADP-ribosylation factor-like 4ab [Source:ZFIN;Acc:ZDB-GENE-030219-167]
ENSDARG00000004199	30.1333	2.5086	0.848608	9.16367	0.00246867	0.0248109	spam1	sperm adhesion molecule 1 [Source:ZFIN;Acc:ZDB-GENE-050506-63]
ENSDARG00000008388	2231.44	2.50278	0.368914	44.7186	2.2749e-11	2.56922e-09	mmp14b	matrix metallopeptidase 14b (membrane-inserted) [Source:ZFIN;Acc:ZDB-GENE-030901-2]
ENSDARG00000038703	170.451	2.50031	0.449075	30.4381	3.44686e-08	2.00299e-06	hkdc1	hexokinase domain containing 1 [Source:ZFIN;Acc:ZDB-GENE-030131-9801]
ENSDARG00000074289	359.185	2.49874	0.590291	17.4291	2.9823e-05	0.000717404	tuba4l	tubulin, alpha 4 like [Source:ZFIN;Acc:ZDB-GENE-030131-5588]
ENSDARG00000111013	22.8245	2.49067	0.805796	9.45839	0.00210185	0.0218948
ENSDARG00000036645	389.625	2.47751	0.404295	36.6618	1.40503e-09	1.18509e-07	rcbtb1	regulator of chromosome condensation (RCC1) and BTB (POZ) domain containing protein 1 [Source:ZFIN;Acc:ZDB-GENE-030131-7951]
ENSDARG00000076609	712.381	2.47475	0.492892	24.5155	7.37133e-07	2.94706e-05	si:ch211-199g17.9	si:ch211-199g17.9 [Source:ZFIN;Acc:ZDB-GENE-120214-17]
ENSDARG00000077284	213.352	2.474	0.352111	48.6503	3.05922e-12	4.10428e-10	gdpd5a	glycerophosphodiester phosphodiesterase domain containing 5a [Source:ZFIN;Acc:ZDB-GENE-091204-253]
ENSDARG00000079578	506.908	2.47137	0.335477	53.055	3.24336e-13	5.22861e-11	rbpms2b	RNA binding protein, mRNA processing factor 2b [Source:ZFIN;Acc:ZDB-GENE-040426-741]
ENSDARG00000013853	1938.47	2.46965	0.331127	54.1195	1.88663e-13	3.14281e-11	lmo4a	LIM domain only 4a [Source:ZFIN;Acc:ZDB-GENE-010702-1]
ENSDARG00000052522	626.491	2.46241	0.527237	21.2491	4.03308e-06	0.000128174	snx11	sorting nexin 11 [Source:ZFIN;Acc:ZDB-GENE-041111-253]
ENSDARG00000040465	60.9832	2.45727	0.84292	8.31521	0.00393145	0.035561	irf2b	interferon regulatory factor 2b [Source:ZFIN;Acc:ZDB-GENE-041212-38]
ENSDARG00000102731	152.155	2.4546	0.6535	13.7333	0.000210688	0.00358439
ENSDARG00000074865	46.1627	2.45304	0.670454	13.5187	0.000236204	0.00393947	frmpd3	FERM and PDZ domain containing 3 [Source:ZFIN;Acc:ZDB-GENE-100316-9]
ENSDARG00000018688	1023.03	2.44712	0.456498	27.9621	1.23714e-07	6.19809e-06	elk3	ETS transcription factor ELK3 [Source:ZFIN;Acc:ZDB-GENE-030716-2]
ENSDARG00000027290	46.7695	2.44483	0.747673	10.4525	0.00122486	0.0144796	nrp1b	neuropilin 1b [Source:ZFIN;Acc:ZDB-GENE-040611-1]
ENSDARG00000061672	303.958	2.44396	0.400672	36.4102	1.59862e-09	1.32051e-07
ENSDARG00000041078	145.4	2.44159	0.679901	12.6285	0.000379911	0.00574464	chka	choline kinase alpha [Source:ZFIN;Acc:ZDB-GENE-050208-149]
ENSDARG00000007807	166.015	2.44119	0.46638	26.8845	2.15988e-07	1.00879e-05	cyth3a	cytohesin 3a [Source:ZFIN;Acc:ZDB-GENE-120612-1]
ENSDARG00000018328	4668.92	2.43992	0.425378	31.9753	1.56142e-08	1.00041e-06	rhocb	ras homolog family member Cb [Source:ZFIN;Acc:ZDB-GENE-040718-144]
ENSDARG00000059815	30.8482	2.43822	0.843207	8.28329	0.00400117	0.0360673	oaz2b	ornithine decarboxylase antizyme 2b [Source:ZFIN;Acc:ZDB-GENE-070313-1]
ENSDARG00000010032	588.747	2.43566	0.432042	30.9759	2.6125e-08	1.56359e-06	cmtm7	CKLF-like MARVEL transmembrane domain containing 7 [Source:ZFIN;Acc:ZDB-GENE-041111-174]
ENSDARG00000075121	608.93	2.43462	0.439733	29.8543	4.65756e-08	2.60798e-06	hbegfa	heparin-binding EGF-like growth factor a [Source:ZFIN;Acc:ZDB-GENE-080204-119]
ENSDARG00000004301	230.709	2.43262	0.417917	33.2521	8.09536e-09	5.50429e-07	rhogb	ras homolog family member Gb [Source:ZFIN;Acc:ZDB-GENE-030131-8877]
ENSDARG00000074316	31.5142	2.42907	0.715866	11.4504	0.00071478	0.00948139	ITGA1	integrin subunit alpha 1 [Source:HGNC Symbol;Acc:HGNC:6134]
ENSDARG00000075827	22.2059	2.41476	0.84022	8.31981	0.00392151	0.0355317	f7i	coagulation factor VIIi [Source:ZFIN;Acc:ZDB-GENE-021206-10]
ENSDARG00000061543	1204.84	2.40204	0.45026	27.7309	1.3942e-07	6.88147e-06	ccdc85b	coiled-coil domain containing 85B [Source:ZFIN;Acc:ZDB-GENE-060130-56]
ENSDARG00000031751	270.427	2.39068	0.513563	21.2163	4.1026e-06	0.000129764	npr1a	natriuretic peptide receptor 1a [Source:ZFIN;Acc:ZDB-GENE-060503-539]
ENSDARG00000002897	475.947	2.39003	0.359913	43.1576	5.05023e-11	5.42764e-09	si:ch211-160o17.2	si:ch211-160o17.2 [Source:ZFIN;Acc:ZDB-GENE-141219-3]
ENSDARG00000052322	116.231	2.38901	0.470273	25.512	4.39633e-07	1.88995e-05	tlr5b	toll-like receptor 5b [Source:ZFIN;Acc:ZDB-GENE-040219-15]
ENSDARG00000054302	39.8022	2.38576	0.785525	9.12933	0.00251544	0.0251632	ehd4	EH-domain containing 4 [Source:ZFIN;Acc:ZDB-GENE-060810-22]
ENSDARG00000061737	813.912	2.38418	0.35093	45.0959	1.87617e-11	2.1679e-09	ece1	endothelin converting enzyme 1 [Source:ZFIN;Acc:ZDB-GENE-061110-100]
ENSDARG00000000837	130.235	2.38407	0.502295	22.2178	2.43401e-06	8.21889e-05	snx9a	sorting nexin 9a [Source:ZFIN;Acc:ZDB-GENE-030616-66]
ENSDARG00000095451	1069.5	2.38378	0.571801	16.918	3.90299e-05	0.000911458
ENSDARG00000044457	44.1627	2.37859	0.631784	14.0122	0.000181627	0.00319606	gfi1ab	growth factor independent 1A transcription repressor b [Source:ZFIN;Acc:ZDB-GENE-040116-8]
ENSDARG00000052059	83.8593	2.37839	0.845924	7.77426	0.00529958	0.0441921	paqr9	progestin and adipoQ receptor family member 9 [Source:ZFIN;Acc:ZDB-GENE-161017-79]
ENSDARG00000094809	143.97	2.35075	0.661054	12.4004	0.000429232	0.00631372	ms4a17a.11	membrane-spanning 4-domains, subfamily A, member 17A.11 [Source:ZFIN;Acc:ZDB-GENE-050417-157]
ENSDARG00000015891	117.507	2.34418	0.615848	14.2375	0.000161126	0.00290173	ptprea	protein tyrosine phosphatase receptor type Ea [Source:ZFIN;Acc:ZDB-GENE-100714-1]
ENSDARG00000006617	1482.16	2.34294	0.281755	67.5567	2.04719e-16	4.75853e-14	napga	N-ethylmaleimide-sensitive factor attachment protein, gamma a [Source:ZFIN;Acc:ZDB-GENE-050320-46]
ENSDARG00000091209	105.46	2.3417	0.620842	13.9367	0.000189074	0.00329661	ucp3	uncoupling protein 3 [Source:ZFIN;Acc:ZDB-GENE-040426-1317]
ENSDARG00000042667	405.227	2.33547	0.507727	20.6613	5.48127e-06	0.000167283	klf2a	Kruppel like factor 2a [Source:ZFIN;Acc:ZDB-GENE-011109-1]
ENSDARG00000045802	318.747	2.33447	0.464976	24.6912	6.72897e-07	2.72844e-05	hapln3	hyaluronan and proteoglycan link protein 3 [Source:ZFIN;Acc:ZDB-GENE-040426-2089]
ENSDARG00000070670	6767.01	2.3268	0.476883	23.1919	1.46612e-06	5.30938e-05	crip2	cysteine-rich protein 2 [Source:ZFIN;Acc:ZDB-GENE-040426-2889]
ENSDARG00000061196	125.7	2.32275	0.755191	9.25049	0.00235432	0.0238656	emilin2a	elastin microfibril interfacer 2a [Source:ZFIN;Acc:ZDB-GENE-060503-247]
ENSDARG00000035198	658.442	2.3186	0.380582	36.2706	1.71733e-09	1.40695e-07	gcnt4a	glucosaminyl (N-acetyl) transferase 4a [Source:ZFIN;Acc:ZDB-GENE-030131-3231]
ENSDARG00000096331	328.771	2.31794	0.561748	16.6089	4.59352e-05	0.00103639	si:ch73-248e21.7	si:ch73-248e21.7 [Source:ZFIN;Acc:ZDB-GENE-120215-231]
ENSDARG00000077176	325.461	2.31305	0.423567	29.1572	6.67383e-08	3.59595e-06	zgc:174888	zgc:174888 [Source:ZFIN;Acc:ZDB-GENE-030328-33]
ENSDARG00000101206	95.3235	2.30753	0.708979	10.4317	0.00123873	0.0145917	zgc:113363	zgc:113363 [Source:ZFIN;Acc:ZDB-GENE-050327-7]
ENSDARG00000055092	1417.39	2.30586	0.372428	37.4375	9.43882e-10	8.23939e-08	pora	P450 (cytochrome) oxidoreductase a [Source:ZFIN;Acc:ZDB-GENE-050809-121]
ENSDARG00000104199	118.299	2.30278	0.756041	9.06933	0.00259932	0.0258509
ENSDARG00000058647	27.8292	2.30165	0.811045	8.01995	0.00462648	0.0400187	hck	HCK proto-oncogene, Src family tyrosine kinase [Source:ZFIN;Acc:ZDB-GENE-090313-72]
ENSDARG00000076566	445.452	2.30085	0.45162	25.388	4.68824e-07	1.994e-05	kank3	KN motif and ankyrin repeat domains 3 [Source:ZFIN;Acc:ZDB-GENE-081105-185]
ENSDARG00000005821	93.5584	2.29386	0.506675	20.2092	6.9418e-06	0.000207424	ncf2	neutrophil cytosolic factor 2 [Source:ZFIN;Acc:ZDB-GENE-070209-29]
ENSDARG00000061121	557.669	2.28902	0.381557	35.265	2.87763e-09	2.22099e-07	adgrl3.1	adhesion G protein-coupled receptor L3.1 [Source:ZFIN;Acc:ZDB-GENE-030131-7856]
ENSDARG00000103129	2719.44	2.28794	0.41579	29.5434	5.46793e-08	3.01945e-06	NID1	nidogen 1 [Source:HGNC Symbol;Acc:HGNC:7821]
ENSDARG00000020442	3212.46	2.28095	0.417176	29.1705	6.62791e-08	3.59057e-06	snx5	sorting nexin 5 [Source:ZFIN;Acc:ZDB-GENE-040426-2857]
ENSDARG00000099672	2462.59	2.27642	0.475736	22.339	2.28523e-06	7.82222e-05	capgb	capping protein (actin filament), gelsolin-like b [Source:ZFIN;Acc:ZDB-GENE-030131-8541]
ENSDARG00000069106	224.844	2.27597	0.35007	41.5853	1.12838e-10	1.15083e-08	fam89b	family with sequence similarity 89 member B [Source:ZFIN;Acc:ZDB-GENE-091204-269]
ENSDARG00000099385	2567.08	2.267	0.342937	42.6586	6.51758e-11	6.93013e-09	lsp1b	lymphocyte specific protein 1 b [Source:ZFIN;Acc:ZDB-GENE-141222-12]
ENSDARG00000001452	344.5	2.26471	0.470062	22.7536	1.84156e-06	6.51555e-05	adam8a	ADAM metallopeptidase domain 8a [Source:ZFIN;Acc:ZDB-GENE-030616-622]
ENSDARG00000043705	131.708	2.26054	0.609767	13.5149	0.000236682	0.00394273	mob3c	MOB kinase activator 3C [Source:ZFIN;Acc:ZDB-GENE-040704-32]
ENSDARG00000015805	4512.63	2.25847	0.334926	44.3845	2.69817e-11	3.01321e-09	cgnl1	cingulin-like 1 [Source:ZFIN;Acc:ZDB-GENE-071009-2]
ENSDARG00000002986	30.8417	2.25229	0.808991	7.84683	0.00509098	0.0429766	gda	guanine deaminase [Source:ZFIN;Acc:ZDB-GENE-050522-434]
ENSDARG00000075803	93.1317	2.24992	0.598031	14.0554	0.0001775	0.00313725	slc41a2a	solute carrier family 41 member 2a [Source:ZFIN;Acc:ZDB-GENE-130530-781]
ENSDARG00000011371	240.199	2.24794	0.412172	29.2598	6.3294e-08	3.45696e-06	zgc:64106	zgc:64106 [Source:ZFIN;Acc:ZDB-GENE-040426-1370]
ENSDARG00000061213	1029.49	2.23861	0.315531	49.2649	2.23632e-12	3.04109e-10	rabep2	rabaptin, RAB GTPase binding effector protein 2 [Source:ZFIN;Acc:ZDB-GENE-070112-572]
ENSDARG00000040535	41.9129	2.2275	0.681536	10.5615	0.00115465	0.0138378	csgalnact1a	chondroitin sulfate N-acetylgalactosaminyltransferase 1a [Source:ZFIN;Acc:ZDB-GENE-121129-1]
ENSDARG00000103211	291.378	2.22421	0.561031	15.4175	8.61842e-05	0.00173918	si:dkey-19b23.8	si:dkey-19b23.8 [Source:ZFIN;Acc:ZDB-GENE-030131-4634]
ENSDARG00000103736	43.0913	2.22374	0.768231	8.31159	0.00393928	0.0356157	gramd2aa	GRAM domain containing 2Aa [Source:ZFIN;Acc:ZDB-GENE-040724-9]
ENSDARG00000052701	169.492	2.2225	0.602334	13.4211	0.000248812	0.00409362	smpd2b	sphingomyelin phosphodiesterase 2b [Source:ZFIN;Acc:ZDB-GENE-130530-640]
ENSDARG00000100366	694.775	2.22139	0.527032	17.362	3.08942e-05	0.000741386	si:dkey-102m7.3	si:dkey-102m7.3 [Source:ZFIN;Acc:ZDB-GENE-091204-389]
ENSDARG00000078659	448.445	2.21869	0.599465	13.3924	0.000252644	0.00413293	tmem176	transmembrane protein 176 [Source:ZFIN;Acc:ZDB-GENE-080902-2]
ENSDARG00000042338	711.928	2.2153	0.398036	30.3139	3.6748e-08	2.1109e-06	lpar2a	lysophosphatidic acid receptor 2a [Source:ZFIN;Acc:ZDB-GENE-040801-97]
ENSDARG00000011897	224.036	2.21115	0.576955	14.4027	0.000147589	0.00271667	tsg101b	tumor susceptibility 101b [Source:ZFIN;Acc:ZDB-GENE-130530-542]
ENSDARG00000073848	1383.5	2.20993	0.33974	41.4021	1.23927e-10	1.25751e-08	arhgef7b	Rho guanine nucleotide exchange factor (GEF) 7b [Source:ZFIN;Acc:ZDB-GENE-041212-49]
ENSDARG00000104108	177.799	2.19906	0.449966	23.6298	1.16766e-06	4.35476e-05	slco1d1	solute carrier organic anion transporter family, member 1D1 [Source:ZFIN;Acc:ZDB-GENE-030131-5044]
ENSDARG00000005414	152.695	2.19859	0.517735	17.8001	2.45377e-05	0.00060185	grapa	GRB2 related adaptor protein a [Source:ZFIN;Acc:ZDB-GENE-050522-347]
ENSDARG00000114063	82.3306	2.19423	0.505019	18.7303	1.50571e-05	0.000404016	parm1	prostate androgen-regulated mucin-like protein 1 [Source:ZFIN;Acc:ZDB-GENE-140106-262]
ENSDARG00000068711	42.1722	2.18811	0.783212	7.73707	0.00540985	0.0448353	crfb4	cytokine receptor family member b4 [Source:ZFIN;Acc:ZDB-GENE-070905-3]
ENSDARG00000004979	56.8188	2.18548	0.772675	8.00632	0.00466143	0.040234	elovl5	ELOVL fatty acid elongase 5 [Source:ZFIN;Acc:ZDB-GENE-040407-2]
ENSDARG00000099155	78.7407	2.18291	0.528784	16.9446	3.84861e-05	0.00090192	tpst2	tyrosylprotein sulfotransferase 2 [Source:ZFIN;Acc:ZDB-GENE-040426-1400]
ENSDARG00000043126	868.378	2.18137	0.456623	22.3158	2.31293e-06	7.90351e-05	blf	bloody fingers [Source:ZFIN;Acc:ZDB-GENE-050721-1]
ENSDARG00000105545	122.171	2.1809	0.665097	10.5632	0.00115359	0.0138333
ENSDARG00000067850	690.437	2.17983	0.517508	17.367	3.0813e-05	0.000740327	jund	JunD proto-oncogene, AP-1 transcription factor subunit [Source:ZFIN;Acc:ZDB-GENE-070725-2]
ENSDARG00000104138	713.888	2.17743	0.374898	33.1073	8.72109e-09	5.86985e-07	igfbp7	insulin-like growth factor binding protein 7 [Source:ZFIN;Acc:ZDB-GENE-040426-2423]
ENSDARG00000003675	1793.18	2.17267	0.485099	19.6157	9.4689e-06	0.000271959	cryl1	crystallin, lambda 1 [Source:ZFIN;Acc:ZDB-GENE-060810-7]
ENSDARG00000071478	821.386	2.17236	0.318329	45.666	1.40235e-11	1.65876e-09	lnx2b	ligand of numb-protein X 2b [Source:ZFIN;Acc:ZDB-GENE-040426-2500]
ENSDARG00000061664	211.71	2.16991	0.52592	16.7055	4.36531e-05	0.000996148	C1H3orf70	zgc:162707 [Source:ZFIN;Acc:ZDB-GENE-070424-37]
ENSDARG00000061017	670.778	2.16399	0.325949	43.2708	4.76642e-11	5.15031e-09	spns2	SPNS lysolipid transporter 2, sphingosine-1-phosphate [Source:ZFIN;Acc:ZDB-GENE-030131-5843]
ENSDARG00000078026	887.292	2.16148	0.35828	35.6918	2.31137e-09	1.81907e-07	zcchc24	zinc finger, CCHC domain containing 24 [Source:ZFIN;Acc:ZDB-GENE-030131-3573]
ENSDARG00000097523	426.786	2.16095	0.314737	46.3936	9.67301e-12	1.1936e-09	si:ch73-364h19.1	si:ch73-364h19.1 [Source:ZFIN;Acc:ZDB-GENE-031010-45]
ENSDARG00000014003	517.999	2.15971	0.279264	58.8722	1.68256e-14	3.14341e-12	stard8	StAR related lipid transfer domain containing 8 [Source:ZFIN;Acc:ZDB-GENE-030131-9447]
ENSDARG00000036074	676.72	2.15944	0.387637	30.4285	3.46392e-08	2.00707e-06	cebpa	CCAAT enhancer binding protein alpha [Source:ZFIN;Acc:ZDB-GENE-020111-2]
ENSDARG00000015015	1790.51	2.15805	0.299582	50.8169	1.01399e-12	1.46881e-10	tspan18b	tetraspanin 18b [Source:ZFIN;Acc:ZDB-GENE-040718-137]
ENSDARG00000076867	53.2576	2.15147	0.543042	15.6347	7.68332e-05	0.00158503	mrtfbb	myocardin related transcription factor Bb [Source:ZFIN;Acc:ZDB-GENE-030619-16]
ENSDARG00000103340	468.84	2.15117	0.366687	33.8332	6.00464e-09	4.24144e-07	clic1	chloride intracellular channel 1 [Source:ZFIN;Acc:ZDB-GENE-030131-3202]
ENSDARG00000099746	547.714	2.14825	0.301525	49.831	1.67579e-12	2.32632e-10	rgs3a	regulator of G protein signaling 3a [Source:ZFIN;Acc:ZDB-GENE-040801-150]
ENSDARG00000068221	49.5341	2.1341	0.649394	10.7038	0.00106918	0.0130961	zmp:0000000729	zmp:0000000729 [Source:ZFIN;Acc:ZDB-GENE-130530-732]
ENSDARG00000031954	81.4653	2.12849	0.60871	12.1225	0.000498169	0.00713863	rbck1	RanBP-type and C3HC4-type zinc finger containing 1 [Source:ZFIN;Acc:ZDB-GENE-040704-3]
ENSDARG00000115547	134.95	2.12554	0.55662	14.3619	0.000150825	0.00276352
ENSDARG00000020521	657.675	2.12001	0.389304	29.1172	6.8131e-08	3.66113e-06	exoc6	exocyst complex component 6 [Source:ZFIN;Acc:ZDB-GENE-040426-2511]
ENSDARG00000002336	1225.62	2.11991	0.265889	62.3898	2.81782e-15	5.63282e-13	dlc	deltaC [Source:ZFIN;Acc:ZDB-GENE-000125-4]
ENSDARG00000015822	846.161	2.11599	0.45643	21.0733	4.4204e-06	0.000138501	sesn3	sestrin 3 [Source:ZFIN;Acc:ZDB-GENE-040426-2924]
ENSDARG00000033437	219.113	2.11312	0.402235	27.2807	1.75956e-07	8.35479e-06	rps6ka1	ribosomal protein S6 kinase a, polypeptide 1 [Source:ZFIN;Acc:ZDB-GENE-060929-516]
ENSDARG00000061566	170.606	2.11245	0.548127	14.6457	0.00012973	0.00246278	slc7a3b	solute carrier family 7 member 3b [Source:ZFIN;Acc:ZDB-GENE-120813-6]
ENSDARG00000088428	33.8274	2.11091	0.714426	8.66651	0.00324112	0.0307181	si:ch211-189a15.5	si:ch211-189a15.5 [Source:ZFIN;Acc:ZDB-GENE-141215-48]
ENSDARG00000053091	1417.23	2.108	0.393518	28.1215	1.13933e-07	5.7659e-06	DAB2	si:ch211-204c21.1 [Source:ZFIN;Acc:ZDB-GENE-030429-35]
ENSDARG00000017038	166.675	2.10751	0.457093	20.9353	4.75065e-06	0.000148383	zgc:152670	zgc:152670 [Source:ZFIN;Acc:ZDB-GENE-060929-954]
ENSDARG00000068857	43.0479	2.1053	0.63768	10.9032	0.000959957	0.0119561	gbp4	guanylate binding protein 4 [Source:ZFIN;Acc:ZDB-GENE-060531-46]
ENSDARG00000013539	121.24	2.1047	0.490369	18.1398	2.05263e-05	0.00051808	ikzf1	IKAROS family zinc finger 1 (Ikaros) [Source:ZFIN;Acc:ZDB-GENE-980526-304]
ENSDARG00000044002	172.543	2.09146	0.486868	18.1399	2.0525e-05	0.00051808	cyp2x7	cytochrome P450, family 2, subfamily X, polypeptide 7 [Source:ZFIN;Acc:ZDB-GENE-110114-2]
ENSDARG00000026882	1700.4	2.08682	0.33095	38.9778	4.28662e-10	3.98556e-08	palm1a	paralemmin 1a [Source:ZFIN;Acc:ZDB-GENE-050417-409]
ENSDARG00000041599	497.931	2.08375	0.348778	35.0743	3.17367e-09	2.43071e-07	kiaa0513	KIAA0513 [Source:ZFIN;Acc:ZDB-GENE-040704-34]
ENSDARG00000093702	905.622	2.08367	0.337345	37.4129	9.559e-10	8.30801e-08	si:dkey-126g1.9	si:dkey-126g1.9 [Source:ZFIN;Acc:ZDB-GENE-030131-9862]
ENSDARG00000038147	43174.7	2.08288	0.687061	8.99763	0.0027033	0.0266333	hbbe3	hemoglobin beta embryonic-3 [Source:ZFIN;Acc:ZDB-GENE-980526-287]
ENSDARG00000090615	196.683	2.08254	0.494013	17.5077	2.86144e-05	0.000690823	cd59a	CD59 molecule (CD59 blood group) a [Source:ZFIN;Acc:ZDB-GENE-030131-7871]
ENSDARG00000013976	2191.45	2.08094	0.320542	41.3159	1.29509e-10	1.30095e-08	anxa13	annexin A13 [Source:ZFIN;Acc:ZDB-GENE-010406-1]
ENSDARG00000015495	624.522	2.07922	0.281508	53.6356	2.41343e-13	3.95447e-11	klf3	Kruppel like factor 3 (basic) [Source:ZFIN;Acc:ZDB-GENE-011116-1]
ENSDARG00000062460	187.696	2.07781	0.647317	10.1339	0.00145566	0.0164865	sgk3	serum/glucocorticoid regulated kinase family member 3 [Source:ZFIN;Acc:ZDB-GENE-070424-62]
ENSDARG00000076320	29.7625	2.07343	0.741357	7.77099	0.0053092	0.0442212
ENSDARG00000091916	95.0034	2.07299	0.637156	10.4051	0.00125671	0.0147543	ugt5b4	UDP glucuronosyltransferase 5 family, polypeptide B4 [Source:ZFIN;Acc:ZDB-GENE-070112-2332]
ENSDARG00000091548	137.832	2.07208	0.578424	12.6325	0.000379104	0.00573678	stard9	StAR-related lipid transfer (START) domain containing 9 [Source:ZFIN;Acc:ZDB-GENE-111111-11]
ENSDARG00000089043	148.537	2.06752	0.577227	12.6424	0.000377092	0.00571932	ptpn6	protein tyrosine phosphatase non-receptor type 6 [Source:ZFIN;Acc:ZDB-GENE-030131-7513]
ENSDARG00000034541	1323.19	2.06634	0.371225	30.3886	3.53604e-08	2.04293e-06	tgfbr2b	transforming growth factor beta receptor 2b [Source:ZFIN;Acc:ZDB-GENE-980526-375]
ENSDARG00000104936	101.687	2.06025	0.553006	13.6636	0.00021865	0.00370722	si:ch211-225h24.2	si:ch211-225h24.2 [Source:ZFIN;Acc:ZDB-GENE-030131-1581]
ENSDARG00000055647	1552.46	2.05739	0.371729	30.0412	4.22958e-08	2.38167e-06	ftr82	finTRIM family, member 82 [Source:ZFIN;Acc:ZDB-GENE-030219-207]
ENSDARG00000079126	53.6735	2.05511	0.721644	8.01698	0.00463408	0.0400499
ENSDARG00000056477	128.908	2.05244	0.701795	8.38576	0.00378172	0.0345506	ccdc125	coiled-coil domain containing 125 [Source:ZFIN;Acc:ZDB-GENE-060526-104]
ENSDARG00000003701	80.5303	2.04765	0.668016	9.23059	0.00238006	0.0240532	cldng	claudin g [Source:ZFIN;Acc:ZDB-GENE-010328-7]
ENSDARG00000075164	1523.08	2.04411	0.386516	27.4278	1.6307e-07	7.82395e-06	mylk5	myosin, light chain kinase 5 [Source:ZFIN;Acc:ZDB-GENE-050309-74]
ENSDARG00000063195	437.138	2.03762	0.401122	25.3901	4.68313e-07	1.994e-05	pxk	PX domain containing serine/threonine kinase [Source:ZFIN;Acc:ZDB-GENE-050208-393]
ENSDARG00000039871	69.1677	2.03689	0.683846	8.73965	0.00311364	0.0298378	rpz4	rapunzel 4 [Source:ZFIN;Acc:ZDB-GENE-050417-472]
ENSDARG00000034222	148.156	2.03491	0.604377	11.1603	0.000835658	0.0107687	hs1bp3	HCLS1 binding protein 3 [Source:ZFIN;Acc:ZDB-GENE-131121-391]
ENSDARG00000007795	2208.01	2.0341	0.353695	32.4441	1.2267e-08	8.01365e-07	cst3	cystatin C (amyloid angiopathy and cerebral hemorrhage) [Source:ZFIN;Acc:ZDB-GENE-030131-373]
ENSDARG00000070683	190.99	2.03334	0.64198	9.83832	0.00170914	0.0187827	dkk3b	dickkopf WNT signaling pathway inhibitor 3b [Source:ZFIN;Acc:ZDB-GENE-061207-74]
ENSDARG00000074842	362.676	2.02289	0.412359	23.698	1.12702e-06	4.24277e-05	snx8a	sorting nexin 8a [Source:ZFIN;Acc:ZDB-GENE-031202-1]
ENSDARG00000027744	605.68	2.02184	0.587253	11.6237	0.000651173	0.00888529	gadd45ba	growth arrest and DNA-damage-inducible, beta a [Source:ZFIN;Acc:ZDB-GENE-040426-1971]
ENSDARG00000036966	153.854	2.02119	0.502042	15.9501	6.50343e-05	0.00138744	hsd3b7	hydroxy-delta-5-steroid dehydrogenase, 3 beta- and steroid delta-isomerase [Source:ZFIN;Acc:ZDB-GENE-030131-5673]
ENSDARG00000076402	27.3173	2.02025	0.70154	8.34655	0.0038642	0.0351115	nat16l	N-acetyltransferase 16, like [Source:ZFIN;Acc:ZDB-GENE-070912-63]
ENSDARG00000069388	1131.34	2.01782	0.330535	36.5973	1.45232e-09	1.21983e-07	tmem88b	transmembrane protein 88 b [Source:ZFIN;Acc:ZDB-GENE-060929-644]
ENSDARG00000080020	288.586	2.01357	0.51624	14.9646	0.000109546	0.00212811	il13ra1	interleukin 13 receptor, alpha 1 [Source:ZFIN;Acc:ZDB-GENE-060503-103]
ENSDARG00000051956	551.68	2.01108	0.445617	20.0284	7.62986e-06	0.000224957	isca1	iron-sulfur cluster assembly 1 [Source:ZFIN;Acc:ZDB-GENE-050626-94]
ENSDARG00000070013	40.8736	2.00851	0.636324	9.92172	0.0016334	0.018104	dmrt2b	doublesex and mab-3 related transcription factor 2b [Source:ZFIN;Acc:ZDB-GENE-080813-1]
ENSDARG00000053646	285.83	2.00797	0.522456	14.514	0.000139123	0.00259427	adrb3a	adrenoceptor beta 3a [Source:ZFIN;Acc:ZDB-GENE-080917-21]
ENSDARG00000027584	49.9282	2.0077	0.577032	12.1027	0.000503477	0.00719407	ttpa	tocopherol (alpha) transfer protein [Source:ZFIN;Acc:ZDB-GENE-030131-4631]
ENSDARG00000040338	757.365	2.00533	0.420748	22.3014	2.33032e-06	7.93832e-05	hvcn1	hydrogen voltage-gated channel 1 [Source:ZFIN;Acc:ZDB-GENE-040718-36]
ENSDARG00000006896	101.758	2.00098	0.543739	13.4873	0.00024018	0.00398179	lhx6a	LIM homeobox 6a [Source:ZFIN;Acc:ZDB-GENE-041025-1]
ENSDARG00000078725	1041.83	1.98571	0.32213	37.3534	9.85514e-10	8.49157e-08
ENSDARG00000061923	2421.1	1.98506	0.348434	31.8645	1.65311e-08	1.05241e-06	amotl2a	angiomotin like 2a [Source:ZFIN;Acc:ZDB-GENE-030131-9770]
ENSDARG00000052361	126.383	1.98482	0.613	10.3268	0.00131113	0.0152381	il15	interleukin 15 [Source:ZFIN;Acc:ZDB-GENE-060213-2]
ENSDARG00000078222	83.683	1.98353	0.59783	10.9142	0.000954318	0.0119007	AATK	apoptosis associated tyrosine kinase [Source:HGNC Symbol;Acc:HGNC:21]
ENSDARG00000019930	1154.97	1.97846	0.347908	31.7539	1.75001e-08	1.10009e-06	tal1	T-cell acute lymphocytic leukemia 1 [Source:ZFIN;Acc:ZDB-GENE-980526-501]
ENSDARG00000057239	39.5314	1.97668	0.608854	10.5522	0.00116047	0.0138826	tph2	tryptophan hydroxylase 2 (tryptophan 5-monooxygenase) [Source:ZFIN;Acc:ZDB-GENE-040624-4]
ENSDARG00000070162	987.943	1.97388	0.382075	26.2464	3.0052e-07	1.36532e-05	stox2a	storkhead box 2a [Source:ZFIN;Acc:ZDB-GENE-090313-101]
ENSDARG00000011961	640.528	1.96157	0.410682	22.435	2.1738e-06	7.51912e-05	csrp2	cysteine and glycine-rich protein 2 [Source:ZFIN;Acc:ZDB-GENE-040426-1863]
ENSDARG00000093019	227.522	1.95791	0.508264	14.6543	0.000129141	0.00245626
ENSDARG00000086826	2477.89	1.95581	0.445556	18.9158	1.36615e-05	0.000371269	sult6b1	sulfotransferase family, cytosolic, 6b, member 1 [Source:ZFIN;Acc:ZDB-GENE-050417-228]
ENSDARG00000076574	175.893	1.95432	0.407539	22.7694	1.82653e-06	6.47383e-05	si:ch211-171h4.6	si:ch211-171h4.6 [Source:ZFIN;Acc:ZDB-GENE-081031-42]
ENSDARG00000070038	111.97	1.95132	0.667336	8.39368	0.00376528	0.0344792	rbp2a	retinol binding protein 2a, cellular [Source:ZFIN;Acc:ZDB-GENE-020320-2]
ENSDARG00000014914	1106.95	1.94239	0.430737	19.9916	7.77811e-06	0.000228654	lamp2	lysosomal-associated membrane protein 2 [Source:ZFIN;Acc:ZDB-GENE-030729-9]
ENSDARG00000006468	49.0559	1.93943	0.644424	9.04746	0.00263059	0.02611	grap2a	GRB2 related adaptor protein 2a [Source:ZFIN;Acc:ZDB-GENE-050417-275]
ENSDARG00000091306	428.519	1.93886	0.359381	28.7364	8.29313e-08	4.33978e-06	kcnn1a	potassium intermediate/small conductance calcium-activated channel, subfamily N, member 1a [Source:ZFIN;Acc:ZDB-GENE-070912-703]
ENSDARG00000045144	376.301	1.93803	0.616009	9.7173	0.00182542	0.0197351	hbae4	hemoglobin alpha embryonic-4 [Source:ZFIN;Acc:ZDB-GENE-980526-286]
ENSDARG00000074223	153.718	1.93656	0.574658	11.2018	0.000817158	0.010566	mdfic	MyoD family inhibitor domain containing [Source:ZFIN;Acc:ZDB-GENE-070705-162]
ENSDARG00000056379	2844.89	1.93455	0.497784	14.8326	0.000117486	0.00225822	cldc1	C-type lectin domain containing 1 [Source:ZFIN;Acc:ZDB-GENE-141216-19]
ENSDARG00000034643	1973.62	1.93184	0.295064	42.1475	8.46439e-11	8.90543e-09	fhl3a	four and a half LIM domains 3a [Source:ZFIN;Acc:ZDB-GENE-030131-4741]
ENSDARG00000044254	780.502	1.92955	0.461998	17.1528	3.44892e-05	0.00082174	anxa3b	annexin A3b [Source:ZFIN;Acc:ZDB-GENE-041114-128]
ENSDARG00000096933	89.4316	1.92887	0.666435	8.28696	0.00399308	0.0360306	si:ch211-135n15.2	si:ch211-135n15.2 [Source:ZFIN;Acc:ZDB-GENE-131121-526]
ENSDARG00000057286	890.553	1.92408	0.388635	24.1226	9.03926e-07	3.52232e-05	swap70b	switching B cell complex subunit SWAP70b [Source:ZFIN;Acc:ZDB-GENE-030131-3587]
ENSDARG00000021140	2049.7	1.92388	0.57195	11.1158	0.000855939	0.0109611	pabpc1b	poly A binding protein, cytoplasmic 1 b [Source:ZFIN;Acc:ZDB-GENE-050308-1]
ENSDARG00000055791	141.382	1.92242	0.541142	12.4625	0.000415196	0.00617084	zgc:158423	zgc:158423 [Source:ZFIN;Acc:ZDB-GENE-061215-58]
ENSDARG00000079994	592.831	1.91971	0.446548	18.1922	1.99699e-05	0.00050724	AKAP13	A-kinase anchoring protein 13 [Source:HGNC Symbol;Acc:HGNC:371]
ENSDARG00000104007	270.535	1.91922	0.482147	15.6276	7.71199e-05	0.00158931	pcdh1g1	protocadherin 1 gamma 1 [Source:ZFIN;Acc:ZDB-GENE-050608-1]
ENSDARG00000074869	250.626	1.91805	0.359787	28.1045	1.14936e-07	5.80195e-06	si:ch1073-291c23.2	si:ch1073-291c23.2 [Source:ZFIN;Acc:ZDB-GENE-081107-2]
ENSDARG00000098024	443.753	1.91503	0.566316	11.2671	0.000788908	0.0103148	si:dkey-262k9.2	si:dkey-262k9.2 [Source:ZFIN;Acc:ZDB-GENE-131121-282]
ENSDARG00000101160	547.521	1.91489	0.553425	11.7605	0.000605006	0.00835803	apoa4a	apolipoprotein A-IV a [Source:ZFIN;Acc:ZDB-GENE-050417-469]
ENSDARG00000068709	185.559	1.91292	0.591763	10.2895	0.00133791	0.0154863	fam174b	family with sequence similarity 174 member B [Source:ZFIN;Acc:ZDB-GENE-050419-78]
ENSDARG00000043283	440.308	1.91143	0.298664	40.396	2.07364e-10	1.98336e-08	prrg1	proline rich Gla (G-carboxyglutamic acid) 1 [Source:ZFIN;Acc:ZDB-GENE-041010-20]
ENSDARG00000061579	1801.35	1.91135	0.525559	13.0011	0.000311303	0.00489225	myo1cb	myosin Ic, paralog b [Source:ZFIN;Acc:ZDB-GENE-090429-3]
ENSDARG00000075666	782.171	1.9086	0.308629	37.6554	8.44123e-10	7.46638e-08	tsc22d3	TSC22 domain family, member 3 [Source:ZFIN;Acc:ZDB-GENE-040426-1433]
ENSDARG00000102025	151.553	1.9074	0.553027	11.7203	0.000618207	0.00851099	znf644b	zinc finger protein 644b [Source:ZFIN;Acc:ZDB-GENE-120214-23]
ENSDARG00000060900	252.588	1.90486	0.513126	13.602	0.000225942	0.00381467	znf362a	zinc finger protein 362a [Source:ZFIN;Acc:ZDB-GENE-061103-547]
ENSDARG00000091757	142.046	1.90449	0.65368	8.40746	0.00373685	0.0342658	ADGRF1	adhesion G protein-coupled receptor F1 [Source:HGNC Symbol;Acc:HGNC:18990]
ENSDARG00000096533	279.922	1.9019	0.472571	16.0027	6.32508e-05	0.00135664	rltgr	RAMP-like triterpene glycoside receptor [Source:ZFIN;Acc:ZDB-GENE-100727-4]
ENSDARG00000053542	1058.77	1.90016	0.351884	28.6875	8.50496e-08	4.40451e-06	kctd12.2	potassium channel tetramerisation domain containing 12.2 [Source:ZFIN;Acc:ZDB-GENE-060117-4]
ENSDARG00000071024	268.353	1.89982	0.384478	24.1112	9.09316e-07	3.52956e-05	zgc:171679	zgc:171679 [Source:ZFIN;Acc:ZDB-GENE-071004-95]
ENSDARG00000011515	55.6443	1.8982	0.541801	12.2434	0.000466907	0.00677812	orai1a	ORAI calcium release-activated calcium modulator 1a [Source:ZFIN;Acc:ZDB-GENE-110721-1]
ENSDARG00000062447	144.61	1.8954	0.499666	14.2627	0.000158988	0.00287669	hecw2a	HECT, C2 and WW domain containing E3 ubiquitin protein ligase 2a [Source:ZFIN;Acc:ZDB-GENE-090311-22]
ENSDARG00000099195	1088.24	1.89526	0.468185	16.1101	5.97652e-05	0.00129578	ier2a	immediate early response 2a [Source:ZFIN;Acc:ZDB-GENE-030131-9126]
ENSDARG00000004874	55.7747	1.89508	0.668685	7.90521	0.00492927	0.0418768	spata6l	spermatogenesis associated 6-like [Source:ZFIN;Acc:ZDB-GENE-040426-1369]
ENSDARG00000098017	474.429	1.8934	0.512596	13.4104	0.000250232	0.00410136	pet100	PET100 cytochrome c oxidase chaperone [Source:ZFIN;Acc:ZDB-GENE-131121-608]
ENSDARG00000051926	167.132	1.89287	0.53368	12.4429	0.000419593	0.00621308	plag1	pleiomorphic adenoma gene 1 [Source:ZFIN;Acc:ZDB-GENE-060302-2]
ENSDARG00000017121	1426.72	1.88971	0.471543	15.7947	7.06006e-05	0.00147626	mafba	MAF bZIP transcription factor Ba [Source:ZFIN;Acc:ZDB-GENE-980526-515]
ENSDARG00000039516	134.03	1.88498	0.680625	7.573	0.0059249	0.0478535	c8a	complement component 8, alpha polypeptide [Source:ZFIN;Acc:ZDB-GENE-040801-239]
ENSDARG00000101495	321.205	1.88357	0.506579	13.61	0.000224985	0.00380495	ugt5b2	UDP glucuronosyltransferase 5 family, polypeptide B2 [Source:ZFIN;Acc:ZDB-GENE-100406-4]
ENSDARG00000016573	187.255	1.88173	0.53167	12.3918	0.000431217	0.00633825	mroh1	maestro heat-like repeat family member 1 [Source:ZFIN;Acc:ZDB-GENE-090806-2]
ENSDARG00000105118	175.27	1.88093	0.427982	19.049	1.27406e-05	0.00034984	zgc:171566	zgc:171566 [Source:ZFIN;Acc:ZDB-GENE-050309-193]
ENSDARG00000075261	480.919	1.87949	0.311483	35.9281	2.04736e-09	1.63707e-07	timp2b	TIMP metallopeptidase inhibitor 2b [Source:ZFIN;Acc:ZDB-GENE-040426-2655]
ENSDARG00000101072	104.866	1.86592	0.486109	14.6423	0.000129964	0.00246487	cnot6b	CCR4-NOT transcription complex, subunit 6b [Source:ZFIN;Acc:ZDB-GENE-071004-97]
ENSDARG00000098592	929.665	1.86316	0.384661	23.0811	1.55308e-06	5.5939e-05	zgc:92140	zgc:92140 [Source:ZFIN;Acc:ZDB-GENE-040912-161]
ENSDARG00000067985	110.821	1.86285	0.502928	13.5923	0.000227115	0.00382802	ftr23	finTRIM family, member 23 [Source:ZFIN;Acc:ZDB-GENE-070912-322]
ENSDARG00000004377	1648.96	1.86256	0.273603	45.6263	1.43108e-11	1.68278e-09	ppp1r13ba	protein phosphatase 1, regulatory subunit 13Ba [Source:ZFIN;Acc:ZDB-GENE-030131-9805]
ENSDARG00000023157	252.637	1.86165	0.524622	12.4519	0.000417557	0.00619211	cbln10	cerebellin 10 [Source:ZFIN;Acc:ZDB-GENE-030131-4615]
ENSDARG00000039677	1304.88	1.86055	0.373237	24.4606	7.58454e-07	3.02625e-05	dsc2l	desmocollin 2 like [Source:ZFIN;Acc:ZDB-GENE-031116-55]
ENSDARG00000025522	1147.54	1.85972	0.351654	27.5445	1.53524e-07	7.43086e-06	sgk1	serum/glucocorticoid regulated kinase 1 [Source:ZFIN;Acc:ZDB-GENE-030131-2860]
ENSDARG00000033466	5771.61	1.858	0.43133	18.2451	1.94223e-05	0.000495218	tagln2	transgelin 2 [Source:ZFIN;Acc:ZDB-GENE-020802-2]
ENSDARG00000062251	153.299	1.85733	0.402506	21.1082	4.34074e-06	0.000136219	fbxl7	F-box and leucine-rich repeat protein 7 [Source:ZFIN;Acc:ZDB-GENE-061215-122]
ENSDARG00000104940	716.959	1.85616	0.392577	22.0186	2.70019e-06	9.02622e-05	ciao2a	cytosolic iron-sulfur assembly component 2A [Source:ZFIN;Acc:ZDB-GENE-040426-1965]
ENSDARG00000098588	53.9288	1.85513	0.586404	9.94738	0.00161078	0.0179285	gchfr	GTP cyclohydrolase I feedback regulator [Source:ZFIN;Acc:ZDB-GENE-040426-1731]
ENSDARG00000036863	256.963	1.8543	0.620895	8.81022	0.00299548	0.0289134	myo1d	myosin 1D [Source:ZFIN;Acc:ZDB-GENE-130531-15]
ENSDARG00000058128	13360.7	1.85348	0.36054	25.9899	3.43213e-07	1.53143e-05	msna	moesin a [Source:ZFIN;Acc:ZDB-GENE-021211-2]
ENSDARG00000038569	135.865	1.85299	0.461631	15.9242	6.59311e-05	0.00140209	fzd8b	frizzled class receptor 8b [Source:ZFIN;Acc:ZDB-GENE-000328-4]
ENSDARG00000056346	91.7599	1.84964	0.459844	16.0851	6.05575e-05	0.00130728	acap1	ArfGAP with coiled-coil, ankyrin repeat and PH domains 1 [Source:ZFIN;Acc:ZDB-GENE-070112-1242]
ENSDARG00000008811	412.197	1.84939	0.365695	25.254	5.02546e-07	2.11048e-05	cmtm3	CKLF-like MARVEL transmembrane domain containing 3 [Source:ZFIN;Acc:ZDB-GENE-040801-206]
ENSDARG00000059606	692.561	1.84868	0.52124	12.3737	0.000435431	0.0063955	cenatac	centrosomal AT-AC splicing factor [Source:ZFIN;Acc:ZDB-GENE-060929-1174]
ENSDARG00000011724	126.714	1.84848	0.572874	10.3137	0.00132044	0.0153107	marveld1	MARVEL domain containing 1 [Source:ZFIN;Acc:ZDB-GENE-050208-33]
ENSDARG00000063036	404.26	1.8477	0.331504	30.6877	3.03073e-08	1.78715e-06	psd2	pleckstrin and Sec7 domain containing 2 [Source:ZFIN;Acc:ZDB-GENE-030131-3033]
ENSDARG00000021309	2485.55	1.84616	0.303872	36.3209	1.6736e-09	1.37676e-07	rhoca	ras homolog family member Ca [Source:ZFIN;Acc:ZDB-GENE-040426-1337]
ENSDARG00000039150	5312.38	1.84473	0.369029	24.5833	7.11658e-07	2.85663e-05	lgmn	legumain [Source:ZFIN;Acc:ZDB-GENE-021030-1]
ENSDARG00000039729	703.088	1.84451	0.329698	30.863	2.76903e-08	1.64741e-06	asap1b	ArfGAP with SH3 domain, ankyrin repeat and PH domain 1b [Source:ZFIN;Acc:ZDB-GENE-091112-16]
ENSDARG00000075853	856.31	1.84182	0.333269	30.0867	4.13147e-08	2.34626e-06
ENSDARG00000098680	402.908	1.84001	0.442029	17.1061	3.53486e-05	0.000838218
ENSDARG00000027063	1141.76	1.83194	0.430644	17.819	2.42941e-05	0.000596607	arpc1b	actin related protein 2/3 complex, subunit 1B [Source:ZFIN;Acc:ZDB-GENE-030131-7414]
ENSDARG00000093052	470.02	1.83163	0.53569	11.5206	0.000688282	0.00925816
ENSDARG00000055307	3542.76	1.83014	0.454271	15.9735	6.42348e-05	0.00137332	sypl2a	synaptophysin-like 2a [Source:ZFIN;Acc:ZDB-GENE-040426-1434]
ENSDARG00000099776	5403.91	1.82966	0.368586	24.2468	8.47483e-07	3.33488e-05	glula	glutamate-ammonia ligase (glutamine synthase) a [Source:ZFIN;Acc:ZDB-GENE-030131-688]
ENSDARG00000062865	216.141	1.82858	0.44838	16.4796	4.91771e-05	0.00109884	mrasb	muscle RAS oncogene homolog b [Source:ZFIN;Acc:ZDB-GENE-050208-495]
ENSDARG00000076667	14704.9	1.82222	0.585864	9.5182	0.00203444	0.0213707	ccng1	cyclin G1 [Source:ZFIN;Acc:ZDB-GENE-020322-1]
ENSDARG00000018404	34669.5	1.82083	0.30755	34.4867	4.29182e-09	3.18935e-07	krt18a.1	keratin 18a, tandem duplicate 1 [Source:ZFIN;Acc:ZDB-GENE-030411-6]
ENSDARG00000051763	877.762	1.81829	0.40084	20.2865	6.66687e-06	0.000200106	sntb2	syntrophin, beta 2 [Source:ZFIN;Acc:ZDB-GENE-131121-511]
ENSDARG00000086332	1382.87	1.81545	0.344401	27.3806	1.67097e-07	7.97202e-06	bri3	brain protein I3 [Source:ZFIN;Acc:ZDB-GENE-030131-3038]
ENSDARG00000075021	585.616	1.80605	0.52888	11.4943	0.000698116	0.0093222	FAM120A	family with sequence similarity 120 member A [Source:HGNC Symbol;Acc:HGNC:13247]
ENSDARG00000063612	1965.24	1.80388	0.313344	32.6569	1.09948e-08	7.25366e-07	antxr1c	ANTXR cell adhesion molecule 1c [Source:ZFIN;Acc:ZDB-GENE-090514-5]
ENSDARG00000021287	263.909	1.80237	0.409116	19.1523	1.20692e-05	0.000333697	rab7b	RAB7b, member RAS oncogene family [Source:ZFIN;Acc:ZDB-GENE-180906-1]
ENSDARG00000041502	486.933	1.8005	0.541899	10.8781	0.000973078	0.0121076	tgfb1a	transforming growth factor, beta 1a [Source:ZFIN;Acc:ZDB-GENE-030618-1]
ENSDARG00000034368	2597.41	1.79789	0.391198	20.7976	5.10464e-06	0.000158696	hexb	hexosaminidase B (beta polypeptide) [Source:ZFIN;Acc:ZDB-GENE-030131-2333]
ENSDARG00000043250	235.469	1.79739	0.398056	20.2281	6.87371e-06	0.000206005	ppm1ab	protein phosphatase, Mg2+/Mn2+ dependent, 1Ab [Source:ZFIN;Acc:ZDB-GENE-991102-14]
ENSDARG00000098753	2625.59	1.79559	0.383692	21.5668	3.41719e-06	0.000110713	elmo1	engulfment and cell motility 1 (ced-12 homolog, C. elegans) [Source:ZFIN;Acc:ZDB-GENE-040426-2069]
ENSDARG00000040930	140.82	1.79541	0.45923	15.1161	0.000101095	0.00198516	deptor	DEP domain containing MTOR-interacting protein [Source:ZFIN;Acc:ZDB-GENE-061013-453]
ENSDARG00000007362	815.099	1.79518	0.43188	17.0389	3.66219e-05	0.000862276	sft2d1	SFT2 domain containing 1 [Source:ZFIN;Acc:ZDB-GENE-040426-1350]
ENSDARG00000074843	543.46	1.78939	0.48011	13.7075	0.000213602	0.00363087	PHLDB2	pleckstrin homology like domain family B member 2 [Source:HGNC Symbol;Acc:HGNC:29573]
ENSDARG00000001782	70.8315	1.78885	0.556579	10.3962	0.00126272	0.0148132	prkacba	protein kinase, cAMP-dependent, catalytic, beta a [Source:ZFIN;Acc:ZDB-GENE-040426-1351]
ENSDARG00000033307	446.073	1.78399	0.327393	29.3597	6.01148e-08	3.30136e-06	igf2b	insulin-like growth factor 2b [Source:ZFIN;Acc:ZDB-GENE-030131-2935]
ENSDARG00000063914	8674.85	1.78212	0.490771	12.9844	0.000314094	0.00493223	mt-nd3	NADH dehydrogenase 3, mitochondrial [Source:ZFIN;Acc:ZDB-GENE-011205-9]
ENSDARG00000074468	235.889	1.77824	0.497979	12.6342	0.000378751	0.00573578	prdm11	PR domain containing 11 [Source:ZFIN;Acc:ZDB-GENE-061221-1]
ENSDARG00000052271	336.03	1.77126	0.372203	22.367	2.25208e-06	7.72196e-05	slc22a18	solute carrier family 22 member 18 [Source:ZFIN;Acc:ZDB-GENE-051120-165]
ENSDARG00000099510	4855.82	1.76211	0.312991	31.2237	2.29936e-08	1.38865e-06	cnn3a	calponin 3, acidic a [Source:ZFIN;Acc:ZDB-GENE-030131-5130]
ENSDARG00000071697	1308.08	1.76141	0.332335	27.7005	1.41629e-07	6.95617e-06	zgc:66433	zgc:66433 [Source:ZFIN;Acc:ZDB-GENE-030131-9832]
ENSDARG00000035544	107.672	1.7586	0.544313	10.3664	0.00128329	0.0149901	etnppl	ethanolamine-phosphate phospho-lyase [Source:ZFIN;Acc:ZDB-GENE-040426-1133]
ENSDARG00000103298	230.796	1.75594	0.500926	12.1247	0.00049759	0.00713863	ephx5	epoxide hydrolase 5 [Source:ZFIN;Acc:ZDB-GENE-030131-1050]
ENSDARG00000041799	3389.59	1.75289	0.363592	22.904	1.70301e-06	6.07912e-05	gja1b	gap junction protein alpha 1b [Source:ZFIN;Acc:ZDB-GENE-991105-4]
ENSDARG00000096359	340.009	1.75166	0.491263	12.5423	0.000397844	0.00596617	eppk1	epiplakin 1 [Source:ZFIN;Acc:ZDB-GENE-030416-1]
ENSDARG00000078333	158.739	1.75093	0.53172	10.7022	0.00107009	0.0130993	tmem234	transmembrane protein 234 [Source:ZFIN;Acc:ZDB-GENE-090313-326]
ENSDARG00000052030	2015.44	1.7479	0.539122	10.3557	0.00129073	0.0150471	akr1a1b	aldo-keto reductase family 1, member A1b (aldehyde reductase) [Source:ZFIN;Acc:ZDB-GENE-050417-118]
ENSDARG00000045066	1082.28	1.74673	0.33954	26.1073	3.22956e-07	1.45731e-05	entpd1	ectonucleoside triphosphate diphosphohydrolase 1 [Source:ZFIN;Acc:ZDB-GENE-040801-58]
ENSDARG00000059460	412.813	1.74592	0.407116	18.1843	2.00521e-05	0.000508683	sbf2	SET binding factor 2 [Source:ZFIN;Acc:ZDB-GENE-030911-10]
ENSDARG00000077506	3172.52	1.74521	0.441258	15.4168	8.62192e-05	0.00173918	TJP1	tight junction protein 1 [Source:HGNC Symbol;Acc:HGNC:11827]
ENSDARG00000028618	3173.4	1.74506	0.390712	19.6587	9.25813e-06	0.000267442	krt18b	keratin 18b [Source:ZFIN;Acc:ZDB-GENE-040426-1508]
ENSDARG00000063538	617.929	1.73581	0.414859	17.2867	3.21435e-05	0.000769518	kalrnb	kalirin RhoGEF kinase b [Source:ZFIN;Acc:ZDB-GENE-060421-7244]
ENSDARG00000023963	14402.1	1.73328	0.289063	35.4314	2.64194e-09	2.06298e-07	tpm4a	tropomyosin 4a [Source:ZFIN;Acc:ZDB-GENE-040426-2185]
ENSDARG00000093931	636.666	1.73279	0.37764	20.778	5.1572e-06	0.000159339	rflnb	refilin B [Source:ZFIN;Acc:ZDB-GENE-090409-1]
ENSDARG00000002172	1448.05	1.73249	0.367694	21.8888	2.88912e-06	9.5936e-05	aplnra	apelin receptor a [Source:ZFIN;Acc:ZDB-GENE-060929-512]
ENSDARG00000041645	518.829	1.72962	0.415723	17.1023	3.542e-05	0.000838916	a2ml3	alpha-2-macroglobulin-like 3 [Source:ZFIN;Acc:ZDB-GENE-030131-9800]
ENSDARG00000056210	149.911	1.72855	0.5674	9.15376	0.00248208	0.0248955	hspa1b	heat shock protein family A (Hsp70) member 1B [Source:ZFIN;Acc:ZDB-GENE-060503-867]
ENSDARG00000041108	1722.7	1.72826	0.423931	16.3827	5.17546e-05	0.00114444	ctsh	cathepsin H [Source:ZFIN;Acc:ZDB-GENE-030131-3539]
ENSDARG00000109596	94.0211	1.72581	0.482639	12.7556	0.000354937	0.00544524	paox	polyamine oxidase [Source:ZFIN;Acc:ZDB-GENE-090312-204]
ENSDARG00000014439	357.8	1.72331	0.395416	18.7845	1.4635e-05	0.000394277	dgkza	diacylglycerol kinase, zeta a [Source:ZFIN;Acc:ZDB-GENE-111104-3]
ENSDARG00000060366	350.763	1.72231	0.450012	14.48	0.000141652	0.00263121	slc12a9	solute carrier family 12 member 9 [Source:ZFIN;Acc:ZDB-GENE-050208-222]
ENSDARG00000030933	310.909	1.71925	0.400415	18.2164	1.97178e-05	0.000501475	ksr1b	kinase suppressor of ras 1b [Source:ZFIN;Acc:ZDB-GENE-040724-45]
ENSDARG00000055118	199.835	1.71836	0.551164	9.5826	0.0019643	0.0208148	mylipb	myosin regulatory light chain interacting protein b [Source:ZFIN;Acc:ZDB-GENE-061027-67]
ENSDARG00000017195	314.79	1.71718	0.40311	17.9327	2.28849e-05	0.000568378	foxf2a	forkhead box F2a [Source:ZFIN;Acc:ZDB-GENE-110407-5]
ENSDARG00000017794	425.455	1.71554	0.500367	11.6026	0.000658581	0.00896801	sdr16c5b	short chain dehydrogenase/reductase family 16C, member 5b [Source:ZFIN;Acc:ZDB-GENE-040426-2861]
ENSDARG00000079742	39.7244	1.71538	0.611546	7.83868	0.00511399	0.0431344
ENSDARG00000018637	16992.3	1.71445	0.616832	7.61422	0.00579099	0.0470493	sec61g	SEC61 translocon subunit gamma [Source:ZFIN;Acc:ZDB-GENE-040718-203]
ENSDARG00000070724	61.5837	1.7091	0.551719	9.51533	0.00203762	0.0213929	chrna4b	cholinergic receptor, nicotinic, alpha 4b [Source:ZFIN;Acc:ZDB-GENE-090505-3]
ENSDARG00000062058	727.093	1.70219	0.304761	30.8448	2.79506e-08	1.65796e-06	SLC12A7	solute carrier family 12 member 7 [Source:HGNC Symbol;Acc:HGNC:10915]
ENSDARG00000089372	1651.43	1.69742	0.561933	8.99793	0.00270286	0.0266333	clk4a	CDC-like kinase 4a [Source:ZFIN;Acc:ZDB-GENE-030131-576]
ENSDARG00000095908	3114.29	1.69717	0.529253	10.1385	0.00145202	0.0164643	sat1a.2	spermidine/spermine N1-acetyltransferase 1a, duplicate 2 [Source:ZFIN;Acc:ZDB-GENE-040704-4]
ENSDARG00000057241	389.878	1.69382	0.324043	27.0282	2.00508e-07	9.43093e-06	tnfsf10	TNF superfamily member 10 [Source:ZFIN;Acc:ZDB-GENE-040718-335]
ENSDARG00000061690	129.864	1.69165	0.600852	7.84814	0.00508731	0.0429766	nxpe3	neurexophilin and PC-esterase domain family, member 3 [Source:ZFIN;Acc:ZDB-GENE-061013-214]
ENSDARG00000075016	343.434	1.69117	0.606162	7.68508	0.00556792	0.0457848
ENSDARG00000103747	6670.12	1.68854	0.42429	15.6204	7.74143e-05	0.00159373	cav1	caveolin 1 [Source:ZFIN;Acc:ZDB-GENE-030131-2415]
ENSDARG00000104637	109.572	1.68666	0.440151	14.6199	0.000131517	0.0024896	fam219b	family with sequence similarity 219 member B [Source:ZFIN;Acc:ZDB-GENE-050327-82]
ENSDARG00000092488	161.143	1.68449	0.464397	13.0944	0.000296184	0.00469153	khnyn	KH and NYN domain containing [Source:ZFIN;Acc:ZDB-GENE-141215-64]
ENSDARG00000009313	455.443	1.68103	0.593766	7.92325	0.00488034	0.0415671	napsa	napsin A aspartic peptidase [Source:ZFIN;Acc:ZDB-GENE-030131-8690]
ENSDARG00000010018	190.246	1.6781	0.580242	8.28982	0.00398679	0.0360126	qki2	QKI, KH domain containing, RNA binding 2 [Source:ZFIN;Acc:ZDB-GENE-040426-1462]
ENSDARG00000099491	540.994	1.67755	0.368983	20.4286	6.18973e-06	0.000186907	tmem176l.1	transmembrane protein 176l.1 [Source:ZFIN;Acc:ZDB-GENE-080829-11]
ENSDARG00000039850	336.518	1.67273	0.444157	14.0101	0.000181827	0.00319677	dusp22b	dual specificity phosphatase 22b [Source:ZFIN;Acc:ZDB-GENE-050417-257]
ENSDARG00000099819	243.186	1.67081	0.504138	10.8472	0.000989473	0.0122626	sb:cb1058	sb:cb1058 [Source:ZFIN;Acc:ZDB-GENE-040108-9]
ENSDARG00000010727	327.042	1.66858	0.417608	15.8056	7.01961e-05	0.00147088	ttyh2l	tweety homolog 2, like [Source:ZFIN;Acc:ZDB-GENE-040426-2394]
ENSDARG00000009418	1358.82	1.66265	0.522338	10.0016	0.00156408	0.0175356	mef2cb	myocyte enhancer factor 2cb [Source:ZFIN;Acc:ZDB-GENE-040901-7]
ENSDARG00000092483	245.828	1.66212	0.484779	11.6019	0.000658849	0.00896801	iqcc	IQ motif containing C [Source:ZFIN;Acc:ZDB-GENE-090313-325]
ENSDARG00000036967	1087.34	1.6619	0.313549	27.7391	1.38829e-07	6.86927e-06	smox	spermine oxidase [Source:ZFIN;Acc:ZDB-GENE-031201-3]
ENSDARG00000099144	246.148	1.65786	0.334769	24.3606	7.98848e-07	3.1679e-05	igfbp3	insulin-like growth factor binding protein 3 [Source:ZFIN;Acc:ZDB-GENE-040412-1]
ENSDARG00000102701	800.089	1.65623	0.368774	19.9077	8.12737e-06	0.00023822	eva1ba	eva-1 homolog Ba (C. elegans) [Source:ZFIN;Acc:ZDB-GENE-030131-8941]
ENSDARG00000038668	181.725	1.65332	0.46769	12.3564	0.000439472	0.00643593	gbp1	guanylate binding protein 1 [Source:ZFIN;Acc:ZDB-GENE-040718-32]
ENSDARG00000017821	396.099	1.65306	0.430728	14.5717	0.000134927	0.00253258	gata5	GATA binding protein 5 [Source:ZFIN;Acc:ZDB-GENE-980526-340]
ENSDARG00000006508	257.715	1.65251	0.309528	28.2347	1.0746e-07	5.47174e-06	pip5k1bb	phosphatidylinositol-4-phosphate 5-kinase, type I, beta b [Source:ZFIN;Acc:ZDB-GENE-040912-141]
ENSDARG00000011488	1085.51	1.65248	0.319452	26.4468	2.70894e-07	1.23917e-05	sirt2	sirtuin 2 (silent mating type information regulation 2, homolog) 2 (S. cerevisiae) [Source:ZFIN;Acc:ZDB-GENE-030131-1028]
ENSDARG00000021163	210.219	1.64665	0.49606	10.9408	0.000940715	0.0118082	thrb	thyroid hormone receptor beta [Source:ZFIN;Acc:ZDB-GENE-990415-268]
ENSDARG00000036282	444.173	1.64461	0.344563	22.5662	2.03023e-06	7.11571e-05	rnaset2	ribonuclease T2 [Source:ZFIN;Acc:ZDB-GENE-030131-2513]
ENSDARG00000036171	91.8656	1.64359	0.566505	8.38911	0.00377475	0.0345026	rnasel3	ribonuclease like 3 [Source:ZFIN;Acc:ZDB-GENE-050809-5]
ENSDARG00000015374	920.006	1.64259	0.280784	33.8253	6.02884e-09	4.24354e-07	st3gal3a	ST3 beta-galactoside alpha-2,3-sialyltransferase 3a [Source:ZFIN;Acc:ZDB-GENE-040426-1322]
ENSDARG00000087804	75.3715	1.63758	0.432671	14.2567	0.000159495	0.00287941	tnfrsf11a	tumor necrosis factor receptor superfamily, member 11a, NFKB activator [Source:ZFIN;Acc:ZDB-GENE-120910-2]
ENSDARG00000086815	1294.89	1.63398	0.335945	23.3781	1.33086e-06	4.89042e-05	myadma	myeloid associated differentiation marker a [Source:ZFIN;Acc:ZDB-GENE-070912-664]
ENSDARG00000086881	606.85	1.62314	0.522247	9.53512	0.00201577	0.021208	ier2b	immediate early response 2b [Source:ZFIN;Acc:ZDB-GENE-030131-8244]
ENSDARG00000074245	460.295	1.62267	0.553118	8.51441	0.00352344	0.0327446	spen	spen family transcriptional repressor [Source:ZFIN;Acc:ZDB-GENE-050309-70]
ENSDARG00000079900	2699.29	1.62262	0.344754	21.8793	2.90348e-06	9.62529e-05	shroom4	shroom family member 4 [Source:ZFIN;Acc:ZDB-GENE-041111-246]
ENSDARG00000079438	971.046	1.62245	0.478026	11.3796	0.000742569	0.00978654	pkp3b	plakophilin 3b [Source:ZFIN;Acc:ZDB-GENE-130530-870]
ENSDARG00000039034	27787.1	1.62117	0.269481	35.7276	2.26926e-09	1.79978e-07	marcksl1a	MARCKS-like 1a [Source:ZFIN;Acc:ZDB-GENE-040426-2146]
ENSDARG00000012776	117.881	1.62055	0.497055	10.5586	0.00115652	0.0138436	smarca1	SWI/SNF related, matrix associated, actin dependent regulator of chromatin, subfamily a, member 1 [Source:ZFIN;Acc:ZDB-GENE-070705-296]
ENSDARG00000076171	364.018	1.61977	0.475113	11.5077	0.000693093	0.00927992	znf827	zinc finger protein 827 [Source:ZFIN;Acc:ZDB-GENE-080728-3]
ENSDARG00000033706	339.224	1.60844	0.472137	11.4681	0.000708	0.00941645	adora2aa	adenosine A2a receptor a [Source:ZFIN;Acc:ZDB-GENE-080723-28]
ENSDARG00000100503	1413.88	1.60056	0.349018	20.7894	5.12661e-06	0.000158955	sos1	son of sevenless homolog 1 (Drosophila) [Source:ZFIN;Acc:ZDB-GENE-070209-128]
ENSDARG00000101422	266.939	1.5999	0.474228	11.2435	0.000799039	0.010399	hdac12	histone deacetylase 12 [Source:ZFIN;Acc:ZDB-GENE-131121-613]
ENSDARG00000000588	359.063	1.59975	0.394472	16.2886	5.43892e-05	0.00119084	tamalin	trafficking regulator and scaffold protein tamalin [Source:ZFIN;Acc:ZDB-GENE-060312-30]
ENSDARG00000079369	465.343	1.5991	0.38617	16.9836	3.7704e-05	0.000885668	sgpp1a	sphingosine-1-phosphate phosphatase 1a [Source:ZFIN;Acc:ZDB-GENE-030131-4695]
ENSDARG00000039980	3361.63	1.59701	0.528478	9.0177	0.00267378	0.0264337	ppt1	palmitoyl-protein thioesterase 1 (ceroid-lipofuscinosis, neuronal 1, infantile) [Source:ZFIN;Acc:ZDB-GENE-040426-2653]
ENSDARG00000062552	925.171	1.59674	0.319769	24.6487	6.87897e-07	2.78362e-05	lpar6a	lysophosphatidic acid receptor 6a [Source:ZFIN;Acc:ZDB-GENE-061013-343]
ENSDARG00000089871	385.823	1.59477	0.416113	14.5577	0.000135932	0.00254665	jcada	junctional cadherin 5 associated a [Source:ZFIN;Acc:ZDB-GENE-111221-2]
ENSDARG00000021806	2522.74	1.5945	0.306729	26.7094	2.36473e-07	1.09932e-05	zfp36l2	zinc finger protein 36, C3H type-like 2 [Source:ZFIN;Acc:ZDB-GENE-030131-5873]
ENSDARG00000029472	2950.26	1.59269	0.383392	17.0496	3.64156e-05	0.000859843	AFDN	afadin, adherens junction formation factor [Source:HGNC Symbol;Acc:HGNC:7137]
ENSDARG00000031776	12024.8	1.58771	0.540188	8.53214	0.00348929	0.0325179	fthl27	ferritin, heavy polypeptide-like 27 [Source:ZFIN;Acc:ZDB-GENE-040718-72]
ENSDARG00000006427	4880.93	1.58681	0.575005	7.52087	0.00609883	0.0489228	fabp2	fatty acid binding protein 2, intestinal [Source:ZFIN;Acc:ZDB-GENE-991019-5]
ENSDARG00000091419	4260.36	1.58611	0.45015	12.2633	0.000461948	0.00672078	nrarpa	NOTCH regulated ankyrin repeat protein a [Source:ZFIN;Acc:ZDB-GENE-030515-6]
ENSDARG00000045749	1422.29	1.5836	0.366445	18.4585	1.73649e-05	0.00045435	ppfibp1a	PPFIA binding protein 1a [Source:ZFIN;Acc:ZDB-GENE-041210-298]
ENSDARG00000076754	444.59	1.57962	0.36985	18.0846	2.11302e-05	0.000529978	slc9a7	solute carrier family 9 member 7 [Source:ZFIN;Acc:ZDB-GENE-050913-8]
ENSDARG00000021975	1419.84	1.57914	0.340109	21.3121	3.90269e-06	0.000125024	ginm1	glycoprotein integral membrane 1 [Source:ZFIN;Acc:ZDB-GENE-030131-5900]
ENSDARG00000055100	5838.97	1.57439	0.268804	33.8959	5.81398e-09	4.136e-07	cxcl12b	chemokine (C-X-C motif) ligand 12b (stromal cell-derived factor 1) [Source:ZFIN;Acc:ZDB-GENE-030721-1]
ENSDARG00000031246	96.887	1.57362	0.495595	10.0275	0.0015422	0.0173136	hbegfb	heparin-binding EGF-like growth factor b [Source:ZFIN;Acc:ZDB-GENE-070820-6]
ENSDARG00000094732	237.144	1.5727	0.344556	20.6719	5.45101e-06	0.000166614	mical3b	microtubule associated monooxygenase, calponin and LIM domain containing 3b [Source:ZFIN;Acc:ZDB-GENE-050211-1]
ENSDARG00000003931	647.383	1.5718	0.561336	7.75426	0.00535861	0.0445106	cndp2	carnosine dipeptidase 2 [Source:ZFIN;Acc:ZDB-GENE-030131-5499]
ENSDARG00000018179	687.793	1.57122	0.357837	19.069	1.26076e-05	0.000346666	acvrl1	activin A receptor like type 1 [Source:ZFIN;Acc:ZDB-GENE-021003-1]
ENSDARG00000098105	442.854	1.56766	0.436324	12.7846	0.000349493	0.00538241	tmem106c	transmembrane protein 106C [Source:ZFIN;Acc:ZDB-GENE-061013-562]
ENSDARG00000100531	255.042	1.56762	0.373229	17.5239	2.83714e-05	0.000686615	abhd14b	abhydrolase domain containing 14B [Source:ZFIN;Acc:ZDB-GENE-040426-1342]
ENSDARG00000010154	100.745	1.56558	0.4629	11.3221	0.000765897	0.0100461	vstm4a	V-set and transmembrane domain containing 4a [Source:ZFIN;Acc:ZDB-GENE-060810-69]
ENSDARG00000032272	474.676	1.56506	0.480319	10.4956	0.00119662	0.0142468	sat1b	spermidine/spermine N1-acetyltransferase 1b [Source:ZFIN;Acc:ZDB-GENE-041001-39]
ENSDARG00000099694	540.694	1.5621	0.385295	16.2836	5.45352e-05	0.00119252	neurl1b	neuralized E3 ubiquitin protein ligase 1B [Source:ZFIN;Acc:ZDB-GENE-050522-102]
ENSDARG00000001880	608.766	1.56047	0.384414	16.2891	5.43755e-05	0.00119084	stx3b	syntaxin 3b [Source:ZFIN;Acc:ZDB-GENE-040426-1489]
ENSDARG00000071558	926.88	1.55907	0.368976	17.6505	2.65444e-05	0.000645527	fblim1	filamin binding LIM protein 1 [Source:ZFIN;Acc:ZDB-GENE-061013-662]
ENSDARG00000007711	637.282	1.55888	0.369997	17.5745	2.7627e-05	0.000669411	RAB3IL1	RAB3A interacting protein like 1 [Source:HGNC Symbol;Acc:HGNC:9780]
ENSDARG00000092310	77.1444	1.55762	0.569983	7.49461	0.0061884	0.0495019	si:ch211-199g17.2	si:ch211-199g17.2 [Source:ZFIN;Acc:ZDB-GENE-060503-396]
ENSDARG00000018976	750.649	1.5542	0.301951	26.2039	3.07195e-07	1.39248e-05	sptlc2a	serine palmitoyltransferase, long chain base subunit 2a [Source:ZFIN;Acc:ZDB-GENE-050522-23]
ENSDARG00000061908	123.485	1.55369	0.426979	13.203	0.000279503	0.00449498	mfsd12a	major facilitator superfamily domain containing 12a [Source:ZFIN;Acc:ZDB-GENE-030131-4642]
ENSDARG00000070601	120.553	1.55219	0.483125	10.2696	0.00135237	0.0156084	rassf5	Ras association domain family member 5 [Source:ZFIN;Acc:ZDB-GENE-141219-8]
ENSDARG00000062817	96.4353	1.55042	0.504843	9.35624	0.00222227	0.0228101	crym	crystallin, mu [Source:ZFIN;Acc:ZDB-GENE-070112-1782]
ENSDARG00000003109	998.443	1.54822	0.361878	18.1166	2.07781e-05	0.000522459	rcan1a	regulator of calcineurin 1a [Source:ZFIN;Acc:ZDB-GENE-040801-135]
ENSDARG00000102470	288.044	1.54621	0.432168	12.7017	0.000365315	0.00556605	mpp7a	MAGUK p55 scaffold protein 7a [Source:ZFIN;Acc:ZDB-GENE-991209-8]
ENSDARG00000096749	289.675	1.54592	0.380819	16.3165	5.35961e-05	0.00117864	ndufaf8	NADH:ubiquinone oxidoreductase complex assembly factor 8 [Source:ZFIN;Acc:ZDB-GENE-031118-158]
ENSDARG00000029072	2654.75	1.54499	0.250787	37.5385	8.96256e-10	7.85796e-08	klf6a	Kruppel like factor 6a [Source:ZFIN;Acc:ZDB-GENE-021115-9]
ENSDARG00000096667	423.179	1.54488	0.494388	9.64738	0.00189622	0.020293	hemgn	hemogen [Source:ZFIN;Acc:ZDB-GENE-121214-307]
ENSDARG00000061120	1248.23	1.54013	0.418425	13.4098	0.000250308	0.00410136	slc43a2b	solute carrier family 43 member 2b [Source:ZFIN;Acc:ZDB-GENE-041212-6]
ENSDARG00000033170	2768.31	1.53874	0.43575	12.3263	0.000446633	0.00652645	sult2st1	sulfotransferase family 2, cytosolic sulfotransferase 1 [Source:ZFIN;Acc:ZDB-GENE-030219-114]
ENSDARG00000062263	568.456	1.53679	0.340932	20.1283	7.24158e-06	0.000215095	arhgap17b	Rho GTPase activating protein 17b [Source:ZFIN;Acc:ZDB-GENE-080220-26]
ENSDARG00000039352	74.2187	1.53663	0.500375	9.37902	0.00219483	0.0225692	pald1b	phosphatase domain containing paladin 1b [Source:ZFIN;Acc:ZDB-GENE-070424-88]
ENSDARG00000024940	470.475	1.5345	0.408557	13.9601	0.000186727	0.00326569	rnf144b	ring finger protein 144B [Source:ZFIN;Acc:ZDB-GENE-040426-1292]
ENSDARG00000093760	924.92	1.5322	0.355879	18.3397	1.84813e-05	0.000475634	si:ch211-197h24.9	si:ch211-197h24.9 [Source:ZFIN;Acc:ZDB-GENE-031116-15]
ENSDARG00000028106	3068.38	1.52726	0.379673	15.9972	6.34352e-05	0.00135913	glrx	glutaredoxin (thioltransferase) [Source:ZFIN;Acc:ZDB-GENE-041010-11]
ENSDARG00000037914	184.348	1.52463	0.428847	12.5154	0.000403607	0.00603448	znfl1	zinc finger-like gene 1 [Source:ZFIN;Acc:ZDB-GENE-030828-6]
ENSDARG00000052556	466.299	1.5234	0.344072	19.4383	1.03905e-05	0.000293369	fgfrl1b	fibroblast growth factor receptor like 1b [Source:ZFIN;Acc:ZDB-GENE-050201-3]
ENSDARG00000019728	2432.04	1.52254	0.365025	17.2096	3.3474e-05	0.000799456	bmpr1aa	bone morphogenetic protein receptor, type IAa [Source:ZFIN;Acc:ZDB-GENE-000502-1]
ENSDARG00000076060	569.562	1.5207	0.312805	23.435	1.29207e-06	4.75662e-05	DIAPH2	diaphanous related formin 2 [Source:HGNC Symbol;Acc:HGNC:2877]
ENSDARG00000010145	1035.98	1.51986	0.319229	22.4434	2.16429e-06	7.51912e-05	tor4aa	torsin family 4, member Aa [Source:ZFIN;Acc:ZDB-GENE-050417-9]
ENSDARG00000007179	1328.88	1.51585	0.302382	24.8831	6.09131e-07	2.49009e-05	sash1a	SAM and SH3 domain containing 1a [Source:ZFIN;Acc:ZDB-GENE-030131-9960]
ENSDARG00000043388	191.878	1.51511	0.526878	8.19633	0.00419753	0.037177	atraid	all-trans retinoic acid-induced differentiation factor [Source:ZFIN;Acc:ZDB-GENE-040724-177]
ENSDARG00000001929	232.681	1.51506	0.404448	13.9342	0.00018932	0.00329661	pink1	PTEN induced kinase 1 [Source:ZFIN;Acc:ZDB-GENE-041212-53]
ENSDARG00000035629	296.699	1.51354	0.462481	10.6172	0.00112039	0.0135408	parvab	parvin, alpha b [Source:ZFIN;Acc:ZDB-GENE-070424-60]
ENSDARG00000012874	3489.46	1.50962	0.350168	18.3805	1.80904e-05	0.000467822	snap23.1	synaptosome associated protein 23.1 [Source:ZFIN;Acc:ZDB-GENE-040426-883]
ENSDARG00000008494	2535.06	1.50879	0.439912	11.632	0.000648259	0.00885157	myl6	myosin, light chain 6, alkali, smooth muscle and non-muscle [Source:ZFIN;Acc:ZDB-GENE-041010-28]
ENSDARG00000040623	283.634	1.50817	0.312231	23.1777	1.47702e-06	5.32953e-05	fosl2	FOS like 2, AP-1 transcription factor subunit [Source:ZFIN;Acc:ZDB-GENE-070209-164]
ENSDARG00000011376	805.271	1.50557	0.442182	11.464	0.000709586	0.00942499	dnase1l4.2	deoxyribonuclease 1 like 4, tandem duplicate 2 [Source:ZFIN;Acc:ZDB-GENE-040426-1884]
ENSDARG00000079850	539.874	1.50497	0.402323	13.8676	0.000196152	0.00338316
ENSDARG00000079104	389.702	1.50432	0.378278	15.6915	7.4559e-05	0.00154625	mfhas1	multifunctional ROCO family signaling regulator 1 [Source:ZFIN;Acc:ZDB-GENE-080917-20]
ENSDARG00000020761	888.421	1.50169	0.364466	16.7989	4.1558e-05	0.000955646	arrdc2	arrestin domain containing 2 [Source:ZFIN;Acc:ZDB-GENE-030131-7146]
ENSDARG00000055278	237.224	1.50121	0.521085	8.21734	0.00414921	0.0368928	cfb	complement factor B [Source:ZFIN;Acc:ZDB-GENE-980526-487]
ENSDARG00000015922	289.087	1.49894	0.357478	17.468	2.92178e-05	0.000703691	stk17al	serine/threonine kinase 17a like [Source:ZFIN;Acc:ZDB-GENE-061103-427]
ENSDARG00000078781	169.558	1.49877	0.323666	21.361	3.80432e-06	0.000122068	si:ch211-161c3.6	si:ch211-161c3.6 [Source:ZFIN;Acc:ZDB-GENE-131126-51]
ENSDARG00000063912	109088	1.496	0.421685	12.4473	0.000418605	0.00620306	mt-co3	cytochrome c oxidase III, mitochondrial [Source:ZFIN;Acc:ZDB-GENE-011205-16]
ENSDARG00000055857	342.137	1.49482	0.519158	8.22248	0.00413747	0.0368262	DOP1B	DOP1 leucine zipper like protein B [Source:HGNC Symbol;Acc:HGNC:1291]
ENSDARG00000095283	244.008	1.49298	0.428456	12.0103	0.000529065	0.00748095	si:dkeyp-2e4.3	si:dkeyp-2e4.3 [Source:ZFIN;Acc:ZDB-GENE-061009-48]
ENSDARG00000093549	4702.84	1.49169	0.38521	14.836	0.000117276	0.00225808	selenop	selenoprotein P [Source:ZFIN;Acc:ZDB-GENE-030311-1]
ENSDARG00000075793	561.668	1.49135	0.479326	9.59182	0.00195447	0.0207786	prex1	phosphatidylinositol-3,4,5-trisphosphate-dependent Rac exchange factor 1 [Source:ZFIN;Acc:ZDB-GENE-030131-1428]
ENSDARG00000070455	145.454	1.4901	0.426059	12.165	0.000486945	0.00700794	TMEM245	transmembrane protein 245 [Source:HGNC Symbol;Acc:HGNC:1363]
ENSDARG00000074367	721.573	1.4878	0.374049	15.6776	7.51065e-05	0.00155422	usp12b	ubiquitin specific peptidase 12b [Source:ZFIN;Acc:ZDB-GENE-100209-4]
ENSDARG00000003144	75.915	1.48566	0.536739	7.60547	0.00581913	0.0472096	pxmp2	peroxisomal membrane protein 2 [Source:ZFIN;Acc:ZDB-GENE-040912-184]
ENSDARG00000035858	8235.08	1.48363	0.3245	20.6816	5.42334e-06	0.000166277	cnn2	calponin 2 [Source:ZFIN;Acc:ZDB-GENE-030131-542]
ENSDARG00000004392	453.847	1.48263	0.452573	10.6141	0.0011223	0.0135476	hdr	hematopoietic death receptor [Source:ZFIN;Acc:ZDB-GENE-030826-5]
ENSDARG00000012271	359.251	1.48242	0.443154	11.0745	0.00087522	0.0111508	pacc1	proton activated chloride channel 1 [Source:ZFIN;Acc:ZDB-GENE-040426-1173]
ENSDARG00000096546	1815.53	1.48242	0.300776	24.05	9.38673e-07	3.60847e-05	nrp2a	neuropilin 2a [Source:ZFIN;Acc:ZDB-GENE-040611-2]
ENSDARG00000057206	788.378	1.48137	0.483053	9.30197	0.00228907	0.0233224	nmt1b	N-myristoyltransferase 1b [Source:ZFIN;Acc:ZDB-GENE-081222-3]
ENSDARG00000021343	1470.53	1.47639	0.400851	13.4323	0.000247326	0.00407589	wsb1	WD repeat and SOCS box containing 1 [Source:ZFIN;Acc:ZDB-GENE-030131-1946]
ENSDARG00000094206	99.5221	1.47505	0.487247	9.0822	0.00258109	0.025708
ENSDARG00000026712	4489.1	1.46977	0.281696	26.9409	2.09776e-07	9.82067e-06	rab5c	RAB5C, member RAS oncogene family [Source:ZFIN;Acc:ZDB-GENE-031118-30]
ENSDARG00000103754	3536.56	1.46933	0.329354	19.6984	9.06787e-06	0.000262325	aspm	assembly factor for spindle microtubules [Source:ZFIN;Acc:ZDB-GENE-050208-620]
ENSDARG00000078363	125.593	1.46921	0.485086	9.14808	0.00248979	0.0249603	mcoln3a	mucolipin TRP cation channel 3a [Source:ZFIN;Acc:ZDB-GENE-121116-4]
ENSDARG00000044718	302.817	1.46907	0.388195	14.2078	0.00016369	0.00293205	vav2	vav 2 guanine nucleotide exchange factor [Source:ZFIN;Acc:ZDB-GENE-091204-420]
ENSDARG00000007818	1500.56	1.46774	0.384825	14.3995	0.00014784	0.00271878	palm1b	paralemmin 1b [Source:ZFIN;Acc:ZDB-GENE-040426-1147]
ENSDARG00000016964	419.035	1.46738	0.404605	13.0139	0.000309193	0.00486291	mcur1	mitochondrial calcium uniporter regulator 1 [Source:ZFIN;Acc:ZDB-GENE-050417-213]
ENSDARG00000032933	651.299	1.46717	0.447176	10.6689	0.00108949	0.013288	dtx2	deltex 2, E3 ubiquitin ligase [Source:ZFIN;Acc:ZDB-GENE-081022-150]
ENSDARG00000028275	896.572	1.466	0.37569	15.0756	0.000103288	0.00202027	sult1st1	sulfotransferase family 1, cytosolic sulfotransferase 1 [Source:ZFIN;Acc:ZDB-GENE-030131-2144]
ENSDARG00000035577	1402.72	1.46397	0.334702	18.9525	1.34015e-05	0.000364981	cds2	CDP-diacylglycerol synthase (phosphatidate cytidylyltransferase) 2 [Source:ZFIN;Acc:ZDB-GENE-030717-4]
ENSDARG00000027590	7615.32	1.46004	0.271129	28.7014	8.44435e-08	4.40316e-06	septin2	septin 2 [Source:ZFIN;Acc:ZDB-GENE-030131-911]
ENSDARG00000012982	690.025	1.45897	0.35446	16.8042	4.14408e-05	0.000955481	NF1	neurofibromin 1 [Source:HGNC Symbol;Acc:HGNC:7765]
ENSDARG00000055966	95.6275	1.4575	0.531765	7.47188	0.00626702	0.0499911	cflara	CASP8 and FADD-like apoptosis regulator a [Source:ZFIN;Acc:ZDB-GENE-030826-3]
ENSDARG00000042557	339.746	1.45743	0.394665	13.5246	0.00023545	0.00393204	rnf144ab	ring finger protein 144ab [Source:ZFIN;Acc:ZDB-GENE-040718-486]
ENSDARG00000061757	1128.19	1.45632	0.337514	18.4451	1.74866e-05	0.000455745
ENSDARG00000036588	257.919	1.45273	0.455715	10.0994	0.00148317	0.0167506	mhc1zba	major histocompatibility complex class I ZBA [Source:ZFIN;Acc:ZDB-GENE-040426-2149]
ENSDARG00000099885	218.689	1.4521	0.385933	14.0597	0.0001771	0.00313533	trim105	tripartite motif containing 105 [Source:ZFIN;Acc:ZDB-GENE-060810-140]
ENSDARG00000077778	181.53	1.45109	0.42007	11.8818	0.000566839	0.00793495	adamts9	ADAM metallopeptidase with thrombospondin type 1 motif, 9 [Source:ZFIN;Acc:ZDB-GENE-070814-6]
ENSDARG00000013928	145.52	1.45075	0.456104	10.0672	0.00150929	0.0169689	plekhb2	pleckstrin homology domain containing, family B (evectins) member 2 [Source:ZFIN;Acc:ZDB-GENE-040426-754]
ENSDARG00000070542	1404.76	1.4502	0.338594	18.1618	2.02908e-05	0.000513435	mafbb	v-maf avian musculoaponeurotic fibrosarcoma oncogene homolog Bb [Source:ZFIN;Acc:ZDB-GENE-010605-4]
ENSDARG00000017569	232.623	1.44991	0.394394	13.4513	0.000244833	0.0040448	reep3a	receptor accessory protein 3a [Source:ZFIN;Acc:ZDB-GENE-051127-47]
ENSDARG00000093998	273.6	1.44932	0.404829	12.7313	0.00035958	0.00549542
ENSDARG00000030881	191.915	1.44887	0.444939	10.507	0.00118921	0.0141813	baxb	BCL2 associated X, apoptosis regulator b [Source:ZFIN;Acc:ZDB-GENE-050227-21]
ENSDARG00000008969	864.933	1.44612	0.505279	8.10572	0.00441258	0.038586	fgb	fibrinogen beta chain [Source:ZFIN;Acc:ZDB-GENE-030131-9261]
ENSDARG00000003061	4026.56	1.44571	0.340283	17.8666	2.36949e-05	0.000584766	cd276	CD276 molecule [Source:ZFIN;Acc:ZDB-GENE-070112-452]
ENSDARG00000093058	696.621	1.4448	0.385951	13.8726	0.000195633	0.00337712	stmp1	short transmembrane mitochondrial protein 1 [Source:ZFIN;Acc:ZDB-GENE-041210-156]
ENSDARG00000040920	554.289	1.43949	0.308598	21.5873	3.3809e-06	0.000109932	si:dkey-49n23.1	si:dkey-49n23.1 [Source:ZFIN;Acc:ZDB-GENE-050208-762]
ENSDARG00000027887	517.501	1.43843	0.363457	15.5181	8.17175e-05	0.00166348	zfyve21	zinc finger, FYVE domain containing 21 [Source:ZFIN;Acc:ZDB-GENE-030131-1296]
ENSDARG00000079802	76.0911	1.4376	0.488404	8.62668	0.00331274	0.0311632	aanat2	arylalkylamine N-acetyltransferase 2 [Source:ZFIN;Acc:ZDB-GENE-991019-6]
ENSDARG00000001498	83.4752	1.43712	0.452722	10.0533	0.00152076	0.0170883	skap1	src kinase associated phosphoprotein 1 [Source:ZFIN;Acc:ZDB-GENE-090721-1]
ENSDARG00000043821	627.715	1.43649	0.350955	16.611	4.58843e-05	0.00103639	klf7b	Kruppel like factor 7b [Source:ZFIN;Acc:ZDB-GENE-041014-171]
ENSDARG00000110147	604.291	1.43517	0.494499	8.33618	0.00388633	0.0352783	C5H11orf54	zgc:85789 [Source:ZFIN;Acc:ZDB-GENE-030131-1069]
ENSDARG00000051939	667.487	1.4335	0.512597	7.76153	0.00533709	0.0443795	pcxb	pyruvate carboxylase b [Source:ZFIN;Acc:ZDB-GENE-000831-1]
ENSDARG00000073665	323.772	1.43067	0.398894	12.7781	0.000350706	0.00539692	rasa1b	RAS p21 protein activator (GTPase activating protein) 1b [Source:ZFIN;Acc:ZDB-GENE-090311-50]
ENSDARG00000005861	399.026	1.43029	0.408053	12.1933	0.000479612	0.00693738	ralgapa2	Ral GTPase activating protein catalytic subunit alpha 2 [Source:ZFIN;Acc:ZDB-GENE-131122-56]
ENSDARG00000027750	1781.07	1.42755	0.386358	13.518	0.000236289	0.00393947	dpp7	dipeptidyl-peptidase 7 [Source:ZFIN;Acc:ZDB-GENE-050306-16]
ENSDARG00000011122	353.909	1.42741	0.413576	11.803	0.00059135	0.00821479	pptc7a	protein phosphatase targeting COQ7 a [Source:ZFIN;Acc:ZDB-GENE-041114-74]
ENSDARG00000094197	258.49	1.42642	0.432394	10.7927	0.00101904	0.0125744
ENSDARG00000042620	1336.9	1.42508	0.391407	13.1348	0.000289855	0.00462427	gstr	glutathione S-transferase rho [Source:ZFIN;Acc:ZDB-GENE-090507-1]
ENSDARG00000018460	647.164	1.42473	0.443917	10.2159	0.00139233	0.0159866	mbnl2	muscleblind-like splicing regulator 2 [Source:ZFIN;Acc:ZDB-GENE-030131-9582]
ENSDARG00000053479	512.73	1.42136	0.424608	11.1097	0.000858754	0.010976	gdf6a	growth differentiation factor 6a [Source:ZFIN;Acc:ZDB-GENE-980526-373]
ENSDARG00000092677	742.356	1.4201	0.444427	10.1074	0.00147676	0.0166876	coa6	cytochrome c oxidase assembly factor 6 [Source:ZFIN;Acc:ZDB-GENE-070705-152]
ENSDARG00000091726	607.854	1.41705	0.426728	10.9361	0.000943088	0.011825	aebp1a	AE binding protein 1a [Source:ZFIN;Acc:ZDB-GENE-030131-2390]
ENSDARG00000017748	558.641	1.41685	0.422408	11.1594	0.000836072	0.0107687	arhgap29b	Rho GTPase activating protein 29b [Source:ZFIN;Acc:ZDB-GENE-031010-44]
ENSDARG00000028533	2980.73	1.41676	0.436417	10.4362	0.0012357	0.014576
ENSDARG00000088560	154.125	1.41386	0.374719	14.1818	0.000165964	0.00296481	tmem104	transmembrane protein 104 [Source:ZFIN;Acc:ZDB-GENE-070822-4]
ENSDARG00000044626	426.881	1.41244	0.415542	11.4484	0.00071556	0.00948543	ccdc90b	coiled-coil domain containing 90B [Source:ZFIN;Acc:ZDB-GENE-040724-162]
ENSDARG00000061375	1223.42	1.41139	0.278093	25.5424	4.32757e-07	1.86843e-05	sgpl1	sphingosine-1-phosphate lyase 1 [Source:ZFIN;Acc:ZDB-GENE-070410-24]
ENSDARG00000061603	628.018	1.40616	0.489138	8.19806	0.00419351	0.0371579	sorbs2b	sorbin and SH3 domain containing 2b [Source:ZFIN;Acc:ZDB-GENE-070308-3]
ENSDARG00000027529	303.753	1.40457	0.504382	7.67214	0.00560799	0.0460362	hmox1a	heme oxygenase 1a [Source:ZFIN;Acc:ZDB-GENE-030131-3102]
ENSDARG00000043133	401.267	1.40352	0.382489	13.3415	0.000259599	0.00422245	cldnf	claudin f [Source:ZFIN;Acc:ZDB-GENE-010328-6]
ENSDARG00000091481	1780.58	1.40136	0.278032	25.1732	5.24058e-07	2.18501e-05	foxc1a	forkhead box C1a [Source:ZFIN;Acc:ZDB-GENE-010302-1]
ENSDARG00000102594	207.926	1.40021	0.41288	11.4064	0.000731898	0.00967834	zgc:194627	zgc:194627 [Source:ZFIN;Acc:ZDB-GENE-081022-132]
ENSDARG00000060438	634.875	1.39991	0.315947	19.4852	1.01384e-05	0.00028788	tbl1x	transducin beta like 1 X-linked [Source:ZFIN;Acc:ZDB-GENE-070209-131]
ENSDARG00000075954	4795.1	1.39827	0.449677	9.57805	0.00196918	0.0208495	serpinh1a	serpin peptidase inhibitor, clade H (heat shock protein 47), member 1a [Source:ZFIN;Acc:ZDB-GENE-080219-21]
ENSDARG00000016477	903.445	1.39818	0.410126	11.5195	0.000688689	0.00925816	eif4a2	eukaryotic translation initiation factor 4A2 [Source:ZFIN;Acc:ZDB-GENE-040426-2802]
ENSDARG00000102234	110.156	1.39705	0.497743	7.81176	0.00519073	0.0435722	si:ch211-71n6.4	si:ch211-71n6.4 [Source:ZFIN;Acc:ZDB-GENE-091204-213]
ENSDARG00000087693	1864.4	1.39705	0.431032	10.4047	0.00125696	0.0147543	atox1	antioxidant 1 copper chaperone [Source:ZFIN;Acc:ZDB-GENE-120720-2]
ENSDARG00000013360	549.08	1.39491	0.478217	8.44368	0.00366313	0.0337447	sh3gl3a	SH3-domain GRB2-like 3a [Source:ZFIN;Acc:ZDB-GENE-070112-242]
ENSDARG00000109337	2462.81	1.39313	0.323551	18.3724	1.81672e-05	0.000469202	nanos1	nanos homolog 1 [Source:ZFIN;Acc:ZDB-GENE-030131-1623]
ENSDARG00000035837	125.212	1.39305	0.48686	8.10755	0.00440813	0.0385639	mosmob	modulator of smoothened b [Source:ZFIN;Acc:ZDB-GENE-060929-1030]
ENSDARG00000103785	418.155	1.3927	0.503268	7.58262	0.00589336	0.0476957	sult2st2	sulfotransferase family 2, cytosolic sulfotransferase 2 [Source:ZFIN;Acc:ZDB-GENE-061117-5]
ENSDARG00000027986	199.827	1.391	0.362958	14.5938	0.000133351	0.0025148	slc35d1b	solute carrier family 35 member D1b [Source:ZFIN;Acc:ZDB-GENE-040426-1213]
ENSDARG00000013997	584.835	1.3909	0.387989	12.7621	0.000353712	0.00543346	ern1	endoplasmic reticulum to nucleus signaling 1 [Source:NCBI gene (formerly Entrezgene);Acc:553551]
ENSDARG00000008867	6255.37	1.38769	0.282676	23.875	1.028e-06	3.91423e-05	rap1b	RAP1B, member of RAS oncogene family [Source:ZFIN;Acc:ZDB-GENE-030131-9662]
ENSDARG00000103589	295.965	1.38705	0.375996	13.487	0.000240222	0.00398179	gata6	GATA binding protein 6 [Source:ZFIN;Acc:ZDB-GENE-000622-1]
ENSDARG00000062000	647.35	1.38402	0.324129	18.0694	2.12996e-05	0.000532889	abtb2b	ankyrin repeat and BTB (POZ) domain containing 2b [Source:ZFIN;Acc:ZDB-GENE-100422-14]
ENSDARG00000019205	877.942	1.3821	0.37664	13.3521	0.000258139	0.00420858	fam120c	family with sequence similarity 120 member C [Source:ZFIN;Acc:ZDB-GENE-090313-228]
ENSDARG00000008100	78.8887	1.38151	0.497918	7.67182	0.005609	0.0460362	slc7a10a	solute carrier family 7 member 10a [Source:ZFIN;Acc:ZDB-GENE-080116-1]
ENSDARG00000071203	797.532	1.37731	0.372107	13.5844	0.000228069	0.00383441	sptssa	serine palmitoyltransferase, small subunit A [Source:ZFIN;Acc:ZDB-GENE-050320-26]
ENSDARG00000016695	106.685	1.37645	0.456808	9.00492	0.00269253	0.0265665	p2rx1	purinergic receptor P2X, ligand-gated ion channel, 1 [Source:ZFIN;Acc:ZDB-GENE-030319-1]
ENSDARG00000015907	741.956	1.37527	0.4171	10.7839	0.00102385	0.012626	dcbld1	discoidin, CUB and LCCL domain containing 1 [Source:ZFIN;Acc:ZDB-GENE-050913-77]
ENSDARG00000094202	308.741	1.37282	0.382833	12.7542	0.000355207	0.00544524
ENSDARG00000015575	549.629	1.37057	0.373802	13.3293	0.000261296	0.00424659	cyp3c1	cytochrome P450, family 3, subfamily c, polypeptide 1 [Source:ZFIN;Acc:ZDB-GENE-030131-3060]
ENSDARG00000086103	398.467	1.3679	0.406675	11.2311	0.000804382	0.0104481	slc37a1	solute carrier family 37 member 1 [Source:ZFIN;Acc:ZDB-GENE-041114-151]
ENSDARG00000036685	975.707	1.36715	0.404216	11.3363	0.000760082	0.00998294	ccnt2a	cyclin T2a [Source:ZFIN;Acc:ZDB-GENE-030131-5779]
ENSDARG00000026967	1862.57	1.36502	0.320201	18.0207	2.1852e-05	0.000544665	ap2s1	adaptor related protein complex 2 subunit sigma 1 [Source:ZFIN;Acc:ZDB-GENE-040426-2174]
ENSDARG00000062972	2734.19	1.36463	0.380335	12.7611	0.000353895	0.00543346	hip1	huntingtin interacting protein 1 [Source:ZFIN;Acc:ZDB-GENE-010328-15]
ENSDARG00000010255	604.919	1.36321	0.362084	14.0603	0.000177043	0.00313533	bin2b	bridging integrator 2b [Source:ZFIN;Acc:ZDB-GENE-030131-5598]
ENSDARG00000079377	74.6155	1.36282	0.473533	8.27488	0.00401974	0.0361795	ARHGEF38	Rho guanine nucleotide exchange factor 38 [Source:HGNC Symbol;Acc:HGNC:25968]
ENSDARG00000061794	4241.85	1.36247	0.394276	11.8358	0.000581024	0.0081108	jam3b	junctional adhesion molecule 3b [Source:ZFIN;Acc:ZDB-GENE-030131-441]
ENSDARG00000058853	515.592	1.36199	0.440251	9.50278	0.00205161	0.0214946	sash1b	SAM and SH3 domain containing 1b [Source:ZFIN;Acc:ZDB-GENE-110228-1]
ENSDARG00000019060	6333.67	1.3601	0.355665	14.4935	0.000140644	0.00261532	snx12	sorting nexin 12 [Source:ZFIN;Acc:ZDB-GENE-040426-787]
ENSDARG00000002445	1194.43	1.3577	0.247766	29.8049	4.77773e-08	2.66779e-06	prdm1a	PR domain containing 1a, with ZNF domain [Source:ZFIN;Acc:ZDB-GENE-030131-2193]
ENSDARG00000100331	478.948	1.35659	0.471534	8.20192	0.00418461	0.0371284	SMIM10L3	small integral membrane protein 10 like 1 [Source:HGNC Symbol;Acc:HGNC:49847]
ENSDARG00000057882	8323.57	1.35478	0.454496	8.80501	0.00300405	0.0289681	arpc3	actin related protein 2/3 complex, subunit 3 [Source:ZFIN;Acc:ZDB-GENE-040625-107]
ENSDARG00000040290	618.097	1.35355	0.489077	7.59286	0.00585999	0.0474832	pon3.1	paraoxonase 3, tandem duplicate 1 [Source:NCBI gene (formerly Entrezgene);Acc:554122]
ENSDARG00000037059	818.821	1.35283	0.325404	17.1464	3.46067e-05	0.000823557	slc44a2	solute carrier family 44 member 2 (CTL2 blood group) [Source:ZFIN;Acc:ZDB-GENE-030131-3065]
ENSDARG00000101595	374.265	1.35274	0.422033	10.204	0.00140136	0.0160719
ENSDARG00000104665	1992.46	1.34763	0.367396	13.3434	0.000259339	0.00422165	kirrel3l	kirre like nephrin family adhesion molecule 3, like [Source:ZFIN;Acc:ZDB-GENE-070831-1]
ENSDARG00000031819	5765.74	1.34623	0.352536	14.4567	0.000143417	0.002657	eif4ebp2	eukaryotic translation initiation factor 4E binding protein 2 [Source:ZFIN;Acc:ZDB-GENE-031118-83]
ENSDARG00000073872	1797.7	1.34615	0.336823	15.832	6.92219e-05	0.00145965	tpst1	tyrosylprotein sulfotransferase 1 [Source:ZFIN;Acc:ZDB-GENE-000210-10]
ENSDARG00000026329	389.451	1.34476	0.415228	10.4217	0.00124546	0.0146452
ENSDARG00000019613	601.664	1.3437	0.325102	16.9407	3.85653e-05	0.000902716	ip6k2b	inositol hexakisphosphate kinase 2b [Source:ZFIN;Acc:ZDB-GENE-040718-85]
ENSDARG00000099445	236.905	1.34193	0.479158	7.79218	0.00524728	0.0438884	cc2d1b	coiled-coil and C2 domain containing 1B [Source:ZFIN;Acc:ZDB-GENE-030131-1426]
ENSDARG00000090980	362.581	1.34009	0.403513	10.9553	0.000933339	0.011749	apof	apolipoprotein F [Source:ZFIN;Acc:ZDB-GENE-031204-36]
ENSDARG00000114762	294.507	1.33986	0.357933	13.9114	0.00019163	0.00331949
ENSDARG00000002748	337.04	1.33862	0.45199	8.6905	0.00319872	0.0304053	sema6ca	sema domain, transmembrane domain (TM), and cytoplasmic domain, (semaphorin) 6Ca [Source:ZFIN;Acc:ZDB-GENE-040426-1933]
ENSDARG00000094043	648.102	1.33846	0.430419	9.58673	0.00195988	0.0207841
ENSDARG00000036147	393.619	1.33794	0.349498	14.572	0.000134902	0.00253258	ano5b	anoctamin 5b [Source:ZFIN;Acc:ZDB-GENE-061215-108]
ENSDARG00000075435	230.968	1.3371	0.321024	17.2893	3.20996e-05	0.000769389	akap11	A kinase (PRKA) anchor protein 11 [Source:ZFIN;Acc:ZDB-GENE-090804-1]
ENSDARG00000061226	594.748	1.3371	0.397222	11.2513	0.000795685	0.0103621	timp2a	TIMP metallopeptidase inhibitor 2a [Source:ZFIN;Acc:ZDB-GENE-030612-1]
ENSDARG00000070961	464.336	1.3366	0.467273	8.12561	0.00436444	0.0383175	lepr	leptin receptor [Source:ZFIN;Acc:ZDB-GENE-080104-1]
ENSDARG00000069302	1420.66	1.33566	0.300793	19.5611	9.74336e-06	0.00027904	snx9b	sorting nexin 9b [Source:ZFIN;Acc:ZDB-GENE-031118-50]
ENSDARG00000008637	233.722	1.33535	0.450374	8.75964	0.0030797	0.0295835	mttp	microsomal triglyceride transfer protein [Source:ZFIN;Acc:ZDB-GENE-040419-2]
ENSDARG00000100946	264.269	1.33343	0.403271	10.8628	0.000981154	0.0121821	si:ch211-212k18.9	si:ch211-212k18.9 [Source:ZFIN;Acc:ZDB-GENE-160727-12]
ENSDARG00000011545	5189.05	1.33029	0.315327	17.6472	2.65913e-05	0.00064588	arrb2b	arrestin, beta 2b [Source:ZFIN;Acc:ZDB-GENE-040426-1332]
ENSDARG00000061373	310.663	1.32657	0.448866	8.68005	0.00321712	0.0305367	znf142	zinc finger protein 142 [Source:ZFIN;Acc:ZDB-GENE-080512-2]
ENSDARG00000090912	2466.08	1.32601	0.327031	16.2997	5.40726e-05	0.00118651	npc2.1	NPC intracellular cholesterol transporter 2, tandem duplicate 1 [Source:ZFIN;Acc:ZDB-GENE-021206-13]
ENSDARG00000037046	151.404	1.32473	0.375507	12.4173	0.000425364	0.00627066	rad51b	RAD51 paralog B [Source:ZFIN;Acc:ZDB-GENE-040426-2750]
ENSDARG00000075735	945.056	1.32369	0.364506	13.0785	0.000298703	0.00472769	cxxc5b	CXXC finger protein 5b [Source:ZFIN;Acc:ZDB-GENE-130225-1]
ENSDARG00000092172	544.833	1.32316	0.482339	7.47797	0.00624586	0.0498477
ENSDARG00000022767	16567.3	1.31927	0.439905	8.91689	0.00282545	0.0276217	apobb.1	apolipoprotein Bb, tandem duplicate 1 [Source:ZFIN;Acc:ZDB-GENE-030131-9732]
ENSDARG00000078745	80.8076	1.31776	0.431234	9.36618	0.00221026	0.0227162	PNPLA8	patatin like phospholipase domain containing 8 [Source:HGNC Symbol;Acc:HGNC:28900]
ENSDARG00000101613	112.342	1.31503	0.462275	8.0267	0.00460928	0.0399045	si:dkey-238i5.2	si:dkey-238i5.2 [Source:ZFIN;Acc:ZDB-GENE-030131-9718]
ENSDARG00000025826	564.11	1.31292	0.405904	10.3933	0.00126474	0.0148282	gna12a	guanine nucleotide binding protein (G protein) alpha 12a [Source:ZFIN;Acc:ZDB-GENE-050221-1]
ENSDARG00000069009	126.201	1.31088	0.459756	8.11914	0.00438003	0.0384021	si:ch211-147a11.3	si:ch211-147a11.3 [Source:ZFIN;Acc:ZDB-GENE-060503-102]
ENSDARG00000060751	192.967	1.31002	0.451175	8.37021	0.00381421	0.0347853	taok3a	TAO kinase 3a [Source:ZFIN;Acc:ZDB-GENE-100921-50]
ENSDARG00000042732	853.454	1.31001	0.419948	9.66297	0.00188019	0.0201745	peds1	plasmanylethanolamine desaturase 1 [Source:ZFIN;Acc:ZDB-GENE-041010-150]
ENSDARG00000056642	477	1.30941	0.399425	10.677	0.00108476	0.0132545	hdac9b	histone deacetylase 9b [Source:ZFIN;Acc:ZDB-GENE-040109-7]
ENSDARG00000034771	1825.92	1.30665	0.305941	18.0906	2.10636e-05	0.000528971	rab13	RAB13, member RAS oncogene family [Source:ZFIN;Acc:ZDB-GENE-030826-30]
ENSDARG00000044038	126.332	1.30415	0.435206	8.92814	0.00280811	0.0275032	zbtb2a	zinc finger and BTB domain containing 2a [Source:ZFIN;Acc:ZDB-GENE-040426-726]
ENSDARG00000016253	846.563	1.30084	0.343648	14.234	0.000161429	0.00290173	ralab	v-ral simian leukemia viral oncogene homolog Ab (ras related) [Source:ZFIN;Acc:ZDB-GENE-041114-195]
ENSDARG00000099281	1495.19	1.2993	0.29757	18.9147	1.36695e-05	0.000371269
ENSDARG00000102820	173.617	1.29926	0.459764	7.92102	0.00488637	0.0416008	cib2	calcium and integrin binding family member 2 [Source:ZFIN;Acc:ZDB-GENE-040426-1663]
ENSDARG00000005989	1568.1	1.29849	0.41051	9.92789	0.00162793	0.018059	rgl1	ral guanine nucleotide dissociation stimulator-like 1 [Source:ZFIN;Acc:ZDB-GENE-040426-1816]
ENSDARG00000000103	4992.69	1.29675	0.402927	10.2728	0.00135009	0.0155912	myh10	myosin, heavy chain 10, non-muscle [Source:ZFIN;Acc:ZDB-GENE-030616-162]
ENSDARG00000101334	1119.27	1.29515	0.416121	9.61644	0.00192843	0.0205597	ctsc	cathepsin C [Source:ZFIN;Acc:ZDB-GENE-030619-9]
ENSDARG00000036541	989.763	1.29424	0.360077	12.8278	0.000341506	0.00527974	rhbdf1a	rhomboid 5 homolog 1a (Drosophila) [Source:ZFIN;Acc:ZDB-GENE-040704-75]
ENSDARG00000005679	492.201	1.29179	0.334569	14.8142	0.000118638	0.0022738	trip10a	thyroid hormone receptor interactor 10a [Source:ZFIN;Acc:ZDB-GENE-041114-105]
ENSDARG00000014180	1143.02	1.291	0.274015	22.0321	2.68122e-06	8.97783e-05	ildr2	immunoglobulin-like domain containing receptor 2 [Source:ZFIN;Acc:ZDB-GENE-050706-83]
ENSDARG00000105287	577.207	1.2898	0.387199	11.0257	0.000898596	0.011405	mpp1	MAGUK p55 scaffold protein 1 [Source:ZFIN;Acc:ZDB-GENE-031113-4]
ENSDARG00000055678	9498.92	1.28956	0.421064	9.30366	0.00228697	0.0233159	akap12b	A kinase (PRKA) anchor protein 12b [Source:ZFIN;Acc:ZDB-GENE-030131-9753]
ENSDARG00000053666	651.561	1.28929	0.281878	20.7886	5.12885e-06	0.000158955	myb	v-myb avian myeloblastosis viral oncogene homolog [Source:ZFIN;Acc:ZDB-GENE-991110-14]
ENSDARG00000056213	245.204	1.28507	0.35591	12.9525	0.000319496	0.0049979	si:ch73-130a3.4	si:ch73-130a3.4 [Source:ZFIN;Acc:ZDB-GENE-141219-41]
ENSDARG00000040505	715.839	1.28343	0.416834	9.41626	0.0021507	0.0222529	yif1b	Yip1 interacting factor homolog B (S. cerevisiae) [Source:ZFIN;Acc:ZDB-GENE-041114-16]
ENSDARG00000033285	755.556	1.28178	0.444657	8.24674	0.00408253	0.0365359	gsto2	glutathione S-transferase omega 2 [Source:ZFIN;Acc:ZDB-GENE-041114-67]
ENSDARG00000089787	744.739	1.28163	0.41199	9.60851	0.00193678	0.0206266	crebzf	CREB/ATF bZIP transcription factor [Source:ZFIN;Acc:ZDB-GENE-030131-8015]
ENSDARG00000098075	2798.99	1.27912	0.2428	27.548	1.53245e-07	7.43086e-06	sh3bgrl3	SH3 domain binding glutamate-rich protein like 3 [Source:ZFIN;Acc:ZDB-GENE-040426-1059]
ENSDARG00000070623	1322.13	1.2782	0.369947	11.841	0.000579414	0.00809964	med10	mediator complex subunit 10 [Source:ZFIN;Acc:ZDB-GENE-070117-2423]
ENSDARG00000062970	738.08	1.27758	0.403936	9.93686	0.00162002	0.0180012	niban2a	niban apoptosis regulator 2a [Source:ZFIN;Acc:ZDB-GENE-070112-1222]
ENSDARG00000055373	920.238	1.27742	0.350581	13.186	0.000282043	0.00452128	sema3fb	sema domain, immunoglobulin domain (Ig), short basic domain, secreted, (semaphorin) 3Fb [Source:ZFIN;Acc:ZDB-GENE-050513-2]
ENSDARG00000077777	86816.7	1.27545	0.404656	9.85492	0.00169378	0.0186344	tmsb4x	thymosin beta 4 X-linked [Source:ZFIN;Acc:ZDB-GENE-030131-8304]
ENSDARG00000009754	1892.82	1.27176	0.241713	27.4793	1.58786e-07	7.667e-06	zc3h11a	zinc finger CCCH-type containing 11A [Source:ZFIN;Acc:ZDB-GENE-030131-3272]
ENSDARG00000102027	103.908	1.27161	0.41883	9.17992	0.00244685	0.0246287
ENSDARG00000102048	290.572	1.27096	0.292358	18.8099	1.44419e-05	0.000390127	slc25a43	solute carrier family 25 member 43 [Source:ZFIN;Acc:ZDB-GENE-030616-69]
ENSDARG00000063924	79043.4	1.26876	0.416413	9.20928	0.00240792	0.0242857	mt-cyb	cytochrome b, mitochondrial [Source:ZFIN;Acc:ZDB-GENE-011205-17]
ENSDARG00000029473	103.511	1.26547	0.451325	7.80856	0.00519994	0.0436018	gstm.2	glutathione S-transferase mu tandem duplicate 2 [Source:ZFIN;Acc:ZDB-GENE-080218-30]
ENSDARG00000020693	1670.62	1.2605	0.383257	10.7397	0.00104859	0.0128913	sesn1	sestrin 1 [Source:ZFIN;Acc:ZDB-GENE-040718-408]
ENSDARG00000089791	554.519	1.26048	0.278815	20.3194	6.55318e-06	0.000196989	slc25a32a	solute carrier family 25 member 32a [Source:ZFIN;Acc:ZDB-GENE-040426-758]
ENSDARG00000057513	1371.03	1.25938	0.321842	15.2029	9.65548e-05	0.00191481	mdm4	MDM4 regulator of p53 [Source:ZFIN;Acc:ZDB-GENE-030131-6872]
ENSDARG00000008026	483.473	1.25924	0.427416	8.62679	0.00331255	0.0311632	niban2b	niban apoptosis regulator 2b [Source:ZFIN;Acc:ZDB-GENE-030131-6218]
ENSDARG00000070155	10766.6	1.25867	0.444995	7.93774	0.00484143	0.0413939	tuba8l3	tubulin, alpha 8 like 3 [Source:ZFIN;Acc:ZDB-GENE-040801-77]
ENSDARG00000097615	265.674	1.25849	0.428282	8.60282	0.00335643	0.0315	si:ch211-108d22.2	si:ch211-108d22.2 [Source:ZFIN;Acc:ZDB-GENE-131127-97]
ENSDARG00000105142	548.31	1.25438	0.383323	10.6487	0.00110146	0.0133768	tcirg1b	T cell immune regulator 1, ATPase H+ transporting V0 subunit a3b [Source:ZFIN;Acc:ZDB-GENE-040426-2022]
ENSDARG00000042018	455.597	1.25376	0.417141	8.97358	0.00273912	0.0269331	fhl2a	four and a half LIM domains 2a [Source:ZFIN;Acc:ZDB-GENE-040808-49]
ENSDARG00000003520	105.792	1.25259	0.447648	7.79754	0.00523173	0.0437949	tbc1d14	TBC1 domain family, member 14 [Source:ZFIN;Acc:ZDB-GENE-030131-6136]
ENSDARG00000091418	400.496	1.25094	0.409096	9.30342	0.00228727	0.0233159	snx17	sorting nexin 17 [Source:ZFIN;Acc:ZDB-GENE-030131-9475]
ENSDARG00000104676	1549.46	1.24956	0.337821	13.5881	0.000227621	0.00383331	PRKD2	protein kinase D2 [Source:HGNC Symbol;Acc:HGNC:17293]
ENSDARG00000042905	122649	1.24874	0.447648	7.72162	0.00545635	0.0450526	rpl10a	ribosomal protein L10a [Source:ZFIN;Acc:ZDB-GENE-030131-2025]
ENSDARG00000062936	2034.06	1.24695	0.354739	12.2648	0.000461581	0.00672032	ndnf	neuron-derived neurotrophic factor [Source:ZFIN;Acc:ZDB-GENE-030131-207]
ENSDARG00000042933	1476.53	1.24609	0.414406	8.97081	0.00274327	0.0269606	bloc1s6	biogenesis of lysosomal organelles complex-1, subunit 6, pallidin [Source:ZFIN;Acc:ZDB-GENE-070112-1862]
ENSDARG00000099741	210.444	1.24435	0.400706	9.59047	0.0019559	0.0207786
ENSDARG00000011166	919.91	1.24354	0.327621	14.3088	0.00015514	0.00283219	cahz	carbonic anhydrase [Source:ZFIN;Acc:ZDB-GENE-980526-39]
ENSDARG00000059680	13321.4	1.24182	0.31627	15.301	9.16656e-05	0.00183056	fscn1a	fascin actin-bundling protein 1a [Source:ZFIN;Acc:ZDB-GENE-031009-1]
ENSDARG00000075526	333.745	1.2398	0.329359	14.0782	0.000175361	0.00311597	pwwp2a	PWWP domain containing 2A [Source:ZFIN;Acc:ZDB-GENE-131120-4]
ENSDARG00000010721	7829.41	1.23887	0.429712	8.24903	0.00407739	0.0365338	septin6	septin 6 [Source:ZFIN;Acc:ZDB-GENE-030131-1414]
ENSDARG00000035322	823.726	1.23683	0.356336	11.9631	0.000542658	0.00764464	myh7bb	myosin, heavy chain 7B, cardiac muscle, beta b [Source:ZFIN;Acc:ZDB-GENE-090311-5]
ENSDARG00000005652	697.688	1.23658	0.314228	15.393	8.73133e-05	0.00175593	man1a1	mannosidase, alpha, class 1A, member 1 [Source:ZFIN;Acc:ZDB-GENE-041014-321]
ENSDARG00000015557	2067.82	1.23652	0.282589	19.0126	1.29861e-05	0.000355606	zgc:100829	zgc:100829 [Source:ZFIN;Acc:ZDB-GENE-040801-54]
ENSDARG00000004621	1869.78	1.23482	0.444651	7.65914	0.00564856	0.0462575	gpm6ab	glycoprotein M6Ab [Source:ZFIN;Acc:ZDB-GENE-030710-8]
ENSDARG00000074804	155.5	1.2343	0.42974	8.24021	0.00409725	0.0366081	ATXN7	ataxin 7 [Source:HGNC Symbol;Acc:HGNC:10560]
ENSDARG00000078882	879.199	1.23375	0.356321	11.9088	0.00055868	0.0078317	SLC22A31	solute carrier family 22 member 31 [Source:HGNC Symbol;Acc:HGNC:27091]
ENSDARG00000075249	2040.74	1.22992	0.278532	19.3677	1.07817e-05	0.000303131	fam171a2a	family with sequence similarity 171 member A2a [Source:ZFIN;Acc:ZDB-GENE-110606-5]
ENSDARG00000112644	895.692	1.22988	0.338765	13.1001	0.00029528	0.00468465	st6galnac	ST6 (alpha-N-acetyl-neuraminyl-2,3-beta-galactosyl-1,3)-N-acetylgalactosaminide alpha-2,6-sialyltransferase [Source:ZFIN;Acc:ZDB-GENE-050309-58]
ENSDARG00000061140	2959.02	1.22889	0.313197	15.2843	9.24824e-05	0.00184319	colec12	collectin sub-family member 12 [Source:ZFIN;Acc:ZDB-GENE-030131-9807]
ENSDARG00000003027	202.933	1.22816	0.351084	12.1736	0.000484697	0.00698061	scnm1	sodium channel modifier 1 [Source:ZFIN;Acc:ZDB-GENE-030131-415]
ENSDARG00000104039	375.451	1.22753	0.385067	10.0932	0.00148814	0.0167877	errfi1a	ERBB receptor feedback inhibitor 1a [Source:ZFIN;Acc:ZDB-GENE-030131-6256]
ENSDARG00000035719	384.193	1.22653	0.425458	8.24676	0.00408249	0.0365359	arl5c	ADP-ribosylation factor-like 5C [Source:ZFIN;Acc:ZDB-GENE-040426-1866]
ENSDARG00000078546	154.702	1.22462	0.401901	9.24796	0.00235758	0.02387	cars2	cysteinyl-tRNA synthetase 2, mitochondrial [Source:ZFIN;Acc:ZDB-GENE-030131-5564]
ENSDARG00000012002	640.545	1.22446	0.303877	16.1498	5.8525e-05	0.00127442	slc38a7	solute carrier family 38 member 7 [Source:ZFIN;Acc:ZDB-GENE-040801-266]
ENSDARG00000058606	624.068	1.2236	0.375334	10.5643	0.00115295	0.0138333	sik1	salt-inducible kinase 1 [Source:ZFIN;Acc:ZDB-GENE-030131-9446]
ENSDARG00000075253	628.042	1.22271	0.392	9.67384	0.0018691	0.0200878	pik3cb	phosphatidylinositol-4,5-bisphosphate 3-kinase, catalytic subunit beta [Source:ZFIN;Acc:ZDB-GENE-030131-1904]
ENSDARG00000026582	127.77	1.22261	0.438606	7.72432	0.00544818	0.045026	iscub	iron-sulfur cluster assembly enzyme b [Source:ZFIN;Acc:ZDB-GENE-050417-332]
ENSDARG00000010280	1009.92	1.22137	0.326119	13.9347	0.000189272	0.00329661	clasp1a	cytoplasmic linker associated protein 1a [Source:ZFIN;Acc:ZDB-GENE-081104-520]
ENSDARG00000075123	441.074	1.2195	0.336901	13.0329	0.000306061	0.00482124	trafd1	TRAF-type zinc finger domain containing 1 [Source:ZFIN;Acc:ZDB-GENE-070410-43]
ENSDARG00000060184	2527.59	1.21819	0.345921	12.3164	0.000448989	0.00655609	pkn1a	protein kinase N1a [Source:ZFIN;Acc:ZDB-GENE-061207-17]
ENSDARG00000035326	1146.08	1.21812	0.426055	8.11518	0.0043896	0.0384355	nccrp1	P1, F-box associated domain containing [Source:ZFIN;Acc:ZDB-GENE-000210-13]
ENSDARG00000070675	1292.46	1.21726	0.36203	11.2229	0.000807925	0.0104737	fam3a	FAM3 metabolism regulating signaling molecule A [Source:ZFIN;Acc:ZDB-GENE-040426-1772]
ENSDARG00000077785	574.444	1.21525	0.428075	8.01483	0.00463959	0.0400801	atf5b	activating transcription factor 5b [Source:ZFIN;Acc:ZDB-GENE-030131-2637]
ENSDARG00000111747	427.687	1.21246	0.419568	8.28818	0.0039904	0.036029	bloc1s5	biogenesis of lysosomal organelles complex-1, subunit 5, muted [Source:ZFIN;Acc:ZDB-GENE-030131-3502]
ENSDARG00000103253	149.576	1.21155	0.411211	8.67118	0.00323281	0.0306565	zgc:112023	zgc:112023 [Source:ZFIN;Acc:ZDB-GENE-050417-162]
ENSDARG00000018966	310.694	1.20779	0.388975	9.58833	0.00195818	0.0207841	cyb5r1	cytochrome b5 reductase 1 [Source:ZFIN;Acc:ZDB-GENE-030131-8497]
ENSDARG00000061335	1619.98	1.20682	0.437512	7.55689	0.00597811	0.0481477	galnt1	UDP-N-acetyl-alpha-D-galactosamine:polypeptide N-acetylgalactosaminyltransferase 1 [Source:ZFIN;Acc:ZDB-GENE-030131-2360]
ENSDARG00000020164	3383.04	1.20501	0.328335	13.3756	0.000254917	0.00416663	efnb2a	ephrin-B2a [Source:ZFIN;Acc:ZDB-GENE-990415-67]
ENSDARG00000014532	513.102	1.20168	0.354701	11.3933	0.000737103	0.0097323	aida	axin interactor, dorsalization associated [Source:ZFIN;Acc:ZDB-GENE-071126-2]
ENSDARG00000035136	7932.42	1.20066	0.407825	8.60539	0.0033517	0.0314852	selenow1	selenoprotein W, 1 [Source:ZFIN;Acc:ZDB-GENE-030410-5]
ENSDARG00000053857	1681.64	1.19929	0.256889	21.6587	3.25737e-06	0.000106571	ccdc187	coiled-coil domain containing 187 [Source:ZFIN;Acc:ZDB-GENE-070410-81]
ENSDARG00000040362	1857.83	1.19896	0.337126	12.5649	0.000393067	0.00591672	ehd2b	EH-domain containing 2b [Source:ZFIN;Acc:ZDB-GENE-030131-9347]
ENSDARG00000025593	256.569	1.19879	0.352455	11.5321	0.000684029	0.00922746	plekhj1	pleckstrin homology domain containing, family J member 1 [Source:ZFIN;Acc:ZDB-GENE-040426-2480]
ENSDARG00000091215	635.337	1.1981	0.398041	8.99416	0.00270843	0.02667	rpz2	rapunzel 2 [Source:ZFIN;Acc:ZDB-GENE-030131-9071]
ENSDARG00000042684	468.812	1.19805	0.316369	14.2869	0.00015695	0.0028548	serpinc1	serpin peptidase inhibitor, clade C (antithrombin), member 1 [Source:ZFIN;Acc:ZDB-GENE-030131-264]
ENSDARG00000098181	380.499	1.19575	0.370035	10.3657	0.00128379	0.0149901	zgc:113184	zgc:113184 [Source:ZFIN;Acc:ZDB-GENE-050522-9]
ENSDARG00000031891	1028.74	1.19477	0.344678	11.9298	0.000552424	0.00776579	tbx1	T-box transcription factor 1 [Source:ZFIN;Acc:ZDB-GENE-030805-5]
ENSDARG00000007671	353.207	1.19455	0.386896	9.49379	0.00206168	0.0215634	ghrb	growth hormone receptor b [Source:ZFIN;Acc:ZDB-GENE-071119-4]
ENSDARG00000090625	194.123	1.1928	0.425525	7.81327	0.00518641	0.0435615	bcl2l12	BCL2 like 12 [Source:ZFIN;Acc:ZDB-GENE-120215-198]
ENSDARG00000007077	1006.4	1.19267	0.306569	15.0443	0.000105017	0.0020521	ankrd50l	ankyrin repeat domain 50-like [Source:ZFIN;Acc:ZDB-GENE-041008-117]
ENSDARG00000077546	260.269	1.19015	0.354225	11.2532	0.000794857	0.0103583	zdhhc1	zinc finger DHHC-type containing 1 [Source:ZFIN;Acc:ZDB-GENE-130925-1]
ENSDARG00000079977	168.2	1.18928	0.370963	10.263	0.00135722	0.0156555	NHS	NHS actin remodeling regulator [Source:HGNC Symbol;Acc:HGNC:7820]
ENSDARG00000031782	869.634	1.18901	0.391733	9.16101	0.00247226	0.0248344	crybg1a	crystallin beta-gamma domain containing 1a [Source:ZFIN;Acc:ZDB-GENE-041008-100]
ENSDARG00000097057	5910.53	1.18723	0.359031	10.8593	0.000983026	0.0121978	fxyd6l	FXYD domain containing ion transport regulator 6 like [Source:ZFIN;Acc:ZDB-GENE-071205-8]
ENSDARG00000036179	466.722	1.18717	0.256051	21.4012	3.72538e-06	0.000120113	myo1ea	myosin IEa [Source:ZFIN;Acc:ZDB-GENE-030131-5127]
ENSDARG00000006603	1012.64	1.18593	0.347546	11.5674	0.000671189	0.00908273	csrp1a	cysteine and glycine-rich protein 1a [Source:ZFIN;Acc:ZDB-GENE-030909-4]
ENSDARG00000038731	741.537	1.18577	0.392797	9.06487	0.00260568	0.0259013	slc25a36a	solute carrier family 25 member 36a [Source:ZFIN;Acc:ZDB-GENE-040718-415]
ENSDARG00000033738	22945	1.18511	0.320897	13.5444	0.000232985	0.00390391	zgc:153867	zgc:153867 [Source:ZFIN;Acc:ZDB-GENE-030131-9170]
ENSDARG00000016745	1552.69	1.18242	0.302195	15.2164	9.58672e-05	0.00190306	slc35f6	solute carrier family 35 member F6 [Source:ZFIN;Acc:ZDB-GENE-040718-297]
ENSDARG00000014031	294.113	1.18147	0.404705	8.46082	0.00362879	0.033521	abcc2	ATP-binding cassette, sub-family C (CFTR/MRP), member 2 [Source:ZFIN;Acc:ZDB-GENE-040426-1523]
ENSDARG00000018569	466.613	1.17876	0.425579	7.62528	0.00575557	0.0469106	tnfrsf1a	tumor necrosis factor receptor superfamily, member 1a [Source:ZFIN;Acc:ZDB-GENE-040426-2252]
ENSDARG00000074508	499.153	1.17825	0.324743	13.0738	0.00029945	0.00473576
ENSDARG00000052518	1928.49	1.17426	0.273943	18.2573	1.92982e-05	0.000493314	stx4	syntaxin 4 [Source:ZFIN;Acc:ZDB-GENE-030131-2455]
ENSDARG00000054033	1402.82	1.17425	0.424127	7.6129	0.00579522	0.0470538	hoxb1b	homeobox B1b [Source:ZFIN;Acc:ZDB-GENE-980526-290]
ENSDARG00000045542	865.428	1.16755	0.315736	13.5847	0.000228035	0.00383441	lamtor4	late endosomal/lysosomal adaptor, MAPK and MTOR activator 4 [Source:ZFIN;Acc:ZDB-GENE-030131-7438]
ENSDARG00000016016	1889.27	1.1673	0.401932	8.38169	0.00379021	0.0346123	dbnlb	drebrin-like b [Source:ZFIN;Acc:ZDB-GENE-050522-293]
ENSDARG00000056549	1211.34	1.16661	0.24584	22.3941	2.22057e-06	7.64589e-05	vps26a	VPS26, retromer complex component A [Source:ZFIN;Acc:ZDB-GENE-040426-1108]
ENSDARG00000053209	1138.84	1.16595	0.236876	24.089	9.19824e-07	3.55654e-05	smad6a	SMAD family member 6a [Source:ZFIN;Acc:ZDB-GENE-011015-1]
ENSDARG00000100677	397.253	1.16592	0.270234	18.5338	1.66919e-05	0.000439619	tmem205	transmembrane protein 205 [Source:ZFIN;Acc:ZDB-GENE-070112-1692]
ENSDARG00000079366	1103.1	1.16526	0.380394	9.32821	0.00225653	0.023085	ppp1r9ba	protein phosphatase 1, regulatory subunit 9Ba [Source:ZFIN;Acc:ZDB-GENE-091006-1]
ENSDARG00000011770	601.536	1.16153	0.294905	15.4432	8.50234e-05	0.00172375	dhrs12	dehydrogenase/reductase (SDR family) member 12 [Source:ZFIN;Acc:ZDB-GENE-060929-1134]
ENSDARG00000034817	377.935	1.16009	0.420445	7.56729	0.00594372	0.0479673	asah1b	N-acylsphingosine amidohydrolase (acid ceramidase) 1b [Source:ZFIN;Acc:ZDB-GENE-040426-1512]
ENSDARG00000061013	2083.84	1.15972	0.354824	10.6161	0.00112107	0.0135408	ankfy1	ankyrin repeat and FYVE domain containing 1 [Source:ZFIN;Acc:ZDB-GENE-041222-1]
ENSDARG00000014793	4003.53	1.15694	0.323656	12.6963	0.000366385	0.00557384	ehd1b	EH-domain containing 1b [Source:ZFIN;Acc:ZDB-GENE-030131-2069]
ENSDARG00000035175	1692.56	1.15547	0.299936	14.751	0.000122685	0.00234014	schip1	schwannomin interacting protein 1 [Source:ZFIN;Acc:ZDB-GENE-050417-466]
ENSDARG00000044625	1620.88	1.15515	0.24965	21.2731	3.98278e-06	0.000126979	pcf11	PCF11 cleavage and polyadenylation factor subunit [Source:ZFIN;Acc:ZDB-GENE-041114-175]
ENSDARG00000034268	3174.82	1.15463	0.230652	24.9052	6.02208e-07	2.46683e-05	slit3	slit homolog 3 (Drosophila) [Source:ZFIN;Acc:ZDB-GENE-010306-4]
ENSDARG00000056078	913.063	1.1546	0.298243	14.8985	0.000113454	0.00219549	rftn2	raftlin family member 2 [Source:ZFIN;Acc:ZDB-GENE-040426-2760]
ENSDARG00000058425	798.321	1.14967	0.389226	8.66562	0.0032427	0.0307181	rab35b	RAB35, member RAS oncogene family b [Source:ZFIN;Acc:ZDB-GENE-040801-62]
ENSDARG00000022970	685.789	1.14854	0.303319	14.2623	0.000159017	0.00287669	tm9sf1	transmembrane 9 superfamily member 1 [Source:ZFIN;Acc:ZDB-GENE-040801-64]
ENSDARG00000030012	1633.29	1.1453	0.295023	14.9822	0.000108528	0.00211244	lrrfip1a	leucine rich repeat (in FLII) interacting protein 1a [Source:ZFIN;Acc:ZDB-GENE-030131-99]
ENSDARG00000040526	931.752	1.14434	0.281509	16.4271	5.05568e-05	0.00112292	s1pr5a	sphingosine-1-phosphate receptor 5a [Source:ZFIN;Acc:ZDB-GENE-041114-188]
ENSDARG00000075369	2337.37	1.14389	0.265937	18.3888	1.80118e-05	0.000466999	nck1b	NCK adaptor protein 1b [Source:ZFIN;Acc:ZDB-GENE-090317-1]
ENSDARG00000027595	1126.55	1.14375	0.310392	13.489	0.000239963	0.00398179	selenot1b	selenoprotein T, 1b [Source:ZFIN;Acc:ZDB-GENE-030411-1]
ENSDARG00000035569	441.96	1.14361	0.310571	13.4969	0.000238958	0.00397072	cyp1d1	cytochrome P450, family 1, subfamily D, polypeptide 1 [Source:ZFIN;Acc:ZDB-GENE-041114-179]
ENSDARG00000055991	1286.75	1.14256	0.387129	8.65966	0.00325331	0.0307634	hmbsb	hydroxymethylbilane synthase, b [Source:ZFIN;Acc:ZDB-GENE-050522-491]
ENSDARG00000079731	882.74	1.14175	0.260208	19.1606	1.20171e-05	0.000333179	kif13ba	kinesin family member 13Ba [Source:ZFIN;Acc:ZDB-GENE-070521-1]
ENSDARG00000039892	206.362	1.13996	0.367109	9.58712	0.00195947	0.0207841	gnpnat1	glucosamine-phosphate N-acetyltransferase 1 [Source:ZFIN;Acc:ZDB-GENE-050522-450]
ENSDARG00000055713	169.53	1.13761	0.415409	7.48257	0.0062299	0.0497546	fmnl1a	formin-like 1a [Source:ZFIN;Acc:ZDB-GENE-120215-83]
ENSDARG00000058000	986.487	1.13521	0.361536	9.80516	0.00174023	0.0190719	cep350	centrosomal protein 350 [Source:ZFIN;Acc:ZDB-GENE-030131-6975]
ENSDARG00000040971	1572.33	1.13469	0.41328	7.48913	0.00620727	0.0496042	zgc:92606	zgc:92606 [Source:ZFIN;Acc:ZDB-GENE-040718-462]
ENSDARG00000036974	190.757	1.13359	0.379868	8.8504	0.00293024	0.0284762	ripply3	ripply transcriptional repressor 3 [Source:ZFIN;Acc:ZDB-GENE-060113-3]
ENSDARG00000010155	1376.01	1.13311	0.379382	8.86708	0.00290359	0.0283412	abi1a	abl-interactor 1a [Source:ZFIN;Acc:ZDB-GENE-040426-1701]
ENSDARG00000041869	834.335	1.13303	0.323476	12.2093	0.000475509	0.006883	tnfrsf19	tumor necrosis factor receptor superfamily, member 19 [Source:ZFIN;Acc:ZDB-GENE-030131-6760]
ENSDARG00000100072	371.705	1.13126	0.275562	16.7974	4.15897e-05	0.000955646	mgrn1a	mahogunin, ring finger 1a [Source:ZFIN;Acc:ZDB-GENE-030131-6192]
ENSDARG00000030608	380.174	1.13062	0.274787	16.8421	4.06219e-05	0.00093768	rhogd	ras homolog gene family, member Gd [Source:ZFIN;Acc:ZDB-GENE-040426-1504]
ENSDARG00000095774	765.225	1.12708	0.359644	9.76543	0.00177824	0.0194034	emd	emerin [Source:ZFIN;Acc:ZDB-GENE-070501-2]
ENSDARG00000038446	2465.42	1.12706	0.280027	16.1055	5.99111e-05	0.00129753	nrp2b	neuropilin 2b [Source:ZFIN;Acc:ZDB-GENE-040611-3]
ENSDARG00000091576	133.568	1.12302	0.407263	7.58377	0.0058896	0.0476845	tmem216	transmembrane protein 216 [Source:ZFIN;Acc:ZDB-GENE-100818-1]
ENSDARG00000021004	388.014	1.12297	0.361944	9.56918	0.00197871	0.0209282	c5	complement component 5 [Source:ZFIN;Acc:ZDB-GENE-120510-2]
ENSDARG00000076742	1725.75	1.12109	0.260439	18.4305	1.76218e-05	0.000458074	cyth1a	cytohesin 1a [Source:ZFIN;Acc:ZDB-GENE-030131-657]
ENSDARG00000008238	188.867	1.1185	0.342886	10.623	0.00111687	0.0135147	manba	mannosidase, beta A, lysosomal [Source:ZFIN;Acc:ZDB-GENE-040426-721]
ENSDARG00000075437	1330.86	1.11788	0.302374	13.5957	0.000226708	0.00382438	shc1	SHC (Src homology 2 domain containing) transforming protein 1 [Source:ZFIN;Acc:ZDB-GENE-030131-2538]
ENSDARG00000055075	1898.86	1.11632	0.405591	7.52955	0.00606951	0.0487634	svila	supervillin a [Source:ZFIN;Acc:ZDB-GENE-990706-5]
ENSDARG00000100529	932.918	1.11562	0.343853	10.4735	0.00121102	0.0143608	sh3bp5a	SH3-domain binding protein 5a (BTK-associated) [Source:ZFIN;Acc:ZDB-GENE-111111-2]
ENSDARG00000069290	613.02	1.11282	0.345086	10.3386	0.00130277	0.0151497	bida	BH3 interacting domain death agonist [Source:ZFIN;Acc:ZDB-GENE-050419-35]
ENSDARG00000103472	1688.43	1.11142	0.393158	7.9411	0.00483245	0.0413591	nedd8l	NEDD8 ubiquitin like modifier, like [Source:ZFIN;Acc:ZDB-GENE-040718-295]
ENSDARG00000071548	821.277	1.11121	0.304747	13.2347	0.000274812	0.00442667	josd1	Josephin domain containing 1 [Source:ZFIN;Acc:ZDB-GENE-060929-260]
ENSDARG00000003512	428.488	1.10967	0.290503	14.5424	0.000137037	0.00256256	anks1b	ankyrin repeat and sterile alpha motif domain containing 1B [Source:ZFIN;Acc:ZDB-GENE-041210-349]
ENSDARG00000098497	398.889	1.10832	0.35436	9.72278	0.00181998	0.0197193	hrasa	HRas proto-oncogene, GTPase a [Source:ZFIN;Acc:ZDB-GENE-050417-95]
ENSDARG00000101750	324.04	1.10727	0.391392	7.97554	0.00474136	0.040748	si:ch211-196p9.1	si:ch211-196p9.1 [Source:ZFIN;Acc:ZDB-GENE-141216-207]
ENSDARG00000103308	212.245	1.10722	0.388565	8.07276	0.00449355	0.0391399	mst1	macrophage stimulating 1 [Source:ZFIN;Acc:ZDB-GENE-020806-3]
ENSDARG00000058734	2290.88	1.10693	0.3928	7.8936	0.004961	0.0421284	prdx1	peroxiredoxin 1 [Source:ZFIN;Acc:ZDB-GENE-050320-35]
ENSDARG00000010953	165.361	1.10478	0.39445	7.81688	0.00517605	0.043511	ndel1a	nudE neurodevelopment protein 1-like 1a [Source:ZFIN;Acc:ZDB-GENE-040115-2]
ENSDARG00000008859	312.01	1.10342	0.322083	11.6814	0.000631282	0.00866572	mylipa	myosin regulatory light chain interacting protein a [Source:ZFIN;Acc:ZDB-GENE-030131-7831]
ENSDARG00000043279	304.067	1.10311	0.388659	8.00767	0.00465796	0.0402214	aqp12	aquaporin 12 [Source:ZFIN;Acc:ZDB-GENE-040718-310]
ENSDARG00000023712	271.497	1.10272	0.314338	12.2713	0.00045999	0.00670203	mao	monoamine oxidase [Source:ZFIN;Acc:ZDB-GENE-040329-3]
ENSDARG00000061654	676.522	1.10096	0.280007	15.3899	8.74567e-05	0.00175704	wwc3	WWC family member 3 [Source:ZFIN;Acc:ZDB-GENE-070209-229]
ENSDARG00000053864	558.872	1.1005	0.33195	10.9466	0.000937744	0.011797	mideasb	mitotic deacetylase associated SANT domain protein b [Source:ZFIN;Acc:ZDB-GENE-131121-13]
ENSDARG00000077828	242.591	1.09945	0.356139	9.49854	0.00205635	0.021533	SLC29A3	solute carrier family 29 member 3 [Source:HGNC Symbol;Acc:HGNC:23096]
ENSDARG00000007180	480.005	1.09871	0.335987	10.6519	0.00109955	0.0133698	slc30a4	solute carrier family 30 member 4 [Source:ZFIN;Acc:ZDB-GENE-040426-1408]
ENSDARG00000076962	438.231	1.09657	0.351071	9.71976	0.00182297	0.0197193	gdpd5b	glycerophosphodiester phosphodiesterase domain containing 5b [Source:ZFIN;Acc:ZDB-GENE-030131-6028]
ENSDARG00000078888	1989.51	1.09418	0.340262	10.2854	0.00134086	0.0155115	iqgap1	IQ motif containing GTPase activating protein 1 [Source:ZFIN;Acc:ZDB-GENE-050809-24]
ENSDARG00000077950	1252.69	1.09306	0.276655	15.5301	8.12038e-05	0.00165639	tor1	torsin family 1 [Source:ZFIN;Acc:ZDB-GENE-080917-50]
ENSDARG00000058133	945.465	1.08828	0.289571	14.0528	0.000177748	0.00313886	foxd2	forkhead box D2 [Source:ZFIN;Acc:ZDB-GENE-980605-6]
ENSDARG00000040917	1449.03	1.08755	0.281526	14.8422	0.000116888	0.00225541	cbfb	core-binding factor subunit beta [Source:ZFIN;Acc:ZDB-GENE-980526-440]
ENSDARG00000002790	14008.5	1.08671	0.348849	9.64729	0.00189631	0.020293	ap2m1a	adaptor related protein complex 2 subunit mu 1a [Source:ZFIN;Acc:ZDB-GENE-030131-9784]
ENSDARG00000054937	827.497	1.08599	0.381537	8.05215	0.00454497	0.0394915	badb	BCL2 associated agonist of cell death b [Source:ZFIN;Acc:ZDB-GENE-000616-1]
ENSDARG00000042989	642.363	1.07752	0.363956	8.73233	0.00312616	0.0299148	si:dkeyp-84f3.5	si:dkeyp-84f3.5 [Source:ZFIN;Acc:ZDB-GENE-050208-162]
ENSDARG00000042341	518.12	1.07432	0.367473	8.51304	0.00352611	0.0327541	tmem251	transmembrane protein 251 [Source:ZFIN;Acc:ZDB-GENE-041001-121]
ENSDARG00000076362	215.823	1.07426	0.38725	7.65702	0.00565518	0.0462755	tmem260	transmembrane protein 260 [Source:ZFIN;Acc:ZDB-GENE-030131-4198]
ENSDARG00000075536	1850.44	1.07408	0.34855	9.4484	0.00211333	0.02198	cpne1	copine I [Source:ZFIN;Acc:ZDB-GENE-030131-3562]
ENSDARG00000058062	2198.84	1.06864	0.349803	9.28061	0.00231592	0.023536	magt1	magnesium transporter 1 [Source:ZFIN;Acc:ZDB-GENE-030131-3667]
ENSDARG00000055124	2184.12	1.06633	0.309655	11.7943	0.000594123	0.00824186	ccnl1a	cyclin L1a [Source:ZFIN;Acc:ZDB-GENE-050419-206]
ENSDARG00000075024	918.86	1.06613	0.313722	11.4981	0.000696679	0.00931546
ENSDARG00000016263	1021.38	1.06607	0.257747	17.0262	3.68678e-05	0.000867045	zdhhc5a	zinc finger DHHC-type palmitoyltransferase 5a [Source:ZFIN;Acc:ZDB-GENE-090312-92]
ENSDARG00000042522	874.883	1.06579	0.377164	7.94195	0.00483019	0.0413591	katnbl1	katanin p80 subunit B-like 1 [Source:ZFIN;Acc:ZDB-GENE-030131-4155]
ENSDARG00000035389	764.894	1.0583	0.336305	9.86036	0.00168878	0.0185896	fcho2	FCH and mu domain containing endocytic adaptor 2 [Source:ZFIN;Acc:ZDB-GENE-050522-228]
ENSDARG00000041199	466.06	1.05589	0.308127	11.6884	0.000628898	0.00864033	alg12	ALG12 alpha-1,6-mannosyltransferase [Source:ZFIN;Acc:ZDB-GENE-041210-295]
ENSDARG00000040453	401.634	1.0522	0.320171	10.7467	0.00104463	0.0128585	wdfy2	WD repeat and FYVE domain containing 2 [Source:ZFIN;Acc:ZDB-GENE-041111-211]
ENSDARG00000003584	524.504	1.04867	0.287301	13.2553	0.000271808	0.00438889	pla2g7	phospholipase A2, group VII (platelet-activating factor acetylhydrolase, plasma) [Source:ZFIN;Acc:ZDB-GENE-040426-2248]
ENSDARG00000038442	2142.22	1.04223	0.341227	9.28102	0.00231541	0.023536	plcg1	phospholipase C, gamma 1 [Source:ZFIN;Acc:ZDB-GENE-030421-3]
ENSDARG00000004094	3056.25	1.03996	0.294338	12.4201	0.000424743	0.00626614	acsbg2	acyl-CoA synthetase bubblegum family member 2 [Source:ZFIN;Acc:ZDB-GENE-030131-7099]
ENSDARG00000044251	969.587	1.03443	0.327457	9.93295	0.00162346	0.0180294	rasgef1bb	RasGEF domain family, member 1Bb [Source:ZFIN;Acc:ZDB-GENE-040801-220]
ENSDARG00000104225	733.836	1.03097	0.288121	12.7473	0.00035653	0.00546134	ndel1b	nudE neurodevelopment protein 1-like 1b [Source:ZFIN;Acc:ZDB-GENE-030131-5889]
ENSDARG00000018165	791.537	1.02673	0.368706	7.72471	0.00544701	0.045026	depdc1a	DEP domain containing 1a [Source:ZFIN;Acc:ZDB-GENE-030131-9827]
ENSDARG00000074471	517.506	1.02633	0.36274	7.97443	0.00474428	0.0407556	vps39	VPS39 subunit of HOPS complex [Source:ZFIN;Acc:ZDB-GENE-080530-2]
ENSDARG00000002332	847.844	1.02558	0.356561	8.23967	0.00409846	0.0366081	frmd6	FERM domain containing 6 [Source:ZFIN;Acc:ZDB-GENE-050522-354]
ENSDARG00000038139	447.18	1.02	0.355909	8.18294	0.00422863	0.0373697	pdgfbb	platelet-derived growth factor beta polypeptide b [Source:ZFIN;Acc:ZDB-GENE-131121-332]
ENSDARG00000062695	361.19	1.01544	0.295944	11.723	0.000617326	0.00851058	ccdc126	coiled-coil domain containing 126 [Source:ZFIN;Acc:ZDB-GENE-060503-11]
ENSDARG00000103026	650.168	1.01344	0.269031	14.13	0.000170597	0.00303401	p3h2	prolyl 3-hydroxylase 2 [Source:ZFIN;Acc:ZDB-GENE-061207-44]
ENSDARG00000055502	708.851	1.01327	0.343862	8.65277	0.00326565	0.0308566	cicb	capicua transcriptional repressor b [Source:ZFIN;Acc:ZDB-GENE-030131-1966]
ENSDARG00000056986	606.622	1.01275	0.27647	13.3659	0.000256245	0.00418491	dact2	dishevelled-binding antagonist of beta-catenin 2 [Source:ZFIN;Acc:ZDB-GENE-030131-9975]
ENSDARG00000007597	486.926	1.01264	0.323513	9.75619	0.0017872	0.0194799	bloc1s4	biogenesis of lysosomal organelles complex-1, subunit 4, cappuccino [Source:ZFIN;Acc:ZDB-GENE-040801-215]
ENSDARG00000100376	764.679	1.01125	0.245929	16.8432	4.05979e-05	0.00093768	amdhd2	amidohydrolase domain containing 2 [Source:ZFIN;Acc:ZDB-GENE-040426-1871]
ENSDARG00000041623	709.624	1.01063	0.364837	7.63739	0.00571705	0.0466465	mt2	metallothionein 2 [Source:ZFIN;Acc:ZDB-GENE-030131-4174]
ENSDARG00000086421	743.306	1.01052	0.308328	10.689	0.00107773	0.0131847	si:ch211-212k18.8	si:ch211-212k18.8 [Source:ZFIN;Acc:ZDB-GENE-041111-14]
ENSDARG00000059404	217.093	1.00641	0.306705	10.7326	0.00105263	0.0129331	rab43	RAB43, member RAS oncogene family [Source:ZFIN;Acc:ZDB-GENE-060825-25]
ENSDARG00000007603	625.236	1.00493	0.338416	8.78694	0.00303394	0.0292282	stxbp2	syntaxin binding protein 2 [Source:ZFIN;Acc:ZDB-GENE-040426-2482]
ENSDARG00000039997	1797.93	1.00337	0.291893	11.7626	0.000604327	0.00835443	ptp4a3a	protein tyrosine phosphatase 4A3a [Source:ZFIN;Acc:ZDB-GENE-040426-2220]
ENSDARG00000015224	1550.66	1.00086	0.2903	11.8369	0.000580673	0.0081108	cd2ap	CD2-associated protein [Source:ZFIN;Acc:ZDB-GENE-030131-8078]
ENSDARG00000058868	2354.37	1.00008	0.354368	7.92895	0.00486501	0.0414719	apc	APC regulator of WNT signaling pathway [Source:ZFIN;Acc:ZDB-GENE-031112-7]
ENSDARG00000076779	1349.04	0.998658	0.295419	11.3793	0.00074268	0.00978654	fam13b	family with sequence similarity 13 member B [Source:ZFIN;Acc:ZDB-GENE-030131-4913]
ENSDARG00000032627	325.824	0.995612	0.342587	8.42951	0.00369181	0.0339307	scyl2	SCY1 like pseudokinase 2 [Source:ZFIN;Acc:ZDB-GENE-041210-205]
ENSDARG00000070917	268.528	0.98629	0.333601	8.71373	0.00315823	0.0301064	kitlga	kit ligand a [Source:ZFIN;Acc:ZDB-GENE-070424-1]
ENSDARG00000079355	313.349	0.98378	0.342239	8.23108	0.00411791	0.0367323	flrt2	fibronectin leucine rich transmembrane protein 2 [Source:ZFIN;Acc:ZDB-GENE-070705-267]
ENSDARG00000051955	634.916	0.98179	0.352063	7.7506	0.00536947	0.0445439	brms1	BRMS1 transcriptional repressor and anoikis regulator [Source:ZFIN;Acc:ZDB-GENE-030616-596]
ENSDARG00000008142	1599.37	0.979069	0.221427	19.4699	1.02198e-05	0.000289777	stxbp3	syntaxin binding protein 3 [Source:ZFIN;Acc:ZDB-GENE-040426-2833]
ENSDARG00000020984	866.02	0.977751	0.255218	14.6144	0.000131904	0.00249221	slc16a10	solute carrier family 16 member 10 [Source:ZFIN;Acc:ZDB-GENE-040724-214]
ENSDARG00000101626	1454.17	0.976226	0.26282	13.7355	0.000210438	0.00358319	arf6b	ADP-ribosylation factor 6b [Source:ZFIN;Acc:ZDB-GENE-030131-9056]
ENSDARG00000054539	1086.01	0.974125	0.325755	8.90806	0.00283914	0.0277392	lrp10	low density lipoprotein receptor-related protein 10 [Source:ZFIN;Acc:ZDB-GENE-140418-2]
ENSDARG00000079009	1033.5	0.973994	0.281969	11.8827	0.000566587	0.00793495	abca1b	ATP-binding cassette, sub-family A (ABC1), member 1B [Source:ZFIN;Acc:ZDB-GENE-030131-9826]
ENSDARG00000079145	493.351	0.973372	0.263951	13.5481	0.000232529	0.00390282
ENSDARG00000061591	495.833	0.971249	0.314183	9.51247	0.00204081	0.0214038	abcb10	ATP-binding cassette, sub-family B (MDR/TAP), member 10 [Source:ZFIN;Acc:ZDB-GENE-040525-2]
ENSDARG00000013528	495.886	0.969989	0.288281	11.2764	0.000784988	0.0102763	mcm9	minichromosome maintenance 9 homologous recombination repair factor [Source:ZFIN;Acc:ZDB-GENE-041014-310]
ENSDARG00000079463	417.697	0.96792	0.303048	10.1619	0.00143376	0.0163332	man2b2	mannosidase, alpha, class 2B, member 2 [Source:ZFIN;Acc:ZDB-GENE-140106-166]
ENSDARG00000036994	487.066	0.960309	0.296703	10.4381	0.00123444	0.0145756	tbc1d16	TBC1 domain family, member 16 [Source:ZFIN;Acc:ZDB-GENE-041010-179]
ENSDARG00000101849	1172.62	0.959541	0.264392	13.1259	0.000291249	0.00464279	adipor2	adiponectin receptor 2 [Source:ZFIN;Acc:ZDB-GENE-041210-60]
ENSDARG00000018312	797.189	0.959339	0.348363	7.55346	0.00598951	0.04822	rell1	RELT like 1 [Source:ZFIN;Acc:ZDB-GENE-161213-2]
ENSDARG00000074599	594.171	0.959254	0.341855	7.84262	0.00510285	0.0430586	FRMD4B	FERM domain containing 4B [Source:HGNC Symbol;Acc:HGNC:24886]
ENSDARG00000074270	514.603	0.958463	0.323164	8.77377	0.00305593	0.0293834	si:ch211-214e3.5	si:ch211-214e3.5 [Source:ZFIN;Acc:ZDB-GENE-050208-19]
ENSDARG00000087243	1975.26	0.954333	0.255911	13.8484	0.000198163	0.00339733	RAB7A	zgc:100918 [Source:ZFIN;Acc:ZDB-GENE-040927-2]
ENSDARG00000076689	486.812	0.954035	0.32339	8.68507	0.00320827	0.0304816
ENSDARG00000037967	1555.55	0.949614	0.297506	10.1412	0.00144994	0.0164643	si:dkey-16l2.16	si:dkey-16l2.16 [Source:ZFIN;Acc:ZDB-GENE-141219-36]
ENSDARG00000020053	1931.07	0.946642	0.212078	19.8502	8.37541e-06	0.000243992	nkd1	NKD inhibitor of WNT signaling pathway 1 [Source:ZFIN;Acc:ZDB-GENE-061108-3]
ENSDARG00000026865	2813.72	0.946202	0.335299	7.92709	0.00487	0.0414967	fam107b	family with sequence similarity 107 member B [Source:ZFIN;Acc:ZDB-GENE-031030-12]
ENSDARG00000057249	1920.4	0.94446	0.325952	8.363	0.00382937	0.0348743	zmynd11	zinc finger, MYND-type containing 11 [Source:ZFIN;Acc:ZDB-GENE-050522-301]
ENSDARG00000079312	590.137	0.943857	0.318663	8.74717	0.00310082	0.0297578	KMT2C	lysine methyltransferase 2C [Source:HGNC Symbol;Acc:HGNC:13726]
ENSDARG00000008966	704.271	0.943312	0.303951	9.59015	0.00195624	0.0207786	tbl1xr1b	TBL1X/Y related 1b [Source:ZFIN;Acc:ZDB-GENE-040426-1192]
ENSDARG00000096433	636.982	0.942773	0.337311	7.78498	0.00526825	0.0440085
ENSDARG00000062178	1200.57	0.938873	0.265871	12.4213	0.00042446	0.00626614	ripor1	RHO family interacting cell polarization regulator 1 [Source:ZFIN;Acc:ZDB-GENE-050420-32]
ENSDARG00000039142	4698.65	0.938782	0.296618	9.97555	0.00158633	0.0176957	arpc5a	actin related protein 2/3 complex, subunit 5A [Source:ZFIN;Acc:ZDB-GENE-030131-8448]
ENSDARG00000070538	1051.4	0.936177	0.327448	8.14542	0.004317	0.0379827	hey1	hes-related family bHLH transcription factor with YRPW motif 1 [Source:ZFIN;Acc:ZDB-GENE-000607-70]
ENSDARG00000019236	1303.94	0.936104	0.341262	7.4939	0.00619083	0.0495019	gsr	glutathione reductase [Source:ZFIN;Acc:ZDB-GENE-050522-116]
ENSDARG00000021991	3312.16	0.933137	0.306228	9.24857	0.0023568	0.02387	erlin1	ER lipid raft associated 1 [Source:ZFIN;Acc:ZDB-GENE-050327-13]
ENSDARG00000045824	1104.6	0.932879	0.30361	9.39928	0.0021707	0.0223903	zgc:101783	zgc:101783 [Source:ZFIN;Acc:ZDB-GENE-040912-48]
ENSDARG00000027491	574.39	0.931964	0.280796	10.9777	0.000922124	0.0116372	uros	uroporphyrinogen III synthase [Source:ZFIN;Acc:ZDB-GENE-040323-2]
ENSDARG00000038064	535.042	0.931959	0.314616	8.74202	0.00310961	0.0298134	chmp3	charged multivesicular body protein 3 [Source:ZFIN;Acc:ZDB-GENE-040426-2600]
ENSDARG00000060841	925.624	0.925957	0.233392	15.6958	7.43901e-05	0.0015458	pik3c2a	phosphatidylinositol-4-phosphate 3-kinase, catalytic subunit type 2 alpha [Source:ZFIN;Acc:ZDB-GENE-030328-39]
ENSDARG00000086471	524.663	0.925948	0.256103	13.0231	0.000307666	0.00484271	pkig	protein kinase (cAMP-dependent, catalytic) inhibitor gamma [Source:ZFIN;Acc:ZDB-GENE-050302-97]
ENSDARG00000054319	234.694	0.920828	0.334238	7.56525	0.00595044	0.0479748	oxct1b	3-oxoacid CoA transferase 1b [Source:ZFIN;Acc:ZDB-GENE-060929-212]
ENSDARG00000014085	550.255	0.91338	0.323797	7.93282	0.00485461	0.0414539	atp6v1e1a	ATPase H+ transporting V1 subunit E1a [Source:ZFIN;Acc:ZDB-GENE-041212-51]
ENSDARG00000099631	797.368	0.912898	0.315389	8.3562	0.00384373	0.0349653	cmtm6	CKLF-like MARVEL transmembrane domain containing 6 [Source:ZFIN;Acc:ZDB-GENE-030729-15]
ENSDARG00000101115	221.797	0.911482	0.32424	7.8738	0.00501562	0.04252	med30	mediator complex subunit 30 [Source:ZFIN;Acc:ZDB-GENE-040426-1676]
ENSDARG00000075349	859.91	0.911341	0.304249	8.9454	0.00278169	0.0272846
ENSDARG00000017244	786.462	0.906603	0.300291	9.08837	0.0025724	0.0256342	chd6	chromodomain helicase DNA binding protein 6 [Source:ZFIN;Acc:ZDB-GENE-130530-559]
ENSDARG00000015199	895.756	0.905608	0.316741	8.15047	0.00430501	0.0379106	cblb	Cbl proto-oncogene B, E3 ubiquitin protein ligase [Source:ZFIN;Acc:ZDB-GENE-030616-417]
ENSDARG00000055115	930.319	0.905102	0.32837	7.57229	0.00592723	0.0478535	dtnbp1a	dystrobrevin binding protein 1a [Source:ZFIN;Acc:ZDB-GENE-040426-1036]
ENSDARG00000098946	1799.03	0.896483	0.305708	8.56663	0.0034238	0.032042	pald1a	phosphatase domain containing paladin 1a [Source:ZFIN;Acc:ZDB-GENE-030804-26]
ENSDARG00000044345	4289.68	0.894054	0.265897	11.2615	0.000791307	0.0103338	cyfip1	cytoplasmic FMR1 interacting protein 1 [Source:ZFIN;Acc:ZDB-GENE-030131-8557]
ENSDARG00000102320	1948.02	0.89201	0.288969	9.49218	0.00206349	0.0215634	mob1a	MOB kinase activator 1A [Source:ZFIN;Acc:ZDB-GENE-030131-6506]
ENSDARG00000067713	780.938	0.891077	0.275597	10.4203	0.00124635	0.014647	snx18a	sorting nexin 18a [Source:ZFIN;Acc:ZDB-GENE-070705-339]
ENSDARG00000098874	1228.63	0.890369	0.286791	9.60896	0.0019363	0.0206266	exoc6b	exocyst complex component 6B [Source:ZFIN;Acc:ZDB-GENE-060929-132]
ENSDARG00000068868	958.284	0.890177	0.278898	10.158	0.00143675	0.0163557	nap1l4b	nucleosome assembly protein 1-like 4b [Source:ZFIN;Acc:ZDB-GENE-041114-168]
ENSDARG00000020625	1464.91	0.885811	0.315985	7.83416	0.00512681	0.0431879	jak1	Janus kinase 1 [Source:ZFIN;Acc:ZDB-GENE-980526-142]
ENSDARG00000061525	1483.27	0.881101	0.244777	12.9179	0.000325457	0.00507084	slka	STE20-like kinase a [Source:ZFIN;Acc:ZDB-GENE-050411-66]
ENSDARG00000008568	1146.34	0.879709	0.294101	8.91671	0.00282573	0.0276217	slc25a24	solute carrier family 25 member 24 [Source:ZFIN;Acc:ZDB-GENE-040912-183]
ENSDARG00000102987	364.002	0.877975	0.301317	8.47568	0.00359926	0.0333036	capn7	calpain 7 [Source:ZFIN;Acc:ZDB-GENE-111111-1]
ENSDARG00000006924	529.706	0.877969	0.274496	10.202	0.00140289	0.0160756	fbxo38	F-box protein 38 [Source:ZFIN;Acc:ZDB-GENE-030131-2797]
ENSDARG00000055786	967.252	0.875623	0.257978	11.4897	0.000699835	0.00933892	prss23	serine protease 23 [Source:ZFIN;Acc:ZDB-GENE-030131-9149]
ENSDARG00000099960	591.029	0.872887	0.303286	8.2512	0.00407252	0.0365229	elovl1a	ELOVL fatty acid elongase 1a [Source:ZFIN;Acc:ZDB-GENE-041010-66]
ENSDARG00000114695	659.127	0.872415	0.245666	12.5774	0.000390431	0.00588591	hmox2a	heme oxygenase 2a [Source:ZFIN;Acc:ZDB-GENE-040914-13]
ENSDARG00000028058	496.393	0.868314	0.277598	9.76017	0.00178333	0.0194483	traf6	TNF receptor-associated factor 6 [Source:ZFIN;Acc:ZDB-GENE-030131-5735]
ENSDARG00000029663	5965.31	0.865647	0.262115	10.8675	0.000978682	0.012159	rab1ab	RAB1A, member RAS oncogene family b [Source:ZFIN;Acc:ZDB-GENE-030616-564]
ENSDARG00000052928	4769.06	0.858941	0.242884	12.4605	0.00041565	0.00617299	arf6a	ADP-ribosylation factor 6a [Source:ZFIN;Acc:ZDB-GENE-030131-8007]
ENSDARG00000105185	1190.4	0.857273	0.288148	8.8181	0.00298257	0.028827	snx7	sorting nexin 7 [Source:ZFIN;Acc:ZDB-GENE-040704-77]
ENSDARG00000026845	7036.37	0.854759	0.294184	8.4125	0.00372649	0.0341866	rhoaa	ras homolog gene family, member Aa [Source:ZFIN;Acc:ZDB-GENE-040426-2150]
ENSDARG00000017115	986.4	0.850978	0.247787	11.7629	0.000604225	0.00835443	kctd10	potassium channel tetramerization domain containing 10 [Source:ZFIN;Acc:ZDB-GENE-040426-2843]
ENSDARG00000010279	986.529	0.846911	0.29773	8.06524	0.00451225	0.0392344	scamp2	secretory carrier membrane protein 2 [Source:ZFIN;Acc:ZDB-GENE-040426-2702]
ENSDARG00000021647	2679.22	0.839287	0.203412	16.9685	3.8005e-05	0.00089169	gnai1	guanine nucleotide binding protein (G protein), alpha inhibiting activity polypeptide 1 [Source:ZFIN;Acc:ZDB-GENE-040426-1310]
ENSDARG00000063292	3750.86	0.839111	0.262571	10.1783	0.00142106	0.0162326	ssuh2rs1	ssu-2 homolog, related sequence 1 [Source:ZFIN;Acc:ZDB-GENE-060929-994]
ENSDARG00000070161	4649.45	0.836465	0.283872	8.65243	0.00326626	0.0308566	vamp3	vesicle-associated membrane protein 3 (cellubrevin) [Source:ZFIN;Acc:ZDB-GENE-040625-45]
ENSDARG00000003328	361.491	0.829145	0.266005	9.7048	0.00183787	0.0198375	slf2	SMC5-SMC6 complex localization factor 2 [Source:ZFIN;Acc:ZDB-GENE-081107-61]
ENSDARG00000088440	932.655	0.82436	0.255409	10.3852	0.00127031	0.0148741	ssh2a	slingshot protein phosphatase 2a [Source:ZFIN;Acc:ZDB-GENE-030131-3810]
ENSDARG00000078430	1047.38	0.813001	0.274503	8.74987	0.00309625	0.0297281	tiam1a	TIAM Rac1 associated GEF 1a [Source:ZFIN;Acc:ZDB-GENE-080325-1]
ENSDARG00000070686	894.182	0.812064	0.295505	7.52819	0.00607408	0.0487634	cdipt	CDP-diacylglycerol--inositol 3-phosphatidyltransferase (phosphatidylinositol synthase) [Source:ZFIN;Acc:ZDB-GENE-040426-2536]
ENSDARG00000027046	694.58	0.8067	0.272644	8.73589	0.00312007	0.0298708	scyl3	SCY1-like, kinase-like 3 [Source:ZFIN;Acc:ZDB-GENE-030131-2559]
ENSDARG00000028327	6676.55	0.801513	0.268794	8.86441	0.00290785	0.0283689	gmfb	glia maturation factor, beta [Source:ZFIN;Acc:ZDB-GENE-040426-2114]
ENSDARG00000069185	1261.81	0.8015	0.246981	10.5018	0.00119256	0.014207	celsr1a	cadherin EGF LAG seven-pass G-type receptor 1a [Source:ZFIN;Acc:ZDB-GENE-030616-78]
ENSDARG00000031100	1387.1	0.800677	0.290154	7.5961	0.00584946	0.0474182	ivns1abpa	influenza virus NS1A binding protein a [Source:ZFIN;Acc:ZDB-GENE-031222-2]
ENSDARG00000008383	8678.6	0.797517	0.253401	9.87449	0.00167586	0.0184881	arpc1a	actin related protein 2/3 complex, subunit 1A [Source:ZFIN;Acc:ZDB-GENE-040116-1]
ENSDARG00000071673	544.264	0.797215	0.246531	10.4342	0.00123702	0.0145802	ctdspla	CTD (carboxy-terminal domain, RNA polymerase II, polypeptide A) small phosphatase-like a [Source:ZFIN;Acc:ZDB-GENE-060825-333]
ENSDARG00000025403	1625.38	0.796506	0.255192	9.71486	0.00182784	0.0197505	ftr83	finTRIM family, member 83 [Source:ZFIN;Acc:ZDB-GENE-031002-11]
ENSDARG00000053474	408.682	0.796296	0.271158	8.6037	0.00335481	0.0314996	tdrkh	tudor and KH domain containing [Source:ZFIN;Acc:ZDB-GENE-050327-81]
ENSDARG00000098589	1788.97	0.792848	0.282863	7.83503	0.00512434	0.0431853	cyb5a	cytochrome b5 type A (microsomal) [Source:ZFIN;Acc:ZDB-GENE-040426-2148]
ENSDARG00000060771	995.619	0.792123	0.242067	10.6845	0.00108035	0.0132087	MAP7D3	MAP7 domain containing 3 [Source:HGNC Symbol;Acc:HGNC:25742]
ENSDARG00000091932	818.312	0.789202	0.275273	8.20572	0.00417584	0.0370671	si:ch73-25f10.6	si:ch73-25f10.6 [Source:ZFIN;Acc:ZDB-GENE-100922-192]
ENSDARG00000057272	861.613	0.776152	0.232448	11.127	0.000850817	0.0109235	slc30a9	solute carrier family 30 member 9 [Source:ZFIN;Acc:ZDB-GENE-040724-254]
ENSDARG00000005463	938.236	0.775932	0.24274	10.1903	0.0014118	0.0161638	slc30a1a	solute carrier family 30 member 1a [Source:ZFIN;Acc:ZDB-GENE-040426-1840]
ENSDARG00000057918	996.828	0.765339	0.272804	7.85394	0.00507101	0.0428986	tsc1b	TSC complex subunit 1b [Source:ZFIN;Acc:ZDB-GENE-030131-3404]
ENSDARG00000070448	1108.02	0.763659	0.215006	12.5842	0.000389025	0.00587357	grk4	G protein-coupled receptor kinase 4 [Source:ZFIN;Acc:ZDB-GENE-060929-1198]
ENSDARG00000022891	1339.81	0.762313	0.251847	9.14418	0.00249511	0.0250011	zgc:175214	zgc:175214 [Source:ZFIN;Acc:ZDB-GENE-080303-32]
ENSDARG00000003311	735.868	0.761258	0.245491	9.60081	0.00194491	0.0207023	pank2	pantothenate kinase 2 [Source:ZFIN;Acc:ZDB-GENE-070112-1952]
ENSDARG00000036774	1085.4	0.747649	0.244814	9.31082	0.00227804	0.0232456	rgs12b	regulator of G protein signaling 12b [Source:ZFIN;Acc:ZDB-GENE-031006-13]
ENSDARG00000029621	770.479	0.741496	0.239322	9.58208	0.00196486	0.0208148	sgms1b	sphingomyelin synthase 1b [Source:ZFIN;Acc:ZDB-GENE-061103-295]
ENSDARG00000077584	385.107	0.736972	0.256831	8.2167	0.00415067	0.0368928	cln6a	CLN6 transmembrane ER protein a [Source:ZFIN;Acc:ZDB-GENE-041010-57]
ENSDARG00000102061	429.971	0.731851	0.227957	10.2842	0.00134176	0.0155129	b3galt2	UDP-Gal:betaGlcNAc beta 1,3-galactosyltransferase, polypeptide 2 [Source:ZFIN;Acc:ZDB-GENE-040426-2078]
ENSDARG00000008310	1277.55	0.722976	0.246156	8.60929	0.00334452	0.0314326	ip6k2a	inositol hexakisphosphate kinase 2a [Source:ZFIN;Acc:ZDB-GENE-030131-760]
ENSDARG00000068438	717.736	0.706203	0.222319	10.0677	0.00150894	0.0169689	gucd1	guanylyl cyclase domain containing 1 [Source:ZFIN;Acc:ZDB-GENE-060929-872]
ENSDARG00000009484	8490.48	0.687788	0.218515	9.88434	0.00166691	0.0184199	arf1	ADP-ribosylation factor 1 [Source:ZFIN;Acc:ZDB-GENE-010724-5]
ENSDARG00000074246	2799.2	0.686248	0.248019	7.64118	0.00570504	0.0465725	rab14	RAB14, member RAS oncogene family [Source:ZFIN;Acc:ZDB-GENE-030826-20]
ENSDARG00000023303	735.69	0.675761	0.226937	8.85323	0.00292571	0.0284737	zgc:66427	zgc:66427 [Source:ZFIN;Acc:ZDB-GENE-040426-1913]
ENSDARG00000028401	2506.65	0.663987	0.237534	7.79777	0.00523108	0.0437949	rhogc	ras homolog gene family, member Gc [Source:ZFIN;Acc:ZDB-GENE-030131-3402]
ENSDARG00000019137	3156.04	0.611926	0.223316	7.49681	0.00618084	0.0494616	tram1	translocation associated membrane protein 1 [Source:ZFIN;Acc:ZDB-GENE-021011-1]
ENSDARG00000023536	14446	-0.522783	0.186782	7.82366	0.00515667	0.0433921	nnt	nicotinamide nucleotide transhydrogenase [Source:ZFIN;Acc:ZDB-GENE-040426-2592]
ENSDARG00000011196	2934.87	-0.572618	0.167527	11.6647	0.000636962	0.00871518	dnajc11a	DnaJ (Hsp40) homolog, subfamily C, member 11a [Source:ZFIN;Acc:ZDB-GENE-030131-1673]
ENSDARG00000103907	1536.43	-0.574285	0.208419	7.58129	0.00589773	0.0477117	sgo1	shugoshin 1 [Source:ZFIN;Acc:ZDB-GENE-070112-422]
ENSDARG00000075892	2840.16	-0.628753	0.20305	9.57083	0.00197693	0.0209205	bag6	BCL2 associated athanogene 6 [Source:ZFIN;Acc:ZDB-GENE-010501-5]
ENSDARG00000039578	14808.5	-0.631502	0.194858	10.4821	0.00120539	0.0143254	pa2g4a	proliferation-associated 2G4, a [Source:ZFIN;Acc:ZDB-GENE-030616-161]
ENSDARG00000009942	2784.98	-0.632305	0.18706	11.4041	0.000732805	0.00968194	cdc6	cell division cycle 6 homolog (S. cerevisiae) [Source:ZFIN;Acc:ZDB-GENE-050506-131]
ENSDARG00000029556	1902.05	-0.637	0.202338	9.89769	0.00165487	0.018307	kansl3	KAT8 regulatory NSL complex subunit 3 [Source:ZFIN;Acc:ZDB-GENE-050809-132]
ENSDARG00000034178	3811.07	-0.64444	0.224728	8.20615	0.00417487	0.0370671	cpsf1	cleavage and polyadenylation specific factor 1 [Source:ZFIN;Acc:ZDB-GENE-040709-2]
ENSDARG00000008447	5475.5	-0.663457	0.186552	12.6217	0.000381303	0.00576134	fkbp4	FKBP prolyl isomerase 4 [Source:ZFIN;Acc:ZDB-GENE-030131-514]
ENSDARG00000031261	1809.6	-0.675094	0.220513	9.35166	0.00222783	0.0228499	sap30bp	SAP30 binding protein [Source:ZFIN;Acc:ZDB-GENE-030131-457]
ENSDARG00000018904	5948.72	-0.678087	0.23785	8.10884	0.00440498	0.0385532	cstf3	cleavage stimulation factor, 3' pre-RNA, subunit 3 [Source:ZFIN;Acc:ZDB-GENE-040426-1997]
ENSDARG00000052975	7307.84	-0.679133	0.205328	10.915	0.000953892	0.0119007	ubqln4	ubiquilin 4 [Source:ZFIN;Acc:ZDB-GENE-030131-6269]
ENSDARG00000058292	3929.87	-0.68026	0.1969	11.9093	0.00055853	0.0078317	sephs1	selenophosphate synthetase 1 [Source:ZFIN;Acc:ZDB-GENE-030131-3670]
ENSDARG00000008278	3327.5	-0.681237	0.248372	7.50897	0.00613923	0.0491877	rcor2	REST corepressor 2 [Source:ZFIN;Acc:ZDB-GENE-040426-1812]
ENSDARG00000043680	3527.98	-0.683775	0.231356	8.71437	0.00315712	0.0301064	ylpm1	YLP motif containing 1 [Source:ZFIN;Acc:ZDB-GENE-030131-2196]
ENSDARG00000018272	3656.5	-0.685368	0.211504	10.4794	0.00120711	0.014329	wdr33	WD repeat domain 33 [Source:ZFIN;Acc:ZDB-GENE-040924-3]
ENSDARG00000075687	1087.36	-0.685903	0.243614	7.91311	0.00490779	0.0417297	anapc1	anaphase promoting complex subunit 1 [Source:ZFIN;Acc:ZDB-GENE-081107-12]
ENSDARG00000042724	3820.6	-0.695335	0.209547	10.9829	0.000919586	0.0116167	supt5h	SPT5 homolog, DSIF elongation factor subunit [Source:ZFIN;Acc:ZDB-GENE-001207-1]
ENSDARG00000030756	5863.56	-0.70056	0.238002	8.6437	0.00328195	0.0309609	dnmt1	DNA (cytosine-5-)-methyltransferase 1 [Source:ZFIN;Acc:ZDB-GENE-990714-15]
ENSDARG00000003695	13991.7	-0.700574	0.183313	14.5697	0.000135068	0.00253284	vdac3	voltage-dependent anion channel 3 [Source:ZFIN;Acc:ZDB-GENE-040426-2380]
ENSDARG00000102874	2498.8	-0.700716	0.252079	7.71028	0.00549073	0.0452618	immt	inner membrane protein, mitochondrial (mitofilin) [Source:ZFIN;Acc:ZDB-GENE-030131-5417]
ENSDARG00000031795	9150.61	-0.704129	0.247859	8.05104	0.00454775	0.0394915	abcf1	ATP-binding cassette, sub-family F (GCN20), member 1 [Source:ZFIN;Acc:ZDB-GENE-050517-31]
ENSDARG00000103149	816.746	-0.711377	0.255414	7.73235	0.005424	0.0449241	cog6	component of oligomeric golgi complex 6 [Source:ZFIN;Acc:ZDB-GENE-040426-909]
ENSDARG00000100151	1460.68	-0.712938	0.223877	10.121	0.00146588	0.0165929
ENSDARG00000031048	806.459	-0.718279	0.250292	8.2227	0.00413696	0.0368262	gspt1	G1 to S phase transition 1 [Source:ZFIN;Acc:ZDB-GENE-040822-36]
ENSDARG00000037559	10200.5	-0.718288	0.244088	8.63759	0.00329296	0.0310209	uba1	ubiquitin-like modifier activating enzyme 1 [Source:ZFIN;Acc:ZDB-GENE-040426-2009]
ENSDARG00000007127	990.293	-0.721381	0.252666	8.1291	0.00435603	0.0382756	acat2	acetyl-CoA acetyltransferase 2 [Source:ZFIN;Acc:ZDB-GENE-990714-22]
ENSDARG00000038005	1573.21	-0.724719	0.244183	8.78365	0.00303942	0.0292528	med25	mediator complex subunit 25 [Source:ZFIN;Acc:ZDB-GENE-040426-2850]
ENSDARG00000044001	2877.49	-0.724946	0.223856	10.4656	0.00121616	0.0143937	lgals3b	lectin, galactoside binding soluble 3b [Source:ZFIN;Acc:ZDB-GENE-030131-4324]
ENSDARG00000017744	5345.56	-0.727187	0.219117	10.9841	0.00091898	0.0116167	smc2	structural maintenance of chromosomes 2 [Source:ZFIN;Acc:ZDB-GENE-030131-105]
ENSDARG00000000729	1119.61	-0.728759	0.214596	11.5111	0.000691831	0.00927646	daxx	death-domain associated protein [Source:ZFIN;Acc:ZDB-GENE-010110-3]
ENSDARG00000100712	842.374	-0.733256	0.267147	7.50664	0.00614721	0.0492121
ENSDARG00000016968	2433.65	-0.73565	0.256214	8.2224	0.00413765	0.0368262	tmem214	transmembrane protein 214 [Source:ZFIN;Acc:ZDB-GENE-110307-2]
ENSDARG00000099339	2167.29	-0.736944	0.225511	10.6472	0.00110238	0.0133798	pacsin3	protein kinase C and casein kinase substrate in neurons 3 [Source:ZFIN;Acc:ZDB-GENE-040426-984]
ENSDARG00000004754	3657.44	-0.747417	0.246417	9.1743	0.00245438	0.0246796	hspa4a	heat shock protein 4a [Source:ZFIN;Acc:ZDB-GENE-040426-2832]
ENSDARG00000103610	627.203	-0.747727	0.236587	9.97204	0.00158935	0.0177096	actr8	actin related protein 8 [Source:ZFIN;Acc:ZDB-GENE-030131-5065]
ENSDARG00000020929	882.992	-0.751148	0.249494	9.03372	0.00265045	0.026229	fam49ba	family with sequence similarity 49 member Ba [Source:ZFIN;Acc:ZDB-GENE-030131-9537]
ENSDARG00000061590	1483.68	-0.751152	0.263598	8.10361	0.00441771	0.0385971	cachd1	cache domain containing 1 [Source:ZFIN;Acc:ZDB-GENE-100819-3]
ENSDARG00000105177	16543.9	-0.760079	0.266297	8.12304	0.00437061	0.0383364	ilf3b	interleukin enhancer binding factor 3b [Source:ZFIN;Acc:ZDB-GENE-030131-587]
ENSDARG00000045914	9597.81	-0.762959	0.271935	7.84865	0.00508588	0.0429766	si:ch211-51e12.7	si:ch211-51e12.7 [Source:ZFIN;Acc:ZDB-GENE-030131-8279]
ENSDARG00000101332	4645.94	-0.765156	0.257392	8.81108	0.00299408	0.0289134	uba2	ubiquitin-like modifier activating enzyme 2 [Source:ZFIN;Acc:ZDB-GENE-040426-2681]
ENSDARG00000013802	1526.6	-0.765776	0.277192	7.6098	0.0058052	0.0471157	pcid2	PCI domain containing 2 [Source:ZFIN;Acc:ZDB-GENE-041114-79]
ENSDARG00000039374	656.892	-0.772064	0.230184	11.213	0.000812244	0.010516	apool	apolipoprotein O-like [Source:ZFIN;Acc:ZDB-GENE-050327-76]
ENSDARG00000104889	10170.8	-0.775579	0.22811	11.5248	0.000686724	0.00924418	kpnb1	karyopherin (importin) beta 1 [Source:ZFIN;Acc:ZDB-GENE-030131-2579]
ENSDARG00000091760	1028.45	-0.778256	0.258162	9.05559	0.00261894	0.0260201	cwf19l2	CWF19 like cell cycle control factor 2 [Source:ZFIN;Acc:ZDB-GENE-050913-1]
ENSDARG00000087299	337.609	-0.782834	0.262714	8.86187	0.0029119	0.0283945
ENSDARG00000102091	907.984	-0.783725	0.250745	9.73852	0.00180446	0.0195933
ENSDARG00000017741	14187.3	-0.78436	0.221014	12.5557	0.000395006	0.00593251	g3bp1	GTPase activating protein (SH3 domain) binding protein 1 [Source:ZFIN;Acc:ZDB-GENE-030131-7452]
ENSDARG00000028971	5427.84	-0.784582	0.236827	10.9402	0.000940995	0.0118082	cpsf2	cleavage and polyadenylation specific factor 2 [Source:ZFIN;Acc:ZDB-GENE-040718-79]
ENSDARG00000045885	2786.79	-0.786386	0.284013	7.64099	0.00570565	0.0465725	scaf11	SR-related CTD-associated factor 11 [Source:ZFIN;Acc:ZDB-GENE-041210-22]
ENSDARG00000041904	885.311	-0.786514	0.234397	11.2251	0.000806987	0.0104683	ankzf1	ankyrin repeat and zinc finger peptidyl tRNA hydrolase 1 [Source:ZFIN;Acc:ZDB-GENE-050309-80]
ENSDARG00000099080	1917.57	-0.788729	0.282176	7.79044	0.00525235	0.0439123	sbno1	strawberry notch homolog 1 (Drosophila) [Source:ZFIN;Acc:ZDB-GENE-080522-2]
ENSDARG00000089076	858.515	-0.791034	0.235958	11.2156	0.00081114	0.0105086	gphna	gephyrin a [Source:ZFIN;Acc:ZDB-GENE-110127-3]
ENSDARG00000013434	1905.06	-0.79224	0.235773	11.2612	0.000791448	0.0103338	hira	histone cell cycle regulator a [Source:ZFIN;Acc:ZDB-GENE-030131-6296]
ENSDARG00000091367	3975.98	-0.792516	0.227738	12.072	0.000511861	0.00727229	prpf6	PRP6 pre-mRNA processing factor 6 homolog (S. cerevisiae) [Source:ZFIN;Acc:ZDB-GENE-030131-2575]
ENSDARG00000062457	1184.59	-0.794591	0.259436	9.3558	0.00222281	0.0228101	las1l	LAS1 like ribosome biogenesis factor [Source:ZFIN;Acc:ZDB-GENE-030131-3625]
ENSDARG00000100508	1798.21	-0.794749	0.197519	16.1392	5.8853e-05	0.00128016	ubn2b	ubinuclein 2b [Source:ZFIN;Acc:ZDB-GENE-060503-768]
ENSDARG00000102538	1675.05	-0.794778	0.248385	10.2132	0.00139441	0.0160013	mccc1	methylcrotonyl-CoA carboxylase subunit [Source:ZFIN;Acc:ZDB-GENE-050208-450]
ENSDARG00000075007	974.884	-0.795423	0.261481	9.22519	0.00238708	0.024112	chst2a	carbohydrate (N-acetylglucosamine-6-O) sulfotransferase 2a [Source:ZFIN;Acc:ZDB-GENE-060929-40]
ENSDARG00000040492	1797.35	-0.796936	0.272585	8.5202	0.00351225	0.032671	mthfd1b	methylenetetrahydrofolate dehydrogenase (NADP+ dependent) 1b [Source:ZFIN;Acc:ZDB-GENE-020905-4]
ENSDARG00000019541	1980.78	-0.797121	0.264213	9.07237	0.002595	0.0258252	gpt	glutamic--pyruvic transaminase [Source:ZFIN;Acc:ZDB-GENE-050302-11]
ENSDARG00000061802	1854.29	-0.800218	0.244064	10.7172	0.00106146	0.0130255	cnot2	CCR4-NOT transcription complex, subunit 2 [Source:ZFIN;Acc:ZDB-GENE-070410-70]
ENSDARG00000042467	1301.22	-0.801155	0.286434	7.798	0.00523041	0.0437949	tlk1a	tousled-like kinase 1a [Source:ZFIN;Acc:ZDB-GENE-071008-2]
ENSDARG00000028335	198985	-0.81043	0.279665	8.37013	0.00381437	0.0347853	hmga1a	high mobility group AT-hook 1a [Source:ZFIN;Acc:ZDB-GENE-010502-1]
ENSDARG00000095947	2020.56	-0.813791	0.27961	8.44535	0.00365979	0.0337295	adkb	adenosine kinase b [Source:ZFIN;Acc:ZDB-GENE-030131-948]
ENSDARG00000021346	6397.96	-0.813796	0.288344	7.93883	0.00483852	0.0413873	pdhb	pyruvate dehydrogenase E1 subunit beta [Source:ZFIN;Acc:ZDB-GENE-040426-2173]
ENSDARG00000037158	2193.12	-0.814445	0.228225	12.6924	0.000367143	0.00558113	rcc1	regulator of chromosome condensation 1 [Source:ZFIN;Acc:ZDB-GENE-040426-2216]
ENSDARG00000015392	7826.67	-0.815559	0.214849	14.3621	0.000150807	0.00276352	dhx15	DEAH (Asp-Glu-Ala-His) box helicase 15 [Source:ZFIN;Acc:ZDB-GENE-030131-650]
ENSDARG00000103288	488.986	-0.815579	0.27176	8.99331	0.00270969	0.02667	pdpr	pyruvate dehydrogenase phosphatase regulatory subunit [Source:ZFIN;Acc:ZDB-GENE-161017-151]
ENSDARG00000087529	1882.16	-0.817177	0.26165	9.72153	0.00182122	0.0197193	zgc:85936	zgc:85936 [Source:ZFIN;Acc:ZDB-GENE-040426-2450]
ENSDARG00000027310	1998.33	-0.819532	0.279158	8.59311	0.00337437	0.0316535
ENSDARG00000077732	17623.5	-0.821615	0.278874	8.65063	0.00326948	0.0308725	alyref	Aly/REF export factor [Source:ZFIN;Acc:ZDB-GENE-070928-29]
ENSDARG00000014366	4446.74	-0.821762	0.292369	7.87239	0.00501953	0.0425351	luc7l3	LUC7-like 3 pre-mRNA splicing factor [Source:ZFIN;Acc:ZDB-GENE-060616-375]
ENSDARG00000012261	5126.86	-0.82231	0.284664	8.31587	0.00393001	0.035561	eftud2	elongation factor Tu GTP binding domain containing 2 [Source:ZFIN;Acc:ZDB-GENE-040426-1569]
ENSDARG00000051874	559.025	-0.823071	0.276373	8.85077	0.00292965	0.0284762	stra6	signaling receptor and transporter of retinol STRA6 [Source:ZFIN;Acc:ZDB-GENE-060616-252]
ENSDARG00000015126	2984.58	-0.824504	0.218954	14.133	0.000170328	0.00303194	gorasp2	golgi reassembly stacking protein 2 [Source:ZFIN;Acc:ZDB-GENE-040426-1659]
ENSDARG00000034080	1295.76	-0.831259	0.255247	10.5674	0.00115098	0.0138333	plcd1b	phospholipase C, delta 1b [Source:ZFIN;Acc:ZDB-GENE-030131-9435]
ENSDARG00000103144	785.806	-0.832679	0.249053	11.1448	0.000842697	0.0108401	ppp1r21	protein phosphatase 1, regulatory subunit 21 [Source:ZFIN;Acc:ZDB-GENE-041114-8]
ENSDARG00000036036	33944.4	-0.833561	0.304294	7.47777	0.00624654	0.0498477	mdka	midkine a [Source:ZFIN;Acc:ZDB-GENE-990621-1]
ENSDARG00000062220	326.596	-0.834686	0.285108	8.56762	0.00342195	0.0320397	PLEKHA7	pleckstrin homology domain containing A7 [Source:HGNC Symbol;Acc:HGNC:27049]
ENSDARG00000003213	4888.34	-0.835392	0.2681	9.67471	0.00186822	0.0200878	naa15a	N-alpha-acetyltransferase 15, NatA auxiliary subunit a [Source:ZFIN;Acc:ZDB-GENE-030131-2392]
ENSDARG00000076815	26166.5	-0.836474	0.245237	11.5937	0.000661766	0.00899912	eif3s10	eukaryotic translation initiation factor 3, subunit 10 (theta) [Source:ZFIN;Acc:ZDB-GENE-030131-5726]
ENSDARG00000011824	1342.71	-0.837091	0.24984	11.1895	0.000822623	0.0106229	pbxip1b	pre-B-cell leukemia homeobox interacting protein 1b [Source:ZFIN;Acc:ZDB-GENE-070112-2032]
ENSDARG00000098822	3039.75	-0.837383	0.225523	13.7386	0.000210097	0.00358043	tcerg1a	transcription elongation regulator 1a (CA150) [Source:ZFIN;Acc:ZDB-GENE-030131-1791]
ENSDARG00000053200	401.667	-0.839584	0.271217	9.55516	0.00199388	0.0210442	dis3l	DIS3 like exosome 3'-5' exoribonuclease [Source:ZFIN;Acc:ZDB-GENE-070209-95]
ENSDARG00000069056	2473.14	-0.840728	0.268854	9.74451	0.00179859	0.019568	ranbp3b	RAN binding protein 3b [Source:ZFIN;Acc:ZDB-GENE-040426-1627]
ENSDARG00000077093	3437.99	-0.841939	0.210267	15.9794	6.40345e-05	0.0013705	scaf4a	SR-related CTD-associated factor 4a [Source:ZFIN;Acc:ZDB-GENE-030131-9003]
ENSDARG00000022968	3664.73	-0.842247	0.259674	10.4845	0.00120378	0.014315	fxr1	FMR1 autosomal homolog 1 [Source:ZFIN;Acc:ZDB-GENE-030131-5431]
ENSDARG00000059693	465.797	-0.842542	0.291223	8.35326	0.00384995	0.034998
ENSDARG00000059553	2893.34	-0.842848	0.297878	7.97751	0.0047362	0.0407257	sympk	symplekin [Source:ZFIN;Acc:ZDB-GENE-060526-361]
ENSDARG00000017199	551.273	-0.844316	0.259048	10.5891	0.00113758	0.013699	elp2	elongator acetyltransferase complex subunit 2 [Source:ZFIN;Acc:ZDB-GENE-060503-525]
ENSDARG00000040245	9838.18	-0.844976	0.287809	8.59003	0.00338008	0.0316922	kpnb3	karyopherin (importin) beta 3 [Source:ZFIN;Acc:ZDB-GENE-030424-2]
ENSDARG00000005749	371.402	-0.849694	0.307407	7.6138	0.00579231	0.0470493	cand2	cullin-associated and neddylation-dissociated 2 (putative) [Source:ZFIN;Acc:ZDB-GENE-060503-645]
ENSDARG00000061864	534.793	-0.850342	0.27626	9.45066	0.00211074	0.0219644	hdlbpb	high density lipoprotein binding protein b [Source:ZFIN;Acc:ZDB-GENE-030131-6822]
ENSDARG00000017762	6422.78	-0.852366	0.249791	11.6014	0.00065903	0.00896801	srrt	serrate RNA effector molecule homolog (Arabidopsis) [Source:ZFIN;Acc:ZDB-GENE-020419-13]
ENSDARG00000021812	4450.23	-0.852369	0.288385	8.703	0.00317687	0.0302696	cherp	calcium homeostasis endoplasmic reticulum protein [Source:ZFIN;Acc:ZDB-GENE-040407-1]
ENSDARG00000005774	13949.2	-0.853336	0.256503	11.0281	0.000897388	0.0113969	ddx3xb	DEAD-box helicase 3 X-linked b [Source:ZFIN;Acc:ZDB-GENE-980526-150]
ENSDARG00000014685	3719.27	-0.85941	0.277363	9.56508	0.00198313	0.0209639	esco2	establishment of sister chromatid cohesion N-acetyltransferase 2 [Source:ZFIN;Acc:ZDB-GENE-050913-156]
ENSDARG00000054272	6275.15	-0.860252	0.270616	10.0697	0.00150727	0.0169653	caprin1b	cell cycle associated protein 1b [Source:ZFIN;Acc:ZDB-GENE-040426-2020]
ENSDARG00000087402	631.309	-0.865623	0.273606	9.9799	0.00158258	0.0176736	tpm1	tropomyosin 1 (alpha) [Source:ZFIN;Acc:ZDB-GENE-040426-854]
ENSDARG00000024561	4035.87	-0.869612	0.262539	10.9287	0.000946866	0.0118521	nolc1	nucleolar and coiled-body phosphoprotein 1 [Source:ZFIN;Acc:ZDB-GENE-030131-6349]
ENSDARG00000078164	2233.07	-0.872964	0.201994	18.6203	1.59513e-05	0.000424024	znf576.2	zinc finger protein 576, tandem duplicate 2 [Source:ZFIN;Acc:ZDB-GENE-030131-1738]
ENSDARG00000089505	1061.15	-0.875693	0.317697	7.5641	0.00595425	0.0479748
ENSDARG00000040041	13065.5	-0.879733	0.289129	9.22288	0.00239009	0.0241303	mcm4	minichromosome maintenance complex component 4 [Source:ZFIN;Acc:ZDB-GENE-030131-9544]
ENSDARG00000036162	54228.9	-0.880544	0.282376	9.68642	0.00185635	0.0200045	hnrnpa0b	heterogeneous nuclear ribonucleoprotein A0b [Source:ZFIN;Acc:ZDB-GENE-030131-6154]
ENSDARG00000018492	3289.31	-0.880568	0.269588	10.6336	0.00111052	0.0134541	znf503	zinc finger protein 503 [Source:ZFIN;Acc:ZDB-GENE-031113-5]
ENSDARG00000075559	10507.6	-0.882065	0.265867	10.9642	0.000928902	0.0117079	ppm1g	protein phosphatase, Mg2+/Mn2+ dependent, 1G [Source:ZFIN;Acc:ZDB-GENE-030425-4]
ENSDARG00000070769	698.859	-0.887365	0.307255	8.32226	0.00391622	0.0355035	foxg1a	forkhead box G1a [Source:ZFIN;Acc:ZDB-GENE-990415-267]
ENSDARG00000002909	1166.62	-0.888603	0.255528	12.0491	0.000518165	0.00735661	tjp3	tight junction protein 3 [Source:ZFIN;Acc:ZDB-GENE-030828-10]
ENSDARG00000006225	9825.45	-0.891807	0.304048	8.56875	0.00341981	0.0320347	ddx39aa	DEAD (Asp-Glu-Ala-Asp) box polypeptide 39Aa [Source:ZFIN;Acc:ZDB-GENE-030131-4275]
ENSDARG00000020871	709.633	-0.896282	0.249879	12.8217	0.000342629	0.00528484	ptprz1b	protein tyrosine phosphatase receptor type Z1b [Source:ZFIN;Acc:ZDB-GENE-050506-100]
ENSDARG00000004735	14978.2	-0.898203	0.288658	9.64383	0.00189988	0.0203095	hnrnpub	heterogeneous nuclear ribonucleoprotein Ub [Source:ZFIN;Acc:ZDB-GENE-030131-6422]
ENSDARG00000058088	3064.34	-0.90073	0.265115	11.495	0.000697853	0.0093222	aifm1	apoptosis inducing factor mitochondrion associated 1 [Source:ZFIN;Acc:ZDB-GENE-030826-11]
ENSDARG00000032013	1028.97	-0.901635	0.317433	8.03882	0.00457852	0.0397243	pafah1b1a	platelet-activating factor acetylhydrolase 1b, regulatory subunit 1a [Source:ZFIN;Acc:ZDB-GENE-040116-2]
ENSDARG00000058207	480.202	-0.903696	0.322866	7.81417	0.00518382	0.043558	abi2a	abl-interactor 2a [Source:ZFIN;Acc:ZDB-GENE-060929-192]
ENSDARG00000008022	1060.44	-0.905155	0.243696	13.7407	0.00020986	0.00358043	kif18a	kinesin family member 18A [Source:ZFIN;Acc:ZDB-GENE-040426-862]
ENSDARG00000103095	631.85	-0.907165	0.31003	8.52883	0.00349564	0.0325467	tbk1	TANK-binding kinase 1 [Source:ZFIN;Acc:ZDB-GENE-060512-359]
ENSDARG00000015538	3500.4	-0.907808	0.194825	21.6255	3.31418e-06	0.000108252	znf207a	zinc finger protein 207, a [Source:ZFIN;Acc:ZDB-GENE-040426-2273]
ENSDARG00000017891	24322.6	-0.909231	0.326583	7.7189	0.00546456	0.0450836	tcp1	t-complex 1 [Source:ZFIN;Acc:ZDB-GENE-990714-24]
ENSDARG00000012397	829.933	-0.909721	0.206235	19.4	1.06005e-05	0.000298457	eya4	EYA transcriptional coactivator and phosphatase 4 [Source:ZFIN;Acc:ZDB-GENE-050327-93]
ENSDARG00000009610	774.305	-0.910061	0.258643	12.3504	0.000440883	0.00645186	rgs12a	regulator of G protein signaling 12a [Source:ZFIN;Acc:ZDB-GENE-030131-2614]
ENSDARG00000068567	1666.18	-0.91165	0.303464	8.98772	0.00271801	0.0267387	shha	sonic hedgehog signaling molecule a [Source:ZFIN;Acc:ZDB-GENE-980526-166]
ENSDARG00000063535	11029.7	-0.911758	0.267794	11.5438	0.000679756	0.00918619	chd4a	chromodomain helicase DNA binding protein 4a [Source:ZFIN;Acc:ZDB-GENE-041111-187]
ENSDARG00000037872	497.11	-0.913359	0.276008	10.9216	0.000950517	0.011883	foxk1	forkhead box K1 [Source:ZFIN;Acc:ZDB-GENE-030131-6402]
ENSDARG00000076462	276.515	-0.91544	0.300167	9.28388	0.00231179	0.0235179	ndnfl	neuron-derived neurotrophic factor , like [Source:ZFIN;Acc:ZDB-GENE-131127-464]
ENSDARG00000017728	2303.84	-0.916196	0.217361	17.6925	2.59647e-05	0.000632197	phb2b	prohibitin 2b [Source:ZFIN;Acc:ZDB-GENE-040718-430]
ENSDARG00000094752	710.301	-0.919174	0.259165	12.5343	0.000399539	0.00597813	rpe65b	retinoid isomerohydrolase RPE65 b [Source:ZFIN;Acc:ZDB-GENE-050410-16]
ENSDARG00000070913	2575.67	-0.919519	0.242706	14.3004	0.000155828	0.00283715	sox2	SRY-box transcription factor 2 [Source:ZFIN;Acc:ZDB-GENE-030909-1]
ENSDARG00000057317	6378.81	-0.922042	0.222045	17.1706	3.41677e-05	0.00081505	nexn	nexilin (F actin binding protein) [Source:ZFIN;Acc:ZDB-GENE-041114-92]
ENSDARG00000016721	4406.64	-0.923708	0.236698	15.1648	9.85246e-05	0.00194423	sdha	succinate dehydrogenase complex, subunit A, flavoprotein (Fp) [Source:ZFIN;Acc:ZDB-GENE-040426-874]
ENSDARG00000102798	13758.9	-0.927939	0.275857	11.267	0.000788959	0.0103148	mcm2	minichromosome maintenance complex component 2 [Source:ZFIN;Acc:ZDB-GENE-020419-24]
ENSDARG00000042032	1434.94	-0.92835	0.308172	9.04491	0.00263427	0.0261222	pou3f3a	POU class 3 homeobox 3a [Source:ZFIN;Acc:ZDB-GENE-980526-220]
ENSDARG00000029252	4777.84	-0.929885	0.2101	19.5057	1.003e-05	0.000285613	ssb	small RNA binding exonuclease protection factor La [Source:ZFIN;Acc:ZDB-GENE-030131-223]
ENSDARG00000011597	2370.57	-0.930256	0.196214	22.3914	2.22371e-06	7.64589e-05	atxn2l	ataxin 2-like [Source:ZFIN;Acc:ZDB-GENE-030131-3246]
ENSDARG00000060169	362.53	-0.930806	0.28721	10.4671	0.00121521	0.0143911	mns1	meiosis-specific nuclear structural 1 [Source:ZFIN;Acc:ZDB-GENE-030521-42]
ENSDARG00000020676	2904.59	-0.931812	0.199471	21.7366	3.12766e-06	0.000103171	dpp3	dipeptidyl-peptidase 3 [Source:ZFIN;Acc:ZDB-GENE-030131-1247]
ENSDARG00000030176	2514.4	-0.93508	0.315886	8.72352	0.00314131	0.030019	zgc:92429	zgc:92429 [Source:ZFIN;Acc:ZDB-GENE-040801-194]
ENSDARG00000086288	496.188	-0.936385	0.300202	9.68055	0.00186229	0.0200577	scg3	secretogranin III [Source:ZFIN;Acc:ZDB-GENE-040426-1725]
ENSDARG00000079725	2667.98	-0.943482	0.304887	9.53512	0.00201576	0.021208	dhx9	DEAH (Asp-Glu-Ala-His) box helicase 9 [Source:ZFIN;Acc:ZDB-GENE-070912-171]
ENSDARG00000034211	1139.17	-0.947778	0.325436	8.43963	0.00367131	0.0337889	capn2l	calpain 2, (m/II) large subunit, like [Source:ZFIN;Acc:ZDB-GENE-050417-341]
ENSDARG00000012341	5624.2	-0.948744	0.245382	14.8837	0.00011435	0.00221069	capn9	calpain 9 [Source:ZFIN;Acc:ZDB-GENE-010724-2]
ENSDARG00000104647	871.52	-0.948924	0.334004	8.03013	0.00460056	0.0398635	surf4	surfeit 4 [Source:ZFIN;Acc:ZDB-GENE-040426-1426]
ENSDARG00000086764	1134.75	-0.949926	0.220144	18.5631	1.64371e-05	0.00043348	mdc1	mediator of DNA damage checkpoint 1 [Source:ZFIN;Acc:ZDB-GENE-060810-185]
ENSDARG00000040564	6757.08	-0.950178	0.299996	9.986	0.00157735	0.0176349	hnrnpul1	heterogeneous nuclear ribonucleoprotein U-like 1 [Source:ZFIN;Acc:ZDB-GENE-040426-2432]
ENSDARG00000088347	1013.8	-0.950261	0.314357	9.09602	0.00256166	0.0255399	sp1	sp1 transcription factor [Source:ZFIN;Acc:ZDB-GENE-030131-2829]
ENSDARG00000005916	921.637	-0.952332	0.301734	9.92948	0.00162652	0.0180534	SRPK3	SRSF protein kinase 3 [Source:HGNC Symbol;Acc:HGNC:11402]
ENSDARG00000006019	6374.37	-0.95309	0.277456	11.7494	0.000608615	0.00839628	tktb	transketolase b [Source:ZFIN;Acc:ZDB-GENE-030909-13]
ENSDARG00000039701	458.041	-0.953696	0.30164	9.97634	0.00158564	0.0176957	emx2	empty spiracles homeobox 2 [Source:ZFIN;Acc:ZDB-GENE-990415-54]
ENSDARG00000045132	7885.12	-0.954273	0.281008	11.4818	0.000702805	0.00935981	vdac1	voltage-dependent anion channel 1 [Source:ZFIN;Acc:ZDB-GENE-030131-6514]
ENSDARG00000030479	16395	-0.956811	0.232086	16.9193	3.90037e-05	0.000911458	hmgb1b	high mobility group box 1b [Source:ZFIN;Acc:ZDB-GENE-030131-8480]
ENSDARG00000052702	760.313	-0.958023	0.335993	8.10407	0.00441659	0.0385971	capn1a	calpain 1, (mu/I) large subunit a [Source:ZFIN;Acc:ZDB-GENE-040426-1263]
ENSDARG00000058008	343.851	-0.958113	0.312071	9.41206	0.00215562	0.0222692	six3a	SIX homeobox 3a [Source:ZFIN;Acc:ZDB-GENE-990415-127]
ENSDARG00000098635	2984.51	-0.95924	0.210519	20.6735	5.44651e-06	0.000166614	irf2bp2b	interferon regulatory factor 2 binding protein 2b [Source:ZFIN;Acc:ZDB-GENE-040426-2574]
ENSDARG00000103316	8965	-0.959468	0.306029	9.78585	0.0017586	0.019235	si:ch211-212k18.5	si:ch211-212k18.5 [Source:ZFIN;Acc:ZDB-GENE-030131-379]
ENSDARG00000101980	306.186	-0.961794	0.29753	10.4435	0.00123083	0.0145415	bmper	BMP binding endothelial regulator [Source:ZFIN;Acc:ZDB-GENE-030219-146]
ENSDARG00000045019	3940.31	-0.962798	0.28408	11.4321	0.00072187	0.00955642	aamp	angio-associated, migratory cell protein [Source:ZFIN;Acc:ZDB-GENE-040426-2370]
ENSDARG00000032049	1508.32	-0.963978	0.281852	11.6504	0.0006419	0.00877673	enah	ENAH actin regulator [Source:ZFIN;Acc:ZDB-GENE-010323-11]
ENSDARG00000099458	5654.75	-0.964448	0.344261	7.8113	0.00519204	0.0435722	ddx46	DEAD (Asp-Glu-Ala-Asp) box polypeptide 46 [Source:ZFIN;Acc:ZDB-GENE-030131-667]
ENSDARG00000057484	11413	-0.964581	0.306219	9.87654	0.00167399	0.0184777	srsf2a	serine and arginine rich splicing factor 2a [Source:ZFIN;Acc:ZDB-GENE-040426-2706]
ENSDARG00000043031	805.691	-0.965082	0.309317	9.69698	0.00184572	0.0199114	ints10	integrator complex subunit 10 [Source:ZFIN;Acc:ZDB-GENE-050522-2]
ENSDARG00000069142	5016.07	-0.965305	0.280466	11.7949	0.000593946	0.00824186	aars1	alanyl-tRNA synthetase 1 [Source:ZFIN;Acc:ZDB-GENE-030131-3663]
ENSDARG00000058369	3518.34	-0.965483	0.345034	7.79675	0.00523404	0.0437959	mex3b	mex-3 RNA binding family member B [Source:ZFIN;Acc:ZDB-GENE-030131-2628]
ENSDARG00000025566	26964.1	-0.965532	0.342092	7.92921	0.00486429	0.0414719	slc25a3b	solute carrier family 25 member 3b [Source:ZFIN;Acc:ZDB-GENE-040426-1916]
ENSDARG00000019507	12707.3	-0.967122	0.335496	8.27086	0.00402864	0.0362433	mcm5	minichromosome maintenance complex component 5 [Source:ZFIN;Acc:ZDB-GENE-021209-1]
ENSDARG00000011665	16001.9	-0.967253	0.268094	12.956	0.000318896	0.00499587	aldoaa	aldolase a, fructose-bisphosphate, a [Source:ZFIN;Acc:ZDB-GENE-030131-8369]
ENSDARG00000035023	755.224	-0.967522	0.251165	14.7932	0.000119966	0.00229266	khdc4	KH domain containing 4, pre-mRNA splicing factor [Source:ZFIN;Acc:ZDB-GENE-030131-405]
ENSDARG00000042646	356.255	-0.967815	0.345925	7.80885	0.00519909	0.0436018	zgc:77784	zgc:77784 [Source:ZFIN;Acc:ZDB-GENE-040426-1874]
ENSDARG00000042837	2600.71	-0.969439	0.285088	11.5096	0.00069237	0.00927646	atp1b3b	ATPase Na+/K+ transporting subunit beta 3b [Source:ZFIN;Acc:ZDB-GENE-001127-1]
ENSDARG00000009133	1117.55	-0.970137	0.311896	9.63333	0.00191078	0.0203932	myo1eb	myosin IEb [Source:ZFIN;Acc:ZDB-GENE-040426-1347]
ENSDARG00000031720	4212.77	-0.970262	0.33818	8.19402	0.00420288	0.037208	clstn1	calsyntenin 1 [Source:ZFIN;Acc:ZDB-GENE-040426-1064]
ENSDARG00000102274	1486.99	-0.971623	0.310548	9.74389	0.0017992	0.019568	aaas	achalasia, adrenocortical insufficiency, alacrimia [Source:ZFIN;Acc:ZDB-GENE-030912-4]
ENSDARG00000056743	5085.69	-0.972898	0.317557	9.34371	0.00223752	0.0229375	cavin4b	caveolae associated protein 4b [Source:ZFIN;Acc:ZDB-GENE-041212-87]
ENSDARG00000073673	899.202	-0.974991	0.257567	14.2634	0.000158923	0.00287669	ADGRA3	adhesion G protein-coupled receptor A3 [Source:HGNC Symbol;Acc:HGNC:13839]
ENSDARG00000028546	5693.82	-0.975226	0.275396	12.4803	0.000411276	0.00612624	ndufs1	NADH:ubiquinone oxidoreductase core subunit S1 [Source:ZFIN;Acc:ZDB-GENE-030131-478]
ENSDARG00000037921	193.316	-0.977794	0.345966	7.96976	0.00475653	0.0408432	gng13b	guanine nucleotide binding protein (G protein), gamma 13b [Source:ZFIN;Acc:ZDB-GENE-040718-97]
ENSDARG00000059398	14006.7	-0.979482	0.335985	8.45783	0.00363475	0.0335606	myef2	myelin expression factor 2 [Source:ZFIN;Acc:ZDB-GENE-051120-114]
ENSDARG00000060494	4992.86	-0.979829	0.283064	11.9258	0.000553605	0.00777693	eprs1	glutamyl-prolyl-tRNA synthetase 1 [Source:ZFIN;Acc:ZDB-GENE-030131-638]
ENSDARG00000061414	497.43	-0.982107	0.259508	14.285	0.000157113	0.00285518	slx4	SLX4 structure-specific endonuclease subunit homolog (S. cerevisiae) [Source:ZFIN;Acc:ZDB-GENE-050208-359]
ENSDARG00000003641	3681.44	-0.982687	0.287343	11.6375	0.000646351	0.00883155	tfg	trafficking from ER to golgi regulator [Source:ZFIN;Acc:ZDB-GENE-030131-8410]
ENSDARG00000013776	3126.43	-0.983855	0.327081	9.00513	0.00269223	0.0265665	thop1	thimet oligopeptidase 1 [Source:ZFIN;Acc:ZDB-GENE-040718-47]
ENSDARG00000095896	3497.07	-0.985121	0.357379	7.56426	0.00595372	0.0479748	pou3f3b	POU class 3 homeobox 3b [Source:ZFIN;Acc:ZDB-GENE-980526-140]
ENSDARG00000043923	1121.88	-0.985427	0.27968	12.3702	0.000436234	0.00640258	sox9b	SRY-box transcription factor 9b [Source:ZFIN;Acc:ZDB-GENE-001103-2]
ENSDARG00000079257	691.386	-0.986634	0.309134	10.1374	0.00145288	0.0164643	gemin5	gem (nuclear organelle) associated protein 5 [Source:ZFIN;Acc:ZDB-GENE-031112-9]
ENSDARG00000058039	423.675	-0.987266	0.356033	7.67157	0.00560976	0.0460362	bhlhe22	basic helix-loop-helix family, member e22 [Source:ZFIN;Acc:ZDB-GENE-040426-1411]
ENSDARG00000014569	3336.9	-0.987385	0.255183	14.9039	0.000113132	0.00219138	hnrnpr	heterogeneous nuclear ribonucleoprotein R [Source:ZFIN;Acc:ZDB-GENE-040426-2766]
ENSDARG00000099431	944.714	-0.987618	0.324114	9.23953	0.00236846	0.0239602	med24	mediator complex subunit 24 [Source:ZFIN;Acc:ZDB-GENE-030131-2341]
ENSDARG00000069476	2191.31	-0.989065	0.261869	14.1966	0.000164672	0.00294435	spint2	serine peptidase inhibitor, Kunitz type, 2 [Source:ZFIN;Acc:ZDB-GENE-061013-323]
ENSDARG00000077840	2103.99	-0.991965	0.33001	8.99976	0.00270015	0.0266286	meis2b	Meis homeobox 2b [Source:ZFIN;Acc:ZDB-GENE-000210-23]
ENSDARG00000021059	2315.09	-0.992371	0.251502	15.4934	8.27955e-05	0.00168371	alas1	aminolevulinate, delta-, synthase 1 [Source:ZFIN;Acc:ZDB-GENE-001229-2]
ENSDARG00000037397	10131.5	-0.993341	0.331323	8.94387	0.00278402	0.0272941	ssrp1a	structure specific recognition protein 1a [Source:ZFIN;Acc:ZDB-GENE-031118-9]
ENSDARG00000006900	2369.58	-0.99479	0.314231	9.97242	0.00158903	0.0177096	impdh2	IMP (inosine 5'-monophosphate) dehydrogenase 2 [Source:ZFIN;Acc:ZDB-GENE-030114-5]
ENSDARG00000101239	443.692	-0.996126	0.262815	14.3098	0.000155059	0.00283219	hsd17b4	hydroxysteroid (17-beta) dehydrogenase 4 [Source:ZFIN;Acc:ZDB-GENE-040421-1]
ENSDARG00000103369	3734.16	-0.998767	0.359831	7.66466	0.00563128	0.0461539	taldo1	transaldolase 1 [Source:ZFIN;Acc:ZDB-GENE-030131-3277]
ENSDARG00000060679	6705.73	-0.999372	0.286649	12.094	0.00050584	0.00721751	kdm1a	lysine (K)-specific demethylase 1a [Source:ZFIN;Acc:ZDB-GENE-030131-7828]
ENSDARG00000007271	1488.69	-1.0007	0.267521	13.921	0.000190656	0.00330835	mynn	myoneurin [Source:ZFIN;Acc:ZDB-GENE-030131-5378]
ENSDARG00000104478	1467.11	-1.00085	0.290396	11.8318	0.000582264	0.00812244	cap2	cyclase associated actin cytoskeleton regulatory protein 2 [Source:ZFIN;Acc:ZDB-GENE-040426-1758]
ENSDARG00000011273	247.238	-1.00123	0.33161	9.09918	0.00255724	0.0255086	tlx2	T cell leukemia homeobox 2 [Source:ZFIN;Acc:ZDB-GENE-020208-1]
ENSDARG00000076169	1245.76	-1.00164	0.265051	14.229	0.000161853	0.00290173	pold3	polymerase (DNA-directed), delta 3, accessory subunit [Source:ZFIN;Acc:ZDB-GENE-060512-59]
ENSDARG00000069433	719.907	-1.00379	0.299367	11.1785	0.000827522	0.0106724	tnk1	tyrosine kinase, non-receptor, 1 [Source:ZFIN;Acc:ZDB-GENE-030131-7427]
ENSDARG00000061735	16888.8	-1.00405	0.179734	31.0529	2.51085e-08	1.50726e-06	hnrnpm	heterogeneous nuclear ribonucleoprotein M [Source:ZFIN;Acc:ZDB-GENE-030131-6898]
ENSDARG00000091511	697.323	-1.00735	0.319924	9.87145	0.00167863	0.0185084	gpx7	glutathione peroxidase 7 [Source:ZFIN;Acc:ZDB-GENE-050522-419]
ENSDARG00000057128	679.303	-1.00774	0.309954	10.5332	0.00117251	0.0140015	hadhaa	hydroxyacyl-CoA dehydrogenase trifunctional multienzyme complex subunit alpha a [Source:ZFIN;Acc:ZDB-GENE-031222-5]
ENSDARG00000017441	41944.2	-1.00874	0.362157	7.71889	0.00546461	0.0450836	mylz3	myosin, light polypeptide 3, skeletal muscle [Source:ZFIN;Acc:ZDB-GENE-000322-6]
ENSDARG00000053298	507.436	-1.01114	0.358909	7.91179	0.00491137	0.0417425	nkx2.2a	NK2 homeobox 2a [Source:ZFIN;Acc:ZDB-GENE-980526-403]
ENSDARG00000016864	2603.35	-1.01274	0.362197	7.77874	0.00528647	0.0441054	farsb	phenylalanyl-tRNA synthetase subunit beta [Source:ZFIN;Acc:ZDB-GENE-021206-2]
ENSDARG00000078442	931.812	-1.01413	0.3385	8.92541	0.0028123	0.0275174
ENSDARG00000104587	19259.4	-1.01419	0.362972	7.76688	0.0053213	0.0442851	srl	sarcalumenin [Source:ZFIN;Acc:ZDB-GENE-061110-91]
ENSDARG00000059972	323.978	-1.01439	0.355134	8.11556	0.00438868	0.0384355	raly	RALY heterogeneous nuclear ribonucleoprotein [Source:ZFIN;Acc:ZDB-GENE-041010-127]
ENSDARG00000093659	369.279	-1.01465	0.366114	7.65949	0.00564745	0.0462575	entpd5b	ectonucleoside triphosphate diphosphohydrolase 5b [Source:ZFIN;Acc:ZDB-GENE-091118-88]
ENSDARG00000036058	427.344	-1.0148	0.344212	8.66407	0.00324545	0.0307181	gnao1b	guanine nucleotide binding protein (G protein), alpha activating activity polypeptide O, b [Source:ZFIN;Acc:ZDB-GENE-040426-1693]
ENSDARG00000101061	2894.76	-1.01492	0.276986	13.3561	0.000257587	0.0042034	eif2a	eukaryotic translation initiation factor 2A [Source:ZFIN;Acc:ZDB-GENE-050626-52]
ENSDARG00000091762	178.281	-1.01538	0.357937	8.03713	0.00458282	0.0397443	zbtb40	zinc finger and BTB domain containing 40 [Source:ZFIN;Acc:ZDB-GENE-030131-1704]
ENSDARG00000009494	2275.56	-1.01719	0.247087	16.8701	4.00262e-05	0.000929297	xrcc1	X-ray repair complementing defective repair in Chinese hamster cells 1 [Source:ZFIN;Acc:ZDB-GENE-040822-30]
ENSDARG00000054154	1902.64	-1.0172	0.280413	13.0969	0.000295784	0.00468891	bms1	BMS1 ribosome biogenesis factor [Source:ZFIN;Acc:ZDB-GENE-060720-2]
ENSDARG00000069922	653.673	-1.0175	0.353774	8.24648	0.0040831	0.0365359	popdc2	popeye domain containing 2 [Source:ZFIN;Acc:ZDB-GENE-060518-2]
ENSDARG00000043970	3490.88	-1.01955	0.299458	11.5291	0.000685154	0.00922927	lrpprc	leucine-rich pentatricopeptide repeat containing [Source:ZFIN;Acc:ZDB-GENE-030131-7887]
ENSDARG00000104028	4227.58	-1.01999	0.309269	10.8197	0.00100425	0.0124226	si:dkey-74k8.3	si:dkey-74k8.3 [Source:ZFIN;Acc:ZDB-GENE-141222-20]
ENSDARG00000005359	4604.11	-1.02089	0.233748	18.9739	1.3252e-05	0.00036239	sucla2	succinate-CoA ligase ADP-forming subunit beta [Source:ZFIN;Acc:ZDB-GENE-040426-1963]
ENSDARG00000004702	713.068	-1.02105	0.33664	9.15565	0.00247951	0.0248822	irf2bp2a	interferon regulatory factor 2 binding protein 2a [Source:ZFIN;Acc:ZDB-GENE-030131-7809]
ENSDARG00000105131	409.697	-1.02155	0.353082	8.33547	0.00388785	0.0352783	COG1	component of oligomeric golgi complex 1 [Source:HGNC Symbol;Acc:HGNC:6545]
ENSDARG00000113761	346.443	-1.02251	0.341531	8.94012	0.00278974	0.0273367	DYNC2H1	dynein cytoplasmic 2 heavy chain 1 [Source:HGNC Symbol;Acc:HGNC:2962]
ENSDARG00000061272	867.47	-1.02344	0.370013	7.62115	0.00576878	0.0469381	slc41a3	solute carrier family 41 member 3 [Source:ZFIN;Acc:ZDB-GENE-200318-3]
ENSDARG00000070151	3580.75	-1.02419	0.323066	9.99786	0.00156723	0.0175512	nfyc	nuclear transcription factor Y, gamma [Source:ZFIN;Acc:ZDB-GENE-030131-2165]
ENSDARG00000096990	385.586	-1.02536	0.296584	11.9458	0.000547714	0.00771043
ENSDARG00000077653	432.008	-1.02572	0.304149	11.3686	0.000746968	0.00983655	RABL6	RAB, member RAS oncogene family like 6 [Source:HGNC Symbol;Acc:HGNC:24703]
ENSDARG00000035325	8310.32	-1.02597	0.365837	7.82335	0.00515756	0.0433921	srsf7a	serine and arginine rich splicing factor 7a [Source:ZFIN;Acc:ZDB-GENE-040426-1798]
ENSDARG00000053254	100984	-1.0289	0.302928	11.4757	0.000705109	0.00938424	mylpfa	myosin light chain, phosphorylatable, fast skeletal muscle a [Source:ZFIN;Acc:ZDB-GENE-990712-15]
ENSDARG00000016375	1125.54	-1.03287	0.250893	16.8743	3.99395e-05	0.000928362	asns	asparagine synthetase [Source:ZFIN;Acc:ZDB-GENE-040426-1091]
ENSDARG00000076559	518.503	-1.0353	0.374568	7.61769	0.00577985	0.0469996	rb1cc1	RB1-inducible coiled-coil 1 [Source:ZFIN;Acc:ZDB-GENE-130206-1]
ENSDARG00000074431	4533.06	-1.03847	0.348731	8.81894	0.00298119	0.028827	ddb1	damage-specific DNA binding protein 1 [Source:ZFIN;Acc:ZDB-GENE-040426-1272]
ENSDARG00000003216	4384.02	-1.03935	0.345417	9.00632	0.00269047	0.0265665	anxa2a	annexin A2a [Source:ZFIN;Acc:ZDB-GENE-030131-4282]
ENSDARG00000099833	413.822	-1.0394	0.349441	8.80699	0.00300079	0.0289507	fbxo7	F-box protein 7 [Source:ZFIN;Acc:ZDB-GENE-050913-68]
ENSDARG00000100624	569.521	-1.03972	0.255192	16.5256	4.79981e-05	0.00107565	si:cabz01066312.1	si:cabz01066312.1 [Source:ZFIN;Acc:ZDB-GENE-161017-136]
ENSDARG00000036721	1923.5	-1.04068	0.266875	15.118	0.000100996	0.00198516	tomm40l	translocase of outer mitochondrial membrane 40 homolog, like [Source:ZFIN;Acc:ZDB-GENE-040426-2319]
ENSDARG00000045447	265.954	-1.04156	0.368792	7.93622	0.00484551	0.0413939	slc35g2b	solute carrier family 35 member G2b [Source:ZFIN;Acc:ZDB-GENE-050320-142]
ENSDARG00000100028	905.735	-1.04301	0.371898	7.8198	0.00516769	0.043459	pole2	polymerase (DNA directed), epsilon 2 [Source:ZFIN;Acc:ZDB-GENE-020419-16]
ENSDARG00000071496	335.723	-1.0431	0.364375	8.16981	0.00425933	0.037558	zic6	zic family member 6 [Source:ZFIN;Acc:ZDB-GENE-061207-1]
ENSDARG00000014875	924.641	-1.04341	0.326345	10.1806	0.00141924	0.016221	abi2b	abl-interactor 2b [Source:ZFIN;Acc:ZDB-GENE-060519-5]
ENSDARG00000029692	366.163	-1.04632	0.302686	11.9205	0.0005552	0.00779385	rufy3	RUN and FYVE domain containing 3 [Source:ZFIN;Acc:ZDB-GENE-050327-58]
ENSDARG00000026225	3735.14	-1.0483	0.258955	16.3035	5.3963e-05	0.00118541	nsd2	nuclear receptor binding SET domain protein 2 [Source:ZFIN;Acc:ZDB-GENE-030131-2581]
ENSDARG00000011673	438.58	-1.04882	0.339991	9.46703	0.00209198	0.0218033
ENSDARG00000044914	844.621	-1.04949	0.364031	8.26759	0.00403591	0.0362905	suclg2	succinate-CoA ligase GDP-forming subunit beta [Source:ZFIN;Acc:ZDB-GENE-030114-3]
ENSDARG00000006602	101.508	-1.0499	0.383455	7.48874	0.00620859	0.0496042	chrna2a	cholinergic receptor, nicotinic, alpha 2a (neuronal) [Source:ZFIN;Acc:ZDB-GENE-040108-2]
ENSDARG00000051756	1228.52	-1.05075	0.291977	12.8818	0.000331799	0.00515759	pdhx	pyruvate dehydrogenase complex component X [Source:ZFIN;Acc:ZDB-GENE-040426-1539]
ENSDARG00000016128	635.856	-1.051	0.359297	8.5291	0.00349513	0.0325467	ap3m2	adaptor related protein complex 3 subunit mu 2 [Source:ZFIN;Acc:ZDB-GENE-021022-2]
ENSDARG00000079949	8904.49	-1.05132	0.322555	10.564	0.00115313	0.0138333	supt16h	SPT16 homolog, facilitates chromatin remodeling subunit [Source:ZFIN;Acc:ZDB-GENE-031118-96]
ENSDARG00000006112	463.849	-1.05206	0.318184	10.8709	0.000976862	0.012144	myof	myoferlin [Source:ZFIN;Acc:ZDB-GENE-040426-1138]
ENSDARG00000067958	626.145	-1.05376	0.349536	9.03501	0.00264858	0.0262234	sh3gl1a	SH3-domain GRB2-like 1a [Source:ZFIN;Acc:ZDB-GENE-030131-4524]
ENSDARG00000093768	264.135	-1.05458	0.356683	8.72283	0.0031425	0.030019	prr18	proline rich 18 [Source:ZFIN;Acc:ZDB-GENE-081107-6]
ENSDARG00000006395	5460.39	-1.05538	0.271888	14.9826	0.00010851	0.00211244	rbm25b	RNA binding motif protein 25b [Source:ZFIN;Acc:ZDB-GENE-030131-5547]
ENSDARG00000013063	1814.24	-1.05715	0.283272	13.8523	0.000197752	0.00339318	oxct1a	3-oxoacid CoA transferase 1a [Source:ZFIN;Acc:ZDB-GENE-040723-3]
ENSDARG00000044895	1766.72	-1.05887	0.277255	14.5109	0.000139348	0.00259605	fmoda	fibromodulin a [Source:ZFIN;Acc:ZDB-GENE-041008-23]
ENSDARG00000054879	1302.23	-1.0592	0.371335	8.09732	0.00443308	0.0386975	six3b	SIX homeobox 3b [Source:ZFIN;Acc:ZDB-GENE-990415-128]
ENSDARG00000098431	2567.87	-1.06066	0.344342	9.43309	0.00213105	0.0221182	comp	cartilage oligomeric matrix protein [Source:ZFIN;Acc:ZDB-GENE-060606-1]
ENSDARG00000038867	237.534	-1.06103	0.341152	9.64046	0.00190337	0.0203359	shhb	sonic hedgehog signaling molecule b [Source:ZFIN;Acc:ZDB-GENE-980526-41]
ENSDARG00000006062	2157.81	-1.06153	0.332955	10.1108	0.00147401	0.016666	akap1b	A kinase (PRKA) anchor protein 1b [Source:ZFIN;Acc:ZDB-GENE-030131-6844]
ENSDARG00000008188	7156.1	-1.06249	0.36418	8.46405	0.00362235	0.0334925	sf1	splicing factor 1 [Source:ZFIN;Acc:ZDB-GENE-030131-2492]
ENSDARG00000074995	1169.08	-1.06497	0.375552	7.9908	0.00470156	0.040493	eif2b5	eukaryotic translation initiation factor 2B, subunit 5 epsilon [Source:ZFIN;Acc:ZDB-GENE-030131-5364]
ENSDARG00000036438	5558.93	-1.06502	0.270586	15.4065	8.66883e-05	0.00174687	ndufv1	NADH:ubiquinone oxidoreductase core subunit V1 [Source:ZFIN;Acc:ZDB-GENE-040808-73]
ENSDARG00000041493	1102.36	-1.06558	0.281595	14.2586	0.00015933	0.00287941	ipo4	importin 4 [Source:ZFIN;Acc:ZDB-GENE-041014-307]
ENSDARG00000027582	1364.99	-1.06686	0.298547	12.6998	0.000365699	0.00556765	angptl7	angiopoietin-like 7 [Source:ZFIN;Acc:ZDB-GENE-041010-175]
ENSDARG00000038882	6884.07	-1.06777	0.29825	12.744	0.000357159	0.00546498	smc4	structural maintenance of chromosomes 4 [Source:ZFIN;Acc:ZDB-GENE-020419-21]
ENSDARG00000007315	3133.2	-1.07095	0.306321	12.1511	0.000490591	0.00705026	tmpoa	thymopoietin a [Source:ZFIN;Acc:ZDB-GENE-030131-6003]
ENSDARG00000069329	161.421	-1.07123	0.374639	8.15269	0.00429973	0.0378808	drgx	dorsal root ganglia homeobox [Source:ZFIN;Acc:ZDB-GENE-070330-1]
ENSDARG00000037961	4267.84	-1.07181	0.298504	12.8226	0.000342449	0.00528484	rcn3	reticulocalbin 3, EF-hand calcium binding domain [Source:ZFIN;Acc:ZDB-GENE-040625-175]
ENSDARG00000043511	1113.89	-1.07189	0.355548	9.03666	0.00264619	0.0262127	prdx6	peroxiredoxin 6 [Source:ZFIN;Acc:ZDB-GENE-040426-1778]
ENSDARG00000036386	2865.12	-1.07271	0.302039	12.54	0.000398332	0.00596901	rbm4.1	RNA binding motif protein 4.1 [Source:ZFIN;Acc:ZDB-GENE-030131-3902]
ENSDARG00000021466	645.839	-1.073	0.339367	9.94237	0.00161518	0.0179674	ireb2	iron-responsive element binding protein 2 [Source:ZFIN;Acc:ZDB-GENE-051205-1]
ENSDARG00000086874	301.678	-1.07414	0.380318	7.91985	0.00488953	0.0416099
ENSDARG00000039066	9502.25	-1.07558	0.306736	12.225	0.000471545	0.00683908	klhl31	kelch-like family member 31 [Source:ZFIN;Acc:ZDB-GENE-030131-2052]
ENSDARG00000091138	3203.65	-1.07651	0.301894	12.6404	0.000377502	0.0057212	actr3	actin related protein 3 [Source:ZFIN;Acc:ZDB-GENE-040428-2]
ENSDARG00000020080	694.469	-1.0768	0.315574	11.5893	0.000663321	0.00901414	ek1	eph-like kinase 1 [Source:ZFIN;Acc:ZDB-GENE-990415-58]
ENSDARG00000011370	590.588	-1.07713	0.350353	9.4069	0.0021617	0.0223205	fyna	FYN proto-oncogene, Src family tyrosine kinase a [Source:ZFIN;Acc:ZDB-GENE-030903-5]
ENSDARG00000040946	724.037	-1.07783	0.353388	9.24737	0.00235834	0.02387	olig2	oligodendrocyte lineage transcription factor 2 [Source:ZFIN;Acc:ZDB-GENE-030131-4013]
ENSDARG00000102934	625.559	-1.07862	0.374285	8.2493	0.00407678	0.0365338	noa1	nitric oxide associated 1 [Source:ZFIN;Acc:ZDB-GENE-080220-18]
ENSDARG00000016505	152.399	-1.07981	0.370717	8.48841	0.00357416	0.0331082	apbb1ip	amyloid beta (A4) precursor protein-binding, family B, member 1 interacting protein [Source:ZFIN;Acc:ZDB-GENE-040426-1318]
ENSDARG00000040009	2734.89	-1.08034	0.289943	13.8017	0.000203157	0.00347698	palld	palladin, cytoskeletal associated protein [Source:ZFIN;Acc:ZDB-GENE-041014-252]
ENSDARG00000104682	11499.7	-1.08216	0.320314	11.3474	0.000755554	0.00993653	tpm2	tropomyosin 2 (beta) [Source:ZFIN;Acc:ZDB-GENE-040625-114]
ENSDARG00000101549	323.431	-1.08264	0.278855	15.0195	0.000106404	0.00207716	nkx2.2b	NK2 homeobox 2b [Source:ZFIN;Acc:ZDB-GENE-050217-3]
ENSDARG00000075707	6272.07	-1.08432	0.326038	10.9944	0.00091389	0.0115698	NID2	nidogen 2 [Source:HGNC Symbol;Acc:HGNC:13389]
ENSDARG00000069402	394.423	-1.08443	0.350343	9.54855	0.00200108	0.0210867	lrrc4.1	leucine rich repeat containing 4.1 [Source:ZFIN;Acc:ZDB-GENE-041210-129]
ENSDARG00000007955	2442.31	-1.0855	0.27045	16.024	6.25433e-05	0.00134664	iars1	isoleucyl-tRNA synthetase 1 [Source:ZFIN;Acc:ZDB-GENE-030131-6325]
ENSDARG00000056292	158.85	-1.08597	0.317668	11.6705	0.000634989	0.00870009	vsx1	visual system homeobox 1 homolog, chx10-like [Source:ZFIN;Acc:ZDB-GENE-990415-205]
ENSDARG00000102674	3854.83	-1.08666	0.345974	9.80569	0.00173973	0.0190719	ckap5	cytoskeleton associated protein 5 [Source:ZFIN;Acc:ZDB-GENE-051120-174]
ENSDARG00000091538	391.809	-1.09084	0.333154	10.6443	0.00110411	0.0133845	zranb3	zinc finger, RAN-binding domain containing 3 [Source:ZFIN;Acc:ZDB-GENE-060712-1]
ENSDARG00000035889	511.105	-1.09689	0.241254	20.6221	5.59458e-06	0.000170222	zbtb8b	zinc finger and BTB domain containing 8B [Source:ZFIN;Acc:ZDB-GENE-050417-42]
ENSDARG00000102362	2856.7	-1.09738	0.189335	33.4035	7.48902e-09	5.16226e-07	slc25a12	solute carrier family 25 member 12 [Source:ZFIN;Acc:ZDB-GENE-031006-11]
ENSDARG00000019856	1076.22	-1.09829	0.280482	15.2525	9.40546e-05	0.00187266	atp1a1b	ATPase Na+/K+ transporting subunit alpha 1b [Source:ZFIN;Acc:ZDB-GENE-001212-5]
ENSDARG00000039577	1301.92	-1.10057	0.286026	14.7099	0.000125385	0.00238709	ptk2bb	protein tyrosine kinase 2 beta, b [Source:ZFIN;Acc:ZDB-GENE-020507-1]
ENSDARG00000060392	2153.32	-1.10065	0.265229	17.1145	3.51924e-05	0.000835506	ash2l	ash2 like, histone lysine methyltransferase complex subunit [Source:ZFIN;Acc:ZDB-GENE-030131-494]
ENSDARG00000114329	263.799	-1.10188	0.383945	8.18111	0.00423289	0.0373743	HOOK3	hook microtubule tethering protein 3 [Source:HGNC Symbol;Acc:HGNC:23576]
ENSDARG00000060929	867.883	-1.10203	0.359498	9.33373	0.00224974	0.0230509	rnf220a	ring finger protein 220a [Source:ZFIN;Acc:ZDB-GENE-060929-1006]
ENSDARG00000025605	1521.39	-1.10441	0.302187	13.2751	0.00026896	0.0043464	nvl	nuclear VCP like [Source:ZFIN;Acc:ZDB-GENE-040426-2871]
ENSDARG00000038207	480.829	-1.10454	0.401146	7.52878	0.00607208	0.0487634	aldh4a1	aldehyde dehydrogenase 4 family, member A1 [Source:ZFIN;Acc:ZDB-GENE-040426-1179]
ENSDARG00000027353	1067.83	-1.10628	0.396422	7.7496	0.00537246	0.0445439	zmym2	zinc finger, MYM-type 2 [Source:ZFIN;Acc:ZDB-GENE-030131-2408]
ENSDARG00000032263	231.662	-1.10636	0.322696	11.6983	0.000625563	0.00860634	xndc1	xrcc1 N-terminal domain containing 1 [Source:ZFIN;Acc:ZDB-GENE-050417-120]
ENSDARG00000024829	2893.14	-1.10784	0.376001	8.62804	0.00331028	0.0311632	tnn	tenascin N [Source:ZFIN;Acc:ZDB-GENE-990415-262]
ENSDARG00000021808	497.78	-1.10953	0.39545	7.83602	0.00512153	0.0431798	nmt2	N-myristoyltransferase 2 [Source:ZFIN;Acc:ZDB-GENE-030131-717]
ENSDARG00000070658	483.753	-1.10982	0.240771	21.1682	4.20689e-06	0.000132434	zbtb12.2	zinc finger and BTB domain containing 12, tandem duplicate 2 [Source:ZFIN;Acc:ZDB-GENE-060503-27]
ENSDARG00000024124	708.011	-1.11014	0.248422	19.9043	8.14163e-06	0.000238289	sde2	SDE2 telomere maintenance homolog (S. pombe) [Source:ZFIN;Acc:ZDB-GENE-050417-270]
ENSDARG00000101023	373.115	-1.11129	0.329722	11.2898	0.000779361	0.0102093	msx2b	muscle segment homeobox 2b [Source:ZFIN;Acc:ZDB-GENE-980526-492]
ENSDARG00000041723	4731.91	-1.11143	0.374843	8.73652	0.00311899	0.0298708	TUBB4B	zgc:55461 [Source:ZFIN;Acc:ZDB-GENE-040426-2879]
ENSDARG00000009488	400.749	-1.11238	0.312545	12.5793	0.000390036	0.00588439	gipc2	GIPC PDZ domain containing family, member 2 [Source:ZFIN;Acc:ZDB-GENE-040426-921]
ENSDARG00000058690	429.06	-1.11369	0.326847	11.5752	0.000668373	0.00905815	cgnb	cingulin b [Source:ZFIN;Acc:ZDB-GENE-050208-72]
ENSDARG00000104938	4318.57	-1.11726	0.32131	12.014	0.00052802	0.0074753	ftsj3	FtsJ RNA 2'-O-methyltransferase 3 [Source:ZFIN;Acc:ZDB-GENE-030131-9828]
ENSDARG00000020798	319.557	-1.11736	0.355718	9.8392	0.00170831	0.0187827	necap1	NECAP endocytosis associated 1 [Source:ZFIN;Acc:ZDB-GENE-040426-1682]
ENSDARG00000059806	214.693	-1.11763	0.389315	8.18941	0.00421357	0.0372861	sacm1lb	SAC1 like phosphatidylinositide phosphatase b [Source:ZFIN;Acc:ZDB-GENE-070112-542]
ENSDARG00000068503	647.95	-1.11843	0.2843	15.3806	8.78866e-05	0.00176391	gbgt1l4	globoside alpha-1,3-N-acetylgalactosaminyltransferase 1, like 4 [Source:ZFIN;Acc:ZDB-GENE-031204-4]
ENSDARG00000057683	8920.58	-1.11848	0.273847	16.5782	4.66834e-05	0.0010509	mcm6	minichromosome maintenance complex component 6 [Source:ZFIN;Acc:ZDB-GENE-030909-6]
ENSDARG00000071774	704.426	-1.11913	0.341823	10.6693	0.00108928	0.013288	eef1e1	eukaryotic translation elongation factor 1 epsilon 1 [Source:ZFIN;Acc:ZDB-GENE-030131-4949]
ENSDARG00000009021	1650.13	-1.11924	0.231027	23.3507	1.34997e-06	4.94247e-05	chrna1	cholinergic receptor, nicotinic, alpha 1 (muscle) [Source:ZFIN;Acc:ZDB-GENE-980526-137]
ENSDARG00000060559	775.492	-1.12142	0.308146	13.1621	0.000285665	0.00457567	dis3	DIS3 exosome endoribonuclease and 3'-5' exoribonuclease [Source:ZFIN;Acc:ZDB-GENE-080213-3]
ENSDARG00000005629	1157.82	-1.12146	0.359728	9.67095	0.00187205	0.0201005	smyd2b	SET and MYND domain containing 2b [Source:ZFIN;Acc:ZDB-GENE-041001-201]
ENSDARG00000016260	14509.5	-1.12299	0.23722	22.2725	2.36566e-06	8.01517e-05	fxr2	FMR1 autosomal homolog 2 [Source:ZFIN;Acc:ZDB-GENE-040426-943]
ENSDARG00000011235	1137.1	-1.12305	0.35581	9.91081	0.00164311	0.0181971	otx2b	orthodenticle homeobox 2b [Source:ZFIN;Acc:ZDB-GENE-980526-406]
ENSDARG00000033172	5660.02	-1.12544	0.336438	11.1223	0.000852938	0.0109296	nr2f5	nuclear receptor subfamily 2, group F, member 5 [Source:ZFIN;Acc:ZDB-GENE-990415-253]
ENSDARG00000042552	662.574	-1.12747	0.337458	11.0916	0.000867216	0.0110771	cacna1sb	calcium channel, voltage-dependent, L type, alpha 1S subunit, b [Source:ZFIN;Acc:ZDB-GENE-051227-1]
ENSDARG00000011870	1239.32	-1.12773	0.38482	8.5442	0.00346625	0.0323484	sp8a	sp8 transcription factor a [Source:ZFIN;Acc:ZDB-GENE-030131-9849]
ENSDARG00000074131	1265.22	-1.12851	0.360406	9.75159	0.00179168	0.0195074	kif5ba	kinesin family member 5B, a [Source:ZFIN;Acc:ZDB-GENE-070629-2]
ENSDARG00000100409	601.457	-1.12942	0.307427	13.4422	0.000246027	0.00406118	camlg	calcium modulating ligand [Source:ZFIN;Acc:ZDB-GENE-040426-2407]
ENSDARG00000030022	2064.9	-1.13143	0.303169	13.8359	0.000199484	0.00341704	nup188	nucleoporin 188 [Source:ZFIN;Acc:ZDB-GENE-030131-7184]
ENSDARG00000044820	2448.87	-1.1327	0.279307	16.3387	5.29706e-05	0.00116746	cstf1	cleavage stimulation factor, 3' pre-RNA, subunit 1 [Source:ZFIN;Acc:ZDB-GENE-030131-2958]
ENSDARG00000015222	1025.38	-1.13389	0.227939	24.5994	7.05734e-07	2.84428e-05	cbll1	Cbl proto-oncogene-like 1, E3 ubiquitin protein ligase [Source:ZFIN;Acc:ZDB-GENE-040426-691]
ENSDARG00000061378	515.505	-1.13556	0.274389	17.0421	3.65595e-05	0.00086182	smg8	SMG8 nonsense mediated mRNA decay factor [Source:ZFIN;Acc:ZDB-GENE-091204-279]
ENSDARG00000100252	3026.28	-1.13638	0.331228	11.6927	0.000627458	0.00862646	capzb	capping actin protein of muscle Z-line subunit beta [Source:ZFIN;Acc:ZDB-GENE-030131-7023]
ENSDARG00000033899	704.373	-1.13708	0.408904	7.69976	0.00552282	0.0454326	ap2m1b	adaptor related protein complex 2 subunit mu 1b [Source:ZFIN;Acc:ZDB-GENE-040426-1103]
ENSDARG00000098897	5400.77	-1.13769	0.410677	7.62426	0.00575881	0.0469106	pds5b	PDS5 cohesin associated factor B [Source:ZFIN;Acc:ZDB-GENE-091217-2]
ENSDARG00000014465	406.302	-1.14053	0.343308	10.9946	0.000913793	0.0115698	arhgef25b	Rho guanine nucleotide exchange factor (GEF) 25b [Source:ZFIN;Acc:ZDB-GENE-080225-17]
ENSDARG00000096578	570.98	-1.14108	0.259902	19.1567	1.20412e-05	0.000333385	cul4a	cullin 4A [Source:ZFIN;Acc:ZDB-GENE-040426-1357]
ENSDARG00000091029	575.472	-1.14285	0.410439	7.72329	0.00545131	0.0450296	phox2bb	paired like homeobox 2Bb [Source:ZFIN;Acc:ZDB-GENE-050407-3]
ENSDARG00000070069	754.062	-1.14476	0.341808	11.1475	0.00084144	0.0108309	pitx3	paired-like homeodomain 3 [Source:ZFIN;Acc:ZDB-GENE-041229-4]
ENSDARG00000059333	484.487	-1.14667	0.336	11.5664	0.00067155	0.00908273
ENSDARG00000006356	332.419	-1.14739	0.378894	9.14004	0.00250075	0.0250344	slc18a3a	solute carrier family 18 member 3a [Source:ZFIN;Acc:ZDB-GENE-060929-990]
ENSDARG00000103929	815.992	-1.14923	0.312444	13.4569	0.000244103	0.00403608	ildr1a	immunoglobulin-like domain containing receptor 1a [Source:ZFIN;Acc:ZDB-GENE-040426-1412]
ENSDARG00000001873	5525.12	-1.1494	0.367029	9.74284	0.00180022	0.0195685	phgdh	phosphoglycerate dehydrogenase [Source:ZFIN;Acc:ZDB-GENE-030131-647]
ENSDARG00000102772	216.099	-1.14994	0.338411	11.5171	0.0006896	0.00926418	KLHDC3	kelch domain containing 3 [Source:HGNC Symbol;Acc:HGNC:20704]
ENSDARG00000071658	1359.77	-1.15116	0.376442	9.2991	0.00229267	0.0233471	ywhag2	3-monooxygenase/tryptophan 5-monooxygenase activation protein, gamma polypeptide 2 [Source:ZFIN;Acc:ZDB-GENE-061023-2]
ENSDARG00000038917	562.448	-1.15249	0.311752	13.6132	0.000224604	0.00380171	rad50	RAD50 homolog, double strand break repair protein [Source:ZFIN;Acc:ZDB-GENE-050506-110]
ENSDARG00000069265	248.375	-1.15473	0.402688	8.18388	0.00422643	0.0373668	matn3b	matrilin 3b [Source:ZFIN;Acc:ZDB-GENE-050221-9]
ENSDARG00000005541	709.76	-1.15623	0.310908	13.739	0.000210049	0.00358043	wif1	wnt inhibitory factor 1 [Source:ZFIN;Acc:ZDB-GENE-990712-17]
ENSDARG00000035256	1552.65	-1.15638	0.413899	7.75846	0.00534616	0.0444365	eef2l2	eukaryotic translation elongation factor 2, like 2 [Source:ZFIN;Acc:ZDB-GENE-030131-8112]
ENSDARG00000058371	49374.8	-1.15784	0.294465	15.3582	8.89326e-05	0.00178133	krt5	keratin 5 [Source:ZFIN;Acc:ZDB-GENE-991110-23]
ENSDARG00000035521	493.696	-1.16124	0.306295	14.3059	0.000155378	0.00283394	sfrp1a	secreted frizzled-related protein 1a [Source:ZFIN;Acc:ZDB-GENE-040310-5]
ENSDARG00000041071	203.768	-1.16183	0.325263	12.7432	0.000357315	0.00546498	jagn1a	jagunal homolog 1a [Source:ZFIN;Acc:ZDB-GENE-041010-80]
ENSDARG00000010149	37720.9	-1.16281	0.332154	12.1739	0.000484636	0.00698061	atp5fa1	ATP synthase F1 subunit alpha [Source:ZFIN;Acc:ZDB-GENE-060201-1]
ENSDARG00000069537	348.791	-1.16296	0.320501	13.1571	0.000286436	0.00458436	si:dkey-238c7.16	si:dkey-238c7.16 [Source:ZFIN;Acc:ZDB-GENE-030131-4169]
ENSDARG00000022569	1046.12	-1.16369	0.295703	15.4017	8.69103e-05	0.00174958	nkx6.1	NK6 homeobox 1 [Source:ZFIN;Acc:ZDB-GENE-040718-178]
ENSDARG00000061328	4334.15	-1.16439	0.341084	11.5789	0.000667044	0.00905242	cdon	cell adhesion associated, oncogene regulated [Source:ZFIN;Acc:ZDB-GENE-021115-4]
ENSDARG00000019342	910.926	-1.16568	0.298988	15.1217	0.0001008	0.00198325	chrnd	cholinergic receptor, nicotinic, delta (muscle) [Source:ZFIN;Acc:ZDB-GENE-030131-6665]
ENSDARG00000020001	386.63	-1.16811	0.314062	13.7806	0.000205444	0.00351311	rad23aa	RAD23 homolog A, nucleotide excision repair protein a [Source:ZFIN;Acc:ZDB-GENE-040808-59]
ENSDARG00000043182	860.523	-1.1693	0.231085	25.4942	4.4372e-07	1.90342e-05	hhla2a.1	HERV-H LTR-associating 2a, tandem duplicate 1 [Source:ZFIN;Acc:ZDB-GENE-050327-45]
ENSDARG00000078311	413.918	-1.17065	0.329709	12.5477	0.000396693	0.00595337	dcaf6	ddb1 and cul4 associated factor 6 [Source:ZFIN;Acc:ZDB-GENE-090206-2]
ENSDARG00000069866	457.532	-1.17168	0.393845	8.81744	0.00298364	0.028827	sox1a	SRY-box transcription factor 1a [Source:ZFIN;Acc:ZDB-GENE-040718-186]
ENSDARG00000056594	1272.61	-1.1723	0.396334	8.69226	0.00319565	0.0303906	irx1b	iroquois homeobox 1b [Source:ZFIN;Acc:ZDB-GENE-010716-1]
ENSDARG00000008886	2024.85	-1.17391	0.353798	10.9353	0.000943515	0.011825	msx1b	muscle segment homeobox 1b [Source:ZFIN;Acc:ZDB-GENE-980526-26]
ENSDARG00000036558	10127.5	-1.17652	0.421875	7.72452	0.00544758	0.045026	col18a1a	collagen type XVIII alpha 1 chain a [Source:ZFIN;Acc:ZDB-GENE-030516-3]
ENSDARG00000070157	3753.32	-1.17773	0.403715	8.45101	0.00364841	0.0336532	tgm2a	transglutaminase 2, C polypeptide A [Source:ZFIN;Acc:ZDB-GENE-040912-78]
ENSDARG00000016706	4245.95	-1.17802	0.227833	26.5588	2.55633e-07	1.17744e-05	atic	5-aminoimidazole-4-carboxamide ribonucleotide formyltransferase/IMP cyclohydrolase [Source:ZFIN;Acc:ZDB-GENE-011212-4]
ENSDARG00000087937	995.227	-1.17807	0.40279	8.49796	0.00355546	0.0329655	cdk4	cyclin dependent kinase 4 [Source:ZFIN;Acc:ZDB-GENE-060929-974]
ENSDARG00000014106	2211.83	-1.17892	0.309183	14.4497	0.00014395	0.00266194	cfl2	cofilin 2 (muscle) [Source:ZFIN;Acc:ZDB-GENE-040426-1815]
ENSDARG00000019335	2297.38	-1.17939	0.250009	22.1041	2.58252e-06	8.691e-05	hes6	hes family bHLH transcription factor 6 [Source:ZFIN;Acc:ZDB-GENE-030828-5]
ENSDARG00000045580	1614.32	-1.18601	0.393041	9.05162	0.00262463	0.0260637	lum	lumican [Source:ZFIN;Acc:ZDB-GENE-040625-24]
ENSDARG00000007941	315.634	-1.18656	0.403852	8.55633	0.00344323	0.0321637	hmx4	H6 family homeobox 4 [Source:ZFIN;Acc:ZDB-GENE-060825-142]
ENSDARG00000089207	225.713	-1.18969	0.358316	10.9617	0.000930166	0.0117165	ANKRD27	ankyrin repeat domain 27 [Source:HGNC Symbol;Acc:HGNC:25310]
ENSDARG00000018903	4276.44	-1.19147	0.354993	11.1862	0.000824073	0.0106347	aimp2	aminoacyl tRNA synthetase complex interacting multifunctional protein 2 [Source:ZFIN;Acc:ZDB-GENE-040426-2652]
ENSDARG00000046072	361.717	-1.19198	0.289126	16.9029	3.93417e-05	0.000916597	snx16	sorting nexin 16 [Source:ZFIN;Acc:ZDB-GENE-040426-1832]
ENSDARG00000063627	2678.81	-1.19294	0.300777	15.6175	7.75338e-05	0.00159399	bop1	BOP1 ribosomal biogenesis factor [Source:ZFIN;Acc:ZDB-GENE-030219-109]
ENSDARG00000116743	6869.3	-1.1957	0.339946	12.2829	0.00045712	0.00666508	rnps1	RNA binding protein S1, serine-rich domain [Source:ZFIN;Acc:ZDB-GENE-030131-5228]
ENSDARG00000018743	223.63	-1.19675	0.402013	8.80074	0.00301108	0.0290219	scamp5a	secretory carrier membrane protein 5a [Source:ZFIN;Acc:ZDB-GENE-030131-3188]
ENSDARG00000102325	877.051	-1.19705	0.32073	13.8555	0.000197415	0.00339032	ehmt2	euchromatic histone-lysine N-methyltransferase 2 [Source:ZFIN;Acc:ZDB-GENE-010501-6]
ENSDARG00000077620	7467.22	-1.19906	0.291964	16.7452	4.2751e-05	0.000978429	cdca7a	cell division cycle associated 7a [Source:ZFIN;Acc:ZDB-GENE-050417-29]
ENSDARG00000029157	1965.13	-1.20024	0.319673	13.9914	0.000183651	0.003226	med23	mediator complex subunit 23 [Source:ZFIN;Acc:ZDB-GENE-040724-82]
ENSDARG00000070537	2046.98	-1.20181	0.375286	10.1877	0.00141378	0.0161771	stmn2b	stathmin 2b [Source:ZFIN;Acc:ZDB-GENE-050522-207]
ENSDARG00000042004	2322.83	-1.20234	0.305185	15.4172	8.61981e-05	0.00173918	nfya	nuclear transcription factor Y, alpha [Source:ZFIN;Acc:ZDB-GENE-010501-1]
ENSDARG00000078703	394.722	-1.20252	0.321956	13.8888	0.000193947	0.00335381	unm_hu7910	un-named hu7910 [Source:ZFIN;Acc:ZDB-GENE-120727-22]
ENSDARG00000103004	4009.4	-1.20539	0.279569	18.455	1.73964e-05	0.000454581	TPR	translocated promoter region, nuclear basket protein [Source:HGNC Symbol;Acc:HGNC:12017]
ENSDARG00000058206	750.792	-1.20677	0.416941	8.3163	0.00392909	0.035561	si:ch211-153b23.5	si:ch211-153b23.5 [Source:ZFIN;Acc:ZDB-GENE-030131-9744]
ENSDARG00000033539	7165.19	-1.20778	0.346784	12.0425	0.000520014	0.00737763	paics	phosphoribosylaminoimidazole carboxylase, phosphoribosylaminoimidazole succinocarboxamide synthetase [Source:ZFIN;Acc:ZDB-GENE-030131-9762]
ENSDARG00000040635	124.462	-1.20876	0.42728	8.0045	0.00466612	0.0402571	rnf11b	ring finger protein 11b [Source:ZFIN;Acc:ZDB-GENE-050913-69]
ENSDARG00000103825	256.489	-1.21078	0.365729	10.8776	0.00097333	0.0121076	galnt10	UDP-N-acetyl-alpha-D-galactosamine:polypeptide N-acetylgalactosaminyltransferase 10 (GalNAc-T10) [Source:ZFIN;Acc:ZDB-GENE-030131-595]
ENSDARG00000019702	1300.81	-1.21317	0.394529	9.39548	0.00217521	0.0224252	aldocb	aldolase C, fructose-bisphosphate, b [Source:ZFIN;Acc:ZDB-GENE-030821-1]
ENSDARG00000008433	6294.57	-1.21471	0.2659	20.7184	5.32011e-06	0.000163614	unc45b	unc-45 myosin chaperone B [Source:ZFIN;Acc:ZDB-GENE-020919-3]
ENSDARG00000041776	666.573	-1.21517	0.32092	14.2554	0.000159599	0.00287941	ndst3	N-deacetylase/N-sulfotransferase (heparan glucosaminyl) 3 [Source:ZFIN;Acc:ZDB-GENE-090312-199]
ENSDARG00000017034	511.248	-1.21686	0.363484	11.1253	0.000851562	0.010926	sqor	sulfide quinone oxidoreductase [Source:ZFIN;Acc:ZDB-GENE-050417-436]
ENSDARG00000005518	116.665	-1.21818	0.436291	7.75394	0.00535954	0.0445106	slc5a9	solute carrier family 5 member 9 [Source:ZFIN;Acc:ZDB-GENE-080513-3]
ENSDARG00000004658	1150.28	-1.21856	0.313827	14.9661	0.000109459	0.00212811	zgc:101810	zgc:101810 [Source:ZFIN;Acc:ZDB-GENE-041121-7]
ENSDARG00000045893	865.906	-1.21934	0.325439	13.9606	0.000186678	0.00326569	kctd15a	potassium channel tetramerization domain containing 15a [Source:ZFIN;Acc:ZDB-GENE-041010-105]
ENSDARG00000090788	6819.41	-1.22038	0.314637	14.9326	0.000111419	0.0021603	cstf2	cleavage stimulation factor, 3' pre-RNA, subunit 2 [Source:ZFIN;Acc:ZDB-GENE-031118-2]
ENSDARG00000003732	526.823	-1.22203	0.425355	8.20047	0.00418797	0.0371417	mitfa	melanocyte inducing transcription factor a [Source:ZFIN;Acc:ZDB-GENE-990910-11]
ENSDARG00000104347	1576.33	-1.22465	0.31284	15.2199	9.56899e-05	0.00190306	rtn4b	reticulon 4b [Source:ZFIN;Acc:ZDB-GENE-030710-2]
ENSDARG00000053803	1715.29	-1.22465	0.42055	8.41483	0.00372173	0.0341585	klhl43	kelch-like family member 43 [Source:ZFIN;Acc:ZDB-GENE-141212-285]
ENSDARG00000026165	20057.5	-1.22503	0.379996	10.3159	0.00131886	0.0153101	col11a1a	collagen, type XI, alpha 1a [Source:ZFIN;Acc:ZDB-GENE-070209-167]
ENSDARG00000059775	455.807	-1.22567	0.399058	9.38082	0.00219268	0.0225692	slc32a1	solute carrier family 32 member 1 [Source:ZFIN;Acc:ZDB-GENE-061201-1]
ENSDARG00000052148	746.198	-1.22859	0.317888	14.8228	0.000118096	0.00226776	ptgs1	prostaglandin-endoperoxide synthase 1 [Source:ZFIN;Acc:ZDB-GENE-020530-1]
ENSDARG00000057929	634.928	-1.23061	0.431114	8.08012	0.00447536	0.0389984	naf1	nuclear assembly factor 1 homolog (S. cerevisiae) [Source:ZFIN;Acc:ZDB-GENE-030131-4546]
ENSDARG00000041887	3791.47	-1.23163	0.297224	17.0487	3.64326e-05	0.000859843	sf3a1	splicing factor 3a, subunit 1 [Source:ZFIN;Acc:ZDB-GENE-030616-156]
ENSDARG00000077301	328.225	-1.23211	0.350959	12.2566	0.000463626	0.00674027	mlf1	myeloid leukemia factor 1 [Source:ZFIN;Acc:ZDB-GENE-080917-7]
ENSDARG00000009280	2029.62	-1.23546	0.41866	8.64167	0.0032856	0.0309807	smyd1a	SET and MYND domain containing 1a [Source:ZFIN;Acc:ZDB-GENE-030131-9825]
ENSDARG00000104541	3783.77	-1.23583	0.308049	15.9699	6.4356e-05	0.00137444	msh6	mutS homolog 6 (E. coli) [Source:ZFIN;Acc:ZDB-GENE-020905-3]
ENSDARG00000030364	307.612	-1.23669	0.328314	14.0748	0.000175683	0.00311891	angpt1	angiopoietin 1 [Source:ZFIN;Acc:ZDB-GENE-010817-1]
ENSDARG00000089212	114.777	-1.23837	0.418702	8.72154	0.00314472	0.0300205	HTR3A	5-hydroxytryptamine receptor 3A [Source:HGNC Symbol;Acc:HGNC:5297]
ENSDARG00000056160	8870.87	-1.24224	0.222536	30.9307	2.67412e-08	1.59569e-06	hspd1	heat shock 60 protein 1 [Source:ZFIN;Acc:ZDB-GENE-021206-1]
ENSDARG00000086411	3698.51	-1.24339	0.384675	10.367	0.00128287	0.0149901	srsf10b	serine and arginine rich splicing factor 10b [Source:ZFIN;Acc:ZDB-GENE-040426-1415]
ENSDARG00000038465	395.133	-1.24497	0.391216	10.0916	0.0014895	0.0167936	stmn3	stathmin-like 3 [Source:ZFIN;Acc:ZDB-GENE-081124-2]
ENSDARG00000052917	772.12	-1.24578	0.317346	15.3162	9.09337e-05	0.00181776
ENSDARG00000101873	306.613	-1.24599	0.380042	10.6544	0.00109809	0.0133602	dtwd2	DTW domain containing 2 [Source:ZFIN;Acc:ZDB-GENE-120215-183]
ENSDARG00000033683	83237.5	-1.24715	0.438763	8.01713	0.0046337	0.0400499	tpma	alpha-tropomyosin [Source:ZFIN;Acc:ZDB-GENE-990415-269]
ENSDARG00000057936	569.035	-1.24845	0.323865	14.7795	0.000120845	0.00230725	lhx5	LIM homeobox 5 [Source:ZFIN;Acc:ZDB-GENE-980526-484]
ENSDARG00000098859	1013.8	-1.24948	0.3862	10.3881	0.00126833	0.0148616	nop14	NOP14 nucleolar protein homolog (yeast) [Source:ZFIN;Acc:ZDB-GENE-030131-9691]
ENSDARG00000093125	3683.04	-1.24996	0.230607	29.1627	6.65484e-08	3.59541e-06	RANBP2	RAN binding protein 2 [Source:HGNC Symbol;Acc:HGNC:9848]
ENSDARG00000008034	798.864	-1.25073	0.371004	11.3003	0.000774952	0.0101582	skib	v-ski avian sarcoma viral oncogene homolog b [Source:ZFIN;Acc:ZDB-GENE-990715-10]
ENSDARG00000039343	644.099	-1.25089	0.38987	10.2268	0.00138414	0.0159178	ahcyl2b	adenosylhomocysteinase like 2b [Source:ZFIN;Acc:ZDB-GENE-040115-5]
ENSDARG00000039093	1539.25	-1.25483	0.404765	9.54994	0.00199956	0.0210819	got1	glutamic-oxaloacetic transaminase 1, soluble [Source:ZFIN;Acc:ZDB-GENE-040426-2003]
ENSDARG00000075487	1065.24	-1.25568	0.223499	31.3673	2.1355e-08	1.30148e-06	si:ch211-267e7.3	si:ch211-267e7.3 [Source:ZFIN;Acc:ZDB-GENE-070912-265]
ENSDARG00000097772	314.621	-1.2558	0.346064	13.1155	0.000292869	0.00466262	si:ch211-185a18.2	si:ch211-185a18.2 [Source:ZFIN;Acc:ZDB-GENE-120119-1]
ENSDARG00000070340	123.119	-1.25729	0.410012	9.38499	0.00218769	0.0225306	hoxc5a	homeobox C5a [Source:ZFIN;Acc:ZDB-GENE-980526-533]
ENSDARG00000100371	255851	-1.25822	0.332236	14.2302	0.000161751	0.00290173	eef2b	eukaryotic translation elongation factor 2b [Source:ZFIN;Acc:ZDB-GENE-030131-5128]
ENSDARG00000010008	5388.95	-1.25984	0.41389	9.19422	0.00242781	0.0244617	vim	vimentin [Source:ZFIN;Acc:ZDB-GENE-011212-3]
ENSDARG00000104945	510.7	-1.25989	0.315879	15.8063	7.01699e-05	0.00147088	sncb	synuclein, beta [Source:ZFIN;Acc:ZDB-GENE-040426-1615]
ENSDARG00000078522	261.721	-1.26292	0.439171	8.22306	0.00413613	0.0368262	si:ch211-80h18.1	si:ch211-80h18.1 [Source:ZFIN;Acc:ZDB-GENE-070705-257]
ENSDARG00000019117	929.942	-1.26364	0.442082	8.11598	0.00438767	0.0384355	parvb	parvin, beta [Source:ZFIN;Acc:ZDB-GENE-030131-4411]
ENSDARG00000061372	390.219	-1.26382	0.424114	8.82573	0.00297013	0.0287535	cog7	component of oligomeric golgi complex 7 [Source:ZFIN;Acc:ZDB-GENE-061013-463]
ENSDARG00000002795	1525.12	-1.26524	0.387925	10.5661	0.00115179	0.0138333	meis3	myeloid ecotropic viral integration site 3 [Source:ZFIN;Acc:ZDB-GENE-010406-2]
ENSDARG00000012504	79.31	-1.26636	0.458568	7.58045	0.00590047	0.0477146	rlbp1a	retinaldehyde binding protein 1a [Source:ZFIN;Acc:ZDB-GENE-040426-1662]
ENSDARG00000004386	277.942	-1.26672	0.286813	19.4562	1.02933e-05	0.000291448	elapor2b	endosome-lysosome associated apoptosis and autophagy regulator family member 2b [Source:ZFIN;Acc:ZDB-GENE-030131-3893]
ENSDARG00000012405	45538.7	-1.26809	0.416269	9.20624	0.00241192	0.0243138	col1a1a	collagen, type I, alpha 1a [Source:ZFIN;Acc:ZDB-GENE-030131-9102]
ENSDARG00000018881	1227.35	-1.26971	0.344851	13.4618	0.000243473	0.00402899	apobec2a	apolipoprotein B mRNA editing enzyme, catalytic polypeptide-like 2a [Source:ZFIN;Acc:ZDB-GENE-050306-15]
ENSDARG00000077341	1007.53	-1.27084	0.410702	9.51979	0.00203268	0.0213634	ppp1r14c	protein phosphatase 1, regulatory (inhibitor) subunit 14C [Source:ZFIN;Acc:ZDB-GENE-050706-92]
ENSDARG00000105321	1046.99	-1.27142	0.358433	12.4815	0.000411008	0.00612624	aspscr1	ASPSCR1 tether for SLC2A4, UBX domain containing [Source:ZFIN;Acc:ZDB-GENE-050417-31]
ENSDARG00000043932	328.857	-1.27144	0.444707	8.12553	0.00436463	0.0383175	stmn4l	stathmin-like 4, like [Source:ZFIN;Acc:ZDB-GENE-040718-301]
ENSDARG00000075331	450.813	-1.27339	0.452399	7.86593	0.0050375	0.0426693	golga4	golgin A4 [Source:ZFIN;Acc:ZDB-GENE-050208-275]
ENSDARG00000006215	1489.35	-1.27713	0.381606	11.1117	0.000857849	0.0109715	akr1b1.1	aldo-keto reductase family 1, member B1 (aldose reductase), tandem duplicate 1 [Source:ZFIN;Acc:ZDB-GENE-040625-7]
ENSDARG00000040045	866.097	-1.28112	0.432632	8.69578	0.00318947	0.0303607
ENSDARG00000001889	40310.3	-1.28304	0.369746	11.9434	0.000548409	0.00771477	tuba1a	tubulin, alpha 1a [Source:ZFIN;Acc:ZDB-GENE-090507-4]
ENSDARG00000103988	926.794	-1.28344	0.465951	7.54361	0.00602234	0.0484453	mymk	myomaker, myoblast fusion factor [Source:ZFIN;Acc:ZDB-GENE-040625-66]
ENSDARG00000053301	1071.6	-1.28365	0.4319	8.77073	0.00306102	0.0294182	insm1b	insulinoma-associated 1b [Source:ZFIN;Acc:ZDB-GENE-030131-2602]
ENSDARG00000019530	2005.56	-1.28443	0.318857	16.1127	5.96829e-05	0.0012954	hdgfl2	HDGF like 2 [Source:ZFIN;Acc:ZDB-GENE-040426-2104]
ENSDARG00000088805	3885.75	-1.28481	0.358832	12.7202	0.000361736	0.00552414	nes	nestin [Source:ZFIN;Acc:ZDB-GENE-071119-2]
ENSDARG00000091683	457.94	-1.28678	0.273399	22.0095	2.71301e-06	9.05395e-05	cnrip1a	cannabinoid receptor interacting protein 1a [Source:ZFIN;Acc:ZDB-GENE-040801-126]
ENSDARG00000075527	5995.61	-1.28795	0.438307	8.56236	0.00343184	0.0320731	zgc:174154	zgc:174154 [Source:ZFIN;Acc:ZDB-GENE-071004-116]
ENSDARG00000104375	1673.31	-1.28834	0.350298	13.4163	0.000249444	0.00409759	sec24a	SEC24 homolog A, COPII coat complex component [Source:ZFIN;Acc:ZDB-GENE-120926-1]
ENSDARG00000014005	180.467	-1.28921	0.372503	11.9733	0.000539695	0.00761362	lrrc45	leucine rich repeat containing 45 [Source:ZFIN;Acc:ZDB-GENE-121214-317]
ENSDARG00000043697	737.753	-1.28926	0.444342	8.35662	0.00384284	0.0349653	nefmb	neurofilament medium chain b [Source:ZFIN;Acc:ZDB-GENE-070103-4]
ENSDARG00000045601	298.126	-1.28927	0.304586	17.8529	2.38657e-05	0.000588255	cax1	cation/H+ exchanger protein 1 [Source:ZFIN;Acc:ZDB-GENE-030131-3044]
ENSDARG00000099156	362.906	-1.28985	0.29612	18.8586	1.40774e-05	0.00038131	katnal1	katanin p60 subunit A-like 1 [Source:ZFIN;Acc:ZDB-GENE-041114-141]
ENSDARG00000007097	540.759	-1.29341	0.455829	8.00056	0.00467629	0.0403101	her13	hairy-related 13 [Source:ZFIN;Acc:ZDB-GENE-050228-1]
ENSDARG00000011094	5662.41	-1.29443	0.420689	9.3881	0.00218399	0.0225041	ccna2	cyclin A2 [Source:ZFIN;Acc:ZDB-GENE-020418-1]
ENSDARG00000099291	642.714	-1.29472	0.294308	19.226	1.16119e-05	0.00032284	lsr	lipolysis stimulated lipoprotein receptor [Source:ZFIN;Acc:ZDB-GENE-050913-73]
ENSDARG00000098079	540.615	-1.29763	0.390724	10.9301	0.000946125	0.0118503	rab3gap1	RAB3 GTPase activating protein subunit 1 [Source:ZFIN;Acc:ZDB-GENE-061027-53]
ENSDARG00000041481	994.584	-1.29892	0.446242	8.39764	0.00375708	0.0344199	smg5	SMG5 nonsense mediated mRNA decay factor [Source:ZFIN;Acc:ZDB-GENE-050913-144]
ENSDARG00000101404	323.008	-1.29914	0.372582	12.1055	0.00050274	0.00719383
ENSDARG00000027140	1465.87	-1.29971	0.403976	10.2564	0.00136209	0.0156935	nup160	nucleoporin 160 [Source:ZFIN;Acc:ZDB-GENE-040426-1603]
ENSDARG00000086957	719.267	-1.302	0.469408	7.64863	0.00568155	0.0464516	si:dkeyp-118a3.2	si:dkeyp-118a3.2 [Source:ZFIN;Acc:ZDB-GENE-060810-149]
ENSDARG00000001676	322.553	-1.30594	0.448327	8.44233	0.00366585	0.0337542	gpm6bb	glycoprotein M6Bb [Source:ZFIN;Acc:ZDB-GENE-030710-10]
ENSDARG00000006757	9982.8	-1.31276	0.357174	13.3924	0.000252648	0.00413293	klhl41b	kelch-like family member 41b [Source:ZFIN;Acc:ZDB-GENE-030131-9875]
ENSDARG00000104139	451.263	-1.31302	0.409344	10.226	0.00138474	0.0159178	atp1a3b	ATPase Na+/K+ transporting subunit alpha 3b [Source:ZFIN;Acc:ZDB-GENE-001212-8]
ENSDARG00000103826	293.891	-1.31318	0.41832	9.78177	0.00176251	0.0192422	gpib	glucose-6-phosphate isomerase b [Source:ZFIN;Acc:ZDB-GENE-020513-3]
ENSDARG00000104431	6673.03	-1.3138	0.234104	31.2364	2.28446e-08	1.38383e-06	slc1a3a	solute carrier family 1 member 3a [Source:ZFIN;Acc:ZDB-GENE-030131-2159]
ENSDARG00000067817	123.065	-1.31527	0.441595	8.77572	0.00305267	0.0293661
ENSDARG00000071877	503.042	-1.31737	0.361468	13.1888	0.000281622	0.00451816	dhrs7cb	dehydrogenase/reductase (SDR family) member 7Cb [Source:ZFIN;Acc:ZDB-GENE-050522-226]
ENSDARG00000039041	1359.29	-1.31789	0.2493	27.7192	1.40266e-07	6.9062e-06	sfrp5	secreted frizzled-related protein 5 [Source:ZFIN;Acc:ZDB-GENE-011108-2]
ENSDARG00000100739	158.312	-1.31838	0.426251	9.54103	0.00200929	0.0211621
ENSDARG00000007654	339.553	-1.31874	0.421595	9.74129	0.00180174	0.0195744	nsfa	N-ethylmaleimide-sensitive factor a [Source:ZFIN;Acc:ZDB-GENE-030616-37]
ENSDARG00000039522	830.907	-1.32105	0.349816	14.143	0.000169428	0.0030186	tubb2	tubulin, beta 2A class IIa [Source:ZFIN;Acc:ZDB-GENE-050522-384]
ENSDARG00000063726	2237.09	-1.32292	0.258661	25.9565	3.49201e-07	1.55123e-05	cdk12	cyclin dependent kinase 12 [Source:ZFIN;Acc:ZDB-GENE-081104-294]
ENSDARG00000055518	2434.44	-1.32611	0.363422	13.1994	0.000280035	0.00449992	pygma	phosphorylase, glycogen, muscle A [Source:ZFIN;Acc:ZDB-GENE-050522-482]
ENSDARG00000026759	676.736	-1.32715	0.33338	15.7221	7.33606e-05	0.00152599
ENSDARG00000078391	405.568	-1.32865	0.249494	28.2092	1.08883e-07	5.5243e-06	fam98a	family with sequence similarity 98 member A [Source:ZFIN;Acc:ZDB-GENE-091202-6]
ENSDARG00000046019	644.012	-1.32869	0.392281	11.3846	0.000740568	0.00977159	snai1b	snail family zinc finger 1b [Source:ZFIN;Acc:ZDB-GENE-980526-514]
ENSDARG00000052344	2712.61	-1.33065	0.280569	22.3003	2.33171e-06	7.93832e-05	tbl3	transducin beta like 3 [Source:ZFIN;Acc:ZDB-GENE-041114-104]
ENSDARG00000060948	311.636	-1.33131	0.376244	12.4546	0.000416964	0.00618791	dync1i1	dynein, cytoplasmic 1, intermediate chain 1 [Source:ZFIN;Acc:ZDB-GENE-061215-62]
ENSDARG00000101220	200.745	-1.33477	0.40052	11.0831	0.000871162	0.0111062	polrmt	polymerase (RNA) mitochondrial (DNA directed) [Source:ZFIN;Acc:ZDB-GENE-030131-1528]
ENSDARG00000070393	131.751	-1.33784	0.37945	12.4353	0.000421294	0.00622904	coq10a	coenzyme Q10A [Source:ZFIN;Acc:ZDB-GENE-090312-30]
ENSDARG00000053569	7609.99	-1.3382	0.252911	27.7579	1.37485e-07	6.82971e-06	sox3	SRY-box transcription factor 3 [Source:ZFIN;Acc:ZDB-GENE-980526-333]
ENSDARG00000086678	215.305	-1.33826	0.429309	9.65297	0.00189046	0.0202629	ASCC3	activating signal cointegrator 1 complex subunit 3 [Source:HGNC Symbol;Acc:HGNC:18697]
ENSDARG00000017772	8213.01	-1.33836	0.373778	12.708	0.000364103	0.00555605	mdh1aa	malate dehydrogenase 1Aa, NAD (soluble) [Source:ZFIN;Acc:ZDB-GENE-040204-1]
ENSDARG00000070119	870.417	-1.34052	0.259383	26.5046	2.62909e-07	1.20817e-05	ctc1	CTS telomere maintenance complex component 1 [Source:ZFIN;Acc:ZDB-GENE-061103-271]
ENSDARG00000042296	978.957	-1.34207	0.388597	11.8219	0.000585386	0.00815461	dlx5a	distal-less homeobox 5a [Source:ZFIN;Acc:ZDB-GENE-990415-49]
ENSDARG00000011020	21607.4	-1.34233	0.449023	8.85718	0.00291938	0.0284397	hnrnpa1a	heterogeneous nuclear ribonucleoprotein A1a [Source:ZFIN;Acc:ZDB-GENE-040426-1546]
ENSDARG00000017128	203.897	-1.34541	0.386983	12.01	0.000529168	0.00748095	MYOF	myoferlin [Source:HGNC Symbol;Acc:HGNC:3656]
ENSDARG00000094324	4700.92	-1.34605	0.317334	17.8377	2.40567e-05	0.000592234	efemp2a	EGF containing fibulin extracellular matrix protein 2a [Source:ZFIN;Acc:ZDB-GENE-041212-8]
ENSDARG00000010472	2385.2	-1.34784	0.27805	23.3024	1.38424e-06	5.04944e-05	atp1a2a	ATPase Na+/K+ transporting subunit alpha 2a [Source:ZFIN;Acc:ZDB-GENE-001212-6]
ENSDARG00000035508	96.7188	-1.34784	0.412829	10.6197	0.00111889	0.0135309	barhl1a	BarH-like homeobox 1a [Source:ZFIN;Acc:ZDB-GENE-050417-212]
ENSDARG00000103959	885.047	-1.34808	0.378367	12.5744	0.000391072	0.00589114	pak1	p21 protein (Cdc42/Rac)-activated kinase 1 [Source:ZFIN;Acc:ZDB-GENE-030826-29]
ENSDARG00000051762	694.142	-1.34992	0.327467	16.8568	4.03095e-05	0.000933252
ENSDARG00000025904	1465.7	-1.35116	0.24529	30.0787	4.14866e-08	2.34934e-06	tecrb	trans-2,3-enoyl-CoA reductase b [Source:ZFIN;Acc:ZDB-GENE-030131-5154]
ENSDARG00000044225	542.153	-1.35338	0.350495	14.8345	0.000117366	0.00225808	golph3b	golgi phosphoprotein 3b [Source:ZFIN;Acc:ZDB-GENE-091117-10]
ENSDARG00000002593	933.911	-1.35372	0.312243	18.6284	1.58833e-05	0.000422779	slc45a2	solute carrier family 45 member 2 [Source:ZFIN;Acc:ZDB-GENE-050208-97]
ENSDARG00000099093	689.689	-1.35421	0.29802	20.4825	6.01777e-06	0.00018199	dock1	dedicator of cytokinesis 1 [Source:ZFIN;Acc:ZDB-GENE-080108-5]
ENSDARG00000032242	20752.1	-1.35583	0.297945	20.519	5.90434e-06	0.00017883	tnnt2c	troponin T2c, cardiac [Source:ZFIN;Acc:ZDB-GENE-030520-1]
ENSDARG00000037932	220.504	-1.35804	0.413443	10.7176	0.00106123	0.0130255	lin7b	lin-7 homolog B (C. elegans) [Source:ZFIN;Acc:ZDB-GENE-041011-1]
ENSDARG00000056913	844.498	-1.36099	0.389615	12.0961	0.000505263	0.00721444	pcolcea	procollagen C-endopeptidase enhancer a [Source:ZFIN;Acc:ZDB-GENE-041014-370]
ENSDARG00000100691	1153.9	-1.36293	0.341819	15.7712	7.14807e-05	0.0014931	prss35	serine protease 35 [Source:ZFIN;Acc:ZDB-GENE-040704-55]
ENSDARG00000063684	420.526	-1.36357	0.430524	9.98044	0.00158212	0.0176736	ppm1h	protein phosphatase, Mg2+/Mn2+ dependent, 1H [Source:ZFIN;Acc:ZDB-GENE-061027-190]
ENSDARG00000059582	273.533	-1.36394	0.38765	12.2549	0.00046405	0.00674153	sowahcb	sosondowah ankyrin repeat domain family Cb [Source:ZFIN;Acc:ZDB-GENE-061215-96]
ENSDARG00000029168	345.388	-1.36495	0.421077	10.4706	0.00121287	0.0143718	olfml1	olfactomedin-like 1 [Source:ZFIN;Acc:ZDB-GENE-090422-2]
ENSDARG00000014196	42322.5	-1.36744	0.367752	13.6986	0.000214618	0.00364504	myl1	myosin, light chain 1, alkali; skeletal, fast [Source:ZFIN;Acc:ZDB-GENE-030131-8109]
ENSDARG00000060008	95.4976	-1.36895	0.48529	7.94149	0.00483141	0.0413591	HHIPL2	HHIP like 2 [Source:HGNC Symbol;Acc:HGNC:25842]
ENSDARG00000054794	125.656	-1.36946	0.430142	10.095	0.0014867	0.016781	plcxd3	phosphatidylinositol-specific phospholipase C, X domain containing 3 [Source:ZFIN;Acc:ZDB-GENE-050327-10]
ENSDARG00000034086	191.636	-1.36997	0.344821	15.6894	7.46397e-05	0.00154625	zgc:65895	zgc:65895 [Source:ZFIN;Acc:ZDB-GENE-040426-1466]
ENSDARG00000037652	432.017	-1.36998	0.306012	19.8782	8.25348e-06	0.000241209	ints15	integrator complex subunit 15 [Source:ZFIN;Acc:ZDB-GENE-040426-1019]
ENSDARG00000087950	6335.79	-1.3701	0.283963	23.0637	1.56724e-06	5.62461e-05
ENSDARG00000057782	1535.41	-1.37174	0.342996	15.8544	6.84056e-05	0.00144548	BAZ2B	bromodomain adjacent to zinc finger domain 2B [Source:HGNC Symbol;Acc:HGNC:963]
ENSDARG00000032083	898.685	-1.37223	0.492695	7.67919	0.00558613	0.0459156	dpysl2b	dihydropyrimidinase like 2b [Source:ZFIN;Acc:ZDB-GENE-031105-1]
ENSDARG00000004232	4729.4	-1.37263	0.348461	15.3777	8.80205e-05	0.00176482	dlb	deltaB [Source:ZFIN;Acc:ZDB-GENE-980526-114]
ENSDARG00000102626	734.242	-1.3731	0.460003	8.82611	0.00296951	0.0287535	frem2b	FRAS1 related extracellular matrix 2b [Source:ZFIN;Acc:ZDB-GENE-081119-4]
ENSDARG00000077029	1920.27	-1.3757	0.280688	23.8225	1.05641e-06	3.99955e-05	bub1	BUB1 mitotic checkpoint serine/threonine kinase [Source:ZFIN;Acc:ZDB-GENE-081104-75]
ENSDARG00000071498	241.949	-1.37612	0.454424	9.07207	0.00259544	0.0258252	fhl1a	four and a half LIM domains 1a [Source:ZFIN;Acc:ZDB-GENE-040206-1]
ENSDARG00000088116	362.989	-1.37658	0.422338	10.5496	0.00116211	0.0138939	gstm.3	glutathione S-transferase mu tandem duplicate 3 [Source:ZFIN;Acc:ZDB-GENE-050309-24]
ENSDARG00000013729	8483.6	-1.37734	0.253076	29.3465	6.0525e-08	3.31478e-06	srsf6a	serine and arginine rich splicing factor 6a [Source:ZFIN;Acc:ZDB-GENE-040426-2824]
ENSDARG00000074094	797.794	-1.37764	0.450659	9.27599	0.00232178	0.0235715	tgm2b	transglutaminase 2b [Source:ZFIN;Acc:ZDB-GENE-030131-2576]
ENSDARG00000052739	211.661	-1.38018	0.477672	8.28645	0.00399419	0.0360306	egf	epidermal growth factor [Source:ZFIN;Acc:ZDB-GENE-070922-1]
ENSDARG00000009823	2515.29	-1.3813	0.428169	10.314	0.00132023	0.0153107	pou3f1	POU class 3 homeobox 1 [Source:ZFIN;Acc:ZDB-GENE-980526-372]
ENSDARG00000040162	1905.82	-1.39016	0.271878	25.8987	3.59818e-07	1.59132e-05	fgfbp3	fibroblast growth factor binding protein 3 [Source:ZFIN;Acc:ZDB-GENE-050208-135]
ENSDARG00000087545	261.543	-1.39195	0.427383	10.5197	0.00118108	0.0140954	FBXO42	F-box protein 42 [Source:HGNC Symbol;Acc:HGNC:29249]
ENSDARG00000061848	1437.2	-1.39319	0.473691	8.5648	0.00342726	0.0320593	col15a1b	collagen, type XV, alpha 1b [Source:ZFIN;Acc:ZDB-GENE-070912-689]
ENSDARG00000035735	707.52	-1.39797	0.506832	7.54742	0.00600961	0.0483623	gsx1	GS homeobox 1 [Source:ZFIN;Acc:ZDB-GENE-041008-135]
ENSDARG00000055216	19913	-1.40199	0.405262	11.8519	0.000576039	0.0080581	tuba1c	tubulin, alpha 1c [Source:ZFIN;Acc:ZDB-GENE-061114-1]
ENSDARG00000040854	482.095	-1.40362	0.396374	12.4712	0.000413273	0.00615139	tsg101a	tumor susceptibility 101a [Source:ZFIN;Acc:ZDB-GENE-030217-1]
ENSDARG00000024317	1561.58	-1.4058	0.324534	18.5818	1.62765e-05	0.000430644	trap1	TNF receptor-associated protein 1 [Source:ZFIN;Acc:ZDB-GENE-030131-4257]
ENSDARG00000056400	423.341	-1.40585	0.509772	7.53436	0.00605331	0.0486748	helt	helt bHLH transcription factor [Source:ZFIN;Acc:ZDB-GENE-040824-6]
ENSDARG00000021242	3132.24	-1.40726	0.295399	22.4814	2.12194e-06	7.40271e-05	mvp	major vault protein [Source:ZFIN;Acc:ZDB-GENE-030826-33]
ENSDARG00000034572	485.205	-1.40735	0.354415	15.6369	7.67442e-05	0.00158483	GPR143	G protein-coupled receptor 143 [Source:HGNC Symbol;Acc:HGNC:20145]
ENSDARG00000099534	270.37	-1.40823	0.38176	13.5335	0.000234348	0.0039169
ENSDARG00000103296	2426.54	-1.40869	0.36241	14.9578	0.000109945	0.00213379	nup54	nucleoporin 54 [Source:ZFIN;Acc:ZDB-GENE-040426-2263]
ENSDARG00000102332	1197.68	-1.40929	0.38268	13.4297	0.000247675	0.00407828	spint1a	serine peptidase inhibitor, Kunitz type 1 a [Source:ZFIN;Acc:ZDB-GENE-040426-2169]
ENSDARG00000027611	2440.14	-1.41038	0.239564	34.328	4.65629e-09	3.42203e-07	cavin2a	caveolae associated protein 2a [Source:ZFIN;Acc:ZDB-GENE-090313-215]
ENSDARG00000075936	382.706	-1.4122	0.271894	26.7731	2.28796e-07	1.06612e-05
ENSDARG00000029179	1096.58	-1.41293	0.314889	19.9417	7.98398e-06	0.000234361	foxd1	forkhead box D1 [Source:ZFIN;Acc:ZDB-GENE-040426-2094]
ENSDARG00000079475	533.648	-1.41393	0.284053	24.5866	7.10446e-07	2.85663e-05	nckipsd	NCK interacting protein with SH3 domain [Source:NCBI gene (formerly Entrezgene);Acc:100003986]
ENSDARG00000111388	406.767	-1.41863	0.261447	29.2249	6.44467e-08	3.51032e-06
ENSDARG00000024204	6358.54	-1.41951	0.28974	23.7664	1.08762e-06	4.10219e-05	mcm3	minichromosome maintenance complex component 3 [Source:ZFIN;Acc:ZDB-GENE-020419-4]
ENSDARG00000039007	9594.69	-1.42047	0.407476	12.0322	0.000522889	0.00741316	eno3	enolase 3, (beta, muscle) [Source:ZFIN;Acc:ZDB-GENE-031006-5]
ENSDARG00000026166	473.646	-1.42291	0.495259	8.17004	0.0042588	0.037558	emilin1b	elastin microfibril interfacer 1b [Source:NCBI gene (formerly Entrezgene);Acc:751598]
ENSDARG00000114823	567.496	-1.42436	0.311107	20.779	5.15443e-06	0.000159339	PLXNA1	plexin A1 [Source:HGNC Symbol;Acc:HGNC:9099]
ENSDARG00000035327	40469.5	-1.43418	0.309151	21.3037	3.91971e-06	0.000125368	ckma	creatine kinase, muscle a [Source:ZFIN;Acc:ZDB-GENE-980526-109]
ENSDARG00000033234	1012.33	-1.43452	0.366754	15.1711	9.81943e-05	0.00193963	stmn2a	stathmin 2a [Source:ZFIN;Acc:ZDB-GENE-041010-85]
ENSDARG00000077531	324.834	-1.43679	0.423181	11.4646	0.000709362	0.00942499	bag6l	BCL2 associated athanogene 6, like [Source:ZFIN;Acc:ZDB-GENE-060307-2]
ENSDARG00000031664	2313.59	-1.43758	0.392503	13.2777	0.000268589	0.00434392	sox21a	SRY-box transcription factor 21a [Source:ZFIN;Acc:ZDB-GENE-990715-6]
ENSDARG00000005485	675.968	-1.43879	0.442372	10.4861	0.00120277	0.0143116	ucmab	upper zone of growth plate and cartilage matrix associated b [Source:ZFIN;Acc:ZDB-GENE-040426-2368]
ENSDARG00000044261	2152.78	-1.43968	0.281294	25.9429	3.51661e-07	1.55869e-05	si:ch211-243g18.2	si:ch211-243g18.2 [Source:ZFIN;Acc:ZDB-GENE-030131-2830]
ENSDARG00000078244	205.02	-1.44011	0.422824	11.5668	0.000671387	0.00908273
ENSDARG00000020332	360.567	-1.44026	0.441716	10.5063	0.00118969	0.0141813	nkx2.9	NK2 transcription factor related, locus 9 (Drosophila) [Source:ZFIN;Acc:ZDB-GENE-030131-4340]
ENSDARG00000070043	2057.52	-1.44272	0.241131	35.4732	2.58579e-09	2.02706e-07	dars1	aspartyl-tRNA synthetase 1 [Source:ZFIN;Acc:ZDB-GENE-061110-135]
ENSDARG00000101364	856.744	-1.44278	0.320214	20.0935	7.3745e-06	0.000218071	wfikkn1	WAP, follistatin/kazal, immunoglobulin, kunitz and netrin domain containing 1 [Source:ZFIN;Acc:ZDB-GENE-040426-2465]
ENSDARG00000014139	3248.88	-1.44357	0.323982	19.6459	9.32026e-06	0.000268849	SRP72	signal recognition particle 72 [Source:HGNC Symbol;Acc:HGNC:11303]
ENSDARG00000086393	1170.26	-1.44389	0.414656	12.0186	0.000526727	0.00746228	dbx1a	developing brain homeobox 1a [Source:ZFIN;Acc:ZDB-GENE-000128-8]
ENSDARG00000102389	131.971	-1.44481	0.523401	7.51568	0.00611643	0.0490443	ved	ventrally expressed dharma/bozozok antagonist [Source:ZFIN;Acc:ZDB-GENE-030813-1]
ENSDARG00000037560	184.229	-1.44862	0.524355	7.56506	0.00595107	0.0479748	mtm1	myotubularin 1 [Source:ZFIN;Acc:ZDB-GENE-051113-128]
ENSDARG00000090062	242.636	-1.45039	0.436698	10.9653	0.000928349	0.0117079	rac3a	Rac family small GTPase 3a [Source:ZFIN;Acc:ZDB-GENE-040718-256]
ENSDARG00000089781	197.993	-1.45057	0.40063	12.9829	0.000314351	0.0049324	ciz1a	cdkn1a interacting zinc finger protein 1a [Source:ZFIN;Acc:ZDB-GENE-100922-222]
ENSDARG00000039052	952.764	-1.45251	0.31989	20.4194	6.21955e-06	0.000187525	klhl40a	kelch-like family member 40a [Source:ZFIN;Acc:ZDB-GENE-050916-1]
ENSDARG00000062017	145.959	-1.45447	0.503569	8.31917	0.00392288	0.0355317	fsd1	fibronectin type III and SPRY domain containing 1 [Source:ZFIN;Acc:ZDB-GENE-060503-218]
ENSDARG00000024785	413.618	-1.45813	0.438301	10.9822	0.000919921	0.0116167	ctnna2	catenin (cadherin-associated protein), alpha 2 [Source:ZFIN;Acc:ZDB-GENE-060815-3]
ENSDARG00000045517	279.047	-1.45844	0.454261	10.1714	0.00142637	0.0162747	ITIH5	inter-alpha-trypsin inhibitor heavy chain 5 [Source:HGNC Symbol;Acc:HGNC:21449]
ENSDARG00000079634	320.99	-1.46174	0.4475	10.5341	0.00117194	0.0140015	FILIP1	filamin A interacting protein 1 [Source:HGNC Symbol;Acc:HGNC:21015]
ENSDARG00000055926	267.114	-1.4623	0.412061	12.5063	0.000405575	0.00605937	foxi3a	forkhead box I3a [Source:ZFIN;Acc:ZDB-GENE-031126-3]
ENSDARG00000014358	746.385	-1.46544	0.41723	12.1907	0.000480288	0.00694212	optc	opticin [Source:ZFIN;Acc:ZDB-GENE-030131-1798]
ENSDARG00000010957	140.915	-1.46552	0.434926	11.3293	0.000762941	0.0100139	mpp2b	MAGUK p55 scaffold protein 2b [Source:ZFIN;Acc:ZDB-GENE-040704-70]
ENSDARG00000006868	203.41	-1.4659	0.328753	19.8479	8.38532e-06	0.000243992	trh	thyrotropin-releasing hormone [Source:ZFIN;Acc:ZDB-GENE-020930-1]
ENSDARG00000045482	90.8176	-1.47103	0.403734	13.2912	0.00026665	0.00432001	stk38l	serine/threonine kinase 38 like [Source:ZFIN;Acc:ZDB-GENE-040426-798]
ENSDARG00000031316	307.14	-1.47365	0.394823	13.8597	0.000196982	0.00338579	six6b	SIX homeobox 6b [Source:ZFIN;Acc:ZDB-GENE-050522-308]
ENSDARG00000095254	31370.6	-1.47383	0.509369	8.28215	0.00400367	0.0360673	si:dkey-239j18.2	si:dkey-239j18.2 [Source:ZFIN;Acc:ZDB-GENE-121214-52]
ENSDARG00000102555	73.5575	-1.47525	0.534443	7.66946	0.00561632	0.046069	si:dkey-33i11.9	si:dkey-33i11.9 [Source:ZFIN;Acc:ZDB-GENE-060503-262]
ENSDARG00000030110	1326.47	-1.4761	0.298396	24.2299	8.54967e-07	3.35772e-05	myod1	myogenic differentiation 1 [Source:ZFIN;Acc:ZDB-GENE-980526-561]
ENSDARG00000035808	242.371	-1.47993	0.294239	25.1602	5.27604e-07	2.19268e-05	clcn4	chloride channel, voltage-sensitive 4 [Source:ZFIN;Acc:ZDB-GENE-061013-353]
ENSDARG00000053248	505.436	-1.48116	0.377194	15.2987	9.17792e-05	0.001831	inab	internexin neuronal intermediate filament protein, alpha b [Source:ZFIN;Acc:ZDB-GENE-990415-83]
ENSDARG00000019208	192.537	-1.48243	0.530006	7.78309	0.00527376	0.0440178	camsap1a	calmodulin regulated spectrin-associated protein 1a [Source:ZFIN;Acc:ZDB-GENE-060518-4]
ENSDARG00000004204	60.5867	-1.4834	0.454585	10.6237	0.00111647	0.0135147	efhc2	EF-hand domain (C-terminal) containing 2 [Source:ZFIN;Acc:ZDB-GENE-031001-10]
ENSDARG00000062632	284.361	-1.48705	0.389452	14.5015	0.000140051	0.00260673
ENSDARG00000035290	277.845	-1.48844	0.387996	14.5796	0.00013436	0.00252906	dmrt3a	doublesex and mab-3 related transcription factor 3a [Source:ZFIN;Acc:ZDB-GENE-021220-3]
ENSDARG00000015567	1973.41	-1.4938	0.297371	24.9788	5.79637e-07	2.38906e-05	zic1	zic family member 1 (odd-paired homolog, Drosophila) [Source:ZFIN;Acc:ZDB-GENE-000208-4]
ENSDARG00000012667	430.456	-1.49754	0.414474	12.943	0.000321127	0.0050151	tfap2b	transcription factor AP-2 beta [Source:ZFIN;Acc:ZDB-GENE-050417-394]
ENSDARG00000036505	193.383	-1.49879	0.406299	13.5417	0.000233317	0.00390446	syt4	synaptotagmin IV [Source:ZFIN;Acc:ZDB-GENE-030131-7297]
ENSDARG00000058379	915.704	-1.49923	0.506848	8.6643	0.00324505	0.0307181	otpb	orthopedia homeobox b [Source:ZFIN;Acc:ZDB-GENE-990708-7]
ENSDARG00000100133	3562.18	-1.50135	0.293608	25.8626	3.66611e-07	1.616e-05	cnmd	chondromodulin [Source:ZFIN;Acc:ZDB-GENE-010713-1]
ENSDARG00000101831	1034.86	-1.50824	0.486927	9.49376	0.00206172	0.0215634	irx1a	iroquois homeobox 1a [Source:ZFIN;Acc:ZDB-GENE-040707-1]
ENSDARG00000035809	22688.3	-1.5085	0.385056	15.1764	9.79194e-05	0.00193803	col1a1b	collagen, type I, alpha 1b [Source:ZFIN;Acc:ZDB-GENE-030131-4400]
ENSDARG00000003469	2142.53	-1.5087	0.356528	17.7213	2.55752e-05	0.000623475	neurod4	neuronal differentiation 4 [Source:ZFIN;Acc:ZDB-GENE-030730-1]
ENSDARG00000002564	129.375	-1.50923	0.547816	7.58762	0.00587705	0.0476022	syngr1a	synaptogyrin 1a [Source:ZFIN;Acc:ZDB-GENE-041010-169]
ENSDARG00000094792	230.864	-1.51406	0.444628	11.4873	0.000700751	0.00934491	twf2a	twinfilin actin-binding protein 2a [Source:ZFIN;Acc:ZDB-GENE-030131-7638]
ENSDARG00000074702	547.349	-1.5147	0.435787	11.9756	0.000539018	0.00760945	arfgef2	ADP-ribosylation factor guanine nucleotide-exchange factor 2 (brefeldin A-inhibited) [Source:ZFIN;Acc:ZDB-GENE-090312-50]
ENSDARG00000024047	9667.81	-1.51505	0.268042	31.5889	1.9052e-08	1.1791e-06	tmem38a	transmembrane protein 38A [Source:ZFIN;Acc:ZDB-GENE-040426-1888]
ENSDARG00000035538	298.97	-1.51553	0.512236	8.6942	0.00319225	0.0303727	atp6v0a2a	ATPase H+ transporting V0 subunit a2a [Source:ZFIN;Acc:ZDB-GENE-091113-4]
ENSDARG00000078748	18917	-1.51623	0.324357	21.6045	3.35073e-06	0.000109268	si:ch211-137a8.4	si:ch211-137a8.4 [Source:ZFIN;Acc:ZDB-GENE-030131-3742]
ENSDARG00000102591	302.195	-1.51683	0.374693	16.2818	5.4585e-05	0.00119252	btr30	bloodthirsty-related gene family, member 30 [Source:ZFIN;Acc:ZDB-GENE-040426-1407]
ENSDARG00000058988	121.691	-1.51935	0.369047	16.8661	4.01108e-05	0.000930179	kcnj15	potassium inwardly rectifying channel subfamily J member 15 [Source:ZFIN;Acc:ZDB-GENE-150928-1]
ENSDARG00000102618	238.519	-1.522	0.38515	15.4903	8.29277e-05	0.00168468
ENSDARG00000008141	468.284	-1.52542	0.544773	7.75072	0.0053691	0.0445439	rbl1	retinoblastoma-like 1 (p107) [Source:ZFIN;Acc:ZDB-GENE-030131-8179]
ENSDARG00000098639	636.911	-1.5264	0.297752	25.9827	3.44483e-07	1.53368e-05	pycr1b	pyrroline-5-carboxylate reductase 1b [Source:ZFIN;Acc:ZDB-GENE-050522-26]
ENSDARG00000061249	2685.98	-1.52825	0.422279	12.9523	0.000319525	0.0049979	myom1a	myomesin 1a (skelemin) [Source:ZFIN;Acc:ZDB-GENE-030131-2856]
ENSDARG00000006110	142.656	-1.52867	0.435949	12.1485	0.000491265	0.00705488	chrd	chordin [Source:ZFIN;Acc:ZDB-GENE-990415-33]
ENSDARG00000073847	316.643	-1.53105	0.504808	9.10789	0.0025451	0.0254002	rbm15	RNA binding motif protein 15 [Source:ZFIN;Acc:ZDB-GENE-041008-192]
ENSDARG00000011615	620.166	-1.53154	0.428301	12.679	0.00036979	0.00561283	mybpc3	myosin binding protein C3 [Source:ZFIN;Acc:ZDB-GENE-070112-2362]
ENSDARG00000059832	63.2572	-1.53271	0.504368	9.26703	0.00233315	0.023675	ADGRB3	adhesion G protein-coupled receptor B3 [Source:HGNC Symbol;Acc:HGNC:945]
ENSDARG00000021566	118.394	-1.53401	0.537045	8.08624	0.00446025	0.0389177	OTOP1	otopetrin 1 [Source:HGNC Symbol;Acc:HGNC:19656]
ENSDARG00000056130	1297.72	-1.54237	0.424614	13.0547	0.000302529	0.00478067	neurog1	neurogenin 1 [Source:ZFIN;Acc:ZDB-GENE-990415-174]
ENSDARG00000012311	789.009	-1.54483	0.363412	17.8738	2.36048e-05	0.000583263	myoz2a	myozenin 2a [Source:ZFIN;Acc:ZDB-GENE-040426-1880]
ENSDARG00000099911	171.489	-1.54877	0.563969	7.50904	0.00613902	0.0491877	lrrc8c	leucine rich repeat containing 8 VRAC subunit C [Source:NCBI gene (formerly Entrezgene);Acc:571216]
ENSDARG00000089749	883.106	-1.5495	0.348318	19.5541	9.77916e-06	0.000279665	aqp8b	aquaporin 8b [Source:ZFIN;Acc:ZDB-GENE-080220-47]
ENSDARG00000005574	690.407	-1.5497	0.467753	10.8457	0.000990266	0.0122648	vsx2	visual system homeobox 2 [Source:ZFIN;Acc:ZDB-GENE-001222-1]
ENSDARG00000103665	603.678	-1.55118	0.320606	23.1865	1.47028e-06	5.3148e-05	BRPF1	bromodomain and PHD finger containing 1 [Source:HGNC Symbol;Acc:HGNC:14255]
ENSDARG00000114948	101.641	-1.55269	0.446173	12.0917	0.00050648	0.0072215
ENSDARG00000078828	126.316	-1.55367	0.503355	9.51342	0.00203975	0.0214038	npb	neuropeptide B [Source:ZFIN;Acc:ZDB-GENE-040107-40]
ENSDARG00000102490	923.787	-1.55456	0.357543	18.7024	1.52791e-05	0.000409421	asb2b	ankyrin repeat and SOCS box containing 2b [Source:ZFIN;Acc:ZDB-GENE-040426-20]
ENSDARG00000076557	362.708	-1.55907	0.346317	20.1074	7.32116e-06	0.000217104	bicc2	bicaudal C homolog 2 [Source:ZFIN;Acc:ZDB-GENE-110110-3]
ENSDARG00000109022	389.386	-1.56206	0.291621	28.4162	9.78448e-08	5.05405e-06	WDR70	WD repeat domain 70 [Source:HGNC Symbol;Acc:HGNC:25495]
ENSDARG00000101411	2868.58	-1.56418	0.389439	15.9366	6.54983e-05	0.00139585
ENSDARG00000030665	894.832	-1.56444	0.246251	40.0201	2.51365e-10	2.38142e-08
ENSDARG00000068640	969.713	-1.56449	0.447645	12.0817	0.000509194	0.00724985	rsf1b.1	remodeling and spacing factor 1b, tandem duplicate 1 [Source:ZFIN;Acc:ZDB-GENE-030131-5829]
ENSDARG00000088157	300.634	-1.56474	0.391761	15.7503	7.22772e-05	0.00150816	SMOC2	SPARC related modular calcium binding 2 [Source:HGNC Symbol;Acc:HGNC:20323]
ENSDARG00000009550	439.571	-1.56582	0.447846	12.1229	0.000498067	0.00713863	foxi3b	forkhead box I3b [Source:ZFIN;Acc:ZDB-GENE-031126-4]
ENSDARG00000010770	9717.85	-1.56615	0.271416	32.904	9.68254e-09	6.4518e-07	sox19a	SRY-box transcription factor 19a [Source:ZFIN;Acc:ZDB-GENE-980526-102]
ENSDARG00000033760	608.137	-1.56861	0.368751	17.9097	2.31637e-05	0.000573781	pmelb	premelanosome protein b [Source:ZFIN;Acc:ZDB-GENE-050912-2]
ENSDARG00000099744	2421.58	-1.56954	0.435648	12.8225	0.000342472	0.00528484	gap43	growth associated protein 43 [Source:ZFIN;Acc:ZDB-GENE-990415-87]
ENSDARG00000001777	1466.72	-1.57085	0.340968	20.9867	4.62494e-06	0.000144683	nup155	nucleoporin 155 [Source:ZFIN;Acc:ZDB-GENE-040426-711]
ENSDARG00000102178	1000.71	-1.57349	0.336014	21.661	3.25339e-06	0.000106571	emilin2b	elastin microfibril interfacer 2b [Source:ZFIN;Acc:ZDB-GENE-080416-1]
ENSDARG00000035649	63.9362	-1.57783	0.50057	10.0148	0.00155285	0.0174195
ENSDARG00000071860	162.911	-1.57797	0.55354	8.08495	0.00446343	0.0389284	nrn1a	neuritin 1a [Source:ZFIN;Acc:ZDB-GENE-040718-212]
ENSDARG00000103011	196.085	-1.58017	0.439706	12.8607	0.000335557	0.00520387
ENSDARG00000044781	154.157	-1.58129	0.416842	14.3834	0.000149114	0.0027386	bace2	beta-secretase 2 [Source:ZFIN;Acc:ZDB-GENE-041010-68]
ENSDARG00000104949	61.4906	-1.5814	0.52915	8.92544	0.00281226	0.0275174	slc27a1b	solute carrier family 27 member 1b [Source:ZFIN;Acc:ZDB-GENE-061013-672]
ENSDARG00000035899	66.3125	-1.58208	0.562777	7.86437	0.00504184	0.042688	lingo1b	leucine rich repeat and Ig domain containing 1b [Source:ZFIN;Acc:ZDB-GENE-040912-136]
ENSDARG00000041750	164.494	-1.58268	0.452246	12.1755	0.000484219	0.00698061	ccdc92	coiled-coil domain containing 92 [Source:ZFIN;Acc:ZDB-GENE-051113-120]
ENSDARG00000012422	4783.62	-1.58272	0.42744	13.5452	0.000232892	0.00390391	col11a2	collagen, type XI, alpha 2 [Source:ZFIN;Acc:ZDB-GENE-000208-23]
ENSDARG00000071011	115.774	-1.583	0.560424	7.93663	0.00484441	0.0413939	cdk5r2a	cyclin dependent kinase 5, regulatory subunit 2a (p39) [Source:ZFIN;Acc:ZDB-GENE-050417-22]
ENSDARG00000060639	353.605	-1.58373	0.511937	9.49115	0.00206465	0.0215634	apba2b	amyloid beta (A4) precursor protein-binding, family A, member 2b [Source:ZFIN;Acc:ZDB-GENE-030131-5371]
ENSDARG00000060481	212.962	-1.58374	0.388265	16.4946	4.87888e-05	0.00109215	atl1	atlastin GTPase 1 [Source:ZFIN;Acc:ZDB-GENE-030131-8003]
ENSDARG00000014626	1690.28	-1.58446	0.292735	28.9776	7.32192e-08	3.88237e-06	dlx3b	distal-less homeobox 3b [Source:ZFIN;Acc:ZDB-GENE-980526-280]
ENSDARG00000015266	1407.87	-1.58533	0.346276	20.7309	5.28558e-06	0.000162802	mab21l2	mab-21-like 2 [Source:ZFIN;Acc:ZDB-GENE-011101-3]
[truncated: 23,121 more rows]

## Sheet: angio up GO terms
Analysis Type:	PANTHER Overrepresentation Test (Released 20240226)
Annotation Version and Release Date:	GO Ontology database DOI: 10.5281/zenodo.10536401 Released 2024-01-17
Analyzed List:	Client Text Box Input (Danio rerio)
Reference List:	Danio rerio (all genes in database)
Test Type:	FISHER
Correction:	BONFERRONI
Bonferroni count:	4133
GO biological process complete	Danio rerio - REFLIST (26353)	Client Text Box Input (393)	Client Text Box Input (expected)	Client Text Box Input (over/under)	Client Text Box Input (fold Enrichment)	Client Text Box Input (P-value)
positive regulation of endothelial cell proliferation (GO:0001938)	15	5	0.22	+	22.35	0.00789
regulation of endothelial cell proliferation (GO:0001936)	21	5	0.31	+	15.97	0.0497
vasculogenesis (GO:0001570)	56	10	0.84	+	11.97	3.88e-05
cortical cytoskeleton organization (GO:0030865)	41	7	0.61	+	11.45	0.00933
endothelium development (GO:0003158)	63	9	0.94	+	9.58	0.0016
sprouting angiogenesis (GO:0002040)	114	15	1.7	+	8.82	6.94e-07
formation of primary germ layer (GO:0001704)	63	8	0.94	+	8.52	0.0178
embryonic hemopoiesis (GO:0035162)	93	9	1.39	+	6.49	0.0439
blood vessel morphogenesis (GO:0048514)	358	33	5.34	+	6.18	3.44e-13
angiogenesis (GO:0001525)	279	25	4.16	+	6.01	3.93e-09
blood vessel development (GO:0001568)	413	37	6.16	+	6.01	1.1e-14
vasculature development (GO:0001944)	492	41	7.34	+	5.59	2.07e-15
gastrulation (GO:0007369)	242	19	3.61	+	5.26	2e-05
actin filament organization (GO:0007015)	252	19	3.76	+	5.06	3.89e-05
positive regulation of cell population proliferation (GO:0008284)	161	12	2.4	+	5	0.0239
small GTPase-mediated signal transduction (GO:0007264)	176	13	2.62	+	4.95	0.0108
tube morphogenesis (GO:0035239)	589	42	8.78	+	4.78	2.18e-13
morphogenesis of an epithelium (GO:0002009)	479	31	7.14	+	4.34	3.97e-08
epithelial tube morphogenesis (GO:0060562)	249	16	3.71	+	4.31	0.00497
cell migration (GO:0016477)	619	39	9.23	+	4.22	1.71e-10
regulation of locomotion (GO:0040012)	271	17	4.04	+	4.21	0.00322
tissue morphogenesis (GO:0048729)	571	35	8.52	+	4.11	8.11e-09
circulatory system development (GO:0072359)	981	60	14.63	+	4.1	4.82e-17
tube development (GO:0035295)	780	47	11.63	+	4.04	1.88e-12
regulation of cell migration (GO:0030334)	233	14	3.47	+	4.03	0.0495
regulation of cell motility (GO:2000145)	252	15	3.76	+	3.99	0.0272
actin cytoskeleton organization (GO:0030036)	463	27	6.9	+	3.91	8.8e-06
actin filament-based process (GO:0030029)	481	28	7.17	+	3.9	4.57e-06
cell motility (GO:0048870)	670	39	9.99	+	3.9	2.08e-09
endocytosis (GO:0006897)	278	16	4.15	+	3.86	0.0206
supramolecular fiber organization (GO:0097435)	457	26	6.82	+	3.82	2.93e-05
anatomical structure formation involved in morphogenesis (GO:0048646)	808	44	12.05	+	3.65	6.09e-10
intracellular signaling cassette (GO:0141124)	369	19	5.5	+	3.45	0.014
epithelium development (GO:0060429)	942	47	14.05	+	3.35	1.99e-09
embryonic morphogenesis (GO:0048598)	722	36	10.77	+	3.34	1.3e-06
heart development (GO:0007507)	583	28	8.69	+	3.22	0.000288
hemopoiesis (GO:0030097)	457	21	6.82	+	3.08	0.0253
pattern specification process (GO:0007389)	644	29	9.6	+	3.02	0.000653
embryonic organ development (GO:0048568)	628	28	9.37	+	2.99	0.00131
regionalization (GO:0003002)	629	26	9.38	+	2.77	0.014
embryo development (GO:0009790)	1212	50	18.07	+	2.77	3.42e-07
regulation of protein metabolic process (GO:0051246)	593	24	8.84	+	2.71	0.0473
tissue development (GO:0009888)	1511	61	22.53	+	2.71	5.32e-09
regulation of developmental process (GO:0050793)	895	35	13.35	+	2.62	0.00101
cytoskeleton organization (GO:0007010)	853	33	12.72	+	2.59	0.00288
regulation of multicellular organismal process (GO:0051239)	838	31	12.5	+	2.48	0.0158
anatomical structure morphogenesis (GO:0009653)	2211	80	32.97	+	2.43	4.44e-10
nitrogen compound transport (GO:0071705)	915	32	13.65	+	2.35	0.0382
intracellular signal transduction (GO:0035556)	927	32	13.82	+	2.31	0.048
regulation of response to stimulus (GO:0048583)	1568	52	23.38	+	2.22	0.000277
organic substance transport (GO:0071702)	1225	40	18.27	+	2.19	0.019
regulation of signal transduction (GO:0009966)	1215	39	18.12	+	2.15	0.0331
system development (GO:0048731)	3290	102	49.06	+	2.08	1.11e-09
multicellular organism development (GO:0007275)	3850	117	57.41	+	2.04	4.25e-11
cell differentiation (GO:0030154)	2505	76	37.36	+	2.03	7.91e-06
cellular developmental process (GO:0048869)	2509	76	37.42	+	2.03	8.31e-06
cell development (GO:0048468)	1824	54	27.2	+	1.99	0.00682
animal organ development (GO:0048513)	2532	73	37.76	+	1.93	0.000148
anatomical structure development (GO:0048856)	4903	139	73.12	+	1.9	9.61e-12
developmental process (GO:0032502)	5052	143	75.34	+	1.9	3.72e-12
multicellular organismal process (GO:0032501)	4814	136	71.79	+	1.89	3.14e-11
organelle organization (GO:0006996)	1935	54	28.86	+	1.87	0.0363
transport (GO:0006810)	2656	72	39.61	+	1.82	0.00288
signal transduction (GO:0007165)	3086	83	46.02	+	1.8	0.000339
establishment of localization (GO:0051234)	2783	74	41.5	+	1.78	0.0033
response to stimulus (GO:0050896)	4693	123	69.99	+	1.76	2.66e-07
signaling (GO:0023052)	3333	86	49.7	+	1.73	0.00137
cellular response to stimulus (GO:0051716)	3832	98	57.15	+	1.71	0.000191
cell communication (GO:0007154)	3403	87	50.75	+	1.71	0.00175
localization (GO:0051179)	3034	77	45.25	+	1.7	0.0127
cellular component organization (GO:0016043)	3514	86	52.4	+	1.64	0.0121
biological regulation (GO:0065007)	8661	198	129.16	+	1.53	2.16e-09
regulation of biological process (GO:0050789)	8353	190	124.57	+	1.53	2.14e-08
regulation of cellular process (GO:0050794)	7831	173	116.78	+	1.48	8.1e-06
cellular process (GO:0009987)	12722	275	189.72	+	1.45	1.04e-14
biological_process (GO:0008150)	17206	359	256.59	+	1.4	4.12e-30
Unclassified (UNCLASSIFIED)	9147	34	136.41	-	0.25	0

## Sheet: ribo up GO terms
Analysis Type:	PANTHER Overrepresentation Test (Released 20240226)
Annotation Version and Release Date:	GO Ontology database DOI: 10.5281/zenodo.10536401 Released 2024-01-17
Analyzed List:	Client Text Box Input (Danio rerio)
Reference List:	Danio rerio (all genes in database)
Test Type:	FISHER
Correction:	BONFERRONI
Bonferroni count:	4133
GO biological process complete	Danio rerio - REFLIST (26353)	Client Text Box Input (289)	Client Text Box Input (expected)	Client Text Box Input (over/under)	Client Text Box Input (fold Enrichment)	Client Text Box Input (P-value)
skeletal muscle cell differentiation (GO:0035914)	11	4	0.12	+	33.16	0.0182
skeletal muscle fiber development (GO:0048741)	64	10	0.7	+	14.25	8e-06
myotube cell development (GO:0014904)	65	10	0.71	+	14.03	9.36e-06
embryonic camera-type eye development (GO:0031076)	56	7	0.61	+	11.4	0.0107
myotube differentiation (GO:0014902)	82	10	0.9	+	11.12	9.5e-05
skeletal muscle tissue development (GO:0007519)	128	15	1.4	+	10.69	5e-08
cell differentiation in spinal cord (GO:0021515)	63	7	0.69	+	10.13	0.024
skeletal muscle organ development (GO:0060538)	143	15	1.57	+	9.57	2.5e-07
striated muscle cell development (GO:0055002)	116	11	1.27	+	8.65	0.000267
diencephalon development (GO:0021536)	86	8	0.94	+	8.48	0.0199
spinal cord development (GO:0021510)	88	8	0.97	+	8.29	0.0236
muscle organ development (GO:0007517)	193	17	2.12	+	8.03	2.14e-07
endocrine system development (GO:0035270)	116	9	1.27	+	7.07	0.0229
striated muscle cell differentiation (GO:0051146)	211	16	2.31	+	6.91	7.25e-06
forebrain development (GO:0030900)	148	11	1.62	+	6.78	0.00319
brain development (GO:0007420)	527	38	5.78	+	6.58	1.46e-16
head development (GO:0060322)	547	38	6	+	6.33	5.23e-16
muscle cell development (GO:0055001)	216	15	2.37	+	6.33	7.72e-05
muscle tissue development (GO:0060537)	220	15	2.41	+	6.22	9.87e-05
muscle cell differentiation (GO:0042692)	261	16	2.86	+	5.59	0.000149
central nervous system development (GO:0007417)	738	45	8.09	+	5.56	3.02e-17
eye morphogenesis (GO:0048592)	240	14	2.63	+	5.32	0.00197
regeneration (GO:0031099)	189	11	2.07	+	5.31	0.0344
camera-type eye morphogenesis (GO:0048593)	195	11	2.14	+	5.14	0.0462
sensory organ morphogenesis (GO:0090596)	324	18	3.55	+	5.07	9.48e-05
eye development (GO:0001654)	549	28	6.02	+	4.65	7.71e-08
visual system development (GO:0150063)	549	28	6.02	+	4.65	7.71e-08
negative regulation of transcription by RNA polymerase II (GO:0000122)	255	13	2.8	+	4.65	0.0224
muscle structure development (GO:0061061)	374	19	4.1	+	4.63	0.00016
positive regulation of transcription by RNA polymerase II (GO:0045944)	335	17	3.67	+	4.63	0.000856
camera-type eye development (GO:0043010)	475	24	5.21	+	4.61	2.74e-06
sensory organ development (GO:0007423)	748	36	8.2	+	4.39	4.6e-10
sensory system development (GO:0048880)	664	31	7.28	+	4.26	5.75e-08
positive regulation of cellular biosynthetic process (GO:0031328)	668	30	7.33	+	4.1	3.22e-07
positive regulation of biosynthetic process (GO:0009891)	670	30	7.35	+	4.08	3.47e-07
positive regulation of macromolecule biosynthetic process (GO:0010557)	655	29	7.18	+	4.04	9.48e-07
supramolecular fiber organization (GO:0097435)	457	20	5.01	+	3.99	0.00079
chordate embryonic development (GO:0043009)	527	23	5.78	+	3.98	9.79e-05
embryo development ending in birth or egg hatching (GO:0009792)	530	23	5.81	+	3.96	0.000109
neuron differentiation (GO:0030182)	903	39	9.9	+	3.94	1.22e-09
positive regulation of RNA biosynthetic process (GO:1902680)	488	21	5.35	+	3.92	0.000514
positive regulation of DNA-templated transcription (GO:0045893)	488	21	5.35	+	3.92	0.000514
negative regulation of RNA biosynthetic process (GO:1902679)	372	16	4.08	+	3.92	0.0169
negative regulation of DNA-templated transcription (GO:0045892)	372	16	4.08	+	3.92	0.0169
generation of neurons (GO:0048699)	934	39	10.24	+	3.81	3.48e-09
positive regulation of RNA metabolic process (GO:0051254)	557	23	6.11	+	3.77	0.000268
cellular anatomical entity morphogenesis (GO:0032989)	562	23	6.16	+	3.73	0.000314
nervous system development (GO:0007399)	1684	68	18.47	+	3.68	1.1e-17
animal organ morphogenesis (GO:0009887)	839	33	9.2	+	3.59	1.08e-06
axon development (GO:0061564)	433	17	4.75	+	3.58	0.0283
embryonic morphogenesis (GO:0048598)	722	28	7.92	+	3.54	3.63e-05
positive regulation of nucleobase-containing compound metabolic process (GO:0045935)	596	23	6.54	+	3.52	0.000892
embryonic organ morphogenesis (GO:0048562)	442	17	4.85	+	3.51	0.037
positive regulation of macromolecule metabolic process (GO:0010604)	930	35	10.2	+	3.43	9.69e-07
neurogenesis (GO:0022008)	1070	40	11.73	+	3.41	5.37e-08
neuron development (GO:0048666)	725	27	7.95	+	3.4	0.000156
neuron projection development (GO:0031175)	549	20	6.02	+	3.32	0.0135
embryo development (GO:0009790)	1212	44	13.29	+	3.31	1.19e-08
positive regulation of nitrogen compound metabolic process (GO:0051173)	854	31	9.37	+	3.31	2.6e-05
tissue development (GO:0009888)	1511	54	16.57	+	3.26	4.89e-11
positive regulation of metabolic process (GO:0009893)	1037	37	11.37	+	3.25	1.25e-06
regulation of transcription by RNA polymerase II (GO:0006357)	1810	64	19.85	+	3.22	1.62e-13
animal organ development (GO:0048513)	2532	88	27.77	+	3.17	7.79e-20
anatomical structure formation involved in morphogenesis (GO:0048646)	808	28	8.86	+	3.16	0.000387
positive regulation of cellular metabolic process (GO:0031325)	926	31	10.15	+	3.05	0.000166
cell differentiation (GO:0030154)	2505	81	27.47	+	2.95	6.91e-16
cellular developmental process (GO:0048869)	2509	81	27.51	+	2.94	7.62e-16
epithelium development (GO:0060429)	942	30	10.33	+	2.9	0.000815
anatomical structure morphogenesis (GO:0009653)	2211	68	24.25	+	2.8	1.53e-11
regulation of RNA biosynthetic process (GO:2001141)	2251	69	24.69	+	2.8	1.07e-11
regulation of DNA-templated transcription (GO:0006355)	2249	68	24.66	+	2.76	3.53e-11
regulation of RNA metabolic process (GO:0051252)	2445	73	26.81	+	2.72	5.19e-12
regulation of gene expression (GO:0010468)	2792	82	30.62	+	2.68	1.26e-13
regulation of cellular biosynthetic process (GO:0031326)	2861	84	31.38	+	2.68	4.55e-14
regulation of macromolecule biosynthetic process (GO:0010556)	2832	83	31.06	+	2.67	8.53e-14
system development (GO:0048731)	3290	96	36.08	+	2.66	1.11e-16
regulation of biosynthetic process (GO:0009889)	2882	84	31.61	+	2.66	7.09e-14
regulation of nucleobase-containing compound metabolic process (GO:0019219)	2545	74	27.91	+	2.65	1.26e-11
anatomical structure development (GO:0048856)	4903	142	53.77	+	2.64	1.26e-28
developmental process (GO:0032502)	5052	144	55.4	+	2.6	1.89e-28
multicellular organism development (GO:0007275)	3850	108	42.22	+	2.56	2.97e-18
cell development (GO:0048468)	1824	51	20	+	2.55	2.42e-06
regulation of macromolecule metabolic process (GO:0060255)	3292	92	36.1	+	2.55	1.7e-14
regulation of nitrogen compound metabolic process (GO:0051171)	3102	85	34.02	+	2.5	2.38e-12
regulation of cellular metabolic process (GO:0031323)	3302	89	36.21	+	2.46	7.81e-13
regulation of primary metabolic process (GO:0080090)	3151	84	34.56	+	2.43	1.42e-11
regulation of metabolic process (GO:0019222)	3554	94	38.97	+	2.41	3.36e-13
multicellular organismal process (GO:0032501)	4814	127	52.79	+	2.41	2.68e-20
positive regulation of cellular process (GO:0048522)	1918	47	21.03	+	2.23	0.00105
positive regulation of biological process (GO:0048518)	2136	52	23.42	+	2.22	0.000203
cellular component organization (GO:0016043)	3514	73	38.54	+	1.89	0.000177
cellular component organization or biogenesis (GO:0071840)	3697	73	40.54	+	1.8	0.00147
regulation of biological process (GO:0050789)	8353	153	91.6	+	1.67	2.63e-10
regulation of cellular process (GO:0050794)	7831	143	85.88	+	1.67	7.96e-09
biological regulation (GO:0065007)	8661	153	94.98	+	1.61	8.28e-09
cellular process (GO:0009987)	12722	203	139.52	+	1.46	1.49e-10
biological_process (GO:0008150)	17206	264	188.69	+	1.4	1.68e-21
Unclassified (UNCLASSIFIED)	9147	25	100.31	-	0.25	0
