# Supplementary material for: In vivo profiling of the endothelium using ‘AngioTag’ zebrafish
Source: Angiogenesis. 2025 Jul 4;28(3):40. doi: 10.1007/s10456-025-09990-8 (PMC12227374; doi:10.1007/s10456-025-09990-8)
Supplement: Supplementary file 5 — Supplementary Material 5 [file 10456_2025_9990_MOESM5_ESM.xlsx]

## Sheet: facstotal_v_ribotagtotal_final
Unsorted dissociated cells (sample 3) vs Whole lysate mRNA (sample 1)
DESeq2
log2 fold change (MLE): condition facs total vs ribotag total
Wald test p-value: condition facs total vs ribotag total
ensembl_gene_id	baseMean	log2FoldChange	lfcSE	stat	pvalue	padj	external_gene_name	description
ENSDARG00000086931	721.385	10.4138	0.998894	10.4253	1.90029e-25	2.4896e-23
ENSDARG00000043722	1869.31	10.3123	1.65332	6.23733	4.45099e-10	1.24957e-08	cpa4	carboxypeptidase A4 [Source:ZFIN;Acc:ZDB-GENE-040704-61]
ENSDARG00000055751	1708.28	10.2394	0.747386	13.7003	1.011e-42	3.84113e-40	fosb	FBJ murine osteosarcoma viral oncogene homolog B [Source:ZFIN;Acc:ZDB-GENE-041114-181]
ENSDARG00000113107	50.0854	8.982	1.30489	6.88335	5.84604e-12	2.22481e-10
ENSDARG00000087225	258.935	8.25775	0.748738	11.0289	2.77226e-28	4.5465e-26	si:ch73-361p23.3	si:ch73-361p23.3 [Source:ZFIN;Acc:ZDB-GENE-130530-906]
ENSDARG00000015355	15166.8	8.0475	0.464451	17.3269	2.94743e-67	3.19951e-64	fosl1a	FOS like 1, AP-1 transcription factor subunit a [Source:ZFIN;Acc:ZDB-GENE-061207-7]
ENSDARG00000057352	333.067	7.84397	0.677646	11.5753	5.49587e-31	1.05281e-28	slc25a29	solute carrier family 25 member 29 [Source:ZFIN;Acc:ZDB-GENE-050913-70]
ENSDARG00000110366	21.7802	7.78059	1.33439	5.83081	5.51579e-09	1.24002e-07
ENSDARG00000055752	37.9428	7.61224	1.4452	5.26725	1.3848e-07	2.32288e-06	npas4a	neuronal PAS domain protein 4a [Source:ZFIN;Acc:ZDB-GENE-060616-396]
ENSDARG00000100167	34.0131	7.45342	1.31407	5.67201	1.41129e-08	2.94343e-07	csdc2b	cold shock domain containing C2, RNA binding b [Source:ZFIN;Acc:ZDB-GENE-110419-1]
ENSDARG00000058557	259.873	7.41054	0.604074	12.2676	1.35192e-34	3.3138e-32
ENSDARG00000010146	2269.89	7.35641	0.299329	24.5763	2.26422e-133	1.7205e-129	cpa2	carboxypeptidase A2 (pancreatic) [Source:ZFIN;Acc:ZDB-GENE-040801-182]
ENSDARG00000091085	147.241	7.3539	0.8075	9.10699	8.46963e-20	7.15087e-18	lepa	leptin a [Source:ZFIN;Acc:ZDB-GENE-081001-1]
ENSDARG00000098133	14.8454	7.22313	1.40354	5.14638	2.65562e-07	4.14925e-06
ENSDARG00000062830	50.3321	7.11811	1.16778	6.09542	1.09148e-09	2.84683e-08	TENT5D	terminal nucleotidyltransferase 5D [Source:HGNC Symbol;Acc:HGNC:28399]
ENSDARG00000037859	388.621	7.05778	1.2585	5.60807	2.04598e-08	4.12381e-07
ENSDARG00000092339	12.7436	7.00755	1.39364	5.02825	4.94972e-07	7.19145e-06
ENSDARG00000031683	18232.9	6.95709	0.536061	12.9782	1.62735e-38	4.8812e-36	fosab	v-fos FBJ murine osteosarcoma viral oncogene homolog Ab [Source:ZFIN;Acc:ZDB-GENE-031222-4]
ENSDARG00000098566	11.9735	6.91944	1.52242	4.54502	5.49295e-06	5.997e-05
ENSDARG00000056791	11.7478	6.88965	1.45108	4.74795	2.05485e-06	2.53613e-05	pde6ga	phosphodiesterase 6G, cGMP-specific, rod, gamma, paralog a [Source:ZFIN;Acc:ZDB-GENE-050522-144]
ENSDARG00000094625	21.1522	6.7641	1.36768	4.94568	7.58798e-07	1.05088e-05
ENSDARG00000104981	10.0648	6.66901	1.59718	4.17549	2.97346e-05	0.000259705	SLC45A4	solute carrier family 45 member 4 [Source:HGNC Symbol;Acc:HGNC:29196]
ENSDARG00000110845	18.5093	6.56994	1.39249	4.7181	2.38053e-06	2.89113e-05
ENSDARG00000007823	16687.6	6.54489	0.40589	16.1248	1.70786e-58	1.39044e-55	atf3	activating transcription factor 3 [Source:ZFIN;Acc:ZDB-GENE-040426-728]
ENSDARG00000022139	64.4793	6.53741	0.827551	7.89971	2.79546e-15	1.63818e-13	ocstamp	osteoclast stimulatory transmembrane protein [Source:ZFIN;Acc:ZDB-GENE-050327-65]
ENSDARG00000038398	31.1513	6.53689	1.25316	5.21633	1.82507e-07	2.96327e-06	PMM1	phosphomannomutase 1 [Source:HGNC Symbol;Acc:HGNC:9114]
ENSDARG00000077023	9.11301	6.52599	1.5441	4.2264	2.37458e-05	0.000213956
ENSDARG00000038025	8037.94	6.5203	0.45768	14.2464	4.71945e-46	2.0299e-43	cbx7a	chromobox homolog 7a [Source:ZFIN;Acc:ZDB-GENE-050417-400]
ENSDARG00000094609	8.86554	6.47834	1.75467	3.69206	0.000222447	0.00143617
ENSDARG00000099468	8.65009	6.44554	1.48732	4.33366	1.46651e-05	0.000139643
ENSDARG00000042409	1171.48	6.42032	0.450879	14.2396	5.20564e-46	2.19755e-43	ralgds	ral guanine nucleotide dissociation stimulator [Source:ZFIN;Acc:ZDB-GENE-081105-110]
ENSDARG00000013598	1317.15	6.39399	0.355826	17.9694	3.38147e-72	4.53435e-69	tnfb	tumor necrosis factor b (TNF superfamily, member 2) [Source:ZFIN;Acc:ZDB-GENE-050601-2]
ENSDARG00000076958	8.25089	6.38094	1.52761	4.17706	2.95296e-05	0.000258013	jac8	jacalin 8 [Source:ZFIN;Acc:ZDB-GENE-080218-18]
ENSDARG00000068428	105.583	6.37566	1.71793	3.71125	0.00020624	0.00134751	si:ch211-153j24.3	si:ch211-153j24.3 [Source:ZFIN;Acc:ZDB-GENE-041014-38]
ENSDARG00000040135	314.729	6.3684	0.665375	9.57116	1.05717e-21	1.08069e-19	fosaa	v-fos FBJ murine osteosarcoma viral oncogene homolog Aa [Source:ZFIN;Acc:ZDB-GENE-131121-552]
ENSDARG00000089297	8.16378	6.36702	1.72274	3.69586	0.000219141	0.00141999
ENSDARG00000115870	7.80903	6.30181	1.50112	4.19807	2.69198e-05	0.000238074
ENSDARG00000100504	7.78662	6.29806	1.50754	4.1777	2.94474e-05	0.000257493	ppp1r27b	protein phosphatase 1, regulatory subunit 27b [Source:ZFIN;Acc:ZDB-GENE-051023-5]
ENSDARG00000098925	124.884	6.29278	0.781467	8.05252	8.11056e-16	5.03783e-14
ENSDARG00000115571	7.45489	6.23571	1.53819	4.05394	5.03627e-05	0.000405105
ENSDARG00000007344	2674.74	6.22106	0.318742	19.5176	7.7867e-85	1.77506e-81	tcap	titin-cap (telethonin) [Source:ZFIN;Acc:ZDB-GENE-070501-5]
ENSDARG00000039218	7.35762	6.21739	1.63554	3.80143	0.000143865	0.000995506	gpr101	G protein-coupled receptor 101 [Source:ZFIN;Acc:ZDB-GENE-070914-1]
ENSDARG00000092174	7.34922	6.21593	1.6306	3.81205	0.000137817	0.000962523
ENSDARG00000059410	6.94432	6.12656	1.5516	3.94853	7.86328e-05	0.000594107
ENSDARG00000002509	1696.14	6.11696	0.350026	17.4757	2.19271e-68	2.6308e-65	zgc:153911	zgc:153911 [Source:ZFIN;Acc:ZDB-GENE-061013-174]
ENSDARG00000068303	6.85453	6.10916	1.51984	4.01962	5.82926e-05	0.000461242	zgc:171509	zgc:171509 [Source:ZFIN;Acc:ZDB-GENE-080219-48]
ENSDARG00000021405	6.56662	6.05009	1.55818	3.8828	0.00010326	0.000750129	CHD3	chromodomain helicase DNA binding protein 3 [Source:HGNC Symbol;Acc:HGNC:1918]
ENSDARG00000104080	6.39642	6.01548	1.59253	3.77732	0.000158526	0.00108229	pcdh2ab12	protocadherin 2 alpha b 12 [Source:ZFIN;Acc:ZDB-GENE-041118-11]
ENSDARG00000040700	218.95	6.00572	0.615383	9.75933	1.68267e-22	1.83532e-20	nab1b	NGFI-A binding protein 1b (EGR1 binding protein 1) [Source:ZFIN;Acc:ZDB-GENE-081105-85]
ENSDARG00000045548	6.33467	6.00156	1.70488	3.52022	0.000431183	0.002496	lepb	leptin b [Source:ZFIN;Acc:ZDB-GENE-041210-183]
ENSDARG00000061791	12.3707	5.97756	1.37822	4.33715	1.44343e-05	0.000137791	nyx	nyctalopin [Source:ZFIN;Acc:ZDB-GENE-061026-3]
ENSDARG00000087753	5.92743	5.90592	1.66157	3.55441	0.000378825	0.00223665	NPAS4	neuronal PAS domain protein 4 [Source:HGNC Symbol;Acc:HGNC:18983]
ENSDARG00000077799	353.124	5.87818	0.598809	9.81644	9.56579e-23	1.06893e-20	egr4	early growth response 4 [Source:ZFIN;Acc:ZDB-GENE-080204-90]
ENSDARG00000015425	5.68271	5.8447	1.6142	3.62081	0.000293683	0.00180648	slc24a4a	solute carrier family 24 member 4a [Source:ZFIN;Acc:ZDB-GENE-050417-291]
ENSDARG00000076106	184.113	5.82911	0.543084	10.7333	7.09812e-27	1.05757e-24	ftr43	finTRIM family, member 43 [Source:ZFIN;Acc:ZDB-GENE-090507-8]
ENSDARG00000116623	5.62114	5.82701	1.60344	3.63408	0.000278978	0.00172721
ENSDARG00000099002	323.96	5.79618	0.506068	11.4534	2.26211e-30	4.15863e-28	creb5a	cAMP responsive element binding protein 5a [Source:ZFIN;Acc:ZDB-GENE-120827-2]
ENSDARG00000036560	20.6194	5.7869	1.21817	4.75048	2.0293e-06	2.51003e-05	gpr185b	G protein-coupled receptor 185 b [Source:ZFIN;Acc:ZDB-GENE-081104-390]
ENSDARG00000058048	5.35679	5.75669	1.63334	3.52448	0.000424314	0.00246586	ugt5e1	UDP glucuronosyltransferase 5 family, polypeptide E1 [Source:ZFIN;Acc:ZDB-GENE-081105-106]
ENSDARG00000042370	26.61	5.72631	1.07257	5.33885	9.35386e-08	1.63145e-06	ptafr	platelet-activating factor receptor [Source:ZFIN;Acc:ZDB-GENE-131127-236]
ENSDARG00000075671	5.21765	5.71856	1.64667	3.47279	0.00051507	0.00289485	tlr4al	toll-like receptor 4a, like [Source:ZFIN;Acc:ZDB-GENE-090507-2]
ENSDARG00000074378	9342.94	5.7128	0.455691	12.5366	4.70963e-36	1.2781e-33	junba	JunB proto-oncogene, AP-1 transcription factor subunit a [Source:ZFIN;Acc:ZDB-GENE-040426-2172]
ENSDARG00000098702	5.14634	5.70196	1.88173	3.03018	0.00244411	0.0105543	zgc:165603	zgc:165603 [Source:ZFIN;Acc:ZDB-GENE-070620-21]
ENSDARG00000055250	10.2192	5.69229	1.50709	3.777	0.000158731	0.00108336	ccnp	cyclin P [Source:ZFIN;Acc:ZDB-GENE-030131-5453]
ENSDARG00000099008	5.12144	5.6902	1.61559	3.52205	0.000428226	0.00248329	EGFLAM	EGF like, fibronectin type III and laminin G domains [Source:HGNC Symbol;Acc:HGNC:26810]
ENSDARG00000103608	5.10743	5.68664	1.58832	3.58028	0.000343224	0.00206006
ENSDARG00000057728	5.08199	5.68374	1.68267	3.37781	0.000730645	0.00389015	slc17a8	solute carrier family 17 member 8 [Source:ZFIN;Acc:ZDB-GENE-060503-416]
ENSDARG00000093878	5.10011	5.68086	1.64352	3.45652	0.000547203	0.00305506
ENSDARG00000112431	16.7814	5.67892	1.4311	3.96821	7.24147e-05	0.000556188
ENSDARG00000060303	5.05209	5.67548	1.7446	3.25316	0.00114129	0.00563868	SLC4A10	solute carrier family 4 member 10 [Source:HGNC Symbol;Acc:HGNC:13811]
ENSDARG00000100280	219.065	5.66436	0.535609	10.5755	3.86929e-26	5.47853e-24	ZNFX1	zinc finger NFX1-type containing 1 [Source:HGNC Symbol;Acc:HGNC:29271]
ENSDARG00000020133	6639.72	5.66362	0.376936	15.0254	5.00392e-51	2.78218e-48	jdp2b	Jun dimerization protein 2b [Source:ZFIN;Acc:ZDB-GENE-040718-197]
ENSDARG00000091557	5.01703	5.65641	1.74532	3.24091	0.00119149	0.00584992	MMP19	matrix metallopeptidase 19 [Source:HGNC Symbol;Acc:HGNC:7165]
ENSDARG00000103903	9.82192	5.65312	1.5085	3.7475	0.000178608	0.00119505
ENSDARG00000090814	4.96918	5.64673	1.61356	3.49954	0.000466055	0.00265538
ENSDARG00000105562	1475.95	5.64549	0.512735	11.0105	3.40023e-28	5.49727e-26	batf2	basic leucine zipper ATF-like transcription factor 2 [Source:ZFIN;Acc:ZDB-GENE-160728-52]
ENSDARG00000055374	17.7443	5.63988	1.17566	4.79721	1.6089e-06	2.04099e-05
ENSDARG00000069027	313.984	5.63122	0.413003	13.6348	2.48653e-42	9.2923e-40	admb	adrenomedullin b [Source:ZFIN;Acc:ZDB-GENE-120221-6]
ENSDARG00000010332	41.3629	5.63091	0.979186	5.7506	8.89267e-09	1.92149e-07	zgc:56231	zgc:56231 [Source:ZFIN;Acc:ZDB-GENE-040426-1914]
ENSDARG00000027082	9.52017	5.60762	1.51889	3.69192	0.000222566	0.00143647	hmbox1a	homeobox containing 1a [Source:ZFIN;Acc:ZDB-GENE-050913-89]
ENSDARG00000093322	4.77249	5.58477	2.30227	2.42576	0.0152762	0.0465807
ENSDARG00000100424	4.74955	5.58364	1.62244	3.44151	0.000578487	0.00320466
ENSDARG00000103146	190.238	5.57134	0.442737	12.5839	2.59046e-36	7.11472e-34	NLRC3	NLR family CARD domain containing 3 [Source:HGNC Symbol;Acc:HGNC:29889]
ENSDARG00000002600	64.4398	5.54957	0.766325	7.24181	4.42747e-13	1.98288e-11	pcsk1	proprotein convertase subtilisin/kexin type 1 [Source:ZFIN;Acc:ZDB-GENE-071009-1]
ENSDARG00000091128	9.12695	5.54586	1.49495	3.70973	0.000207478	0.00135443	lrrc75bb	leucine rich repeat containing 75Bb [Source:ZFIN;Acc:ZDB-GENE-110721-3]
ENSDARG00000074670	14.9495	5.50477	1.41045	3.90284	9.50688e-05	0.000699545	MATK	megakaryocyte-associated tyrosine kinase [Source:HGNC Symbol;Acc:HGNC:6906]
ENSDARG00000060106	6346.7	5.50133	0.415677	13.2346	5.53846e-40	1.77823e-37	crb2a	crumbs cell polarity complex component 2a [Source:ZFIN;Acc:ZDB-GENE-060612-1]
ENSDARG00000044048	33.4649	5.47844	0.906561	6.0431	1.51184e-09	3.80396e-08	prnpb	prion protein b [Source:ZFIN;Acc:ZDB-GENE-041221-2]
ENSDARG00000068194	176.36	5.46303	0.53297	10.2502	1.18128e-24	1.47958e-22	klf9	Kruppel like factor 9 [Source:ZFIN;Acc:ZDB-GENE-060526-244]
ENSDARG00000089156	409.382	5.43727	0.589255	9.22736	2.77389e-20	2.46045e-18	egr3	early growth response 3 [Source:ZFIN;Acc:ZDB-GENE-040718-394]
ENSDARG00000062721	1806.96	5.41425	0.439753	12.312	7.8037e-35	1.97659e-32	dennd4a	DENN/MADD domain containing 4A [Source:ZFIN;Acc:ZDB-GENE-060503-285]
ENSDARG00000100947	315.485	5.37813	0.541155	9.93823	2.83827e-23	3.33511e-21	mafk	v-maf avian musculoaponeurotic fibrosarcoma oncogene homolog K [Source:ZFIN;Acc:ZDB-GENE-040624-9]
ENSDARG00000078868	4.03941	5.35312	1.81246	2.95351	0.00314181	0.0129373	tmem74b	transmembrane protein 74B [Source:ZFIN;Acc:ZDB-GENE-120120-1]
ENSDARG00000099124	1186.32	5.3396	0.520772	10.2532	1.14431e-24	1.4412e-22	f3a	coagulation factor IIIa [Source:ZFIN;Acc:ZDB-GENE-071119-5]
ENSDARG00000094454	3.94231	5.31704	1.74531	3.04648	0.00231541	0.010129
ENSDARG00000116941	35.5948	5.30718	0.807027	6.57622	4.8257e-11	1.58283e-09	nfil3-3	nuclear factor, interleukin 3 regulated, member 3 [Source:ZFIN;Acc:ZDB-GENE-081022-142]
ENSDARG00000023217	1432.24	5.30122	0.50635	10.4695	1.19306e-25	1.58122e-23	crema	cAMP responsive element modulator a [Source:ZFIN;Acc:ZDB-GENE-030131-7031]
ENSDARG00000114521	3.89385	5.29569	1.69349	3.12709	0.00176544	0.00808458
ENSDARG00000104773	29000.2	5.29567	0.384155	13.7853	3.12665e-43	1.22888e-40	junbb	JunB proto-oncogene, AP-1 transcription factor subunit b [Source:ZFIN;Acc:ZDB-GENE-040426-2666]
ENSDARG00000075891	298.494	5.29361	0.403274	13.1266	2.31902e-39	7.34227e-37	sall1b	spalt-like transcription factor 1b [Source:ZFIN;Acc:ZDB-GENE-020228-3]
ENSDARG00000101567	7.67553	5.28696	1.4544	3.63516	0.000277804	0.00172275	guca1ab.1	guanylate cyclase activator 1Ab.1 [Source:ZFIN;Acc:ZDB-GENE-040426-1577]
ENSDARG00000068787	54.6337	5.28088	1.74694	3.02294	0.00250334	0.010753	slc6a17	solute carrier family 6 member 17 [Source:ZFIN;Acc:ZDB-GENE-030131-8187]
ENSDARG00000077864	372.561	5.27727	0.520371	10.1414	3.62056e-24	4.48556e-22	rasgrp3	RAS guanyl releasing protein 3 (calcium and DAG-regulated) [Source:ZFIN;Acc:ZDB-GENE-070424-82]
ENSDARG00000107053	276.075	5.27544	0.632905	8.33528	7.73127e-17	5.19888e-15
ENSDARG00000069598	7.68718	5.27334	1.47899	3.5655	0.000363168	0.00215875	chrm5b	cholinergic receptor, muscarinic 5b [Source:ZFIN;Acc:ZDB-GENE-041001-169]
ENSDARG00000075230	479.68	5.26824	0.655551	8.03635	9.25543e-16	5.70029e-14	tet1	tet methylcytosine dioxygenase 1 [Source:ZFIN;Acc:ZDB-GENE-090312-88]
ENSDARG00000078558	3.78381	5.24924	1.94089	2.70455	0.0068396	0.0244957
ENSDARG00000023722	3.7573	5.24869	1.8234	2.87852	0.00399543	0.0157905	hcrtr2	hypocretin (orexin) receptor 2 [Source:ZFIN;Acc:ZDB-GENE-070228-3]
ENSDARG00000105114	197.006	5.24127	0.601746	8.71011	3.03593e-18	2.32238e-16	crebrf	creb3 regulatory factor [Source:ZFIN;Acc:ZDB-GENE-120203-3]
ENSDARG00000100383	3.7191	5.23028	1.80785	2.89309	0.00381466	0.0152026	il10ra	interleukin 10 receptor, alpha [Source:ZFIN;Acc:ZDB-GENE-070905-4]
ENSDARG00000053340	3.6602	5.20971	1.75693	2.96523	0.00302457	0.0125328
ENSDARG00000087798	7.34537	5.20403	1.52654	3.40904	0.000651922	0.00353838	pdyn	prodynorphin [Source:ZFIN;Acc:ZDB-GENE-060417-1]
ENSDARG00000075321	3.58256	5.18006	1.96709	2.63337	0.00845425	0.0290771
ENSDARG00000091234	3110.91	5.15059	0.555538	9.27136	1.83781e-20	1.66911e-18	si:ch73-335l21.4	si:ch73-335l21.4 [Source:ZFIN;Acc:ZDB-GENE-160728-105]
ENSDARG00000079373	155.661	5.14645	0.639934	8.04215	8.82742e-16	5.45338e-14	fosl1b	FOS like 1, AP-1 transcription factor subunit b [Source:ZFIN;Acc:ZDB-GENE-091204-259]
ENSDARG00000102583	883.872	5.14422	0.373477	13.7739	3.6601e-43	1.41416e-40	il4r.1	interleukin 4 receptor, tandem duplicate 1 [Source:ZFIN;Acc:ZDB-GENE-050227-5]
ENSDARG00000052035	3.51276	5.1442	1.75829	2.92569	0.00343697	0.0139511	nxnl1	nucleoredoxin like 1 [Source:ZFIN;Acc:ZDB-GENE-070424-115]
ENSDARG00000100386	3.46412	5.12611	1.75246	2.92509	0.0034436	0.0139705
ENSDARG00000019660	3.42485	5.11144	1.75699	2.90921	0.00362349	0.0145604	rxfp2b	relaxin family peptide receptor 2b [Source:ZFIN;Acc:ZDB-GENE-110408-27]
ENSDARG00000045190	381.078	5.10504	0.510142	10.0071	1.41856e-23	1.69306e-21	ch25h	cholesterol 25-hydroxylase [Source:ZFIN;Acc:ZDB-GENE-041212-81]
ENSDARG00000096367	6.76262	5.10475	1.48964	3.42684	0.000610648	0.00335531
ENSDARG00000042872	17.3299	5.10079	1.08985	4.68026	2.86514e-06	3.41778e-05
ENSDARG00000070964	3.39415	5.09343	1.80821	2.81685	0.00484979	0.0185064	si:rp71-15k1.1	si:rp71-15k1.1 [Source:ZFIN;Acc:ZDB-GENE-030131-1113]
ENSDARG00000043285	36.3548	5.09218	0.806806	6.31153	2.76287e-10	8.02323e-09
ENSDARG00000103543	3.39041	5.09189	1.79714	2.83333	0.00460662	0.0177236	gngt2b	guanine nucleotide binding protein (G protein), gamma transducing activity polypeptide 2b [Source:ZFIN;Acc:ZDB-GENE-091020-4]
ENSDARG00000056795	4871.84	5.08908	0.383515	13.2696	3.47614e-40	1.14844e-37	serpine1	serpin peptidase inhibitor, clade E (nexin, plasminogen activator inhibitor type 1), member 1 [Source:ZFIN;Acc:ZDB-GENE-070912-60]
ENSDARG00000098631	41.8422	5.07604	0.967411	5.24704	1.54566e-07	2.5551e-06
ENSDARG00000077468	823.968	5.06962	0.329332	15.3936	1.80559e-53	1.08316e-50	si:ch73-206p6.1	si:ch73-206p6.1 [Source:ZFIN;Acc:ZDB-GENE-030131-5048]
ENSDARG00000095608	11.2808	5.06431	1.33211	3.80173	0.000143687	0.00099468
ENSDARG00000075054	3.31651	5.06323	1.83217	2.76352	0.00571813	0.0211746	rasgrf2a	Ras protein-specific guanine nucleotide-releasing factor 2a [Source:ZFIN;Acc:ZDB-GENE-111128-1]
ENSDARG00000093021	3.29331	5.04815	1.86904	2.70093	0.00691451	0.0246942	fam163ab	family with sequence similarity 163 member Ab [Source:ZFIN;Acc:ZDB-GENE-070705-312]
ENSDARG00000099034	6.53556	5.03538	1.5114	3.33161	0.000863447	0.00447149	unc5a	unc-5 netrin receptor A [Source:ZFIN;Acc:ZDB-GENE-080219-19]
ENSDARG00000101155	3.2411	5.02384	2.09729	2.39539	0.0166026	0.049701
ENSDARG00000058803	41.3968	5.02045	0.795635	6.30999	2.7905e-10	8.08288e-09	grk1a	G protein-coupled receptor kinase 1 a [Source:ZFIN;Acc:ZDB-GENE-050823-1]
ENSDARG00000042677	3.20334	5.01784	1.86934	2.68429	0.00726842	0.0257272	cadm1b	cell adhesion molecule 1b [Source:ZFIN;Acc:ZDB-GENE-080327-34]
ENSDARG00000041382	82.7665	5.01151	0.664215	7.54502	4.5222e-14	2.30622e-12
ENSDARG00000103078	6.42478	5.01144	1.50319	3.33388	0.000856445	0.00444221
ENSDARG00000109361	6.32727	5.00656	1.51387	3.30713	0.000942561	0.00480577
ENSDARG00000052766	10.7907	5.00506	1.33467	3.75005	0.000176802	0.00118471	EVI5L	ecotropic viral integration site 5 like [Source:HGNC Symbol;Acc:HGNC:30464]
ENSDARG00000093234	6.36151	4.9912	1.57321	3.17262	0.00151071	0.00710649	si:dkey-65l23.2	si:dkey-65l23.2 [Source:ZFIN;Acc:ZDB-GENE-091112-12]
ENSDARG00000101547	6.31867	4.97899	1.58973	3.13198	0.00173633	0.00797689
ENSDARG00000102927	3.09598	4.96725	1.8331	2.70976	0.0067332	0.0241983
ENSDARG00000116402	6.18195	4.95249	1.51897	3.26042	0.00111245	0.00551294
ENSDARG00000074949	3.03797	4.94204	1.9301	2.5605	0.010452	0.0343716	c1qtnf7	C1q and TNF related 7 [Source:ZFIN;Acc:ZDB-GENE-080414-4]
ENSDARG00000016479	3.03627	4.93473	1.82197	2.70846	0.00675969	0.0242667	ugt5a1	UDP glucuronosyltransferase 5 family, polypeptide A1 [Source:ZFIN;Acc:ZDB-GENE-051120-60]
ENSDARG00000040246	6.04693	4.92032	1.55946	3.15514	0.00160423	0.00745717	rap2ab	RAP2A, member of RAS oncogene family b [Source:ZFIN;Acc:ZDB-GENE-090312-116]
ENSDARG00000077609	2.98389	4.91214	1.92594	2.55051	0.0107564	0.0351748	ELFN2	extracellular leucine rich repeat and fibronectin type III domain containing 2 [Source:HGNC Symbol;Acc:HGNC:29396]
ENSDARG00000099487	5.90674	4.90743	1.62269	3.02425	0.00249251	0.0107146
ENSDARG00000079158	2.96425	4.90365	1.8628	2.63241	0.00847815	0.0291206	thpo	thrombopoietin [Source:ZFIN;Acc:ZDB-GENE-110510-1]
ENSDARG00000111110	37.9595	4.8899	1.74065	2.80924	0.00496593	0.0188641	BSN	bassoon presynaptic cytomatrix protein [Source:HGNC Symbol;Acc:HGNC:1117]
ENSDARG00000109783	10.5098	4.88001	1.3405	3.64045	0.000272162	0.00169421	igsf11	immunoglobulin superfamily member 11 [Source:ZFIN;Acc:ZDB-GENE-080303-21]
ENSDARG00000056949	5.79393	4.87518	1.5294	3.18763	0.00143444	0.00681241	htr7a	5-hydroxytryptamine (serotonin) receptor 7a [Source:ZFIN;Acc:ZDB-GENE-130530-666]
ENSDARG00000035435	5.8852	4.87261	1.65169	2.95008	0.00317688	0.0130534	m17	IL-6 subfamily cytokine M17 [Source:ZFIN;Acc:ZDB-GENE-060526-368]
ENSDARG00000027777	225.155	4.85491	0.680178	7.1377	9.49079e-13	4.07258e-11	TNFAIP3	TNF alpha induced protein 3 [Source:HGNC Symbol;Acc:HGNC:11896]
ENSDARG00000101135	1437.73	4.85388	0.599546	8.09593	5.68265e-16	3.56864e-14	si:dkey-85k7.7	si:dkey-85k7.7 [Source:ZFIN;Acc:ZDB-GENE-040128-7]
ENSDARG00000057644	1231.19	4.85017	0.314797	15.4073	1.46222e-53	9.00883e-51	adam8b	ADAM metallopeptidase domain 8b [Source:ZFIN;Acc:ZDB-GENE-070808-1]
ENSDARG00000018744	2.86546	4.8462	2.0135	2.40686	0.0160903	0.0484907	prl2	prolactin 2 [Source:ZFIN;Acc:ZDB-GENE-041210-160]
ENSDARG00000076309	86.381	4.84125	1.37744	3.51467	0.000440299	0.00253845	mxra5b	matrix-remodelling associated 5b [Source:ZFIN;Acc:ZDB-GENE-081104-119]
ENSDARG00000078557	1224.48	4.83346	1.21995	3.96202	7.43192e-05	0.000567024
ENSDARG00000001953	2717.69	4.83056	0.323222	14.945	1.67873e-50	8.8996e-48	pfkfb3	6-phosphofructo-2-kinase/fructose-2,6-biphosphatase 3 [Source:ZFIN;Acc:ZDB-GENE-040426-2724]
ENSDARG00000087190	5.66074	4.81851	1.53312	3.14294	0.00167259	0.00771051	si:ch73-105b23.6	si:ch73-105b23.6 [Source:ZFIN;Acc:ZDB-GENE-081107-42]
ENSDARG00000007412	587.784	4.81474	1.1469	4.19804	2.69238e-05	0.000238074	slc2a1b	solute carrier family 2 member 1b [Source:ZFIN;Acc:ZDB-GENE-090915-1]
ENSDARG00000109726	9.94925	4.79805	1.33888	3.58363	0.000338853	0.0020392	PLCB1	phospholipase C beta 1 [Source:HGNC Symbol;Acc:HGNC:15917]
ENSDARG00000054968	130.868	4.79556	0.599418	8.00036	1.24058e-15	7.50139e-14	cd40	CD40 molecule, TNF receptor superfamily member 5 [Source:ZFIN;Acc:ZDB-GENE-090313-95]
ENSDARG00000040623	4405.32	4.79361	0.389178	12.3173	7.31182e-35	1.87281e-32	fosl2	FOS like 2, AP-1 transcription factor subunit [Source:ZFIN;Acc:ZDB-GENE-070209-164]
ENSDARG00000044415	167.766	4.7834	0.499873	9.56924	1.07696e-21	1.096e-19	tlr5a	toll-like receptor 5a [Source:ZFIN;Acc:ZDB-GENE-040219-14]
ENSDARG00000056780	68.1229	4.78051	0.700965	6.8199	9.11055e-12	3.39353e-10	SSH1	slingshot protein phosphatase 1 [Source:HGNC Symbol;Acc:HGNC:30579]
ENSDARG00000040284	5786.33	4.75231	0.401833	11.8266	2.84524e-32	6.06168e-30	si:dkey-79d12.5	si:dkey-79d12.5 [Source:ZFIN;Acc:ZDB-GENE-131127-429]
ENSDARG00000112439	2.66063	4.74829	1.88834	2.51453	0.0119193	0.0382369
ENSDARG00000042621	2.61217	4.71606	1.93441	2.43799	0.0147693	0.0453503	cryaba	crystallin, alpha B, a [Source:ZFIN;Acc:ZDB-GENE-991119-2]
ENSDARG00000099802	225.628	4.70554	0.65752	7.1565	8.27633e-13	3.56649e-11	pnp5b	purine nucleoside phosphorylase 5b [Source:ZFIN;Acc:ZDB-GENE-040912-54]
ENSDARG00000037815	20.5217	4.67554	1.06662	4.38351	1.1678e-05	0.000114648	b4galt5	UDP-Gal:betaGlcNAc beta 1,4- galactosyltransferase, polypeptide 5 [Source:ZFIN;Acc:ZDB-GENE-060628-3]
ENSDARG00000037473	5.14624	4.67165	1.80669	2.58575	0.00971671	0.0324593	cd79a	CD79a molecule, immunoglobulin-associated alpha [Source:ZFIN;Acc:ZDB-GENE-100922-201]
ENSDARG00000094860	43.7903	4.66966	0.986448	4.73381	2.20341e-06	2.70338e-05	gpr3	G protein-coupled receptor 3 [Source:ZFIN;Acc:ZDB-GENE-060503-489]
ENSDARG00000007709	243.397	4.66833	1.29189	3.61355	0.000302032	0.00184995	ADAMTS8	ADAM metallopeptidase with thrombospondin type 1 motif 8 [Source:HGNC Symbol;Acc:HGNC:224]
ENSDARG00000041414	223.859	4.66411	0.40887	11.4073	3.84341e-30	6.89877e-28	bmf2	BCL2 modifying factor 2 [Source:ZFIN;Acc:ZDB-GENE-041210-319]
ENSDARG00000073952	1260.26	4.66195	0.504202	9.24619	2.32643e-20	2.07161e-18	SLC4A7	solute carrier family 4 member 7 [Source:HGNC Symbol;Acc:HGNC:11033]
ENSDARG00000022712	4789.52	4.65732	0.38424	12.1209	8.19013e-34	1.84854e-31	stat3	signal transducer and activator of transcription 3 (acute-phase response factor) [Source:ZFIN;Acc:ZDB-GENE-980526-68]
ENSDARG00000113295	8.89453	4.63199	1.36334	3.39754	0.00067995	0.00366174
ENSDARG00000092842	29.2657	4.62959	0.81651	5.66998	1.42816e-08	2.9759e-07
ENSDARG00000016188	2971.46	4.6025	0.389287	11.8229	2.97235e-32	6.27386e-30	sbno2b	strawberry notch homolog 2b [Source:ZFIN;Acc:ZDB-GENE-060130-85]
ENSDARG00000059342	27.7579	4.6023	0.787713	5.84261	5.139e-09	1.15989e-07	avil	advillin [Source:ZFIN;Acc:ZDB-GENE-060421-6683]
ENSDARG00000053488	19.8639	4.57823	0.926426	4.94182	7.73973e-07	1.06995e-05	si:ch73-22a13.3	si:ch73-22a13.3 [Source:ZFIN;Acc:ZDB-GENE-141216-64]
ENSDARG00000038011	13.2886	4.57407	1.11137	4.11569	3.86019e-05	0.000323691	cyth4a	cytohesin 4a [Source:ZFIN;Acc:ZDB-GENE-090624-6]
ENSDARG00000115732	4.80129	4.56964	1.61806	2.82416	0.00474053	0.018153
ENSDARG00000008098	11.9336	4.5648	1.14901	3.97281	7.10283e-05	0.000547384	ifit9	interferon-induced protein with tetratricopeptide repeats 9 [Source:ZFIN;Acc:ZDB-GENE-121214-233]
ENSDARG00000104142	28.4471	4.55293	0.920643	4.94539	7.59932e-07	1.0513e-05
ENSDARG00000037421	2772.79	4.55028	0.588701	7.72935	1.08093e-14	5.96634e-13	egr1	early growth response 1 [Source:ZFIN;Acc:ZDB-GENE-980526-320]
ENSDARG00000070121	8.90182	4.52852	1.31723	3.4379	0.000586247	0.00324371	rhoh	ras homolog family member H [Source:ZFIN;Acc:ZDB-GENE-060228-7]
ENSDARG00000097650	26.1888	4.52742	0.877733	5.15809	2.49485e-07	3.93309e-06
ENSDARG00000070132	4.64154	4.51859	1.60003	2.82406	0.00474192	0.0181553	aste1a	asteroid homolog 1a [Source:ZFIN;Acc:ZDB-GENE-060503-520]
ENSDARG00000035422	1199.42	4.51499	0.310876	14.5234	8.60882e-48	4.08847e-45	ccn1l1	cellular communication network factor 1, like 1 [Source:ZFIN;Acc:ZDB-GENE-050417-136]
ENSDARG00000100081	61.4575	4.5051	0.705179	6.3886	1.67412e-10	5.0281e-09	DNAI1	dynein axonemal intermediate chain 1 [Source:HGNC Symbol;Acc:HGNC:2954]
ENSDARG00000092758	4.55981	4.49144	1.59026	2.82433	0.0047379	0.018146	caiap	CARD- and ANK-containing Inflammasome Adaptor Protein [Source:ZFIN;Acc:ZDB-GENE-041014-19]
ENSDARG00000025428	1400.78	4.4824	0.425398	10.5369	5.8363e-26	7.96672e-24	socs3a	suppressor of cytokine signaling 3a [Source:ZFIN;Acc:ZDB-GENE-030131-7349]
ENSDARG00000005673	1488.79	4.46494	0.42308	10.5534	4.8974e-26	6.80739e-24	f3b	coagulation factor IIIb [Source:ZFIN;Acc:ZDB-GENE-050417-234]
ENSDARG00000110804	10.912	4.45782	1.22659	3.6343	0.000278733	0.00172663	PARD3	par-3 family cell polarity regulator [Source:HGNC Symbol;Acc:HGNC:16051]
ENSDARG00000095739	4.3891	4.45672	1.7603	2.5318	0.011348	0.0367247	si:dkey-73p2.1	si:dkey-73p2.1 [Source:ZFIN;Acc:ZDB-GENE-131122-97]
ENSDARG00000077176	3432.29	4.44786	0.256379	17.3488	2.01491e-67	2.29659e-64	zgc:174888	zgc:174888 [Source:ZFIN;Acc:ZDB-GENE-030328-33]
ENSDARG00000086778	614.869	4.44641	0.400025	11.1153	1.05657e-28	1.79743e-26	pdgfba	platelet-derived growth factor beta polypeptide a [Source:ZFIN;Acc:ZDB-GENE-050208-525]
ENSDARG00000062696	7.83696	4.44493	1.4451	3.07587	0.00209889	0.00932857	DGKG	diacylglycerol kinase gamma [Source:HGNC Symbol;Acc:HGNC:2853]
ENSDARG00000093381	2157.37	4.44032	0.310924	14.281	2.87278e-46	1.25938e-43	tgm2l	transglutaminase 2, like [Source:ZFIN;Acc:ZDB-GENE-050420-97]
ENSDARG00000093503	47.6679	4.43504	0.787259	5.63352	1.76566e-08	3.61742e-07
ENSDARG00000017653	4.35891	4.42528	1.62318	2.72631	0.00640463	0.0232291	rgs13a	regulator of G protein signaling 13a [Source:ZFIN;Acc:ZDB-GENE-070410-138]
ENSDARG00000100908	59.4002	4.42516	0.726049	6.09485	1.09543e-09	2.85386e-08	lcor	ligand dependent nuclear receptor corepressor [Source:ZFIN;Acc:ZDB-GENE-061201-6]
ENSDARG00000009493	73.6144	4.42138	0.765712	5.77421	7.73142e-09	1.69141e-07	MAP3K13	si:ch211-45c16.2 [Source:ZFIN;Acc:ZDB-GENE-081105-15]
ENSDARG00000100899	101.199	4.41275	0.673637	6.55064	5.7292e-11	1.84467e-09
ENSDARG00000113513	4.33678	4.40807	1.74204	2.5304	0.0113932	0.0368188
ENSDARG00000113766	4.30517	4.40609	1.63644	2.69249	0.00709198	0.0251938
ENSDARG00000092644	1155.98	4.38985	0.621372	7.06477	1.60886e-12	6.62014e-11	ago1	argonaute RISC component 1 [Source:ZFIN;Acc:ZDB-GENE-110606-3]
ENSDARG00000095855	4.15545	4.3768	1.70519	2.56675	0.0102656	0.0339151
ENSDARG00000093708	4.13751	4.37661	1.66001	2.6365	0.00837661	0.0288711
ENSDARG00000110950	21.0206	4.37007	0.924169	4.72865	2.26018e-06	2.76263e-05
ENSDARG00000089435	302.598	4.36571	0.449646	9.70921	2.75475e-22	2.96214e-20
ENSDARG00000092269	4.06566	4.34726	1.64929	2.63583	0.00839319	0.0289063
ENSDARG00000076950	148.991	4.33855	0.453789	9.56071	1.16956e-21	1.18495e-19	kel	Kell metallo-endopeptidase (Kell blood group) [Source:ZFIN;Acc:ZDB-GENE-110411-118]
ENSDARG00000105643	205.768	4.32626	0.375368	11.5254	9.82856e-31	1.85167e-28	si:dkey-181f22.4	si:dkey-181f22.4 [Source:ZFIN;Acc:ZDB-GENE-160728-126]
ENSDARG00000063079	528.057	4.32608	0.583411	7.41514	1.21493e-13	5.89266e-12	ago3b	argonaute RISC catalytic component 3b [Source:ZFIN;Acc:ZDB-GENE-060503-452]
ENSDARG00000074403	13.0128	4.32454	1.1806	3.66299	0.000249289	0.00157856
ENSDARG00000100591	3.99569	4.31803	1.67198	2.58258	0.00980634	0.0326916	sox32	SRY-box transcription factor 32 [Source:ZFIN;Acc:ZDB-GENE-011026-1]
ENSDARG00000055638	19.4492	4.31112	0.952243	4.52733	5.97335e-06	6.47496e-05	ANKRD33	ankyrin repeat domain 33 [Source:HGNC Symbol;Acc:HGNC:13788]
ENSDARG00000029688	365.088	4.30662	0.687144	6.26743	3.6706e-10	1.04725e-08	hsp70.1	heat shock cognate 70-kd protein, tandem duplicate 1 [Source:ZFIN;Acc:ZDB-GENE-990415-91]
ENSDARG00000019442	133.931	4.29477	0.543855	7.8969	2.85936e-15	1.66706e-13	amotl1	angiomotin like 1 [Source:ZFIN;Acc:ZDB-GENE-091014-3]
ENSDARG00000033832	46.9447	4.29113	0.708202	6.0592	1.36804e-09	3.50011e-08	ampd1	adenosine monophosphate deaminase 1 (isoform M) [Source:ZFIN;Acc:ZDB-GENE-040426-1906]
ENSDARG00000041715	11.4406	4.26876	1.10509	3.86283	0.000112082	0.000803715	bco2b	beta-carotene oxygenase 2b [Source:ZFIN;Acc:ZDB-GENE-060421-7448]
ENSDARG00000100660	408.53	4.26052	0.366613	11.6213	3.21185e-31	6.31183e-29	si:ch73-252i11.1	si:ch73-252i11.1 [Source:ZFIN;Acc:ZDB-GENE-141210-7]
ENSDARG00000090348	9.40043	4.24981	1.28589	3.30495	0.000949927	0.00483684	pcdh2ab5	protocadherin 2 alpha b 5 [Source:ZFIN;Acc:ZDB-GENE-041118-4]
ENSDARG00000058822	33.5635	4.24773	0.779388	5.45008	5.03469e-08	9.14509e-07	wnt3a	wingless-type MMTV integration site family, member 3A [Source:ZFIN;Acc:ZDB-GENE-001106-1]
ENSDARG00000103607	539.151	4.2477	0.555733	7.64342	2.11527e-14	1.13192e-12	wtip	WT1 interacting protein [Source:ZFIN;Acc:ZDB-GENE-050419-261]
ENSDARG00000003210	3.85376	4.24379	1.77009	2.3975	0.0165075	0.0494876
ENSDARG00000021172	3.74428	4.2252	1.65921	2.54652	0.0108804	0.0354987	cyp2ad2	cytochrome P450, family 2, subfamily AD, polypeptide 2 [Source:ZFIN;Acc:ZDB-GENE-020812-2]
ENSDARG00000086650	20.6703	4.2134	1.01546	4.14926	3.33555e-05	0.000286285
ENSDARG00000076697	82.3774	4.19872	0.749723	5.60036	2.13902e-08	4.29991e-07	SIPA1	signal-induced proliferation-associated 1 [Source:HGNC Symbol;Acc:HGNC:10885]
ENSDARG00000068858	3.74264	4.19837	1.67304	2.50942	0.012093	0.0386692	il2rga	interleukin 2 receptor, gamma a [Source:ZFIN;Acc:ZDB-GENE-080402-1]
ENSDARG00000057331	3.77051	4.19701	1.70675	2.45906	0.01393	0.0433217
ENSDARG00000079741	60.9113	4.19577	1.57483	2.66427	0.0077156	0.0269886	csrnp3	cysteine-serine-rich nuclear protein 3 [Source:ZFIN;Acc:ZDB-GENE-120313-2]
ENSDARG00000075261	4655.31	4.19509	0.270149	15.5288	2.21414e-54	1.40204e-51	timp2b	TIMP metallopeptidase inhibitor 2b [Source:ZFIN;Acc:ZDB-GENE-040426-2655]
ENSDARG00000037916	18.7638	4.19296	0.905659	4.62974	3.66131e-06	4.21531e-05	cdk5r1a	cyclin dependent kinase 5, regulatory subunit 1a (p35) [Source:ZFIN;Acc:ZDB-GENE-080723-17]
ENSDARG00000053864	6081.91	4.18066	0.43856	9.5327	1.53241e-21	1.51881e-19	mideasb	mitotic deacetylase associated SANT domain protein b [Source:ZFIN;Acc:ZDB-GENE-131121-13]
ENSDARG00000063437	16.1844	4.17138	0.974454	4.28073	1.8628e-05	0.000173112	wnt9a	wingless-type MMTV integration site family, member 9A [Source:ZFIN;Acc:ZDB-GENE-060825-97]
ENSDARG00000074258	11.9201	4.16654	1.09572	3.80256	0.00014321	0.00099289	GRAMD1B	GRAM domain containing 1B [Source:HGNC Symbol;Acc:HGNC:29214]
ENSDARG00000070497	23.5654	4.15658	0.909711	4.56912	4.89774e-06	5.43303e-05	BICC1	BicC family RNA binding protein 1 [Source:HGNC Symbol;Acc:HGNC:19351]
ENSDARG00000074221	361.207	4.15569	0.494626	8.40169	4.40109e-17	3.01283e-15	ABCA7	ATP binding cassette subfamily A member 7 [Source:HGNC Symbol;Acc:HGNC:37]
ENSDARG00000076620	182.792	4.13862	0.446517	9.26867	1.88481e-20	1.705e-18	abhd8b	abhydrolase domain containing 8b [Source:ZFIN;Acc:ZDB-GENE-130530-805]
ENSDARG00000111704	3.50689	4.13166	1.69625	2.43576	0.0148607	0.0455634
ENSDARG00000087084	86.6614	4.13053	0.581611	7.10187	1.23076e-12	5.20529e-11	hcar1-4	hydroxycarboxylic acid receptor 1-4 [Source:ZFIN;Acc:ZDB-GENE-111111-10]
ENSDARG00000102380	3.50314	4.13015	1.70711	2.41938	0.015547	0.0472043	cnnm4a	cyclin and CBS domain divalent metal cation transport mediator 4a [Source:ZFIN;Acc:ZDB-GENE-140106-138]
ENSDARG00000060081	38.8604	4.12958	0.712403	5.7967	6.76344e-09	1.49834e-07
ENSDARG00000111712	113.717	4.12199	1.21309	3.39792	0.000679008	0.00365753	adgrl2b.1	adhesion G protein-coupled receptor L2b, tandem duplicate 1 [Source:ZFIN;Acc:ZDB-GENE-130116-4]
ENSDARG00000068232	6.36313	4.1201	1.35517	3.04029	0.00236348	0.010284	cbln12	cerebellin 12 [Source:ZFIN;Acc:ZDB-GENE-070912-11]
ENSDARG00000008140	12.64	4.11567	1.00669	4.08831	4.34532e-05	0.000358509	kcnab1a	potassium voltage-gated channel subfamily A regulatory beta subunit 1a [Source:ZFIN;Acc:ZDB-GENE-050327-79]
ENSDARG00000039863	813.479	4.11178	0.344923	11.9209	9.21551e-33	2.00073e-30	lifrb	LIF receptor subunit alpha b [Source:ZFIN;Acc:ZDB-GENE-080107-2]
ENSDARG00000104853	15.5341	4.1106	0.989809	4.15292	3.28261e-05	0.000282273	il1rapl1b	interleukin 1 receptor accessory protein-like 1b [Source:ZFIN;Acc:ZDB-GENE-090109-2]
ENSDARG00000098857	267.653	4.10445	0.616556	6.65706	2.79361e-11	9.50496e-10	lifra	LIF receptor subunit alpha a [Source:ZFIN;Acc:ZDB-GENE-050327-16]
ENSDARG00000042816	5543.1	4.10274	0.583868	7.02683	2.11277e-12	8.50933e-11	mmp9	matrix metallopeptidase 9 [Source:ZFIN;Acc:ZDB-GENE-040426-2132]
ENSDARG00000063732	65.6113	4.10199	0.814373	5.03699	4.72905e-07	6.91935e-06	pde11a	phosphodiesterase 11a [Source:ZFIN;Acc:ZDB-GENE-070912-207]
ENSDARG00000077308	36.1817	4.09895	0.677746	6.04792	1.46731e-09	3.71159e-08	gpr84	G protein-coupled receptor 84 [Source:ZFIN;Acc:ZDB-GENE-070928-33]
ENSDARG00000055723	564.784	4.09767	0.544575	7.52454	5.29076e-14	2.66832e-12	hsp70l	heat shock cognate 70-kd protein, like [Source:ZFIN;Acc:ZDB-GENE-050321-1]
ENSDARG00000098108	503.294	4.09728	0.620046	6.60803	3.89468e-11	1.28972e-09	dusp2	dual specificity phosphatase 2 [Source:ZFIN;Acc:ZDB-GENE-040801-188]
ENSDARG00000097997	18.2042	4.09548	0.954934	4.28876	1.79677e-05	0.000167934
ENSDARG00000079922	142.179	4.09097	0.635569	6.4367	1.22101e-10	3.74465e-09	klf4	Kruppel like factor 4 [Source:ZFIN;Acc:ZDB-GENE-111014-1]
ENSDARG00000093863	11.3485	4.08743	1.08713	3.75983	0.000170029	0.00114878
ENSDARG00000043249	1886.45	4.08694	0.481204	8.49316	2.01091e-17	1.41484e-15	irf1b	interferon regulatory factor 1b [Source:ZFIN;Acc:ZDB-GENE-041114-13]
ENSDARG00000097017	566.278	4.08411	0.478637	8.53279	1.42856e-17	1.02407e-15	mical3a	microtubule associated monooxygenase, calponin and LIM domain containing 3a [Source:ZFIN;Acc:ZDB-GENE-050126-2]
ENSDARG00000052288	1193.18	4.07972	0.316655	12.8838	5.55303e-38	1.64398e-35	zmp:0000000634	zmp:0000000634 [Source:ZFIN;Acc:ZDB-GENE-130530-637]
ENSDARG00000112895	64.4061	4.06854	0.639935	6.35774	2.04741e-10	6.05353e-09
ENSDARG00000052910	38.5293	4.06847	0.889519	4.57379	4.78981e-06	5.34751e-05	wnt8a	wingless-type MMTV integration site family, member 8a [Source:NCBI gene (formerly Entrezgene);Acc:30122]
ENSDARG00000044251	7792.73	4.06494	0.244277	16.6407	3.53235e-62	3.09706e-59	rasgef1bb	RasGEF domain family, member 1Bb [Source:ZFIN;Acc:ZDB-GENE-040801-220]
ENSDARG00000045557	129.914	4.06422	0.641322	6.33726	2.33881e-10	6.85388e-09	socs2	suppressor of cytokine signaling 2 [Source:ZFIN;Acc:ZDB-GENE-041210-171]
ENSDARG00000103123	10.9026	4.05347	1.16819	3.46987	0.000520702	0.00292219
ENSDARG00000036626	47.8938	4.05296	0.794435	5.10168	3.3665e-07	5.10596e-06	sema6ba	sema domain, transmembrane domain (TM), and cytoplasmic domain, (semaphorin) 6Ba [Source:ZFIN;Acc:ZDB-GENE-131024-1]
ENSDARG00000014717	1076.28	4.04639	0.60777	6.65777	2.78013e-11	9.48699e-10	DYNC1H1	dynein cytoplasmic 1 heavy chain 1 [Source:HGNC Symbol;Acc:HGNC:2961]
ENSDARG00000005481	2949.53	4.04119	0.257035	15.7223	1.06324e-55	7.12874e-53	nfkbiaa	nuclear factor of kappa light polypeptide gene enhancer in B-cells inhibitor, alpha a [Source:ZFIN;Acc:ZDB-GENE-040426-2227]
ENSDARG00000043148	146.706	4.03612	0.576931	6.99584	2.63672e-12	1.05081e-10	slc1a3b	solute carrier family 1 member 3b [Source:ZFIN;Acc:ZDB-GENE-090708-3]
ENSDARG00000039987	2678.86	4.03307	0.297273	13.5669	6.29315e-42	2.20705e-39	hivep2a	HIVEP zinc finger 2a [Source:ZFIN;Acc:ZDB-GENE-041014-354]
ENSDARG00000070213	106.762	4.03193	0.721535	5.58798	2.29721e-08	4.58558e-07	etnk2	ethanolamine kinase 2 [Source:ZFIN;Acc:ZDB-GENE-050913-135]
ENSDARG00000052604	159.574	4.02503	0.603251	6.67224	2.51934e-11	8.67536e-10	CPEB2	cytoplasmic polyadenylation element binding protein 2 [Source:HGNC Symbol;Acc:HGNC:21745]
ENSDARG00000075539	23.2521	4.01164	0.732131	5.4794	4.26769e-08	7.95473e-07	snphb	syntaphilin b [Source:ZFIN;Acc:ZDB-GENE-090313-92]
ENSDARG00000015025	243.726	4.00377	0.650218	6.15758	7.3867e-10	1.99511e-08	l1camb	L1 cell adhesion molecule, paralog b [Source:ZFIN;Acc:ZDB-GENE-980526-512]
ENSDARG00000105739	7.91803	3.98765	1.28344	3.107	0.00188999	0.00854339
ENSDARG00000010096	16.7188	3.98228	0.980826	4.06013	4.90457e-05	0.000397033	slc1a6	solute carrier family 1 member 6 [Source:ZFIN;Acc:ZDB-GENE-071004-45]
ENSDARG00000105529	726.333	3.98022	0.364127	10.9308	8.20785e-28	1.28155e-25	vgf	VGF nerve growth factor inducible [Source:ZFIN;Acc:ZDB-GENE-121009-2]
ENSDARG00000009299	1663.92	3.97901	0.529942	7.50838	5.98629e-14	2.99262e-12	dusp8a	dual specificity phosphatase 8a [Source:ZFIN;Acc:ZDB-GENE-040426-1842]
ENSDARG00000069171	25.8418	3.97215	0.691183	5.74688	9.09027e-09	1.96047e-07	GRAMD4	GRAM domain containing 4 [Source:HGNC Symbol;Acc:HGNC:29113]
ENSDARG00000092499	871.19	3.97172	0.519109	7.65104	1.99356e-14	1.0693e-12	si:ch211-183d21.1	si:ch211-183d21.1 [Source:ZFIN;Acc:ZDB-GENE-030131-8516]
ENSDARG00000033498	180.034	3.97097	0.67283	5.9019	3.59343e-09	8.29108e-08	rorb	RAR-related orphan receptor B [Source:ZFIN;Acc:ZDB-GENE-061204-2]
ENSDARG00000109743	24.1825	3.96412	0.783565	5.05909	4.21272e-07	6.24403e-06
ENSDARG00000110949	24.1825	3.96412	0.783565	5.05909	4.21272e-07	6.24403e-06
ENSDARG00000027564	7.66003	3.95392	1.34422	2.94141	0.00326722	0.0133691	pak6a	p21 protein (Cdc42/Rac)-activated kinase 6a [Source:ZFIN;Acc:ZDB-GENE-130410-1]
ENSDARG00000067607	454.543	3.94848	0.590263	6.68936	2.24142e-11	7.76524e-10	srebf1	sterol regulatory element binding transcription factor 1 [Source:ZFIN;Acc:ZDB-GENE-090812-3]
ENSDARG00000040911	5.13995	3.93811	1.5615	2.522	0.011669	0.0375662	meox2a	mesenchyme homeobox 2a [Source:ZFIN;Acc:ZDB-GENE-080613-1]
ENSDARG00000077812	211.639	3.93807	0.321003	12.268	1.34499e-34	3.3138e-32
ENSDARG00000099702	13.703	3.93592	1.09881	3.58198	0.000340995	0.00204947	ahrra	aryl-hydrocarbon receptor repressor a [Source:ZFIN;Acc:ZDB-GENE-051018-1]
ENSDARG00000054323	16.8174	3.93197	1.12292	3.50155	0.000462565	0.00264078	pparab	peroxisome proliferator-activated receptor alpha b [Source:ZFIN;Acc:ZDB-GENE-990415-211]
ENSDARG00000052713	1028.58	3.92753	0.315217	12.4597	1.2377e-35	3.29455e-33	lrrtm1	leucine rich repeat transmembrane neuronal 1 [Source:ZFIN;Acc:ZDB-GENE-050506-80]
ENSDARG00000059997	22.3706	3.92171	0.819288	4.78674	1.69516e-06	2.13378e-05	sv2ca	synaptic vesicle glycoprotein 2Ca [Source:ZFIN;Acc:ZDB-GENE-060526-233]
ENSDARG00000092362	1767.98	3.91686	0.590734	6.63051	3.34539e-11	1.12149e-09	hsp70.2	heat shock cognate 70-kd protein, tandem duplicate 2 [Source:ZFIN;Acc:ZDB-GENE-110405-1]
ENSDARG00000059978	5.02491	3.90555	1.55394	2.51333	0.0119598	0.0383376	cplx4a	complexin 4a [Source:ZFIN;Acc:ZDB-GENE-060526-116]
ENSDARG00000105317	7.35052	3.90442	1.44393	2.70402	0.00685055	0.0245189	si:ch1073-365p7.2	si:ch1073-365p7.2 [Source:ZFIN;Acc:ZDB-GENE-160114-38]
ENSDARG00000029476	14.7638	3.90292	0.999069	3.90655	9.36218e-05	0.000690233	ldlra	low density lipoprotein receptor a [Source:ZFIN;Acc:ZDB-GENE-031217-1]
ENSDARG00000091043	17.454	3.89379	0.960266	4.05491	5.01534e-05	0.000403707	pcdh2ab6	protocadherin 2 alpha b 6 [Source:ZFIN;Acc:ZDB-GENE-041118-5]
ENSDARG00000077217	134.093	3.87608	0.387008	10.0155	1.30313e-23	1.56348e-21	zgc:162184	zgc:162184 [Source:ZFIN;Acc:ZDB-GENE-070424-83]
ENSDARG00000060953	8.94517	3.87494	1.27518	3.03873	0.00237576	0.0103276
ENSDARG00000018896	31.2451	3.86942	0.843037	4.58986	4.4354e-06	4.99059e-05	mmp24	matrix metallopeptidase 24 [Source:ZFIN;Acc:ZDB-GENE-040724-262]
ENSDARG00000094885	7.8353	3.86573	1.36203	2.8382	0.00453682	0.0175053
ENSDARG00000087832	255.432	3.86188	0.397352	9.71904	2.50116e-22	2.7022e-20	bcl3	BCL3 transcription coactivator [Source:ZFIN;Acc:ZDB-GENE-061013-1]
ENSDARG00000086215	72.7059	3.84858	0.624216	6.16546	7.02782e-10	1.90949e-08	gpr156	G protein-coupled receptor 156 [Source:ZFIN;Acc:ZDB-GENE-060201-2]
ENSDARG00000097804	8.18223	3.84707	1.16505	3.30206	0.000959772	0.00487819	lypc	ly6 domain containing, pigment cell [Source:ZFIN;Acc:ZDB-GENE-131127-361]
ENSDARG00000095062	27.1395	3.84183	1.03046	3.72827	0.000192796	0.0012728
ENSDARG00000026294	504.857	3.83982	0.495161	7.7547	8.85556e-15	4.92369e-13	erbb2	erb-b2 receptor tyrosine kinase 2 [Source:ZFIN;Acc:ZDB-GENE-031118-121]
ENSDARG00000101040	183.595	3.8354	0.618046	6.20568	5.44601e-10	1.50482e-08	ccl20a.3	chemokine (C-C motif) ligand 20a, duplicate 3 [Source:ZFIN;Acc:ZDB-GENE-081022-193]
ENSDARG00000036826	163.882	3.82907	0.626509	6.11176	9.85385e-10	2.60288e-08	ankrd52a	ankyrin repeat domain 52a [Source:ZFIN;Acc:ZDB-GENE-050522-247]
ENSDARG00000087844	2933.09	3.8214	0.361565	10.569	4.14682e-26	5.79945e-24	plekhn1	pleckstrin homology domain containing, family N member 1 [Source:ZFIN;Acc:ZDB-GENE-090313-357]
ENSDARG00000015970	1337.51	3.81834	0.451681	8.45362	2.82404e-17	1.96871e-15	PHIP	pleckstrin homology domain interacting protein [Source:HGNC Symbol;Acc:HGNC:15673]
ENSDARG00000102406	29.5067	3.81699	0.954292	3.99981	6.33936e-05	0.000496605
ENSDARG00000099164	461.135	3.81528	0.530488	7.19201	6.38432e-13	2.80418e-11	NACC1	nucleus accumbens associated 1 [Source:HGNC Symbol;Acc:HGNC:20967]
ENSDARG00000010925	13.7854	3.813	1.02109	3.73425	0.000188279	0.0012484	HTRA3	HtrA serine peptidase 3 [Source:HGNC Symbol;Acc:HGNC:30406]
ENSDARG00000104847	4.75216	3.80951	1.50514	2.53099	0.011374	0.0367826	ptger1b	prostaglandin E receptor 1b (subtype EP1) [Source:ZFIN;Acc:ZDB-GENE-100922-278]
ENSDARG00000031876	8.57649	3.80613	1.34119	2.83787	0.00454155	0.0175147	pard6ga	par-6 family cell polarity regulator gamma a [Source:ZFIN;Acc:ZDB-GENE-050923-1]
ENSDARG00000011190	2372.52	3.80574	0.447016	8.51365	1.6854e-17	1.19318e-15	fgfr1b	fibroblast growth factor receptor 1b [Source:ZFIN;Acc:ZDB-GENE-060503-14]
ENSDARG00000111362	4.71772	3.8038	1.5523	2.45042	0.0142689	0.0441655
ENSDARG00000063223	503.858	3.79859	0.316749	11.9924	3.89345e-33	8.617e-31	arl14	ADP-ribosylation factor-like 14 [Source:ZFIN;Acc:ZDB-GENE-070705-288]
ENSDARG00000055574	31.6886	3.79791	0.885264	4.29014	1.78562e-05	0.000167113	FOXN2	forkhead box N2 [Source:HGNC Symbol;Acc:HGNC:5281]
ENSDARG00000058546	20.968	3.79788	0.870594	4.36239	1.28647e-05	0.000124953
ENSDARG00000001857	927.724	3.79667	0.485843	7.8146	5.51373e-15	3.12664e-13	aff4	AF4/FMR2 family, member 4 [Source:ZFIN;Acc:ZDB-GENE-100910-5]
ENSDARG00000042492	267.809	3.79305	0.671185	5.65127	1.59262e-08	3.28854e-07
ENSDARG00000070780	7.51641	3.79049	1.18848	3.18935	0.00142592	0.00678182	rln3a	relaxin 3a [Source:ZFIN;Acc:ZDB-GENE-050310-3]
ENSDARG00000035859	18937.2	3.78187	0.432896	8.73619	2.41099e-18	1.86942e-16	angptl4	angiopoietin-like 4 [Source:ZFIN;Acc:ZDB-GENE-041111-222]
ENSDARG00000070721	84.8898	3.78031	0.657339	5.75092	8.87566e-09	1.91963e-07	vdrb	vitamin D receptor b [Source:ZFIN;Acc:ZDB-GENE-080403-10]
ENSDARG00000093738	264.243	3.777	0.550668	6.85894	6.93756e-12	2.6227e-10	pth1a	parathyroid hormone 1a [Source:ZFIN;Acc:ZDB-GENE-040623-1]
ENSDARG00000058492	5.51891	3.77619	1.43821	2.62561	0.00864936	0.029623
ENSDARG00000095819	17.0682	3.7741	1.07562	3.50878	0.000450174	0.00258363
ENSDARG00000099979	41.8443	3.76274	0.724295	5.19505	2.04669e-07	3.2903e-06	tgfbr3	transforming growth factor, beta receptor III [Source:ZFIN;Acc:ZDB-GENE-120215-125]
ENSDARG00000078645	10.9977	3.75806	1.15813	3.24493	0.00117478	0.00578019
ENSDARG00000038121	334.61	3.75427	0.444398	8.44799	2.96357e-17	2.05968e-15
ENSDARG00000037861	94.7601	3.75183	0.451719	8.30569	9.92428e-17	6.59574e-15	slc2a3b	solute carrier family 2 member 3b [Source:ZFIN;Acc:ZDB-GENE-121031-5]
ENSDARG00000090727	7.06141	3.73542	1.43427	2.60441	0.00920315	0.0310945
ENSDARG00000079889	397.543	3.72569	0.422898	8.80991	1.25243e-18	9.84494e-17	PHLDB2	pleckstrin homology like domain family B member 2 [Source:HGNC Symbol;Acc:HGNC:29573]
ENSDARG00000115129	15.0272	3.71841	0.981738	3.78758	0.000152125	0.00104453
ENSDARG00000027638	38.8891	3.71607	0.617534	6.01759	1.77032e-09	4.39131e-08	adra1ab	adrenoceptor alpha 1Ab [Source:ZFIN;Acc:ZDB-GENE-060503-384]
ENSDARG00000098801	114.704	3.7158	0.567029	6.5531	5.63555e-11	1.82224e-09	sbno2a	strawberry notch homolog 2a [Source:ZFIN;Acc:ZDB-GENE-100629-3]
ENSDARG00000061268	243.584	3.71391	1.19448	3.10922	0.00187584	0.0084929	ago2	argonaute RISC catalytic component 2 [Source:ZFIN;Acc:ZDB-GENE-110606-6]
ENSDARG00000013687	4.44292	3.7116	1.52903	2.42742	0.0152064	0.0464175	cilp2	cartilage intermediate layer protein 2 [Source:ZFIN;Acc:ZDB-GENE-050208-436]
ENSDARG00000102418	729.477	3.70507	0.384515	9.6357	5.65033e-22	5.90848e-20	enc2	ectodermal-neural cortex 2 [Source:ZFIN;Acc:ZDB-GENE-131014-1]
ENSDARG00000058488	11.86	3.70418	0.959358	3.8611	0.000112875	0.00080844	adora2ab	adenosine A2a receptor b [Source:ZFIN;Acc:ZDB-GENE-081022-41]
ENSDARG00000006560	8.52314	3.70301	1.26687	2.92296	0.00346722	0.0140413	irf4a	interferon regulatory factor 4a [Source:ZFIN;Acc:ZDB-GENE-070912-330]
ENSDARG00000079144	41.5627	3.70203	0.657151	5.63345	1.76644e-08	3.61742e-07	bcl2l11	BCL2 like 11 [Source:ZFIN;Acc:ZDB-GENE-081008-1]
ENSDARG00000077982	1614.43	3.70006	0.414619	8.924	4.49742e-19	3.64851e-17	elf3	E74-like factor 3 (ets domain transcription factor, epithelial-specific ) [Source:ZFIN;Acc:ZDB-GENE-030131-8760]
ENSDARG00000061049	5.43434	3.69408	1.53249	2.41051	0.0159302	0.0480922	rnf182	ring finger protein 182 [Source:ZFIN;Acc:ZDB-GENE-060825-49]
ENSDARG00000055854	848.613	3.69286	0.373511	9.8869	4.74505e-23	5.46304e-21	nr4a3	nuclear receptor subfamily 4, group A, member 3 [Source:ZFIN;Acc:ZDB-GENE-070824-4]
ENSDARG00000104693	4937.55	3.69019	0.35887	10.2828	8.42404e-25	1.07282e-22	il6st	interleukin 6 cytokine family signal transduce [Source:ZFIN;Acc:ZDB-GENE-080104-6]
ENSDARG00000088831	24.5548	3.68988	0.729969	5.05485	4.30723e-07	6.37168e-06
ENSDARG00000097612	14.4475	3.68907	1.10462	3.33966	0.000838805	0.00437026
ENSDARG00000018566	4697.4	3.68798	0.241193	15.2905	8.8431e-53	5.16891e-50	flnca	filamin C, gamma a (actin binding protein 280) [Source:ZFIN;Acc:ZDB-GENE-070503-1]
ENSDARG00000077540	413.12	3.67581	0.301448	12.1938	3.35322e-34	7.88041e-32	f2rl1.2	coagulation factor II (thrombin) receptor-like 1, tandem duplicate 2 [Source:ZFIN;Acc:ZDB-GENE-070615-24]
ENSDARG00000042249	377.858	3.66694	0.671793	5.45845	4.80316e-08	8.7805e-07	frmd4a	FERM domain containing 4A [Source:ZFIN;Acc:ZDB-GENE-050419-154]
ENSDARG00000052157	108.273	3.66581	0.477095	7.68361	1.54673e-14	8.41509e-13	il12rb2	interleukin 12 receptor, beta 2a [Source:ZFIN;Acc:ZDB-GENE-080107-3]
ENSDARG00000103651	63.9694	3.65954	0.686096	5.33386	9.61475e-08	1.67184e-06	map3k12	mitogen-activated protein kinase kinase kinase 12 [Source:ZFIN;Acc:ZDB-GENE-040426-2436]
ENSDARG00000057107	16.103	3.6587	0.883886	4.13934	3.48309e-05	0.000296713
ENSDARG00000104284	123.565	3.6554	0.561027	6.51556	7.24198e-11	2.29289e-09
ENSDARG00000095915	19.514	3.65423	1.1147	3.27823	0.00104461	0.00523016
ENSDARG00000003449	58.2918	3.65152	0.572826	6.37457	1.83475e-10	5.46731e-09	pde10a	phosphodiesterase 10A [Source:ZFIN;Acc:ZDB-GENE-040426-1115]
ENSDARG00000079760	203.351	3.6492	0.516871	7.06017	1.66295e-12	6.81722e-11	zgc:112998	zgc:112998 [Source:ZFIN;Acc:ZDB-GENE-050320-134]
ENSDARG00000086623	7.18793	3.64525	1.32749	2.74596	0.0060334	0.0221086
ENSDARG00000098694	20.2932	3.64423	1.0387	3.50844	0.000450735	0.00258571
ENSDARG00000005942	5.10268	3.64193	1.43686	2.53464	0.0112563	0.0364643	vmn2r1	vomeronasal 2, receptor 1 [Source:ZFIN;Acc:ZDB-GENE-050419-65]
ENSDARG00000078016	429.285	3.64171	0.578683	6.2931	3.11197e-10	8.97981e-09
ENSDARG00000090473	14.9844	3.64002	0.893109	4.07567	4.58821e-05	0.000375558	si:ch211-269k10.5	si:ch211-269k10.5 [Source:ZFIN;Acc:ZDB-GENE-131121-638]
ENSDARG00000021896	1841.04	3.63	0.336517	10.787	3.9664e-27	6.02786e-25	asap3	ArfGAP with SH3 domain, ankyrin repeat and PH domain 3 [Source:ZFIN;Acc:ZDB-GENE-050913-39]
ENSDARG00000075229	13.8922	3.62891	0.890464	4.07529	4.59561e-05	0.000375893	SLC46A2	solute carrier family 46 member 2 [Source:HGNC Symbol;Acc:HGNC:16055]
ENSDARG00000054448	51.3565	3.62455	0.632839	5.72745	1.01953e-08	2.18637e-07
ENSDARG00000006760	6.20566	3.62441	1.33015	2.72482	0.00643367	0.0233093	SLC24A3	solute carrier family 24 member 3 [Source:HGNC Symbol;Acc:HGNC:10977]
ENSDARG00000079264	13.2086	3.62329	1.09802	3.29983	0.000967426	0.00490076	baiap3	BAI1 associated protein 3 [Source:ZFIN;Acc:ZDB-GENE-130530-863]
ENSDARG00000086881	4283.72	3.62264	0.36663	9.88092	5.03666e-23	5.74079e-21	ier2b	immediate early response 2b [Source:ZFIN;Acc:ZDB-GENE-030131-8244]
ENSDARG00000059858	47.27	3.62104	0.740657	4.88896	1.01371e-06	1.35694e-05	pappab	pregnancy-associated plasma protein A, pappalysin 1b [Source:ZFIN;Acc:ZDB-GENE-060526-71]
ENSDARG00000086762	12.8449	3.61784	0.933948	3.87371	0.000107192	0.000773687	gsdmea	gasdermin Ea [Source:ZFIN;Acc:ZDB-GENE-120215-186]
ENSDARG00000076292	286.904	3.61637	0.529436	6.83061	8.45542e-12	3.15983e-10
ENSDARG00000070578	252.069	3.61435	0.34257	10.5507	5.04187e-26	6.96573e-24	edn2	endothelin 2 [Source:ZFIN;Acc:ZDB-GENE-060503-774]
ENSDARG00000020086	1453.36	3.61301	0.368644	9.80081	1.11687e-22	1.24196e-20	nuak1a	NUAK family, SNF1-like kinase, 1a [Source:ZFIN;Acc:ZDB-GENE-041210-122]
ENSDARG00000077726	864.697	3.61165	0.378215	9.5492	1.30701e-21	1.30678e-19	nocta	nocturnin a [Source:ZFIN;Acc:ZDB-GENE-050208-306]
ENSDARG00000016818	6.10373	3.60998	1.36563	2.64344	0.00820677	0.0283801	abcg2d	ATP binding cassette subfamily G member 2 (JR blood group) [Source:ZFIN;Acc:ZDB-GENE-050517-38]
ENSDARG00000104292	145.894	3.6084	0.381805	9.45089	3.35967e-21	3.24521e-19	ccn2b	cellular communication network factor 2b [Source:ZFIN;Acc:ZDB-GENE-070705-82]
ENSDARG00000075045	1679.52	3.60755	0.587124	6.14445	8.02409e-10	2.1545e-08	cxcl18b	chemokine (C-X-C motif) ligand 18b [Source:ZFIN;Acc:ZDB-GENE-090313-165]
ENSDARG00000074850	707.013	3.60552	0.434605	8.29609	1.07598e-16	7.08905e-15
ENSDARG00000042107	24.0457	3.60476	0.736	4.89777	9.69286e-07	1.30282e-05
ENSDARG00000087646	68.7354	3.60427	0.757607	4.75744	1.96062e-06	2.43566e-05	runx1	RUNX family transcription factor 1 [Source:ZFIN;Acc:ZDB-GENE-000605-1]
ENSDARG00000077134	37.2355	3.59712	0.743253	4.8397	1.30033e-06	1.69482e-05	gpr158a	G protein-coupled receptor 158a [Source:ZFIN;Acc:ZDB-GENE-060130-18]
ENSDARG00000071524	1375.9	3.59389	0.480931	7.47277	7.85228e-14	3.89979e-12	insrb	insulin receptor b [Source:ZFIN;Acc:ZDB-GENE-020503-4]
ENSDARG00000043093	166.752	3.59302	0.431117	8.33421	7.80176e-17	5.23085e-15	mpeg1.2	macrophage expressed 1, tandem duplicate 2 [Source:ZFIN;Acc:ZDB-GENE-050522-305]
ENSDARG00000004451	1198.16	3.5878	0.387844	9.25062	2.2319e-20	1.99523e-18	tnfrsfa	tumor necrosis factor receptor superfamily, member a [Source:ZFIN;Acc:ZDB-GENE-010802-1]
ENSDARG00000078908	9.05673	3.5869	1.15961	3.09319	0.00198017	0.00889634	fbxo41	F-box protein 41 [Source:ZFIN;Acc:ZDB-GENE-090313-350]
ENSDARG00000002333	351.419	3.58521	0.419194	8.55263	1.20311e-17	8.70667e-16	fam102bb	family with sequence similarity 102 member Bb [Source:ZFIN;Acc:ZDB-GENE-041014-330]
ENSDARG00000039959	190.625	3.58489	0.413131	8.67736	4.05049e-18	3.06761e-16	gdnfa	glial cell derived neurotrophic factor a [Source:ZFIN;Acc:ZDB-GENE-010226-1]
ENSDARG00000103739	504.026	3.58272	0.517093	6.92859	4.25068e-12	1.65638e-10	bahcc1a	BAH domain and coiled-coil containing 1a [Source:ZFIN;Acc:ZDB-GENE-170301-1]
ENSDARG00000061622	9.81046	3.58251	1.16615	3.07209	0.00212566	0.00943283	kcng3	potassium voltage-gated channel, subfamily G, member 3 [Source:ZFIN;Acc:ZDB-GENE-111111-9]
ENSDARG00000100044	72.0096	3.58085	0.73144	4.89562	9.79957e-07	1.31561e-05
ENSDARG00000061368	289.663	3.58049	0.506076	7.075	1.49449e-12	6.21685e-11	klf13	Kruppel like factor 13 [Source:ZFIN;Acc:ZDB-GENE-060929-1274]
ENSDARG00000063307	48.2537	3.58002	0.783314	4.57035	4.86912e-06	5.4137e-05	SGSM2	small G protein signaling modulator 2 [Source:HGNC Symbol;Acc:HGNC:29026]
ENSDARG00000115424	4.4544	3.57974	1.47658	2.42435	0.0153359	0.0467313
ENSDARG00000079336	102.496	3.57781	0.416159	8.59722	8.16702e-18	5.94809e-16	strc1	stereocilin 1 [Source:ZFIN;Acc:ZDB-GENE-110411-215]
ENSDARG00000059836	804.9	3.57253	0.388012	9.20727	3.34517e-20	2.94427e-18	ddit3	DNA-damage-inducible transcript 3 [Source:ZFIN;Acc:ZDB-GENE-070410-90]
ENSDARG00000068288	216.914	3.57217	0.37313	9.57351	1.03332e-21	1.06106e-19
ENSDARG00000078227	326.543	3.55755	0.589538	6.03447	1.59481e-09	3.99508e-08	cspg4	chondroitin sulfate proteoglycan 4 [Source:ZFIN;Acc:ZDB-GENE-050519-1]
ENSDARG00000093091	22.0924	3.55207	0.911496	3.89696	9.74068e-05	0.000713524	iqsec3b	IQ motif and Sec7 domain ArfGEF 3b [Source:ZFIN;Acc:ZDB-GENE-050420-210]
ENSDARG00000045886	6470.59	3.55076	0.307437	11.5495	7.42299e-31	1.41012e-28	slc38a2	solute carrier family 38 member 2 [Source:ZFIN;Acc:ZDB-GENE-030131-9659]
ENSDARG00000090869	18.9622	3.54468	0.830255	4.26939	1.96012e-05	0.000180756
ENSDARG00000021924	6114.71	3.53328	0.93771	3.76799	0.000164567	0.00111727	hsp70.3	heat shock cognate 70-kd protein, tandem duplicate 3 [Source:ZFIN;Acc:ZDB-GENE-110713-1]
ENSDARG00000074120	136.231	3.53258	0.538687	6.55776	5.46225e-11	1.77123e-09	usp2b	ubiquitin specific peptidase 2b [Source:ZFIN;Acc:ZDB-GENE-100208-2]
ENSDARG00000074906	14.9011	3.53063	1.31526	2.68437	0.00726671	0.0257272	znf831	zinc finger protein 831 [Source:ZFIN;Acc:ZDB-GENE-081022-210]
ENSDARG00000098057	85.6576	3.52909	0.621654	5.67694	1.37124e-08	2.86779e-07	dscaml1	Down syndrome cell adhesion molecule like 1 [Source:ZFIN;Acc:ZDB-GENE-110601-1]
ENSDARG00000044083	967.325	3.52549	0.382895	9.20744	3.33982e-20	2.94427e-18	peli1b	pellino E3 ubiquitin protein ligase 1b [Source:ZFIN;Acc:ZDB-GENE-061027-372]
ENSDARG00000062462	13.8649	3.51969	0.920004	3.82573	0.000130383	0.000917348
ENSDARG00000105494	16.1918	3.51904	1.02255	3.44143	0.000578657	0.00320483
ENSDARG00000052511	48.9791	3.5161	0.654859	5.36925	7.90665e-08	1.38967e-06	lin28b	lin-28 homolog B (C. elegans) [Source:ZFIN;Acc:ZDB-GENE-140811-1]
ENSDARG00000053918	666.303	3.51323	0.480296	7.31472	2.57918e-13	1.1759e-11	srfa	serum response factor a [Source:ZFIN;Acc:ZDB-GENE-990714-29]
ENSDARG00000089874	17.884	3.5097	1.07209	3.27369	0.00106154	0.0052997	pcdh2ab8	protocadherin 2 alpha b 8 [Source:ZFIN;Acc:ZDB-GENE-041118-7]
ENSDARG00000101090	21.0094	3.50485	0.962583	3.64109	0.000271484	0.00169046	pappaa	pregnancy-associated plasma protein A, pappalysin 1a [Source:ZFIN;Acc:ZDB-GENE-121113-1]
ENSDARG00000079348	39.2359	3.50444	0.719205	4.87266	1.10104e-06	1.45926e-05	GRIN2B	glutamate ionotropic receptor NMDA type subunit 2B [Source:HGNC Symbol;Acc:HGNC:4586]
ENSDARG00000076797	21.2411	3.50073	0.736761	4.75152	2.01898e-06	2.49862e-05	avpr2b.1	arginine vasopressin receptor 2b, tandem duplicate, 1 [Source:ZFIN;Acc:ZDB-GENE-121023-1]
ENSDARG00000003041	77.6903	3.49824	0.703408	4.97327	6.58326e-07	9.27515e-06
ENSDARG00000091679	16.9609	3.4976	0.793111	4.40998	1.0338e-05	0.000103452
ENSDARG00000036619	180.213	3.49498	0.641155	5.45108	5.00656e-08	9.1085e-07	mgat3b	beta-1,4-mannosyl-glycoprotein 4-beta-N-acetylglucosaminyltransferase b [Source:ZFIN;Acc:ZDB-GENE-130820-2]
ENSDARG00000099359	171.153	3.49151	0.4771	7.3182	2.51322e-13	1.15274e-11
ENSDARG00000104958	89.8306	3.48965	0.485872	7.18224	6.85788e-13	2.99911e-11	KBTBD11	kelch repeat and BTB domain containing 11 [Source:HGNC Symbol;Acc:HGNC:29104]
ENSDARG00000023062	5837.87	3.48331	0.403617	8.63023	6.12284e-18	4.56131e-16	ccn1	cellular communication network factor 1 [Source:ZFIN;Acc:ZDB-GENE-040426-3]
ENSDARG00000087205	758.788	3.48203	0.530629	6.56208	5.30626e-11	1.72802e-09	akt3b	v-akt murine thymoma viral oncogene homolog 3b [Source:ZFIN;Acc:ZDB-GENE-110309-3]
ENSDARG00000034907	14.3822	3.48068	1.04019	3.34621	0.000819241	0.00427551	paqr7b	progestin and adipoQ receptor family member VII, b [Source:ZFIN;Acc:ZDB-GENE-030728-2]
ENSDARG00000053454	14.4328	3.47863	0.912722	3.81127	0.000138256	0.000964998	cntn3b	contactin 3b [Source:ZFIN;Acc:ZDB-GENE-130530-645]
ENSDARG00000002353	161.892	3.47322	0.434273	7.99778	1.26688e-15	7.64013e-14	tagapa	T cell activation RhoGTPase activating protein a [Source:ZFIN;Acc:ZDB-GENE-040426-1877]
ENSDARG00000062305	10.5793	3.47044	1.04997	3.30529	0.000948792	0.00483322	rims3	regulating synaptic membrane exocytosis 3 [Source:ZFIN;Acc:ZDB-GENE-060503-788]
ENSDARG00000094606	6.46539	3.46939	1.3059	2.6567	0.00789098	0.0275218
ENSDARG00000007398	54.5946	3.46837	0.531707	6.52309	6.88757e-11	2.19286e-09	LRRK1	leucine rich repeat kinase 1 [Source:HGNC Symbol;Acc:HGNC:18608]
ENSDARG00000099195	6512.28	3.46795	0.315139	11.0045	3.63473e-28	5.83502e-26	ier2a	immediate early response 2a [Source:ZFIN;Acc:ZDB-GENE-030131-9126]
ENSDARG00000060668	186.504	3.46663	0.44074	7.86549	3.6767e-15	2.12187e-13	tm4sf18	transmembrane 4 L six family member 18 [Source:ZFIN;Acc:ZDB-GENE-050208-690]
ENSDARG00000061549	101.593	3.46239	0.51599	6.71019	1.94373e-11	6.78549e-10	foxo1b	forkhead box O1 b [Source:ZFIN;Acc:ZDB-GENE-080425-3]
ENSDARG00000101046	7.3035	3.45883	1.27595	2.71079	0.00671236	0.0241348
ENSDARG00000060372	343.638	3.456	0.487107	7.09495	1.29399e-12	5.43829e-11	plxna2	plexin A2 [Source:ZFIN;Acc:ZDB-GENE-090311-6]
ENSDARG00000075504	19.3649	3.445	0.876961	3.92834	8.5533e-05	0.000638863	dtx3lb.2	deltex E3 ubiquitin ligase 3L b, tandem duplicate 2 [Source:ZFIN;Acc:ZDB-GENE-030131-5958]
ENSDARG00000028159	1161.79	3.44359	0.343351	10.0294	1.1325e-23	1.36595e-21	tead1a	TEA domain family member 1a [Source:ZFIN;Acc:ZDB-GENE-040426-2101]
ENSDARG00000061948	3788.89	3.44194	0.307751	11.1842	4.87445e-29	8.6138e-27	amotl2b	angiomotin like 2b [Source:ZFIN;Acc:ZDB-GENE-061103-307]
ENSDARG00000078011	280.128	3.43894	0.457971	7.50909	5.95405e-14	2.98305e-12	nav1a	neuron navigator 1a [Source:ZFIN;Acc:ZDB-GENE-120920-3]
ENSDARG00000079876	75.8937	3.43747	0.493195	6.9698	3.17401e-12	1.25181e-10	C2CD4C	C2 calcium dependent domain containing 4C [Source:HGNC Symbol;Acc:HGNC:29417]
ENSDARG00000104039	2370.96	3.43633	0.311192	11.0425	2.38321e-28	3.96553e-26	errfi1a	ERBB receptor feedback inhibitor 1a [Source:ZFIN;Acc:ZDB-GENE-030131-6256]
ENSDARG00000074597	956.984	3.43317	0.510957	6.71909	1.82865e-11	6.46385e-10	lzts2a	leucine zipper, putative tumor suppressor 2a [Source:ZFIN;Acc:ZDB-GENE-090313-276]
ENSDARG00000098903	100.122	3.43316	0.594598	5.77392	7.74494e-09	1.69275e-07	tfe3a	transcription factor binding to IGHM enhancer 3a [Source:ZFIN;Acc:ZDB-GENE-010919-2]
ENSDARG00000020057	165.926	3.43256	0.52096	6.58891	4.43077e-11	1.45959e-09	bmpr2b	bone morphogenetic protein receptor, type II b (serine/threonine kinase) [Source:ZFIN;Acc:ZDB-GENE-070618-2]
ENSDARG00000058702	34.649	3.43245	0.733733	4.67806	2.89606e-06	3.44447e-05	vax2	ventral anterior homeobox 2 [Source:ZFIN;Acc:ZDB-GENE-030904-8]
ENSDARG00000063157	86.9228	3.43149	0.594844	5.76872	7.98748e-09	1.74075e-07	mapk8ip2	mitogen-activated protein kinase 8 interacting protein 2 [Source:ZFIN;Acc:ZDB-GENE-070705-326]
ENSDARG00000053859	5.83587	3.42924	1.33648	2.56587	0.0102919	0.033972	ism2b	isthmin 2b [Source:ZFIN;Acc:ZDB-GENE-050523-4]
ENSDARG00000063007	217.911	3.42841	0.632701	5.41869	6.00377e-08	1.07596e-06	APC2	APC regulator of WNT signaling pathway 2 [Source:HGNC Symbol;Acc:HGNC:24036]
ENSDARG00000075141	5.36664	3.4216	1.41526	2.41765	0.0156212	0.0473788	gprc5bb	G protein-coupled receptor, class C, group 5, member Bb [Source:ZFIN;Acc:ZDB-GENE-090313-75]
ENSDARG00000098349	243.168	3.41599	0.666318	5.12666	2.9492e-07	4.54256e-06	hdac4	histone deacetylase 4 [Source:ZFIN;Acc:ZDB-GENE-061013-95]
ENSDARG00000077761	8.57055	3.41541	1.34803	2.53363	0.0112888	0.0365544	nlgn4xb	neuroligin 4 X-linked b [Source:ZFIN;Acc:ZDB-GENE-100309-1]
ENSDARG00000062788	1129.26	3.41231	0.613866	5.55872	2.71767e-08	5.33608e-07	irg1l	immunoresponsive gene 1, like [Source:ZFIN;Acc:ZDB-GENE-061103-301]
ENSDARG00000102556	18.2301	3.40757	1.05527	3.2291	0.0012418	0.00606817	nfat5b	nuclear factor of activated T cells 5b [Source:ZFIN;Acc:ZDB-GENE-140106-7]
ENSDARG00000041086	7.94583	3.3995	1.14287	2.97452	0.00293447	0.0122359
ENSDARG00000001452	1886.31	3.39929	0.297928	11.4097	3.7382e-30	6.76318e-28	adam8a	ADAM metallopeptidase domain 8a [Source:ZFIN;Acc:ZDB-GENE-030616-622]
ENSDARG00000025108	36.3111	3.39766	0.780398	4.35376	1.33824e-05	0.00012921	magixa	MAGI family member, X-linked a [Source:ZFIN;Acc:ZDB-GENE-060503-115]
ENSDARG00000104282	106.284	3.39327	0.636581	5.33046	9.79666e-08	1.69958e-06	dcc	DCC netrin 1 receptor [Source:ZFIN;Acc:ZDB-GENE-011101-2]
ENSDARG00000062055	1304.42	3.3895	0.462154	7.33414	2.23156e-13	1.03396e-11	rnf38	ring finger protein 38 [Source:ZFIN;Acc:ZDB-GENE-030131-8693]
ENSDARG00000070408	182.346	3.38709	0.495443	6.83649	8.11589e-12	3.04292e-10	ccnd2b	cyclin D2, b [Source:ZFIN;Acc:ZDB-GENE-050420-354]
ENSDARG00000102776	29.8061	3.3813	0.655033	5.16202	2.44293e-07	3.86193e-06	cxcl19	chemokine (C-X-C motif) ligand 19 [Source:ZFIN;Acc:ZDB-GENE-140708-2]
ENSDARG00000062347	83.9149	3.37695	0.614997	5.491	3.99672e-08	7.52968e-07	mtus2a	microtubule associated tumor suppressor candidate 2a [Source:ZFIN;Acc:ZDB-GENE-091204-75]
ENSDARG00000036104	16.0977	3.37674	0.875057	3.85888	0.000113907	0.000814676	myo1g	myosin IG [Source:ZFIN;Acc:ZDB-GENE-060503-562]
ENSDARG00000099648	45.4429	3.37619	0.647998	5.21018	1.88659e-07	3.05445e-06
ENSDARG00000008279	111.064	3.37464	0.532248	6.34036	2.29232e-10	6.74268e-09	map2k7	mitogen-activated protein kinase kinase 7 [Source:ZFIN;Acc:ZDB-GENE-090312-186]
ENSDARG00000101789	129.903	3.37328	0.55533	6.07436	1.2448e-09	3.20639e-08	cyp1c2	cytochrome P450, family 1, subfamily C, polypeptide 2 [Source:ZFIN;Acc:ZDB-GENE-050705-1]
ENSDARG00000008212	10.7832	3.36781	0.997046	3.37778	0.000730726	0.00389015	kcnk13a	potassium channel, subfamily K, member 13a [Source:ZFIN;Acc:ZDB-GENE-080219-46]
ENSDARG00000054542	11.3803	3.36778	1.17747	2.86018	0.004234	0.0165782	il12bb	interleukin 12B, b [Source:ZFIN;Acc:ZDB-GENE-030131-7937]
ENSDARG00000060597	42.1725	3.36586	0.698585	4.81812	1.44919e-06	1.86327e-05	zgc:158659	zgc:158659 [Source:ZFIN;Acc:ZDB-GENE-070112-492]
ENSDARG00000094696	9.61453	3.36364	1.01217	3.32318	0.000889979	0.00458175
ENSDARG00000042545	552.532	3.36112	0.407201	8.25421	1.52909e-16	9.98771e-15	sema3ga	sema domain, immunoglobulin domain (Ig), short basic domain, secreted, (semaphorin) 3Ga [Source:ZFIN;Acc:ZDB-GENE-050513-3]
ENSDARG00000052468	70.7183	3.35813	0.600294	5.59415	2.2171e-08	4.4412e-07	gsk3bb	glycogen synthase kinase 3 beta, genome duplicate b [Source:ZFIN;Acc:ZDB-GENE-090312-2]
ENSDARG00000062707	302.229	3.35554	0.366183	9.16356	5.02126e-20	4.35508e-18	plat	plasminogen activator, tissue [Source:ZFIN;Acc:ZDB-GENE-081104-181]
ENSDARG00000078162	8.11224	3.35466	1.12908	2.97115	0.00296685	0.0123481
ENSDARG00000028786	45.1865	3.35415	0.674289	4.97434	6.54687e-07	9.2353e-06	chst12a	carbohydrate (chondroitin 4) sulfotransferase 12a [Source:ZFIN;Acc:ZDB-GENE-081022-13]
ENSDARG00000076213	37.4923	3.35118	0.807933	4.14784	3.35627e-05	0.000287522	dock4	dedicator of cytokinesis 4 [Source:ZFIN;Acc:ZDB-GENE-120703-34]
ENSDARG00000055560	8.88588	3.34998	1.21107	2.76613	0.00567256	0.0210297	P2RY8	P2Y receptor family member 8 [Source:HGNC Symbol;Acc:HGNC:15524]
ENSDARG00000100436	107.143	3.34948	0.454392	7.37136	1.68902e-13	7.98814e-12	CNGA2	cyclic nucleotide gated channel subunit alpha 2 [Source:HGNC Symbol;Acc:HGNC:2149]
ENSDARG00000024365	2331.86	3.34797	0.237308	14.1081	3.38389e-45	1.40253e-42	crlf1a	cytokine receptor-like factor 1a [Source:ZFIN;Acc:ZDB-GENE-040718-397]
ENSDARG00000028800	190.971	3.34711	0.494164	6.77328	1.25893e-11	4.59912e-10	cyth2	cytohesin 2 [Source:ZFIN;Acc:ZDB-GENE-100921-55]
ENSDARG00000062884	38.5123	3.34539	0.701687	4.76764	1.86394e-06	2.32823e-05	map3k2	mitogen-activated protein kinase kinase kinase 2 [Source:ZFIN;Acc:ZDB-GENE-120215-96]
ENSDARG00000103658	1410.84	3.34477	0.434404	7.69967	1.36418e-14	7.45753e-13	hivep1	HIVEP zinc finger 1 [Source:ZFIN;Acc:ZDB-GENE-070912-512]
ENSDARG00000112056	22.2117	3.34342	0.913011	3.66197	0.000250279	0.00158394
ENSDARG00000104795	104.561	3.3432	0.533552	6.26593	3.70601e-10	1.05603e-08	cxcl8a	chemokine (C-X-C motif) ligand 8a [Source:ZFIN;Acc:ZDB-GENE-081104-317]
ENSDARG00000115335	330.714	3.34208	0.471698	7.08522	1.38824e-12	5.79602e-11	ubald2	UBA-like domain containing 2 [Source:ZFIN;Acc:ZDB-GENE-050522-185]
ENSDARG00000020509	5.92686	3.34154	1.33401	2.50489	0.0122491	0.0390423	srd5a1	steroid-5-alpha-reductase, alpha polypeptide 1 (3-oxo-5 alpha-steroid delta 4-dehydrogenase alpha 1) [Source:ZFIN;Acc:ZDB-GENE-060929-938]
ENSDARG00000006272	2165.18	3.34079	0.451962	7.39174	1.44915e-13	6.94007e-12	pals1a	protein associated with LIN7 1, MAGUK p55 family member a [Source:ZFIN;Acc:ZDB-GENE-020712-1]
ENSDARG00000017365	140.177	3.33679	0.495722	6.73117	1.68299e-11	5.99537e-10	slc23a2	solute carrier family 23 member 2 [Source:ZFIN;Acc:ZDB-GENE-090521-3]
ENSDARG00000105453	11.4263	3.33615	1.13307	2.94435	0.00323631	0.0132617	kcnk17	potassium channel, subfamily K, member 17 [Source:ZFIN;Acc:ZDB-GENE-120113-3]
ENSDARG00000043716	2659.74	3.33605	0.387857	8.60122	7.88714e-18	5.79985e-16	cldn5a	claudin 5a [Source:ZFIN;Acc:ZDB-GENE-040426-2442]
ENSDARG00000003998	59.345	3.33549	0.684408	4.87353	1.09619e-06	1.45453e-05	phyhipla	phytanoyl-CoA 2-hydroxylase interacting protein-like a [Source:ZFIN;Acc:ZDB-GENE-061215-64]
ENSDARG00000010183	21.4163	3.33508	0.913852	3.64948	0.000262777	0.00164749
ENSDARG00000045378	83.7056	3.33501	0.546965	6.0973	1.07877e-09	2.82338e-08	pi15a	peptidase inhibitor 15a [Source:ZFIN;Acc:ZDB-GENE-040724-135]
ENSDARG00000061242	725.591	3.32803	0.232274	14.328	1.46218e-46	6.53566e-44	tuft1a	tuftelin 1a [Source:ZFIN;Acc:ZDB-GENE-061103-184]
ENSDARG00000027744	3619.01	3.32712	0.363543	9.15193	5.59263e-20	4.82915e-18	gadd45ba	growth arrest and DNA-damage-inducible, beta a [Source:ZFIN;Acc:ZDB-GENE-040426-1971]
ENSDARG00000044010	1755.68	3.3256	0.385414	8.62865	6.20811e-18	4.60978e-16	loxl2a	lysyl oxidase-like 2a [Source:ZFIN;Acc:ZDB-GENE-070818-1]
ENSDARG00000040869	16.8622	3.32454	0.905972	3.66959	0.000242941	0.00154436	upp1	uridine phosphorylase 1 [Source:ZFIN;Acc:ZDB-GENE-050306-2]
ENSDARG00000074414	254.597	3.31796	0.563103	5.89227	3.80927e-09	8.74482e-08	sema4ba	sema domain, immunoglobulin domain (Ig), transmembrane domain (TM) and short cytoplasmic domain, (semaphorin) 4Ba [Source:ZFIN;Acc:ZDB-GENE-070705-31]
ENSDARG00000091535	34.2223	3.31549	0.66996	4.94879	7.46744e-07	1.03734e-05	ccser2b	coiled-coil serine-rich protein 2b [Source:ZFIN;Acc:ZDB-GENE-121214-220]
ENSDARG00000061641	76.4872	3.31392	0.45389	7.30116	2.85299e-13	1.29555e-11	ankrd34bb	ankyrin repeat domain 34Bb [Source:ZFIN;Acc:ZDB-GENE-060526-101]
ENSDARG00000075972	74.0575	3.31004	0.720054	4.59693	4.28763e-06	4.84105e-05	csrnp2	cysteine-serine-rich nuclear protein 2 [Source:ZFIN;Acc:ZDB-GENE-090312-137]
ENSDARG00000042518	262.047	3.30864	0.479997	6.89305	5.46076e-12	2.08865e-10	hipk2	homeodomain interacting protein kinase 2 [Source:ZFIN;Acc:ZDB-GENE-031125-4]
ENSDARG00000057887	7.89073	3.30684	1.19956	2.75672	0.00583848	0.0215397	NTS	neurotensin [Source:HGNC Symbol;Acc:HGNC:8038]
ENSDARG00000029072	16181.9	3.30644	0.243308	13.5895	4.62086e-42	1.64589e-39	klf6a	Kruppel like factor 6a [Source:ZFIN;Acc:ZDB-GENE-021115-9]
ENSDARG00000088634	6.30591	3.30489	1.26399	2.61465	0.00893199	0.0303946	adcy1b	adenylate cyclase 1b [Source:ZFIN;Acc:ZDB-GENE-100805-1]
ENSDARG00000042908	78.7314	3.30403	0.476233	6.93784	3.98133e-12	1.55408e-10	hsh2d	hematopoietic SH2 domain containing [Source:ZFIN;Acc:ZDB-GENE-050410-3]
ENSDARG00000069958	37.3479	3.30036	0.620942	5.31509	1.06604e-07	1.83203e-06
ENSDARG00000099949	9.20927	3.29972	1.11756	2.95261	0.00315098	0.0129656
ENSDARG00000058532	7.91263	3.2991	1.07142	3.0792	0.00207555	0.00924469
ENSDARG00000074060	2990.63	3.2973	0.265091	12.4383	1.61812e-35	4.23986e-33	map3k14a	mitogen-activated protein kinase kinase kinase 14a [Source:ZFIN;Acc:ZDB-GENE-120215-80]
ENSDARG00000105178	46.0236	3.29688	0.644967	5.11171	3.19264e-07	4.87144e-06	ERC2	ELKS/RAB6-interacting/CAST family member 2 [Source:HGNC Symbol;Acc:HGNC:31922]
ENSDARG00000063577	16.2291	3.29607	0.807156	4.08356	4.43517e-05	0.000364997
ENSDARG00000068965	1554.25	3.29241	0.313354	10.507	8.02097e-26	1.08193e-23	nrip1a	nuclear receptor interacting protein 1a [Source:ZFIN;Acc:ZDB-GENE-040723-8]
ENSDARG00000053131	299.635	3.2856	0.47621	6.89949	5.21909e-12	2.0097e-10	irak3	interleukin-1 receptor-associated kinase 3 [Source:ZFIN;Acc:ZDB-GENE-060503-710]
ENSDARG00000074721	42.7376	3.28475	0.563235	5.83194	5.4788e-09	1.23292e-07	RASSF9	Ras association domain family member 9 [Source:HGNC Symbol;Acc:HGNC:15739]
ENSDARG00000103966	10.1559	3.28451	1.07778	3.04746	0.00230782	0.0101016
ENSDARG00000076747	98.1842	3.28366	0.443208	7.40884	1.27407e-13	6.15334e-12	tmcc1a	transmembrane and coiled-coil domain family 1a [Source:ZFIN;Acc:ZDB-GENE-111129-4]
ENSDARG00000077349	6.20024	3.27842	1.27591	2.56948	0.0101853	0.0336937
ENSDARG00000070864	814.557	3.27581	0.22413	14.6156	2.23242e-48	1.13089e-45	bcl6aa	BCL6A transcription repressor a [Source:ZFIN;Acc:ZDB-GENE-040426-1696]
ENSDARG00000098438	426.702	3.27297	0.595915	5.49235	3.96614e-08	7.47826e-07	slc6a6b	solute carrier family 6 member 6b [Source:ZFIN;Acc:ZDB-GENE-030131-3077]
ENSDARG00000028957	3174	3.27279	0.334453	9.78551	1.29944e-22	1.43797e-20	maff	v-maf avian musculoaponeurotic fibrosarcoma oncogene homolog F [Source:ZFIN;Acc:ZDB-GENE-040426-1280]
ENSDARG00000055365	155.382	3.27252	0.541325	6.0454	1.49044e-09	3.75729e-08	si:dkey-25e12.3	si:dkey-25e12.3 [Source:ZFIN;Acc:ZDB-GENE-041001-132]
ENSDARG00000086775	5.27165	3.26908	1.33979	2.43999	0.0146876	0.0452025	TOP1	DNA topoisomerase I [Source:HGNC Symbol;Acc:HGNC:11986]
ENSDARG00000090179	5.31897	3.267	1.33046	2.45555	0.0140671	0.0436647
ENSDARG00000091408	22.1099	3.26602	0.886031	3.68612	0.000227696	0.00146419
ENSDARG00000027423	769.634	3.2575	0.521972	6.24077	4.35432e-10	1.22545e-08	igf1ra	insulin-like growth factor 1a receptor [Source:ZFIN;Acc:ZDB-GENE-020503-1]
ENSDARG00000038489	542.336	3.2556	0.267878	12.1533	5.5109e-34	1.26895e-31	b3gnt7	UDP-GlcNAc:betaGal beta-1,3-N-acetylglucosaminyltransferase 7 [Source:ZFIN;Acc:ZDB-GENE-021210-4]
ENSDARG00000038878	17.482	3.25197	0.953521	3.41049	0.000648471	0.00352049	il12a	interleukin 12a [Source:ZFIN;Acc:ZDB-GENE-060724-1]
ENSDARG00000032761	74.9221	3.24911	0.584194	5.5617	2.67166e-08	5.26388e-07	pde4d	phosphodiesterase 4D, cAMP-specific [Source:ZFIN;Acc:ZDB-GENE-081105-16]
ENSDARG00000042390	8.11401	3.24911	1.19225	2.72519	0.00642645	0.0232905	syndig1l	synapse differentiation inducing 1-like [Source:ZFIN;Acc:ZDB-GENE-041001-116]
ENSDARG00000106989	72.8087	3.2491	0.734484	4.42365	9.7048e-06	9.79764e-05	znf821	zinc finger protein 821 [Source:ZFIN;Acc:ZDB-GENE-220321-4]
ENSDARG00000036428	101.415	3.24769	0.373893	8.68616	3.74905e-18	2.84878e-16	emp3a	epithelial membrane protein 3a (MAM blood group) [Source:ZFIN;Acc:ZDB-GENE-150211-1]
ENSDARG00000069135	4055.06	3.2472	0.265273	12.241	1.87756e-34	4.50537e-32	ppp1r15a	protein phosphatase 1, regulatory subunit 15A [Source:ZFIN;Acc:ZDB-GENE-030131-4408]
ENSDARG00000023933	160.494	3.24701	0.529123	6.13659	8.43127e-10	2.25322e-08	SKIL	SKI like proto-oncogene [Source:HGNC Symbol;Acc:HGNC:10897]
ENSDARG00000115550	12.3125	3.24384	1.02229	3.1731	0.00150822	0.00709919
ENSDARG00000105521	6.05894	3.2388	1.31784	2.45766	0.0139847	0.0434622
ENSDARG00000038429	2186.55	3.23328	0.406722	7.94961	1.87101e-15	1.11946e-13	csrnp1b	cysteine-serine-rich nuclear protein 1b [Source:ZFIN;Acc:ZDB-GENE-030131-1515]
ENSDARG00000078425	283.401	3.23268	0.468852	6.89489	5.39048e-12	2.06871e-10	oat	ornithine aminotransferase [Source:ZFIN;Acc:ZDB-GENE-110411-148]
ENSDARG00000043835	24.8054	3.22806	0.792085	4.07539	4.59369e-05	0.000375871	rab3ab	RAB3A, member RAS oncogene family, b [Source:ZFIN;Acc:ZDB-GENE-041210-268]
ENSDARG00000101508	173.921	3.22787	0.479001	6.73877	1.59737e-11	5.73756e-10	nr6a1a	nuclear receptor subfamily 6, group A, member 1a [Source:ZFIN;Acc:ZDB-GENE-991207-19]
ENSDARG00000061699	331.179	3.22672	0.555283	5.81096	6.21162e-09	1.38281e-07	sipa1l3	signal-induced proliferation-associated 1 like 3 [Source:ZFIN;Acc:ZDB-GENE-050420-109]
ENSDARG00000103980	1791.91	3.22535	0.292229	11.0371	2.53175e-28	4.18215e-26	ets2	v-ets avian erythroblastosis virus E26 oncogene homolog 2 [Source:ZFIN;Acc:ZDB-GENE-050522-552]
ENSDARG00000037691	35.5734	3.22318	0.899853	3.58189	0.000341117	0.00204958	pcdh2ab2	protocadherin 2 alpha b2 [Source:ZFIN;Acc:ZDB-GENE-041118-2]
ENSDARG00000103906	20.4743	3.22134	1.03111	3.12416	0.00178312	0.00814666	pcdh2ab10	protocadherin 2 alpha b 10 [Source:ZFIN;Acc:ZDB-GENE-041118-9]
ENSDARG00000088584	7.45762	3.21294	1.15703	2.77688	0.00548833	0.0204598	si:ch73-352p18.4	si:ch73-352p18.4 [Source:ZFIN;Acc:ZDB-GENE-110411-101]
ENSDARG00000017785	386.1	3.21291	0.447353	7.18205	6.86759e-13	2.99911e-11	zgc:158689	zgc:158689 [Source:ZFIN;Acc:ZDB-GENE-070112-1902]
ENSDARG00000074644	20.1855	3.21187	0.899608	3.57029	0.00035658	0.00212735	spock1	SPARC (osteonectin), cwcv and kazal like domains proteoglycan 1 [Source:ZFIN;Acc:ZDB-GENE-110428-1]
ENSDARG00000078392	444.866	3.21096	0.386624	8.3051	9.97337e-17	6.6091e-15	chpfa	chondroitin polymerizing factor a [Source:ZFIN;Acc:ZDB-GENE-100504-2]
ENSDARG00000104283	367.142	3.21015	0.490449	6.54533	5.93632e-11	1.9033e-09	CDC42BPA	CDC42 binding protein kinase alpha [Source:HGNC Symbol;Acc:HGNC:1737]
ENSDARG00000091896	16.0419	3.20599	0.814758	3.9349	8.32319e-05	0.000624821
ENSDARG00000016868	73.5923	3.20528	0.58998	5.43286	5.5458e-08	9.99384e-07	rhobtb4	Rho related BTB domain containing 4 [Source:ZFIN;Acc:ZDB-GENE-060315-11]
ENSDARG00000075909	24.3194	3.20495	0.643329	4.98182	6.29892e-07	8.92419e-06	slc35f3a	solute carrier family 35 member F3a [Source:ZFIN;Acc:ZDB-GENE-080204-20]
ENSDARG00000078169	20.3344	3.20292	0.879942	3.63992	0.000272718	0.00169675	cacna2d2b	calcium channel, voltage-dependent, alpha 2/delta subunit 2b [Source:ZFIN;Acc:ZDB-GENE-060503-99]
ENSDARG00000039899	34.9829	3.20188	0.866377	3.69571	0.000219274	0.00142045	zbtb7a	zinc finger and BTB domain containing 7a [Source:ZFIN;Acc:ZDB-GENE-050208-583]
ENSDARG00000080675	20.7238	3.20127	0.693865	4.61367	3.95612e-06	4.51822e-05	otoa	otoancorin [Source:ZFIN;Acc:ZDB-GENE-100922-124]
ENSDARG00000026611	2842.15	3.19456	0.340554	9.38048	6.56721e-21	6.11046e-19	socs3b	suppressor of cytokine signaling 3b [Source:ZFIN;Acc:ZDB-GENE-040426-2528]
ENSDARG00000056572	6.10455	3.1942	1.32075	2.41847	0.0155857	0.0472858	nrsn1l	neurensin 1-like [Source:ZFIN;Acc:ZDB-GENE-060503-68]
ENSDARG00000042259	425.077	3.18954	0.610679	5.22295	1.76098e-07	2.87354e-06	tgfbr1b	transforming growth factor, beta receptor 1 b [Source:ZFIN;Acc:ZDB-GENE-091027-1]
ENSDARG00000073784	19.2483	3.18551	0.851363	3.74165	0.000182813	0.00121787	fez2a	fasciculation and elongation protein zeta 2a [Source:ZFIN;Acc:ZDB-GENE-110411-17]
ENSDARG00000045391	5.38523	3.18385	1.27969	2.48798	0.0128471	0.0405514	cd226	CD226 molecule [Source:ZFIN;Acc:ZDB-GENE-070112-1322]
ENSDARG00000042496	38.0647	3.18082	0.581724	5.46792	4.55347e-08	8.43223e-07	parp12a	poly (ADP-ribose) polymerase family, member 12a [Source:ZFIN;Acc:ZDB-GENE-050419-6]
ENSDARG00000036965	205.682	3.1793	0.537579	5.91412	3.33663e-09	7.7535e-08	rnf24	ring finger protein 24 [Source:ZFIN;Acc:ZDB-GENE-041114-40]
ENSDARG00000036227	20.657	3.17916	0.823462	3.86073	0.000113049	0.000809377	npvf	neuropeptide VF precursor [Source:ZFIN;Acc:ZDB-GENE-070424-226]
ENSDARG00000078864	1314.61	3.1775	0.42337	7.50527	6.13036e-14	3.05794e-12	lats2	large tumor suppressor kinase 2 [Source:ZFIN;Acc:ZDB-GENE-050119-6]
ENSDARG00000112495	37.7363	3.17716	0.877806	3.61944	0.000295244	0.00181461	mmp21	matrix metallopeptidase 21 [Source:ZFIN;Acc:ZDB-GENE-100226-2]
ENSDARG00000054874	289.832	3.17499	0.444833	7.1375	9.50436e-13	4.07258e-11	gpsm1b	G protein signaling modulator 1b [Source:ZFIN;Acc:ZDB-GENE-110203-5]
ENSDARG00000011042	21.2979	3.17355	0.870583	3.64531	0.000267066	0.00167025	pgbd5	piggyBac transposable element derived 5 [Source:ZFIN;Acc:ZDB-GENE-040724-229]
ENSDARG00000029431	24.9689	3.17204	0.659756	4.80789	1.52529e-06	1.94684e-05	prr5l	proline rich 5 like [Source:ZFIN;Acc:ZDB-GENE-120411-9]
ENSDARG00000002026	51.8629	3.17004	0.64655	4.90301	9.43813e-07	1.27384e-05	QKI	QKI, KH domain containing RNA binding [Source:HGNC Symbol;Acc:HGNC:21100]
ENSDARG00000060012	193.58	3.1687	0.321276	9.86287	6.02982e-23	6.80475e-21	f2r	coagulation factor II (thrombin) receptor [Source:ZFIN;Acc:ZDB-GENE-060526-30]
ENSDARG00000087757	15.6177	3.16503	0.921594	3.4343	0.000594077	0.00327828
ENSDARG00000058284	87.0777	3.15383	0.613171	5.14348	2.69697e-07	4.19993e-06
ENSDARG00000028845	9.33203	3.15344	1.12825	2.79497	0.00519045	0.0195702	calcr	calcitonin receptor [Source:ZFIN;Acc:ZDB-GENE-060503-420]
ENSDARG00000071375	27.3341	3.153	0.740014	4.26073	2.03757e-05	0.000186744	celf5a	cugbp, Elav-like family member 5a [Source:ZFIN;Acc:ZDB-GENE-050208-746]
ENSDARG00000101949	272.387	3.15249	0.436137	7.22821	4.89399e-13	2.1705e-11	numbl	NUMB like endocytic adaptor protein [Source:ZFIN;Acc:ZDB-GENE-051113-340]
ENSDARG00000109929	883.588	3.15047	0.465825	6.7632	1.34977e-11	4.90739e-10	ITGB1	integrin subunit beta 1 [Source:HGNC Symbol;Acc:HGNC:6153]
ENSDARG00000007715	10.2887	3.14782	1.00748	3.12444	0.00178143	0.0081447	lgsn	lengsin, lens protein with glutamine synthetase domain [Source:ZFIN;Acc:ZDB-GENE-060312-26]
ENSDARG00000010572	3978.09	3.14489	0.240053	13.1008	3.2562e-39	1.01683e-36	slc25a25a	solute carrier family 25 member 25a [Source:ZFIN;Acc:ZDB-GENE-040426-2396]
ENSDARG00000088833	27.5591	3.14405	0.68981	4.55785	5.1679e-06	5.69393e-05	si:ch211-237i5.4	si:ch211-237i5.4 [Source:ZFIN;Acc:ZDB-GENE-131121-468]
ENSDARG00000099351	1380.95	3.14269	0.383975	8.18461	2.73178e-16	1.75914e-14	igfbp1a	insulin-like growth factor binding protein 1a [Source:ZFIN;Acc:ZDB-GENE-021231-1]
ENSDARG00000027222	5263.9	3.14058	0.260881	12.0384	2.23272e-33	4.9899e-31	adgrg1	adhesion G protein-coupled receptor G1 [Source:ZFIN;Acc:ZDB-GENE-030131-3671]
ENSDARG00000029124	276.85	3.1392	0.416797	7.53173	5.0071e-14	2.54213e-12	adamts15a	ADAM metallopeptidase with thrombospondin type 1 motif, 15a [Source:ZFIN;Acc:ZDB-GENE-060526-203]
ENSDARG00000060532	334.612	3.13902	0.643983	4.87439	1.09145e-06	1.44993e-05	adam22	ADAM metallopeptidase domain 22 [Source:ZFIN;Acc:ZDB-GENE-070810-1]
ENSDARG00000076952	42.1759	3.13761	0.719699	4.35962	1.3029e-05	0.000126172
ENSDARG00000099265	171.879	3.13687	0.61703	5.08383	3.69908e-07	5.55861e-06	slc7a5	solute carrier family 7 member 5 [Source:ZFIN;Acc:ZDB-GENE-080818-4]
ENSDARG00000078529	365.783	3.13591	0.4621	6.78621	1.15116e-11	4.22572e-10	ADGRB1	adhesion G protein-coupled receptor B1 [Source:HGNC Symbol;Acc:HGNC:943]
ENSDARG00000112575	136.23	3.13468	0.444931	7.04531	1.85043e-12	7.49946e-11	casp17	caspase 17, apoptosis-related cysteine peptidase [Source:ZFIN;Acc:ZDB-GENE-190425-2]
ENSDARG00000045955	42.6078	3.13456	0.577997	5.42315	5.85576e-08	1.05109e-06	prlrb	prolactin receptor b [Source:ZFIN;Acc:ZDB-GENE-070705-155]
ENSDARG00000053804	68.3746	3.13337	0.554768	5.64806	1.62265e-08	3.34146e-07	osbpl2a	oxysterol binding protein-like 2a [Source:ZFIN;Acc:ZDB-GENE-091116-46]
ENSDARG00000060766	60.2591	3.13194	0.747209	4.19151	2.77103e-05	0.00024421
ENSDARG00000055672	47.6264	3.12186	0.801456	3.89524	9.81025e-05	0.000717467	map3k10	mitogen-activated protein kinase kinase kinase 10 [Source:ZFIN;Acc:ZDB-GENE-050419-112]
ENSDARG00000061896	106.264	3.11854	0.374632	8.32427	8.48471e-17	5.67206e-15	SLCO2A1	solute carrier organic anion transporter family member 2A1 [Source:HGNC Symbol;Acc:HGNC:10955]
ENSDARG00000000796	1616.27	3.11788	0.326237	9.55712	1.21081e-21	1.21883e-19	nr4a1	nuclear receptor subfamily 4, group A, member 1 [Source:ZFIN;Acc:ZDB-GENE-040704-11]
ENSDARG00000016788	512.489	3.11693	0.46287	6.73392	1.65151e-11	5.90093e-10	zeb1a	zinc finger E-box binding homeobox 1a [Source:ZFIN;Acc:ZDB-GENE-070912-124]
ENSDARG00000078188	379.733	3.11504	0.441227	7.05994	1.66573e-12	6.81722e-11	fhip1b	FHF complex subunit HOOK interacting protein 1B [Source:ZFIN;Acc:ZDB-GENE-070912-291]
ENSDARG00000020242	498.938	3.10782	0.511125	6.08036	1.19917e-09	3.09583e-08	fermt2	FERM domain containing kindlin 2 [Source:ZFIN;Acc:ZDB-GENE-050506-132]
ENSDARG00000103462	314.334	3.10733	0.469118	6.62376	3.50169e-11	1.16873e-09	dvl3b	dishevelled segment polarity protein 3b [Source:ZFIN;Acc:ZDB-GENE-121101-2]
ENSDARG00000102435	2052.23	3.10727	0.356082	8.72626	2.63229e-18	2.03409e-16	plekhf1	pleckstrin homology domain containing, family F (with FYVE domain) member 1 [Source:ZFIN;Acc:ZDB-GENE-040426-1289]
ENSDARG00000012534	49.2389	3.10634	0.736907	4.21538	2.49362e-05	0.000223398	slc6a6a	solute carrier family 6 member 6a [Source:ZFIN;Acc:ZDB-GENE-081104-1]
ENSDARG00000020176	15.0983	3.09998	0.908077	3.41379	0.000640669	0.00348492	zbtb22a	zinc finger and BTB domain containing 22a [Source:ZFIN;Acc:ZDB-GENE-101105-1]
ENSDARG00000098377	192.251	3.09969	0.355276	8.72473	2.66809e-18	2.05479e-16	tnfrsf11b	tumor necrosis factor receptor superfamily, member 11b [Source:NCBI gene (formerly Entrezgene);Acc:407674]
ENSDARG00000044526	17.0695	3.0982	0.815615	3.7986	0.000145513	0.00100488	camk1ga	calcium/calmodulin-dependent protein kinase IGa [Source:ZFIN;Acc:ZDB-GENE-030131-7594]
ENSDARG00000060688	48.518	3.09686	0.571696	5.41696	6.06195e-08	1.08553e-06	trim69	tripartite motif containing 69 [Source:ZFIN;Acc:ZDB-GENE-030131-857]
ENSDARG00000004537	1889.36	3.09642	0.60993	5.07668	3.84092e-07	5.74903e-06	kmt2a	lysine (K)-specific methyltransferase 2A [Source:ZFIN;Acc:ZDB-GENE-080521-3]
ENSDARG00000101338	15.806	3.09303	0.989479	3.12591	0.00177253	0.00811214
ENSDARG00000070021	17.3803	3.08857	0.765627	4.03404	5.48252e-05	0.000437756	cyp3c4	cytochrome P450, family 3, subfamily C, polypeptide 4 [Source:ZFIN;Acc:ZDB-GENE-060929-96]
ENSDARG00000016457	1331.61	3.08782	0.251463	12.2794	1.16829e-34	2.92662e-32	irf9	interferon regulatory factor 9 [Source:ZFIN;Acc:ZDB-GENE-040912-165]
ENSDARG00000055534	155.745	3.08703	0.349448	8.83401	1.00989e-18	8.02141e-17	grk7b	G protein-coupled receptor kinase 7b [Source:ZFIN;Acc:ZDB-GENE-030904-3]
ENSDARG00000097592	44.5495	3.08317	0.75572	4.07978	4.50777e-05	0.000369903	dtex3lb.1	deltex E3 ubiquitin ligase 3L b, tandem duplicate 1 [Source:ZFIN;Acc:ZDB-GENE-131119-61]
ENSDARG00000102883	4187.38	3.08034	0.419219	7.3478	2.01493e-13	9.39309e-12	SPTBN1	spectrin, beta, non-erythrocytic 1 [Source:NCBI gene (formerly Entrezgene);Acc:553451]
ENSDARG00000061363	87.1066	3.0764	0.423895	7.25745	3.94454e-13	1.77357e-11	gfod1	glucose-fructose oxidoreductase domain containing 1 [Source:ZFIN;Acc:ZDB-GENE-091118-89]
ENSDARG00000087981	79.3703	3.07611	0.782949	3.92887	8.53462e-05	0.000637886	SLC6A11	solute carrier family 6 member 11 [Source:HGNC Symbol;Acc:HGNC:11044]
ENSDARG00000041299	302.247	3.07539	0.559435	5.49732	3.85614e-08	7.3071e-07	msi1a	musashi RNA binding protein 1a [Source:ZFIN;Acc:ZDB-GENE-050306-36]
ENSDARG00000022727	776.804	3.07122	0.338394	9.07585	1.12796e-19	9.3843e-18	epha2b	eph receptor A2 b [Source:ZFIN;Acc:ZDB-GENE-030219-187]
ENSDARG00000061011	30.1807	3.0697	0.56729	5.41116	6.26182e-08	1.11694e-06	hlfb	HLF transcription factor, PAR bZIP family member b [Source:ZFIN;Acc:ZDB-GENE-110420-3]
ENSDARG00000018716	60.937	3.06944	0.635908	4.82686	1.38701e-06	1.79242e-05	DGKH	diacylglycerol kinase eta [Source:HGNC Symbol;Acc:HGNC:2854]
ENSDARG00000110183	59.1563	3.06848	0.485114	6.32529	2.52763e-10	7.36825e-09
ENSDARG00000111614	148.659	3.06741	0.388381	7.89794	2.83559e-15	1.65744e-13
ENSDARG00000008247	577.875	3.06666	0.65731	4.66546	3.07926e-06	3.6427e-05	vezf1a	vascular endothelial zinc finger 1a [Source:ZFIN;Acc:ZDB-GENE-040108-4]
ENSDARG00000016536	91.2416	3.06445	0.433927	7.06214	1.63963e-12	6.7346e-11	npas2	neuronal PAS domain protein 2 [Source:ZFIN;Acc:ZDB-GENE-030408-3]
ENSDARG00000025522	5244.48	3.06398	0.193723	15.8163	2.40177e-56	1.71096e-53	sgk1	serum/glucocorticoid regulated kinase 1 [Source:ZFIN;Acc:ZDB-GENE-030131-2860]
ENSDARG00000073753	758.869	3.06358	0.302265	10.1354	3.84756e-24	4.74103e-22	tacc1	transforming, acidic coiled-coil containing protein 1 [Source:ZFIN;Acc:ZDB-GENE-090521-5]
ENSDARG00000092166	1337.5	3.06187	0.353929	8.65108	5.10146e-18	3.82542e-16
ENSDARG00000061248	580.745	3.06164	0.495711	6.17626	6.56373e-10	1.78979e-08	xylt1	xylosyltransferase I [Source:ZFIN;Acc:ZDB-GENE-111017-2]
ENSDARG00000101322	1097.19	3.05906	0.462574	6.61312	3.76298e-11	1.25045e-09	tfr1a	transferrin receptor 1a [Source:ZFIN;Acc:ZDB-GENE-041220-1]
ENSDARG00000016396	142.008	3.05733	0.385562	7.92954	2.19954e-15	1.30575e-13	fam219aa	family with sequence similarity 219 member Aa [Source:ZFIN;Acc:ZDB-GENE-040801-110]
ENSDARG00000104014	114.943	3.05676	0.724262	4.22051	2.43745e-05	0.000219015
ENSDARG00000006266	1429.81	3.05561	0.371946	8.2152	2.11807e-16	1.3756e-14	stat1a	signal transducer and activator of transcription 1a [Source:ZFIN;Acc:ZDB-GENE-980526-499]
ENSDARG00000062350	67.0847	3.05315	0.507074	6.02111	1.73224e-09	4.31118e-08	synm	synemin, intermediate filament protein [Source:ZFIN;Acc:ZDB-GENE-050419-81]
ENSDARG00000013784	1796.46	3.05182	0.286356	10.6574	1.61011e-26	2.32305e-24	zgc:77158	zgc:77158 [Source:ZFIN;Acc:ZDB-GENE-040426-1799]
ENSDARG00000099199	85.7062	3.05109	0.69831	4.36925	1.24676e-05	0.000121532	itchb	itchy E3 ubiquitin protein ligase b [Source:ZFIN;Acc:ZDB-GENE-131024-2]
ENSDARG00000062976	14.9824	3.04738	1.00304	3.03815	0.00238039	0.0103438	iffo1a	intermediate filament family orphan 1a [Source:ZFIN;Acc:ZDB-GENE-060503-418]
ENSDARG00000109630	30.344	3.04633	0.75611	4.02895	5.60277e-05	0.000446264
ENSDARG00000079065	58.5661	3.04589	0.738332	4.12536	3.70151e-05	0.000312285	ankrd50	ankyrin repeat domain 50 [Source:ZFIN;Acc:ZDB-GENE-111027-23]
ENSDARG00000013576	1287.77	3.0445	0.313655	9.70653	2.82788e-22	3.02649e-20	gadd45bb	growth arrest and DNA-damage-inducible, beta b [Source:ZFIN;Acc:ZDB-GENE-050223-1]
ENSDARG00000061829	126.761	3.04383	0.498703	6.10349	1.03774e-09	2.72538e-08	unc13a	unc-13 homolog A (C. elegans) [Source:ZFIN;Acc:ZDB-GENE-140722-1]
ENSDARG00000073675	8.16379	3.03994	1.00795	3.01595	0.00256177	0.0109524	tlr8b	toll-like receptor 8b [Source:ZFIN;Acc:ZDB-GENE-040219-12]
ENSDARG00000055154	8.07168	3.03933	1.26831	2.39636	0.0165588	0.0495894	slc8a4a	solute carrier family 8 member 4a [Source:ZFIN;Acc:ZDB-GENE-060110-2]
ENSDARG00000026229	27.242	3.03793	0.607848	4.99784	5.79766e-07	8.28611e-06	prnpa	prion protein a (Kanno blood group) [Source:ZFIN;Acc:ZDB-GENE-041217-6]
ENSDARG00000079276	300.581	3.02733	0.500777	6.04527	1.49164e-09	3.75729e-08	ube2ql1	ubiquitin conjugating enzyme E2 QL1 [Source:ZFIN;Acc:ZDB-GENE-030131-8137]
ENSDARG00000101093	121.638	3.02483	0.369509	8.18608	2.69865e-16	1.74273e-14	znf1187	zinc finger protein 1187 [Source:ZFIN;Acc:ZDB-GENE-070424-48]
ENSDARG00000075960	9.39835	3.0235	1.12905	2.67791	0.00740841	0.0261306
ENSDARG00000074781	50.3396	3.02222	0.657947	4.59341	4.36055e-06	4.91851e-05	PTPRT	protein tyrosine phosphatase receptor type T [Source:HGNC Symbol;Acc:HGNC:9682]
ENSDARG00000043531	12312	3.02004	0.314482	9.60321	7.74906e-22	7.9931e-20	jun	Jun proto-oncogene, AP-1 transcription factor subunit [Source:ZFIN;Acc:ZDB-GENE-030131-7859]
ENSDARG00000086173	1089.49	3.01678	0.247216	12.203	2.9961e-34	7.11448e-32
ENSDARG00000075400	246.144	3.01658	0.6079	4.9623	6.9665e-07	9.76081e-06	fbxo33	F-box protein 33 [Source:ZFIN;Acc:ZDB-GENE-100618-2]
ENSDARG00000092799	20.7009	3.01634	0.841587	3.58411	0.000338231	0.00203707
ENSDARG00000012204	18.9023	3.01439	0.878238	3.43232	0.000598445	0.00330048	cdk18	cyclin dependent kinase 18 [Source:ZFIN;Acc:ZDB-GENE-141215-51]
ENSDARG00000005834	142.31	3.01362	0.554259	5.43721	5.41221e-08	9.76855e-07	gatad2b	GATA zinc finger domain containing 2B [Source:ZFIN;Acc:ZDB-GENE-060503-655]
ENSDARG00000060482	13.7288	3.01171	0.966615	3.11573	0.00183491	0.0083324	mid1	midline 1 [Source:ZFIN;Acc:ZDB-GENE-110411-205]
ENSDARG00000079317	2393.72	3.01133	0.392059	7.68079	1.58106e-14	8.58139e-13	dlc1	DLC1 Rho GTPase activating protein [Source:ZFIN;Acc:ZDB-GENE-130206-12]
ENSDARG00000019426	982.116	3.01085	0.453655	6.63686	3.20431e-11	1.07737e-09	trioa	trio Rho guanine nucleotide exchange factor a [Source:ZFIN;Acc:ZDB-GENE-060503-334]
ENSDARG00000105305	11.864	3.00966	0.895338	3.36148	0.000775252	0.004089
ENSDARG00000115511	85.2062	3.00817	0.507531	5.92707	3.08385e-09	7.20281e-08
ENSDARG00000035148	30.1541	3.0075	0.606366	4.95988	7.0537e-07	9.8648e-06	orai2	ORAI calcium release-activated calcium modulator 2 [Source:ZFIN;Acc:ZDB-GENE-060531-127]
ENSDARG00000027497	19.5888	3.00733	0.799955	3.75938	0.000170333	0.00115015	mast1a	microtubule associated serine/threonine kinase 1a [Source:ZFIN;Acc:ZDB-GENE-121214-221]
ENSDARG00000023903	26.7061	3.00531	0.825913	3.63877	0.000273947	0.001703	atf2	activating transcription factor 2 [Source:ZFIN;Acc:ZDB-GENE-030911-8]
ENSDARG00000019307	2951.03	3.00269	0.234063	12.8285	1.13478e-37	3.31648e-35	dusp5	dual specificity phosphatase 5 [Source:ZFIN;Acc:ZDB-GENE-010625-1]
ENSDARG00000089829	45.134	3.00236	0.510548	5.88067	4.08613e-09	9.35216e-08	CYTH3	cytohesin 3 [Source:HGNC Symbol;Acc:HGNC:9504]
ENSDARG00000076867	394.838	2.99932	0.384131	7.80807	5.80693e-15	3.2766e-13	mrtfbb	myocardin related transcription factor Bb [Source:ZFIN;Acc:ZDB-GENE-030619-16]
ENSDARG00000032990	576.502	2.99881	0.457571	6.55376	5.61076e-11	1.8168e-09	plxnb3	plexin B3 [Source:ZFIN;Acc:ZDB-GENE-081104-53]
ENSDARG00000099187	6.54526	2.9977	1.13365	2.64428	0.0081865	0.0283425	purg	purine-rich element binding protein G [Source:ZFIN;Acc:ZDB-GENE-070702-3]
ENSDARG00000052012	10.5867	2.99655	1.03134	2.90549	0.00366683	0.0147055	rtn4rl2a	reticulon 4 receptor-like 2 a [Source:ZFIN;Acc:ZDB-GENE-040310-4]
ENSDARG00000079468	25.1318	2.99591	0.680739	4.40097	1.07767e-05	0.000106862	rhobtb1	Rho related BTB domain containing 1 [Source:ZFIN;Acc:ZDB-GENE-130530-871]
ENSDARG00000102142	177.601	2.99553	0.551746	5.42919	5.66116e-08	1.01856e-06	ece2b	endothelin converting enzyme 2b [Source:ZFIN;Acc:ZDB-GENE-131120-140]
ENSDARG00000087822	163.689	2.99494	0.628245	4.76715	1.86851e-06	2.33267e-05	AGAP3	ArfGAP with GTPase domain, ankyrin repeat and PH domain 3 [Source:HGNC Symbol;Acc:HGNC:16923]
ENSDARG00000094249	227.219	2.99292	0.387384	7.72599	1.10989e-14	6.10833e-13
ENSDARG00000070843	427.727	2.98977	0.581164	5.14446	2.68298e-07	4.18339e-06	arid3a	AT-rich interactive domain 3A [Source:ZFIN;Acc:ZDB-GENE-140106-97]
ENSDARG00000095458	24.4862	2.98814	0.618506	4.83122	1.35697e-06	1.76059e-05
ENSDARG00000077882	14.1687	2.98807	1.01217	2.95213	0.0031559	0.0129789	ccn5	cellular communication network factor 5 [Source:ZFIN;Acc:ZDB-GENE-060223-1]
ENSDARG00000062550	388.385	2.98333	0.637581	4.67914	2.88086e-06	3.43473e-05	rc3h1a	ring finger and CCCH-type domains 1a [Source:ZFIN;Acc:ZDB-GENE-050208-702]
ENSDARG00000052958	97.0758	2.98231	0.386361	7.71898	1.17267e-14	6.42601e-13	nppb	natriuretic peptide B [Source:ZFIN;Acc:ZDB-GENE-130530-642]
ENSDARG00000101028	42.2438	2.98149	0.735006	4.05642	4.98299e-05	0.00040206	FNBP1	formin binding protein 1 [Source:HGNC Symbol;Acc:HGNC:17069]
ENSDARG00000102445	324.593	2.98116	0.529084	5.63456	1.75509e-08	3.60443e-07	si:dkey-22o22.2	si:dkey-22o22.2 [Source:ZFIN;Acc:ZDB-GENE-100922-84]
ENSDARG00000102015	646.859	2.98016	0.496445	6.003	1.93707e-09	4.73791e-08
ENSDARG00000009870	198.219	2.97182	0.506642	5.86571	4.47203e-09	1.01728e-07	mapk8b	mitogen-activated protein kinase 8b [Source:ZFIN;Acc:ZDB-GENE-010202-1]
ENSDARG00000060103	56.0197	2.97003	0.513451	5.78445	7.27481e-09	1.60228e-07	cpeb3	cytoplasmic polyadenylation element binding protein 3 [Source:ZFIN;Acc:ZDB-GENE-090312-68]
ENSDARG00000100043	22.3088	2.96855	0.901787	3.29185	0.000995294	0.00501408
ENSDARG00000075456	548.455	2.96657	0.581448	5.10204	3.3601e-07	5.09966e-06	pik3ca	phosphatidylinositol-4,5-bisphosphate 3-kinase, catalytic subunit alpha [Source:ZFIN;Acc:ZDB-GENE-130409-1]
ENSDARG00000102773	46.9843	2.95956	0.668266	4.42872	9.47943e-06	9.62124e-05	cacna1da	calcium channel, voltage-dependent, L type, alpha 1D subunit, a [Source:ZFIN;Acc:ZDB-GENE-030616-135]
ENSDARG00000035952	77.549	2.95928	0.484808	6.10404	1.03422e-09	2.71927e-08	cdr2a	cerebellar degeneration-related protein 2a [Source:ZFIN;Acc:ZDB-GENE-101203-5]
ENSDARG00000044528	31.5868	2.9522	0.750021	3.93616	8.27957e-05	0.000621882	slc15a1b	solute carrier family 15 member 1b [Source:ZFIN;Acc:ZDB-GENE-030131-4661]
ENSDARG00000078775	61.5038	2.95161	0.665782	4.4333	9.28024e-06	9.4824e-05	RASA2	RAS p21 protein activator 2 [Source:HGNC Symbol;Acc:HGNC:9872]
ENSDARG00000045094	146.926	2.95148	0.543261	5.43289	5.54471e-08	9.99384e-07	smad10a	SMAD family member 10a [Source:ZFIN;Acc:ZDB-GENE-060503-248]
ENSDARG00000062821	42.9012	2.95032	0.690308	4.27391	1.9207e-05	0.000177841	slc6a15	solute carrier family 6 member 15 [Source:ZFIN;Acc:ZDB-GENE-050420-93]
ENSDARG00000074309	76.1987	2.95025	0.539614	5.46733	4.56874e-08	8.45365e-07	CNNM4	cyclin and CBS domain divalent metal cation transport mediator 4 [Source:HGNC Symbol;Acc:HGNC:105]
ENSDARG00000077746	8.60686	2.9496	1.16071	2.54121	0.0110469	0.0359241
ENSDARG00000059507	142.992	2.94549	0.581115	5.06869	4.00571e-07	5.96824e-06	F2R	si:dkey-163m14.2 [Source:ZFIN;Acc:ZDB-GENE-120215-47]
ENSDARG00000074665	18.2201	2.94313	0.911277	3.22967	0.00123932	0.00605865	cdk14	cyclin dependent kinase 14 [Source:ZFIN;Acc:ZDB-GENE-080220-44]
ENSDARG00000110963	974.54	2.94272	0.226455	12.9948	1.31023e-38	3.9824e-36	trib1	tribbles pseudokinase 1 [Source:ZFIN;Acc:ZDB-GENE-091207-4]
ENSDARG00000026988	25.4591	2.94239	0.901197	3.26498	0.00109472	0.00544043	TBC1D22B	TBC1 domain family member 22B [Source:HGNC Symbol;Acc:HGNC:21602]
ENSDARG00000042922	30.1255	2.93602	0.615404	4.77088	1.83425e-06	2.29493e-05	gpr173	G protein-coupled receptor 173 [Source:ZFIN;Acc:ZDB-GENE-000710-1]
ENSDARG00000001760	8.08084	2.93558	1.16151	2.52738	0.0114916	0.0370947
ENSDARG00000037154	430.934	2.93453	0.344088	8.52843	1.48348e-17	1.05679e-15
ENSDARG00000005783	111.847	2.9343	0.70369	4.16988	3.04763e-05	0.000264662	ncanb	neurocan b [Source:ZFIN;Acc:ZDB-GENE-050208-586]
ENSDARG00000059557	97.6775	2.93137	0.530302	5.52773	3.24399e-08	6.27758e-07	xylt2	xylosyltransferase II [Source:ZFIN;Acc:ZDB-GENE-081022-125]
ENSDARG00000102845	28.0962	2.93084	0.917254	3.19524	0.00139715	0.00667285
ENSDARG00000060941	16.581	2.93079	0.957622	3.06049	0.00220977	0.00974351	ANKFN1	ankyrin repeat and fibronectin type III domain containing 1 [Source:HGNC Symbol;Acc:HGNC:26766]
ENSDARG00000092635	10.2886	2.92944	0.936326	3.12866	0.00175607	0.008053
ENSDARG00000069169	92.311	2.92921	0.397741	7.36461	1.77663e-13	8.36777e-12	cerk	ceramide kinase [Source:ZFIN;Acc:ZDB-GENE-041210-210]
ENSDARG00000075296	58.0609	2.92662	0.627991	4.66028	3.15777e-06	3.71437e-05	fam83c	family with sequence similarity 83 member C [Source:ZFIN;Acc:ZDB-GENE-120201-3]
ENSDARG00000059472	445.143	2.92605	0.482968	6.05848	1.3741e-09	3.51165e-08	arhgap31	Rho GTPase activating protein 31 [Source:ZFIN;Acc:ZDB-GENE-100922-256]
ENSDARG00000045153	51.529	2.92507	0.513457	5.69682	1.22061e-08	2.58596e-07	slc16a8	solute carrier family 16 member 8 [Source:ZFIN;Acc:ZDB-GENE-121128-1]
ENSDARG00000108787	24.528	2.92475	1.14076	2.56388	0.0103511	0.0341233	TRIM67	tripartite motif containing 67 [Source:HGNC Symbol;Acc:HGNC:31859]
ENSDARG00000044688	1313.48	2.92472	0.342501	8.53931	1.35026e-17	9.70993e-16	dusp4	dual specificity phosphatase 4 [Source:ZFIN;Acc:ZDB-GENE-040426-709]
ENSDARG00000116442	114.221	2.92372	0.567669	5.15039	2.59948e-07	4.0727e-06	TENT5A	terminal nucleotidyltransferase 5A [Source:HGNC Symbol;Acc:HGNC:18345]
ENSDARG00000106631	13.943	2.92302	0.877787	3.32998	0.000868508	0.00449252	tmem63bb	transmembrane protein 63Bb [Source:NCBI gene (formerly Entrezgene);Acc:569678]
ENSDARG00000052654	39.8805	2.92113	0.584421	4.99833	5.78276e-07	8.27e-06	thrab	thyroid hormone receptor alpha b [Source:ZFIN;Acc:ZDB-GENE-060613-1]
ENSDARG00000099379	99.7139	2.9211	0.486313	6.00663	1.89418e-09	4.64798e-08
ENSDARG00000060094	450.45	2.92023	0.398638	7.3255	2.38009e-13	1.09831e-11	ptgis	prostaglandin I2 (prostacyclin) synthase [Source:ZFIN;Acc:ZDB-GENE-070116-1]
ENSDARG00000116052	304.617	2.91886	0.369978	7.88929	3.03913e-15	1.76285e-13
ENSDARG00000104325	31.2802	2.918	0.679668	4.29327	1.76057e-05	0.000164956	plek	pleckstrin [Source:ZFIN;Acc:ZDB-GENE-040426-1506]
ENSDARG00000057180	17.2539	2.91796	0.793634	3.67671	0.000236263	0.00150949	il17c	interleukin 17c [Source:ZFIN;Acc:ZDB-GENE-061031-5]
ENSDARG00000078902	84.0857	2.91788	0.485935	6.00467	1.91717e-09	4.69934e-08
ENSDARG00000007245	86.101	2.91411	0.568514	5.12583	2.96232e-07	4.5597e-06	rundc3aa	RUN domain containing 3Aa [Source:ZFIN;Acc:ZDB-GENE-130530-533]
ENSDARG00000078366	46.5158	2.9134	0.496457	5.86838	4.40082e-09	1.00221e-07
ENSDARG00000103383	10.1633	2.91301	0.960602	3.03249	0.00242548	0.0104977	dnah9	dynein, axonemal, heavy chain 9 [Source:ZFIN;Acc:ZDB-GENE-020925-1]
ENSDARG00000039325	38.0016	2.91283	0.86542	3.3658	0.000763231	0.0040368	pmepa1	prostate transmembrane protein, androgen induced 1 [Source:ZFIN;Acc:ZDB-GENE-040718-320]
ENSDARG00000055825	453.03	2.91269	0.581154	5.0119	5.38958e-07	7.75637e-06	CELSR3	cadherin EGF LAG seven-pass G-type receptor 3 [Source:HGNC Symbol;Acc:HGNC:3230]
ENSDARG00000102053	67.4658	2.91217	0.412153	7.06576	1.5974e-12	6.58485e-11
ENSDARG00000077384	31.6029	2.91128	0.671764	4.33378	1.46569e-05	0.000139623
ENSDARG00000088247	516.353	2.91011	0.450176	6.46438	1.01714e-10	3.15466e-09
ENSDARG00000028725	8.74735	2.91006	0.996672	2.91978	0.00350279	0.0141577	adra1aa	adrenoceptor alpha 1Aa [Source:ZFIN;Acc:ZDB-GENE-030131-2831]
ENSDARG00000090876	26.5855	2.90732	0.927164	3.13572	0.00171436	0.0078839
ENSDARG00000056915	41.9711	2.90393	0.562131	5.16594	2.39237e-07	3.78989e-06	si:ch211-237l4.6	si:ch211-237l4.6 [Source:ZFIN;Acc:ZDB-GENE-040724-42]
ENSDARG00000068714	59.9607	2.90209	0.680587	4.26409	2.00717e-05	0.000184349	KSR1	kinase suppressor of ras 1 [Source:HGNC Symbol;Acc:HGNC:6465]
ENSDARG00000054003	33.1965	2.90017	0.692266	4.18938	2.79714e-05	0.000246382	rargb	retinoic acid receptor, gamma b [Source:ZFIN;Acc:ZDB-GENE-070314-1]
ENSDARG00000055276	1643.94	2.89696	0.233959	12.3823	3.25685e-35	8.43672e-33	rel	v-rel avian reticuloendotheliosis viral oncogene homolog [Source:ZFIN;Acc:ZDB-GENE-040718-255]
ENSDARG00000103642	44.8113	2.8966	0.895423	3.2349	0.00121687	0.0059617	pglyrp6	peptidoglycan recognition protein 6 [Source:ZFIN;Acc:ZDB-GENE-071227-2]
ENSDARG00000070272	43.6428	2.89621	0.570741	5.07447	3.88569e-07	5.80841e-06	casp10	caspase 10, apoptosis-related cysteine peptidase [Source:ZFIN;Acc:ZDB-GENE-070608-2]
ENSDARG00000078163	9.01925	2.89427	1.16394	2.48662	0.0128963	0.0406787	HPSE2	heparanase 2 (inactive) [Source:HGNC Symbol;Acc:HGNC:18374]
ENSDARG00000035273	83.7455	2.89421	0.652506	4.43553	9.18442e-06	9.39713e-05	TMTC2	transmembrane O-mannosyltransferase targeting cadherins 2 [Source:HGNC Symbol;Acc:HGNC:25440]
ENSDARG00000073769	83.0618	2.89393	0.668216	4.33082	1.48553e-05	0.00014116	MAGI2	membrane associated guanylate kinase, WW and PDZ domain containing 2 [Source:HGNC Symbol;Acc:HGNC:18957]
ENSDARG00000079472	47.5297	2.89139	0.602482	4.79913	1.59357e-06	2.02718e-05	F2RL2	coagulation factor II thrombin receptor like 2 [Source:HGNC Symbol;Acc:HGNC:3539]
ENSDARG00000061471	350.51	2.88987	0.517567	5.58356	2.35647e-08	4.68335e-07	sema5ba	sema domain, seven thrombospondin repeats (type 1 and type 1-like), transmembrane domain (TM) and short cytoplasmic domain, (semaphorin) 5Ba [Source:ZFIN;Acc:ZDB-GENE-070912-187]
ENSDARG00000043553	69.2392	2.88876	0.453092	6.37566	1.82172e-10	5.43558e-09	ches1	checkpoint suppressor 1 [Source:ZFIN;Acc:ZDB-GENE-040217-1]
ENSDARG00000057787	8.20128	2.88788	1.13015	2.55532	0.0106092	0.0347908
ENSDARG00000089262	9.51867	2.88782	1.15426	2.50187	0.012354	0.0393076
ENSDARG00000061437	168.58	2.88621	0.475476	6.07016	1.27786e-09	3.28411e-08	inpp5f	inositol polyphosphate-5-phosphatase F [Source:ZFIN;Acc:ZDB-GENE-041111-194]
ENSDARG00000021443	3983.74	2.88568	0.370877	7.7807	7.21225e-15	4.03957e-13	zfp36l1b	zinc finger protein 36, C3H type-like 1b [Source:ZFIN;Acc:ZDB-GENE-030131-2391]
ENSDARG00000069654	63.889	2.88441	0.620708	4.64698	3.36837e-06	3.91562e-05	ppp6r2b	protein phosphatase 6, regulatory subunit 2b [Source:ZFIN;Acc:ZDB-GENE-070705-441]
ENSDARG00000037607	35.0084	2.88441	0.908021	3.17659	0.00149018	0.00703169	nol4lb	nucleolar protein 4-like b [Source:ZFIN;Acc:ZDB-GENE-070112-1702]
ENSDARG00000069438	54.9403	2.8828	0.656434	4.39161	1.12516e-05	0.000111057	neurl1aa	neuralized E3 ubiquitin protein ligase 1Aa [Source:ZFIN;Acc:ZDB-GENE-090311-3]
ENSDARG00000079839	94.7801	2.88109	0.419276	6.87157	6.34973e-12	2.40446e-10	ARRDC1	arrestin domain containing 1 [Source:HGNC Symbol;Acc:HGNC:28633]
ENSDARG00000102719	18.7711	2.88009	0.946735	3.04212	0.00234914	0.0102392	pcdh2ab3	protocadherin 2 alpha b 3 [Source:ZFIN;Acc:ZDB-GENE-041118-3]
ENSDARG00000033840	442.179	2.87893	0.545129	5.28118	1.28352e-07	2.17378e-06	fat3a	FAT atypical cadherin 3a [Source:ZFIN;Acc:ZDB-GENE-060929-1254]
ENSDARG00000104727	47.5497	2.87786	0.670998	4.28893	1.79538e-05	0.000167873	ino80da	INO80 complex subunit Da [Source:ZFIN;Acc:ZDB-GENE-091204-416]
ENSDARG00000093366	27.3646	2.87726	0.656538	4.38247	1.1734e-05	0.000115049	acer3	alkaline ceramidase 3 [Source:ZFIN;Acc:ZDB-GENE-091204-155]
ENSDARG00000091101	22.2355	2.87444	0.708636	4.05629	4.98579e-05	0.00040206	fabp10b	fatty acid binding protein 10b, liver basic [Source:ZFIN;Acc:ZDB-GENE-100217-2]
ENSDARG00000037121	1190.7	2.8734	0.427716	6.71801	1.84227e-11	6.49095e-10	mat2ab	methionine adenosyltransferase 2Ab [Source:ZFIN;Acc:ZDB-GENE-050327-6]
ENSDARG00000010933	5.68859	2.87033	1.19572	2.4005	0.0163725	0.0491508
ENSDARG00000037889	344.634	2.87013	0.642261	4.4688	7.86609e-06	8.23038e-05	wnt9b	wingless-type MMTV integration site family, member 9B [Source:ZFIN;Acc:ZDB-GENE-080201-1]
ENSDARG00000004291	110.161	2.86956	0.69748	4.11418	3.8855e-05	0.000325281	hecw1b	HECT, C2 and WW domain containing E3 ubiquitin protein ligase 1b [Source:ZFIN;Acc:ZDB-GENE-060503-2]
ENSDARG00000098215	385.148	2.86879	0.503699	5.69545	1.2305e-08	2.59927e-07	BICD2	BICD cargo adaptor 2 [Source:HGNC Symbol;Acc:HGNC:17208]
ENSDARG00000022904	145.162	2.86533	0.433622	6.6079	3.89812e-11	1.28972e-09	skilb	SKI-like proto-oncogene b [Source:ZFIN;Acc:ZDB-GENE-080723-40]
ENSDARG00000044485	10772.5	2.86371	0.289665	9.88626	4.77521e-23	5.47013e-21	sall4	spalt-like transcription factor 4 [Source:ZFIN;Acc:ZDB-GENE-060328-2]
ENSDARG00000113737	10.749	2.86161	1.10688	2.58529	0.00972978	0.0324965
ENSDARG00000030311	32.5178	2.86026	0.561379	5.09507	3.4862e-07	5.27348e-06	tmc2b	transmembrane channel-like 2b [Source:ZFIN;Acc:ZDB-GENE-060526-262]
ENSDARG00000078582	344.717	2.85987	0.484448	5.90337	3.56147e-09	8.22567e-08	MYO16	myosin XVI [Source:HGNC Symbol;Acc:HGNC:29822]
ENSDARG00000055295	56.6438	2.85866	0.818367	3.49312	0.000477405	0.00271189	cyb561d1	cytochrome b561 family, member D1 [Source:ZFIN;Acc:ZDB-GENE-040912-157]
ENSDARG00000053665	13.81	2.85653	0.889123	3.21275	0.00131469	0.00635623	gabrg2	gamma-aminobutyric acid type A receptor subunit gamma2 [Source:ZFIN;Acc:ZDB-GENE-091118-65]
ENSDARG00000088160	7.7869	2.85518	1.14379	2.49624	0.0125517	0.0397952
ENSDARG00000042322	2674.56	2.85351	0.261337	10.9189	9.36386e-28	1.4521e-25	si:dkey-177p2.6	si:dkey-177p2.6 [Source:ZFIN;Acc:ZDB-GENE-030131-5926]
ENSDARG00000074501	251.358	2.85351	0.399848	7.13648	9.57494e-13	4.09513e-11	tnip2	TNFAIP3 interacting protein 2 [Source:ZFIN;Acc:ZDB-GENE-120913-2]
ENSDARG00000024219	517.286	2.85278	0.474559	6.01145	1.83877e-09	4.54492e-08	cdk5rap2	CDK5 regulatory subunit associated protein 2 [Source:ZFIN;Acc:ZDB-GENE-030131-6392]
ENSDARG00000074143	820.356	2.85232	0.354078	8.05563	7.90722e-16	4.92495e-14
ENSDARG00000115903	15.526	2.84999	1.06249	2.68236	0.00731058	0.0258524	KIRREL3	kirre like nephrin family adhesion molecule 3 [Source:HGNC Symbol;Acc:HGNC:23204]
ENSDARG00000078890	605.944	2.84995	0.522374	5.45577	4.87602e-08	8.89942e-07	WDFY3	WD repeat and FYVE domain containing 3 [Source:HGNC Symbol;Acc:HGNC:20751]
ENSDARG00000062579	114.169	2.84992	0.475485	5.99371	2.05107e-09	4.99532e-08	kremen1	kringle containing transmembrane protein 1 [Source:ZFIN;Acc:ZDB-GENE-070705-262]
ENSDARG00000003865	131.448	2.84925	0.52631	5.41364	6.17545e-08	1.10412e-06	pard6b	par-6 partitioning defective 6 homolog beta (C. elegans) [Source:ZFIN;Acc:ZDB-GENE-090312-133]
ENSDARG00000116353	463.618	2.84668	0.506376	5.62166	1.89131e-08	3.84264e-07	lrp4	low density lipoprotein receptor-related protein 4 [Source:ZFIN;Acc:ZDB-GENE-130129-1]
ENSDARG00000061265	48.2206	2.84606	0.618112	4.60444	4.13585e-06	4.69994e-05	lmln	leishmanolysin-like (metallopeptidase M8 family) [Source:ZFIN;Acc:ZDB-GENE-081104-298]
ENSDARG00000114451	446.229	2.84573	0.602188	4.72566	2.29371e-06	2.79612e-05
ENSDARG00000078452	94.8402	2.84545	0.638821	4.45422	8.41998e-06	8.7009e-05	hmox2b	heme oxygenase 2b [Source:ZFIN;Acc:ZDB-GENE-091118-52]
ENSDARG00000069767	28.8173	2.84529	0.723245	3.93406	8.35223e-05	0.00062672	nectin1a	nectin cell adhesion molecule 1a [Source:ZFIN;Acc:ZDB-GENE-090224-1]
ENSDARG00000074564	21.1466	2.84397	0.856163	3.32176	0.000894517	0.00459887	tlcd3bb	TLC domain containing 3Bb [Source:ZFIN;Acc:ZDB-GENE-110603-2]
ENSDARG00000094764	12.2569	2.83981	0.976563	2.90797	0.00363784	0.0146078
ENSDARG00000079912	73.1682	2.83904	0.684306	4.14878	3.34249e-05	0.000286664	rapgefl1	Rap guanine nucleotide exchange factor (GEF)-like 1 [Source:ZFIN;Acc:ZDB-GENE-131121-404]
ENSDARG00000061479	542.817	2.83759	0.511099	5.55194	2.82522e-08	5.53297e-07	thsd7aa	thrombospondin, type I, domain containing 7Aa [Source:ZFIN;Acc:ZDB-GENE-060503-709]
ENSDARG00000101172	15.5975	2.83712	1.00759	2.81576	0.00486619	0.0185591	tmem200ca	transmembrane protein 200C, genome duplicate a [Source:ZFIN;Acc:ZDB-GENE-110216-2]
ENSDARG00000077120	6.47116	2.83645	1.14132	2.48523	0.0129468	0.0407928	arid5a	AT-rich interactive domain 5A [Source:ZFIN;Acc:ZDB-GENE-100525-3]
ENSDARG00000061992	429.668	2.83472	0.509561	5.56306	2.65092e-08	5.23206e-07	DOT1L	DOT1 like histone lysine methyltransferase [Source:HGNC Symbol;Acc:HGNC:24948]
ENSDARG00000062122	13.461	2.83415	0.898299	3.15501	0.00160491	0.0074573	klhl5	kelch-like family member 5 [Source:ZFIN;Acc:ZDB-GENE-080424-7]
ENSDARG00000117069	20.749	2.83229	0.721933	3.9232	8.73817e-05	0.000649868
ENSDARG00000104589	9.13777	2.83196	1.0978	2.57968	0.00988921	0.0329101
ENSDARG00000040965	18.706	2.82954	0.747544	3.78511	0.00015364	0.00105335	zgc:101731	zgc:101731 [Source:ZFIN;Acc:ZDB-GENE-040912-57]
ENSDARG00000006923	22.0569	2.82872	0.940869	3.0065	0.00264278	0.0112355	cacna1ab	calcium channel, voltage-dependent, P/Q type, alpha 1A subunit, b [Source:ZFIN;Acc:ZDB-GENE-090514-3]
ENSDARG00000116863	84.4467	2.82706	0.373502	7.56906	3.75943e-14	1.93018e-12
ENSDARG00000105564	9.65569	2.82693	1.09873	2.57291	0.0100848	0.0334194
ENSDARG00000004184	467.18	2.82629	0.472015	5.98772	2.12804e-09	5.17174e-08	nf1b	neurofibromin 1b [Source:ZFIN;Acc:ZDB-GENE-091111-4]
ENSDARG00000102299	62.4239	2.82537	0.504025	5.60561	2.0752e-08	4.17901e-07	cxcl8b.1	chemokine (C-X-C motif) ligand 8b, duplicate 1 [Source:ZFIN;Acc:ZDB-GENE-101026-3]
ENSDARG00000111367	10.2249	2.824	1.02734	2.74885	0.00598043	0.0219427
ENSDARG00000021343	7928.69	2.82102	0.270287	10.4371	1.6786e-25	2.21188e-23	wsb1	WD repeat and SOCS box containing 1 [Source:ZFIN;Acc:ZDB-GENE-030131-1946]
ENSDARG00000004074	693.855	2.81873	0.583887	4.82753	1.3824e-06	1.78747e-05	bach2b	BTB and CNC homology 1, basic leucine zipper transcription factor 2b [Source:ZFIN;Acc:ZDB-GENE-041001-139]
ENSDARG00000061687	26.6349	2.81772	0.614738	4.58361	4.5702e-06	5.13213e-05	atxn1a	ataxin 1a [Source:ZFIN;Acc:ZDB-GENE-060503-759]
ENSDARG00000111585	88.1062	2.8175	0.710589	3.96501	7.3392e-05	0.000562746
ENSDARG00000003705	4398.78	2.81666	0.28431	9.90699	3.88148e-23	4.49148e-21	prnprs3	prion protein, related sequence 3 [Source:ZFIN;Acc:ZDB-GENE-041221-3]
ENSDARG00000086345	34.5297	2.81385	0.847223	3.32126	0.000896111	0.00460603	CUX2	cut like homeobox 2 [Source:HGNC Symbol;Acc:HGNC:19347]
ENSDARG00000100461	154.124	2.8118	0.532889	5.27653	1.31656e-07	2.2215e-06
ENSDARG00000101752	197.342	2.80886	0.524648	5.35381	8.61217e-08	1.50902e-06	plekhg5b	pleckstrin homology domain containing, family G (with RhoGef domain) member 5b [Source:ZFIN;Acc:ZDB-GENE-090908-6]
ENSDARG00000012699	29.7562	2.80849	0.761631	3.68747	0.000226496	0.00145771	BBX	BBX high mobility group box domain containing [Source:HGNC Symbol;Acc:HGNC:14422]
ENSDARG00000061304	107.81	2.80815	0.630736	4.45218	8.50038e-06	8.77603e-05	ppp1r9a	protein phosphatase 1, regulatory subunit 9A [Source:ZFIN;Acc:ZDB-GENE-060503-660]
ENSDARG00000079295	47.6025	2.80694	0.770609	3.64249	0.000270008	0.00168449	CACNA1B	calcium voltage-gated channel subunit alpha1 B [Source:HGNC Symbol;Acc:HGNC:1389]
ENSDARG00000078076	372.165	2.80666	0.291164	9.63943	5.44905e-22	5.72427e-20	nab2	NGFI-A binding protein 2 (EGR1 binding protein 2) [Source:ZFIN;Acc:ZDB-GENE-080204-105]
ENSDARG00000103576	132.79	2.806	0.642097	4.37006	1.24215e-05	0.000121164	EPHB3	EPH receptor B3 [Source:HGNC Symbol;Acc:HGNC:3394]
ENSDARG00000100972	26.3478	2.8021	0.764653	3.66454	0.000247785	0.00157044	MYH11	myosin heavy chain 11 [Source:HGNC Symbol;Acc:HGNC:7569]
ENSDARG00000061738	82.4476	2.80123	0.626845	4.46877	7.86717e-06	8.23038e-05	marchf2	membrane-associated ring finger (C3HC4) 2 [Source:ZFIN;Acc:ZDB-GENE-050208-777]
ENSDARG00000052881	190.446	2.80022	0.429638	6.51763	7.14282e-11	2.26464e-09	dnajb5	DnaJ heat shock protein family (Hsp40) member B5 [Source:ZFIN;Acc:ZDB-GENE-070705-308]
ENSDARG00000070705	460.481	2.7995	0.292931	9.55687	1.21369e-21	1.21883e-19	zgc:64022	zgc:64022 [Source:ZFIN;Acc:ZDB-GENE-040426-1340]
ENSDARG00000105296	259.213	2.79921	0.478194	5.85372	4.80712e-09	1.09038e-07	AP3B2	adaptor related protein complex 3 subunit beta 2 [Source:HGNC Symbol;Acc:HGNC:567]
ENSDARG00000078494	66.9532	2.79766	0.665551	4.20352	2.62793e-05	0.000233735	ADAMTS14	ADAM metallopeptidase with thrombospondin type 1 motif 14 [Source:HGNC Symbol;Acc:HGNC:14899]
ENSDARG00000078125	54.845	2.79709	0.612026	4.57021	4.8723e-06	5.4137e-05
ENSDARG00000021305	24.1089	2.78971	0.655492	4.2559	2.08209e-05	0.00019031	slc30a2	solute carrier family 30 member 2 [Source:ZFIN;Acc:ZDB-GENE-041014-347]
ENSDARG00000093359	10.0606	2.78908	1.03115	2.70482	0.00683409	0.0244834	INPP5J	inositol polyphosphate-5-phosphatase J [Source:HGNC Symbol;Acc:HGNC:8956]
ENSDARG00000055172	53.6243	2.78894	0.508126	5.48867	4.04962e-08	7.61675e-07	si:ch211-256m1.8	si:ch211-256m1.8 [Source:ZFIN;Acc:ZDB-GENE-131127-417]
ENSDARG00000061040	401.662	2.78592	0.598288	4.65649	3.21645e-06	3.76638e-05	pum2	pumilio RNA-binding family member 2 [Source:ZFIN;Acc:ZDB-GENE-081031-76]
ENSDARG00000074244	383.033	2.78382	0.509412	5.46476	4.63529e-08	8.53523e-07	ARHGEF10L	Rho guanine nucleotide exchange factor 10 like [Source:HGNC Symbol;Acc:HGNC:25540]
ENSDARG00000103519	584.457	2.77879	0.466117	5.96158	2.49809e-09	5.98177e-08	ADAMTS1	ADAM metallopeptidase with thrombospondin type 1 motif 1 [Source:HGNC Symbol;Acc:HGNC:217]
ENSDARG00000101019	183.394	2.77813	0.392349	7.08077	1.43352e-12	5.97414e-11	ext1b	exostosin glycosyltransferase 1b [Source:ZFIN;Acc:ZDB-GENE-050211-4]
ENSDARG00000004763	81.9269	2.77804	0.527502	5.2664	1.39122e-07	2.33193e-06
ENSDARG00000102341	8.9271	2.77336	1.01548	2.73109	0.00631253	0.02298	sugct	succinyl-CoA:glutarate-CoA transferase [Source:ZFIN;Acc:ZDB-GENE-050913-18]
ENSDARG00000034503	1506.83	2.77149	0.212593	13.0366	7.57441e-39	2.33333e-36	per2	period circadian clock 2 [Source:ZFIN;Acc:ZDB-GENE-011220-2]
ENSDARG00000077360	123.782	2.77139	0.594581	4.66107	3.14567e-06	3.70531e-05	fthl30	ferritin, heavy polypeptide-like 30 [Source:ZFIN;Acc:ZDB-GENE-071004-57]
ENSDARG00000103067	679.531	2.7706	0.397199	6.97534	3.05128e-12	1.20759e-10	ADGRD2	adhesion G protein-coupled receptor D2 [Source:HGNC Symbol;Acc:HGNC:18651]
ENSDARG00000061357	171.813	2.77027	0.46536	5.95295	2.63346e-09	6.26642e-08	chst6	carbohydrate sulfotransferase 6 [Source:ZFIN;Acc:ZDB-GENE-060810-74]
ENSDARG00000015174	406.98	2.76948	0.427998	6.47077	9.75065e-11	3.03241e-09	atp6v0a1b	ATPase H+ transporting V0 subunit a1b [Source:ZFIN;Acc:ZDB-GENE-050522-215]
ENSDARG00000099411	2974.17	2.7689	0.305009	9.07809	1.10492e-19	9.22628e-18	zgc:158343	zgc:158343 [Source:ZFIN;Acc:ZDB-GENE-061201-9]
ENSDARG00000078752	113.238	2.7649	0.581673	4.75335	2.00069e-06	2.48027e-05	rubcn	rubicon autophagy regulator [Source:ZFIN;Acc:ZDB-GENE-100922-142]
ENSDARG00000010785	10819.2	2.76373	0.293111	9.42897	4.14147e-21	3.9337e-19	thbs1b	thrombospondin 1b [Source:ZFIN;Acc:ZDB-GENE-020708-1]
ENSDARG00000113848	31.4975	2.76356	0.712178	3.88043	0.000104271	0.00075651
ENSDARG00000078576	481.357	2.76283	0.433665	6.37089	1.87935e-10	5.58561e-09	SETD5	SET domain containing 5 [Source:HGNC Symbol;Acc:HGNC:25566]
ENSDARG00000060207	2442.86	2.7617	0.25241	10.9413	7.31134e-28	1.14944e-25	traf7	TNF receptor-associated factor 7 [Source:ZFIN;Acc:ZDB-GENE-070112-2212]
ENSDARG00000028793	118.347	2.7611	0.592388	4.66096	3.14736e-06	3.70531e-05	nlk2	nemo-like kinase, type 2 [Source:ZFIN;Acc:ZDB-GENE-080320-1]
ENSDARG00000007151	21.3454	2.75903	0.676771	4.07676	4.56681e-05	0.00037421	kcnk2b	potassium channel, subfamily K, member 2b [Source:ZFIN;Acc:ZDB-GENE-051120-69]
ENSDARG00000021735	241.109	2.75834	0.485116	5.68594	1.30098e-08	2.73087e-07	cacna1ba	calcium channel, voltage-dependent, N type, alpha 1B subunit, a [Source:ZFIN;Acc:ZDB-GENE-060531-44]
ENSDARG00000043095	173.68	2.75714	0.389793	7.07334	1.51248e-12	6.28024e-11	kctd6a	potassium channel tetramerization domain containing 6a [Source:ZFIN;Acc:ZDB-GENE-050208-474]
ENSDARG00000115101	44.8657	2.75572	0.671398	4.10444	4.05287e-05	0.000337927
ENSDARG00000042725	4643.4	2.75415	0.362281	7.60224	2.91048e-14	1.52522e-12	cebpb	CCAAT enhancer binding protein beta [Source:ZFIN;Acc:ZDB-GENE-020111-3]
ENSDARG00000093799	338.027	2.75333	0.599841	4.59011	4.43014e-06	4.98714e-05	setbp1	SET binding protein 1 [Source:ZFIN;Acc:ZDB-GENE-060526-72]
ENSDARG00000060551	42.8521	2.75333	0.675846	4.07391	4.62311e-05	0.000377736	rps6ka5	ribosomal protein S6 kinase, polypeptide 5 [Source:ZFIN;Acc:ZDB-GENE-130530-693]
ENSDARG00000042114	23.1264	2.7532	0.683521	4.02797	5.62597e-05	0.000447486	BIN1	bridging integrator 1 [Source:HGNC Symbol;Acc:HGNC:1052]
ENSDARG00000101036	331.427	2.75316	0.38191	7.20893	5.63944e-13	2.48659e-11	traf2b	Tnf receptor-associated factor 2b [Source:ZFIN;Acc:ZDB-GENE-030131-5345]
ENSDARG00000017155	73.2141	2.75047	0.48091	5.71931	1.06955e-08	2.28719e-07	wnt10a	wingless-type MMTV integration site family, member 10a [Source:ZFIN;Acc:ZDB-GENE-990415-278]
ENSDARG00000061660	508.581	2.74772	0.531696	5.16784	2.3682e-07	3.75421e-06
ENSDARG00000104919	461.069	2.74691	0.994548	2.76196	0.00574547	0.0212585	si:ch211-153b23.3	si:ch211-153b23.3 [Source:ZFIN;Acc:ZDB-GENE-141216-408]
ENSDARG00000062558	3897.67	2.74546	0.234619	11.7018	1.24798e-31	2.5176e-29	rspry1	ring finger and SPRY domain containing 1 [Source:ZFIN;Acc:ZDB-GENE-061026-2]
ENSDARG00000076250	48.83	2.73927	0.526514	5.20264	1.96473e-07	3.16913e-06	rasef	RAS and EF-hand domain containing [Source:ZFIN;Acc:ZDB-GENE-081105-157]
ENSDARG00000016348	115.74	2.73897	0.703426	3.89376	9.87035e-05	0.000721168
ENSDARG00000073920	11.9803	2.73669	0.93652	2.92219	0.00347577	0.0140635	CNTNAP5	contactin associated protein family member 5 [Source:HGNC Symbol;Acc:HGNC:18748]
ENSDARG00000061243	38.4207	2.73648	0.667182	4.10155	4.10388e-05	0.00034143	ubash3ba	ubiquitin associated and SH3 domain containing Ba [Source:ZFIN;Acc:ZDB-GENE-060526-172]
ENSDARG00000054946	18.7188	2.73064	0.846065	3.22746	0.00124893	0.00609908	mc5rb	melanocortin 5b receptor [Source:ZFIN;Acc:ZDB-GENE-021223-4]
ENSDARG00000078770	54.6709	2.72732	0.616089	4.42684	9.56255e-06	9.68393e-05	GNPAT	glyceronephosphate O-acyltransferase [Source:HGNC Symbol;Acc:HGNC:4416]
ENSDARG00000020178	396.037	2.72629	0.574717	4.7437	2.09853e-06	2.58584e-05	nova1	NOVA alternative splicing regulator 1 [Source:ZFIN;Acc:ZDB-GENE-060526-113]
ENSDARG00000058716	20.5127	2.72585	0.725167	3.75893	0.000170641	0.00115155	cept1a	choline/ethanolamine phosphotransferase 1a [Source:ZFIN;Acc:ZDB-GENE-081105-47]
ENSDARG00000099547	323.981	2.72469	0.537265	5.07141	3.9488e-07	5.89501e-06	nbeal1	neurobeachin-like 1 [Source:ZFIN;Acc:ZDB-GENE-130530-544]
ENSDARG00000099483	16.7574	2.72463	0.775836	3.51187	0.000444974	0.00255958	VDR	vitamin D receptor [Source:HGNC Symbol;Acc:HGNC:12679]
ENSDARG00000074480	14.6024	2.72394	0.720577	3.78023	0.000156685	0.00107165	CNKSR2	connector enhancer of kinase suppressor of Ras 2 [Source:HGNC Symbol;Acc:HGNC:19701]
ENSDARG00000069608	197.386	2.72319	0.367997	7.40002	1.36159e-13	6.54088e-12	palm2akap2	PALM2 and AKAP2 fusion [Source:ZFIN;Acc:ZDB-GENE-050208-62]
ENSDARG00000062823	29.1379	2.72309	0.620406	4.38921	1.13765e-05	0.000112122	pi4kab	phosphatidylinositol 4-kinase, catalytic, alpha b [Source:ZFIN;Acc:ZDB-GENE-080220-34]
ENSDARG00000075139	160.334	2.72247	0.509934	5.33887	9.35293e-08	1.63145e-06	hdac5	histone deacetylase 5 [Source:ZFIN;Acc:ZDB-GENE-121219-3]
ENSDARG00000076789	12.6308	2.72223	0.850629	3.20025	0.00137306	0.00657986	gja13.2	gap junction protein alpha 13.2 [Source:ZFIN;Acc:ZDB-GENE-050303-1]
ENSDARG00000020771	31.6646	2.72013	0.686168	3.96423	7.36321e-05	0.000563958	tnr	tenascin R (restrictin, janusin) [Source:ZFIN;Acc:ZDB-GENE-030804-1]
ENSDARG00000012395	159.058	2.71939	0.727126	3.73992	0.000184076	0.0012241	mmp13a	matrix metallopeptidase 13a [Source:ZFIN;Acc:ZDB-GENE-031202-2]
ENSDARG00000075121	1822.22	2.71852	0.236717	11.4842	1.58345e-30	2.95872e-28	hbegfa	heparin-binding EGF-like growth factor a [Source:ZFIN;Acc:ZDB-GENE-080204-119]
ENSDARG00000019945	95.9642	2.71756	0.657283	4.13454	3.55668e-05	0.000301967	ptprdb	protein tyrosine phosphatase receptor type Db [Source:ZFIN;Acc:ZDB-GENE-070615-38]
ENSDARG00000052011	359.326	2.71722	0.423627	6.41419	1.41571e-10	4.28587e-09	rrad	Ras-related associated with diabetes [Source:ZFIN;Acc:ZDB-GENE-030131-5607]
ENSDARG00000109502	326.169	2.71586	0.552327	4.91713	8.7824e-07	1.19792e-05	PHF21B	PHD finger protein 21B [Source:HGNC Symbol;Acc:HGNC:25161]
ENSDARG00000008398	27.8453	2.71491	0.666551	4.07307	4.63981e-05	0.000378558	cacna1c	calcium channel, voltage-dependent, L type, alpha 1C subunit [Source:ZFIN;Acc:ZDB-GENE-020129-1]
ENSDARG00000058631	138.572	2.71394	0.412416	6.58058	4.68604e-11	1.53923e-09
ENSDARG00000076776	55.0774	2.71346	0.543615	4.9915	5.99114e-07	8.52356e-06	gucy2g	guanylate cyclase 2g [Source:ZFIN;Acc:ZDB-GENE-130531-70]
ENSDARG00000058154	41.2932	2.71297	0.673222	4.02983	5.58178e-05	0.000445007	znf385c	zinc finger protein 385C [Source:ZFIN;Acc:ZDB-GENE-091112-1]
ENSDARG00000074219	65.9474	2.71003	0.535225	5.06335	4.11957e-07	6.12588e-06	map3k22	mitogen-activated protein kinase kinase kinase 22 [Source:ZFIN;Acc:ZDB-GENE-070928-11]
ENSDARG00000063361	84.1249	2.7096	0.621359	4.36076	1.2961e-05	0.000125674
ENSDARG00000098290	26.137	2.7076	0.77468	3.49512	0.00047385	0.00269575	UNC80	unc-80 homolog, NALCN channel complex subunit [Source:HGNC Symbol;Acc:HGNC:26582]
ENSDARG00000067850	1393.02	2.70755	0.340379	7.95451	1.79835e-15	1.08167e-13	jund	JunD proto-oncogene, AP-1 transcription factor subunit [Source:ZFIN;Acc:ZDB-GENE-070725-2]
ENSDARG00000063475	25.3656	2.70748	0.652675	4.14828	3.34983e-05	0.000287078	abcg1	ATP-binding cassette, sub-family G (WHITE), member 1 [Source:ZFIN;Acc:ZDB-GENE-070424-84]
ENSDARG00000075151	8.95162	2.7071	1.00958	2.68141	0.00733135	0.0259029	ifi27.7	interferon alpha inducible protein 27.7 [Source:ZFIN;Acc:ZDB-GENE-090313-208]
ENSDARG00000087188	134.431	2.70698	0.522812	5.17773	2.24606e-07	3.58301e-06	nfil3-6	nuclear factor, interleukin 3 regulated, member 6 [Source:ZFIN;Acc:ZDB-GENE-040704-63]
ENSDARG00000039181	29.5131	2.70676	0.873272	3.09956	0.00193806	0.00873295	trpm3	transient receptor potential cation channel, subfamily M, member 3 [Source:ZFIN;Acc:ZDB-GENE-060531-95]
ENSDARG00000035468	310.291	2.7054	0.371731	7.27785	3.39186e-13	1.53414e-11	slc25a25b	solute carrier family 25 member 25b [Source:ZFIN;Acc:ZDB-GENE-060526-340]
ENSDARG00000076014	149.642	2.70494	0.456965	5.91937	3.23175e-09	7.52513e-08	ERC1	ELKS/RAB6-interacting/CAST family member 1 [Source:HGNC Symbol;Acc:HGNC:17072]
ENSDARG00000073752	33.5694	2.70403	0.75021	3.60436	0.000312919	0.00190425	CACNA2D1	calcium voltage-gated channel auxiliary subunit alpha2delta 1 [Source:HGNC Symbol;Acc:HGNC:1399]
ENSDARG00000105120	117.252	2.69576	0.468916	5.74892	8.98135e-09	1.93881e-07	gab2	GRB2-associated binding protein 2 [Source:ZFIN;Acc:ZDB-GENE-130530-756]
ENSDARG00000001993	130.639	2.69393	0.592148	4.54942	5.37946e-06	5.89001e-05	myhb	myosin, heavy chain b [Source:ZFIN;Acc:ZDB-GENE-081124-1]
ENSDARG00000106873	69.7587	2.69085	0.534729	5.03217	4.84958e-07	7.05945e-06
ENSDARG00000017154	21.35	2.69073	0.65028	4.13781	3.50643e-05	0.000298255	cables2b	Cdk5 and Abl enzyme substrate 2b [Source:ZFIN;Acc:ZDB-GENE-090313-249]
ENSDARG00000100232	94.2171	2.68807	0.488478	5.50294	3.735e-08	7.10118e-07	glis2b	GLIS family zinc finger 2b [Source:ZFIN;Acc:ZDB-GENE-091204-120]
ENSDARG00000078901	15.3953	2.68328	0.911716	2.9431	0.00324939	0.0133105	anks1ab	ankyrin repeat and sterile alpha motif domain containing 1Ab [Source:ZFIN;Acc:ZDB-GENE-110107-1]
ENSDARG00000100897	688.369	2.68148	0.423048	6.33846	2.32066e-10	6.81725e-09	pdgfrb	platelet-derived growth factor receptor, beta polypeptide [Source:ZFIN;Acc:ZDB-GENE-030805-2]
ENSDARG00000063390	47.8346	2.68078	0.71967	3.72501	0.000195304	0.00128452	pvrl2l	PVR cell adhesion molecule related 2 like [Source:ZFIN;Acc:ZDB-GENE-060503-249]
ENSDARG00000077169	836.228	2.68024	0.400495	6.69232	2.19665e-11	7.62174e-10	si:ch211-153b23.4	si:ch211-153b23.4 [Source:ZFIN;Acc:ZDB-GENE-030131-7332]
ENSDARG00000098655	29.3349	2.67745	0.95219	2.81189	0.00492521	0.0187344	KIF1C	kinesin family member 1C [Source:HGNC Symbol;Acc:HGNC:6317]
ENSDARG00000100700	61.4789	2.67663	0.547849	4.8857	1.03062e-06	1.37795e-05
ENSDARG00000074662	96.6566	2.67577	0.375616	7.1237	1.05065e-12	4.46841e-11	cntf	ciliary neurotrophic factor [Source:ZFIN;Acc:ZDB-GENE-090313-176]
ENSDARG00000075389	15.1582	2.67562	0.89958	2.9743	0.00293659	0.0122404	herc56.2	HECT and RLD domain containing E3 ubiquitin protein ligase 56.2 [Source:ZFIN;Acc:ZDB-GENE-090311-16]
ENSDARG00000011333	380.697	2.67547	0.562974	4.75238	2.01032e-06	2.48925e-05
ENSDARG00000003069	164.259	2.67324	0.486884	5.49051	4.0078e-08	7.54433e-07	btbd7	BTB (POZ) domain containing 7 [Source:ZFIN;Acc:ZDB-GENE-030131-4477]
ENSDARG00000052094	2626.85	2.67301	0.61315	4.35948	1.30372e-05	0.000126198	notch1b	notch receptor 1b [Source:ZFIN;Acc:ZDB-GENE-990415-183]
ENSDARG00000056744	60.497	2.67269	0.565452	4.72664	2.28263e-06	2.7841e-05	ela2	elastase 2 [Source:ZFIN;Acc:ZDB-GENE-041117-1]
ENSDARG00000067719	406.277	2.67178	0.521787	5.12044	3.0483e-07	4.6731e-06	wwtr1	WW domain containing transcription regulator 1 [Source:ZFIN;Acc:ZDB-GENE-051101-1]
ENSDARG00000100199	49.5764	2.67164	0.519425	5.14346	2.69727e-07	4.19993e-06
ENSDARG00000015731	100.416	2.67133	0.598634	4.46238	8.10541e-06	8.42549e-05	ANO5	anoctamin 5 [Source:HGNC Symbol;Acc:HGNC:27337]
ENSDARG00000062024	160.111	2.67031	0.691133	3.86368	0.000111693	0.000801683	KIF1A	kinesin family member 1A [Source:HGNC Symbol;Acc:HGNC:888]
ENSDARG00000009738	28.9896	2.67026	0.781115	3.41852	0.000629629	0.00343456	cacnb4a	calcium channel, voltage-dependent, beta 4a subunit [Source:ZFIN;Acc:ZDB-GENE-080320-2]
ENSDARG00000060678	249.897	2.66957	0.592758	4.50365	6.67969e-06	7.15892e-05	ndst2b	N-deacetylase/N-sulfotransferase (heparan glucosaminyl) 2b [Source:ZFIN;Acc:ZDB-GENE-100430-2]
ENSDARG00000088343	50.4829	2.66941	0.531908	5.01856	5.20592e-07	7.53487e-06	prrt4a	proline rich transmembrane protein 4a [Source:ZFIN;Acc:ZDB-GENE-140106-210]
ENSDARG00000094704	145.479	2.6688	0.584024	4.56967	4.88482e-06	5.42398e-05	bcl2a	BCL2 apoptosis regulator a [Source:ZFIN;Acc:ZDB-GENE-051012-1]
ENSDARG00000024619	127.03	2.66791	0.597069	4.46834	7.88294e-06	8.24073e-05	foxo6b	forkhead box O6 b [Source:ZFIN;Acc:ZDB-GENE-060503-776]
ENSDARG00000036168	352.308	2.66711	0.351238	7.59347	3.11451e-14	1.62097e-12	nfatc1	nuclear factor of activated T cells 1 [Source:ZFIN;Acc:ZDB-GENE-060503-677]
ENSDARG00000040442	2882.05	2.66694	0.614325	4.34125	1.41675e-05	0.000135642	PRTG	protogenin [Source:HGNC Symbol;Acc:HGNC:26373]
ENSDARG00000060875	22.006	2.66352	0.654675	4.06846	4.73256e-05	0.000385161	pde1a	phosphodiesterase 1A, calmodulin-dependent [Source:ZFIN;Acc:ZDB-GENE-090831-2]
ENSDARG00000004282	117.086	2.66313	0.535043	4.97741	6.44397e-07	9.1127e-06	zgc:77375	zgc:77375 [Source:ZFIN;Acc:ZDB-GENE-040426-1827]
ENSDARG00000025206	72.0472	2.663	0.455768	5.84289	5.13028e-09	1.15907e-07	syt2a	synaptotagmin IIa [Source:ZFIN;Acc:ZDB-GENE-060503-315]
ENSDARG00000089538	28.0741	2.66223	0.677523	3.92936	8.51739e-05	0.000636977	rnf166	ring finger protein 166 [Source:ZFIN;Acc:ZDB-GENE-061121-1]
ENSDARG00000097208	33.7104	2.66149	0.663159	4.01336	5.98616e-05	0.000471855	C25H11orf96	si:ch1073-281m9.1 [Source:ZFIN;Acc:ZDB-GENE-131127-435]
ENSDARG00000038709	90.829	2.65933	0.437016	6.08519	1.1635e-09	3.014e-08	myadmb	myeloid associated differentiation marker b [Source:ZFIN;Acc:ZDB-GENE-070912-662]
ENSDARG00000086060	21.5737	2.65806	0.933381	2.84778	0.00440253	0.0171059
ENSDARG00000059738	1066.05	2.65685	0.634716	4.18589	2.84057e-05	0.000249628	PTPRS	protein tyrosine phosphatase receptor type S [Source:HGNC Symbol;Acc:HGNC:9681]
ENSDARG00000089706	25.7327	2.65644	0.720213	3.68841	0.000225662	0.00145439	anpepla	alanyl (membrane) aminopeptidase-like a [Source:ZFIN;Acc:ZDB-GENE-141215-4]
ENSDARG00000005414	100.283	2.6557	0.361023	7.35604	1.89453e-13	8.86812e-12	grapa	GRB2 related adaptor protein a [Source:ZFIN;Acc:ZDB-GENE-050522-347]
ENSDARG00000011600	574.866	2.65569	0.532076	4.99119	6.00098e-07	8.52857e-06	epha4b	eph receptor A4b [Source:ZFIN;Acc:ZDB-GENE-030826-6]
ENSDARG00000022615	307.42	2.65423	0.381041	6.96574	3.26684e-12	1.28398e-10
ENSDARG00000103878	29.7507	2.65419	0.894438	2.96744	0.00300289	0.0124643	anpepb.1	alanyl (membrane) aminopeptidase b, tandem duplicate 1 [Source:ZFIN;Acc:ZDB-GENE-030131-1253]
ENSDARG00000077382	38.646	2.65412	0.605513	4.38327	1.16913e-05	0.000114728
ENSDARG00000102472	30.2567	2.65316	0.600363	4.41926	9.90403e-06	9.97228e-05	btbd17b	BTB (POZ) domain containing 17b [Source:ZFIN;Acc:ZDB-GENE-091204-214]
ENSDARG00000075376	23.3344	2.6527	0.826956	3.20778	0.00133763	0.00643981	SGSM1	small G protein signaling modulator 1 [Source:HGNC Symbol;Acc:HGNC:29410]
ENSDARG00000069484	156.607	2.65215	0.571311	4.64223	3.44677e-06	3.98846e-05	DAB2IP	DAB2 interacting protein [Source:HGNC Symbol;Acc:HGNC:17294]
ENSDARG00000016448	9.6143	2.6518	1.08543	2.44309	0.0145622	0.0448775	vtg3	vitellogenin 3, phosvitinless [Source:ZFIN;Acc:ZDB-GENE-991019-2]
ENSDARG00000053425	43.4744	2.65114	0.535732	4.94863	7.47386e-07	1.0376e-05	SERINC2	serine incorporator 2 [Source:HGNC Symbol;Acc:HGNC:23231]
ENSDARG00000057121	353.254	2.64803	0.446002	5.93725	2.89839e-09	6.81855e-08	c7b	complement component 7b [Source:ZFIN;Acc:ZDB-GENE-021120-1]
ENSDARG00000113391	17.4051	2.64756	0.908671	2.91366	0.0035722	0.0143873
ENSDARG00000032653	1593	2.64709	0.386515	6.84861	7.45734e-12	2.81453e-10	sinhcaf	SIN3-HDAC complex associated factor [Source:ZFIN;Acc:ZDB-GENE-041210-166]
ENSDARG00000076501	122.203	2.64649	0.543128	4.87269	1.10086e-06	1.45926e-05	asxl2	ASXL transcriptional regulator 2 [Source:ZFIN;Acc:ZDB-GENE-100412-1]
ENSDARG00000007783	20.8198	2.64602	0.655137	4.03888	5.37059e-05	0.000429874	blk	BLK proto-oncogene, Src family tyrosine kinase [Source:ZFIN;Acc:ZDB-GENE-040724-106]
ENSDARG00000087303	3135.59	2.64559	0.32825	8.05968	7.64953e-16	4.7775e-14	cebpd	CCAAT enhancer binding protein delta [Source:ZFIN;Acc:ZDB-GENE-020111-4]
ENSDARG00000057586	2008.96	2.64393	0.295	8.96248	3.1746e-19	2.59384e-17	sall3b	spalt-like transcription factor 3b [Source:ZFIN;Acc:ZDB-GENE-030131-9140]
ENSDARG00000060025	18.608	2.64386	0.727786	3.63274	0.000280429	0.00173478	NSMF	NMDA receptor synaptonuclear signaling and neuronal migration factor [Source:HGNC Symbol;Acc:HGNC:29843]
ENSDARG00000054036	17.0964	2.64213	0.85762	3.08077	0.00206464	0.00920508	rnf34b	ring finger protein 34b [Source:ZFIN;Acc:ZDB-GENE-071004-31]
ENSDARG00000071643	45.3262	2.64114	0.539704	4.89369	9.89641e-07	1.32783e-05	zgc:171490	zgc:171490 [Source:ZFIN;Acc:ZDB-GENE-080204-29]
ENSDARG00000100402	190.668	2.64103	0.520352	5.07548	3.86528e-07	5.78168e-06	FGD1	FYVE, RhoGEF and PH domain containing 1 [Source:HGNC Symbol;Acc:HGNC:3663]
ENSDARG00000068128	159.546	2.64008	0.313666	8.41684	3.86779e-17	2.65573e-15	ppp1r15b	protein phosphatase 1, regulatory subunit 15B [Source:ZFIN;Acc:ZDB-GENE-030829-40]
ENSDARG00000020718	32.8174	2.63858	0.618301	4.26748	1.97694e-05	0.000182013	slc25a22a	solute carrier family 25 member 22a [Source:ZFIN;Acc:ZDB-GENE-110408-61]
ENSDARG00000088255	18.4434	2.63564	0.812008	3.24583	0.00117107	0.00576348	smoc1	SPARC related modular calcium binding 1 [Source:ZFIN;Acc:ZDB-GENE-110310-7]
ENSDARG00000094836	1075.07	2.6352	0.250598	10.5156	7.31974e-26	9.93219e-24	si:ch211-195b15.8	si:ch211-195b15.8 [Source:ZFIN;Acc:ZDB-GENE-131127-627]
ENSDARG00000117096	41.1681	2.63449	0.558718	4.71524	2.41428e-06	2.93057e-05
ENSDARG00000069305	14.9353	2.63442	0.839343	3.13867	0.00169715	0.00781262	si:ch211-203k16.3	si:ch211-203k16.3 [Source:ZFIN;Acc:ZDB-GENE-041014-290]
ENSDARG00000068729	50.8173	2.63397	0.578409	4.55383	5.26783e-06	5.79004e-05	eif2ak2	eukaryotic translation initiation factor 2-alpha kinase 2 [Source:ZFIN;Acc:ZDB-GENE-080422-1]
ENSDARG00000019341	40.4744	2.63392	0.627348	4.1985	2.68694e-05	0.000237778	gpc1a	glypican 1a [Source:ZFIN;Acc:ZDB-GENE-051120-147]
ENSDARG00000054332	59.4968	2.63346	0.434385	6.0625	1.34019e-09	3.4327e-08	trim66	tripartite motif containing 66 [Source:ZFIN;Acc:ZDB-GENE-040724-145]
ENSDARG00000017047	77.2632	2.63213	0.737647	3.56828	0.000359333	0.00213985	slc27a4	solute carrier family 27 member 4 [Source:ZFIN;Acc:ZDB-GENE-050417-248]
ENSDARG00000003146	11.7926	2.63176	0.98402	2.6745	0.00748419	0.0263083
ENSDARG00000086665	706.431	2.63168	0.393993	6.67951	2.39747e-11	8.28072e-10
ENSDARG00000103108	833.013	2.63145	0.480408	5.47754	4.31274e-08	8.03212e-07	acvr2bb	activin A receptor type 2Bb [Source:ZFIN;Acc:ZDB-GENE-170621-5]
ENSDARG00000090646	36.9163	2.63102	0.562109	4.68062	2.86011e-06	3.41357e-05	TNK2	tyrosine kinase non receptor 2 [Source:HGNC Symbol;Acc:HGNC:19297]
ENSDARG00000032206	31.5891	2.6296	0.689644	3.81299	0.000137298	0.000960076	cthl	cystathionase (cystathionine gamma-lyase), like [Source:ZFIN;Acc:ZDB-GENE-040905-3]
ENSDARG00000076144	428.638	2.62878	0.505861	5.19664	2.02924e-07	3.26455e-06	icam3	intercellular adhesion molecule 3 [Source:ZFIN;Acc:ZDB-GENE-060503-219]
ENSDARG00000114783	44.0121	2.62846	0.591164	4.44625	8.73819e-06	9.00117e-05
ENSDARG00000031540	13.0743	2.62831	0.991334	2.65128	0.00801866	0.0278861	tmem200a	transmembrane protein 200A [Source:ZFIN;Acc:ZDB-GENE-040724-81]
ENSDARG00000053956	2003.52	2.62291	0.459508	5.70808	1.14261e-08	2.43657e-07	sptbn2	spectrin, beta, non-erythrocytic 2 [Source:ZFIN;Acc:ZDB-GENE-030131-787]
ENSDARG00000043281	376.903	2.6212	0.385817	6.79388	1.09155e-11	4.01985e-10	stap2b	signal transducing adaptor family member 2b [Source:ZFIN;Acc:ZDB-GENE-040426-2540]
ENSDARG00000112342	10.7435	2.621	1.03207	2.53955	0.0110995	0.0360537
ENSDARG00000113112	23.3853	2.62068	0.703797	3.72364	0.000196373	0.00129044	NRXN2	neurexin 2 [Source:HGNC Symbol;Acc:HGNC:8009]
ENSDARG00000062248	235.559	2.62061	0.500717	5.23372	1.66132e-07	2.73243e-06	ptpn21	protein tyrosine phosphatase non-receptor type 21 [Source:ZFIN;Acc:ZDB-GENE-080102-4]
ENSDARG00000063264	54.4108	2.61924	0.602516	4.34716	1.37909e-05	0.000132593	PCDH9	protocadherin 9 [Source:HGNC Symbol;Acc:HGNC:8661]
ENSDARG00000079024	19.3283	2.61774	0.935965	2.79684	0.00516053	0.0194832	rps6kl1	ribosomal protein S6 kinase-like 1 [Source:ZFIN;Acc:ZDB-GENE-111020-10]
ENSDARG00000058753	35.4505	2.61629	0.492245	5.31502	1.06646e-07	1.83203e-06
ENSDARG00000044098	1171.62	2.61512	0.438763	5.96021	2.5192e-09	6.01968e-08	egr2a	early growth response 2a [Source:ZFIN;Acc:ZDB-GENE-030723-6]
ENSDARG00000070603	102.411	2.61422	0.491997	5.31348	1.07554e-07	1.84624e-06	hspa12a	heat shock protein 12A [Source:ZFIN;Acc:ZDB-GENE-031001-1]
ENSDARG00000086369	29.722	2.61247	0.602853	4.33351	1.46752e-05	0.000139681
ENSDARG00000104057	38.2938	2.61218	0.736091	3.54872	0.000387106	0.00227787
ENSDARG00000090600	127.824	2.61212	0.513254	5.08934	3.59319e-07	5.41735e-06	si:ch211-213a13.1	si:ch211-213a13.1 [Source:ZFIN;Acc:ZDB-GENE-050208-471]
ENSDARG00000101777	115.484	2.61121	0.625799	4.1726	3.01144e-05	0.000262319	pdlim5a	PDZ and LIM domain 5a [Source:ZFIN;Acc:ZDB-GENE-040718-401]
ENSDARG00000101102	276.908	2.6108	0.434327	6.01114	1.84221e-09	4.54492e-08
ENSDARG00000094181	117.385	2.6104	0.573853	4.54889	5.39289e-06	5.90189e-05	shroom1	shroom family member 1 [Source:ZFIN;Acc:ZDB-GENE-091204-385]
ENSDARG00000055162	2551.81	2.6088	0.221643	11.7703	5.55305e-32	1.15079e-29	zhx2a	zinc fingers and homeoboxes 2a [Source:ZFIN;Acc:ZDB-GENE-031107-2]
ENSDARG00000102835	56.9442	2.60687	0.5259	4.95697	7.16026e-07	9.98931e-06
ENSDARG00000103556	699.273	2.60606	0.43428	6.00088	1.96253e-09	4.79506e-08
ENSDARG00000079892	25.2906	2.60575	0.743664	3.50393	0.000458447	0.00262187	plxnb2a.3	plexin b2a, tandem duplicate 3 [Source:ZFIN;Acc:ZDB-GENE-041210-121]
ENSDARG00000008575	422.148	2.60519	0.533532	4.88291	1.04533e-06	1.39435e-05	LYST	lysosomal trafficking regulator [Source:HGNC Symbol;Acc:HGNC:1968]
ENSDARG00000075648	331.254	2.60485	0.547667	4.75627	1.97203e-06	2.44849e-05	sema5bb	sema domain, seven thrombospondin repeats (type 1 and type 1-like), transmembrane domain (TM) and short cytoplasmic domain, (semaphorin) 5Bb [Source:ZFIN;Acc:ZDB-GENE-130530-778]
ENSDARG00000098832	324.227	2.60423	1.0385	2.50769	0.0121524	0.0388177	fam168a	family with sequence similarity 168 member A [Source:ZFIN;Acc:ZDB-GENE-060825-128]
ENSDARG00000008849	13.038	2.60383	0.947191	2.749	0.00597766	0.021936
ENSDARG00000074425	255.468	2.60262	0.297651	8.74387	2.25268e-18	1.75263e-16	si:busm1-57f23.1	si:busm1-57f23.1 [Source:ZFIN;Acc:ZDB-GENE-030616-512]
ENSDARG00000115646	50.9342	2.60045	0.587598	4.42556	9.61909e-06	9.73266e-05
ENSDARG00000019457	30.9852	2.59921	0.582172	4.46468	8.01893e-06	8.34701e-05	tfe3b	transcription factor binding to IGHM enhancer 3b [Source:ZFIN;Acc:ZDB-GENE-010919-3]
ENSDARG00000020625	6045.68	2.59825	0.277723	9.35553	8.31845e-21	7.64627e-19	jak1	Janus kinase 1 [Source:ZFIN;Acc:ZDB-GENE-980526-142]
ENSDARG00000052642	29.34	2.59797	0.720264	3.60696	0.0003098	0.0018893	shisa9b	shisa family member 9b [Source:ZFIN;Acc:ZDB-GENE-081022-105]
ENSDARG00000098640	108.3	2.59689	0.348277	7.45639	8.89255e-14	4.36885e-12
ENSDARG00000012789	146.325	2.59656	0.363304	7.14709	8.86366e-13	3.81238e-11	plek2	pleckstrin 2 [Source:ZFIN;Acc:ZDB-GENE-080219-2]
ENSDARG00000068096	403.243	2.5956	0.397211	6.53455	6.38001e-11	2.04268e-09	atf5a	activating transcription factor 5a [Source:ZFIN;Acc:ZDB-GENE-060526-205]
ENSDARG00000097889	8.5625	2.59478	1.02308	2.53624	0.0112051	0.0363253
ENSDARG00000094668	60.4433	2.59255	0.476004	5.44648	5.13755e-08	9.30967e-07	si:ch211-51a19.5	si:ch211-51a19.5 [Source:ZFIN;Acc:ZDB-GENE-041014-366]
ENSDARG00000055429	1422	2.5917	0.43526	5.95437	2.61073e-09	6.21884e-08	KAT6B	lysine acetyltransferase 6B [Source:HGNC Symbol;Acc:HGNC:17582]
ENSDARG00000103394	413.967	2.59141	0.502177	5.16035	2.46493e-07	3.89131e-06	kif5bb	kinesin family member 5B, b [Source:ZFIN;Acc:ZDB-GENE-070629-4]
ENSDARG00000038424	450.562	2.59069	0.399193	6.48982	8.59382e-11	2.69841e-09	c4b	complement C4B (Chido/Rodgers blood group) [Source:ZFIN;Acc:ZDB-GENE-100805-2]
ENSDARG00000068006	44.0438	2.58834	0.54374	4.76026	1.93346e-06	2.40322e-05	gck	glucokinase (hexokinase 4) [Source:ZFIN;Acc:ZDB-GENE-060825-204]
ENSDARG00000020084	19.2925	2.58652	1.04907	2.46555	0.0136805	0.0427557	tg	thyroglobulin [Source:ZFIN;Acc:ZDB-GENE-030519-1]
ENSDARG00000069009	381.313	2.58596	0.322881	8.00902	1.1563e-15	7.02907e-14	si:ch211-147a11.3	si:ch211-147a11.3 [Source:ZFIN;Acc:ZDB-GENE-060503-102]
ENSDARG00000087131	41.7226	2.58565	0.618463	4.18077	2.90519e-05	0.000254522	ifnlr1	interferon lambda receptor 1 [Source:ZFIN;Acc:ZDB-GENE-071120-5]
ENSDARG00000112943	360.007	2.58532	0.423733	6.10129	1.05219e-09	2.76015e-08
ENSDARG00000101034	90.9176	2.58437	0.435451	5.93494	2.93959e-09	6.89799e-08	zc3h12ab	zinc finger CCCH-type containing 12Ab [Source:ZFIN;Acc:ZDB-GENE-081031-82]
ENSDARG00000037894	333.62	2.58411	0.304573	8.48438	2.1688e-17	1.52123e-15	ezh1	enhancer of zeste 1 polycomb repressive complex 2 subunit [Source:ZFIN;Acc:ZDB-GENE-050114-1]
ENSDARG00000028222	89.2474	2.58103	0.561543	4.59633	4.30001e-06	4.85262e-05	ITGB8	integrin subunit beta 8 [Source:HGNC Symbol;Acc:HGNC:6163]
ENSDARG00000103390	31.9751	2.5787	0.587733	4.38754	1.14637e-05	0.000112836	cacna2d2a	calcium channel, voltage-dependent, alpha 2/delta subunit 2a [Source:ZFIN;Acc:ZDB-GENE-050320-71]
ENSDARG00000100620	187.661	2.57701	0.475239	5.42256	5.87529e-08	1.05376e-06	taok2b	TAO kinase 2b [Source:ZFIN;Acc:ZDB-GENE-110603-3]
ENSDARG00000094901	155.059	2.57591	0.441856	5.82975	5.5511e-09	1.24673e-07	abcc6b.2	ATP-binding cassette, sub-family C (CFTR/MRP), member 6b, tandem duplicate 2 [Source:ZFIN;Acc:ZDB-GENE-110208-2]
ENSDARG00000020645	3687.91	2.57519	0.473279	5.44116	5.29352e-08	9.56948e-07	slc7a3a	solute carrier family 7 member 3a [Source:ZFIN;Acc:ZDB-GENE-041114-206]
ENSDARG00000078832	18.4708	2.57482	0.930118	2.76828	0.00563537	0.0209156
ENSDARG00000090833	11.1312	2.57239	1.05625	2.43541	0.0148751	0.0455892	igfbp6b	insulin-like growth factor binding protein 6b [Source:ZFIN;Acc:ZDB-GENE-090521-2]
ENSDARG00000063730	33.96	2.57235	0.76475	3.36364	0.000769206	0.00406275	osbpl6	oxysterol binding protein-like 6 [Source:ZFIN;Acc:ZDB-GENE-070912-206]
ENSDARG00000040430	28.8863	2.57183	0.862996	2.98012	0.00288135	0.0120564
ENSDARG00000060127	388.685	2.56641	0.458	5.60352	2.10046e-08	4.22613e-07	adamts3	ADAM metallopeptidase with thrombospondin type 1 motif, 3 [Source:ZFIN;Acc:ZDB-GENE-110223-1]
ENSDARG00000013607	490.964	2.56449	0.563463	4.55131	5.33141e-06	5.84583e-05	sema3gb	sema domain, immunoglobulin domain (Ig), short basic domain, secreted, (semaphorin) 3Gb [Source:ZFIN;Acc:ZDB-GENE-050513-4]
ENSDARG00000095434	64.8764	2.56422	0.592442	4.32823	1.50312e-05	0.000142533
ENSDARG00000063180	34.7578	2.56373	0.906175	2.82918	0.00466673	0.0179065	DOCK3	dedicator of cytokinesis 3 [Source:HGNC Symbol;Acc:HGNC:2989]
ENSDARG00000032157	96.5282	2.56373	0.403392	6.35543	2.07841e-10	6.13724e-09	grk6	G protein-coupled receptor kinase 6 [Source:ZFIN;Acc:ZDB-GENE-101006-5]
ENSDARG00000091287	142.566	2.56304	0.525743	4.87507	1.08768e-06	1.4466e-05	ebf3b	EBF transcription factor 3b [Source:ZFIN;Acc:ZDB-GENE-131126-3]
ENSDARG00000100927	22.0142	2.56103	0.75769	3.38006	0.000724713	0.00386446	nfatc2a	nuclear factor of activated T cells 2a [Source:ZFIN;Acc:ZDB-GENE-120913-4]
ENSDARG00000076622	94.1687	2.56095	0.57813	4.42971	9.43584e-06	9.58554e-05
ENSDARG00000091956	12.5308	2.55956	0.831805	3.07711	0.00209017	0.00929527	tmem184bb.1	transmembrane protein 184Bb, duplicate 1 [Source:ZFIN;Acc:ZDB-GENE-070705-124]
ENSDARG00000100679	180.293	2.55797	0.672273	3.80496	0.000141827	0.000985698	lrch3	leucine-rich repeats and calponin homology (CH) domain containing 3 [Source:ZFIN;Acc:ZDB-GENE-071004-44]
ENSDARG00000076041	210.941	2.55741	0.370643	6.89993	5.20275e-12	2.0068e-10	wwc1	WW and C2 domain containing 1 [Source:ZFIN;Acc:ZDB-GENE-091118-8]
ENSDARG00000035719	1446.06	2.5553	0.271668	9.40596	5.15573e-21	4.85661e-19	arl5c	ADP-ribosylation factor-like 5C [Source:ZFIN;Acc:ZDB-GENE-040426-1866]
ENSDARG00000100607	23.2587	2.55466	0.876072	2.91604	0.00354503	0.0142955	zbtb38	zinc finger and BTB domain containing 38 [Source:ZFIN;Acc:ZDB-GENE-091204-308]
ENSDARG00000015134	34.8824	2.55449	0.527757	4.84028	1.29657e-06	1.69089e-05	camkk1b	calcium/calmodulin-dependent protein kinase kinase 1, alpha b [Source:ZFIN;Acc:ZDB-GENE-080722-13]
ENSDARG00000060683	127.327	2.55387	0.407065	6.27387	3.52188e-10	1.0086e-08	lrsam1	leucine rich repeat and sterile alpha motif containing 1 [Source:ZFIN;Acc:ZDB-GENE-060526-97]
ENSDARG00000098790	9.08807	2.55374	1.04633	2.44067	0.0146599	0.0451238	sowahca	sosondowah ankyrin repeat domain family Ca [Source:ZFIN;Acc:ZDB-GENE-081104-106]
ENSDARG00000077112	72.6389	2.55312	0.713512	3.57824	0.000345917	0.0020735	si:ch211-180f4.1	si:ch211-180f4.1 [Source:ZFIN;Acc:ZDB-GENE-080327-27]
ENSDARG00000098751	10.7675	2.55257	0.880368	2.89943	0.00373838	0.0149352	LZTS3	leucine zipper tumor suppressor family member 3 [Source:HGNC Symbol;Acc:HGNC:30139]
ENSDARG00000060680	43.8093	2.55253	0.684582	3.7286	0.000192548	0.00127227	si:ch73-127m5.1	si:ch73-127m5.1 [Source:ZFIN;Acc:ZDB-GENE-130531-25]
ENSDARG00000077656	57.5996	2.5521	0.863053	2.95706	0.00310583	0.0128275	ARFGEF3	ARFGEF family member 3 [Source:HGNC Symbol;Acc:HGNC:21213]
ENSDARG00000058042	115.135	2.55198	0.633839	4.02622	5.66805e-05	0.000450048	kitlgb	kit ligand b [Source:ZFIN;Acc:ZDB-GENE-070424-2]
ENSDARG00000113609	66.3429	2.54903	0.523903	4.86547	1.14185e-06	1.50722e-05	TMEM164	transmembrane protein 164 [Source:HGNC Symbol;Acc:HGNC:26217]
ENSDARG00000104700	159.238	2.54837	0.490728	5.19305	2.06873e-07	3.3187e-06	acvr2ab	activin A receptor type 2Ab [Source:ZFIN;Acc:ZDB-GENE-120215-23]
ENSDARG00000104571	1906.24	2.54817	0.247522	10.2947	7.4432e-25	9.53231e-23	gadd45ab	growth arrest and DNA-damage-inducible, alpha, b [Source:ZFIN;Acc:ZDB-GENE-040704-60]
ENSDARG00000018393	231.088	2.54541	0.408303	6.23412	4.54317e-10	1.27388e-08	kank2	KN motif and ankyrin repeat domains 2 [Source:ZFIN;Acc:ZDB-GENE-040724-121]
ENSDARG00000091003	816.966	2.54491	0.355266	7.1634	7.86974e-13	3.40415e-11	il34	interleukin 34 [Source:ZFIN;Acc:ZDB-GENE-050419-150]
ENSDARG00000074591	66.0954	2.54346	0.497415	5.11337	3.16465e-07	4.83521e-06	eda	ectodysplasin A [Source:ZFIN;Acc:ZDB-GENE-050107-6]
ENSDARG00000017860	71.2834	2.54305	0.478147	5.31856	1.04594e-07	1.80085e-06	rgs5b	regulator of G protein signaling 5b [Source:ZFIN;Acc:ZDB-GENE-050417-359]
ENSDARG00000097245	947.997	2.54261	0.429241	5.9235	3.15163e-09	7.34608e-08	mtcl3a	MTCL family member 3a [Source:ZFIN;Acc:ZDB-GENE-100921-84]
ENSDARG00000078674	3021.69	2.53705	0.228755	11.0907	1.39263e-28	2.35159e-26	hspb9	heat shock protein, alpha-crystallin-related, 9 [Source:ZFIN;Acc:ZDB-GENE-080214-6]
ENSDARG00000094809	300.801	2.53627	0.374978	6.76378	1.3444e-11	4.89566e-10	ms4a17a.11	membrane-spanning 4-domains, subfamily A, member 17A.11 [Source:ZFIN;Acc:ZDB-GENE-050417-157]
ENSDARG00000015263	369.192	2.53621	0.414495	6.11879	9.42869e-10	2.49636e-08	adma	adrenomedullin a [Source:ZFIN;Acc:ZDB-GENE-120221-5]
ENSDARG00000079860	167.808	2.53609	0.528952	4.79455	1.63038e-06	2.06479e-05	PPP1R16B	protein phosphatase 1 regulatory subunit 16B [Source:HGNC Symbol;Acc:HGNC:15850]
ENSDARG00000076103	66.4635	2.53438	0.617951	4.10127	4.10882e-05	0.000341717	grid2ipa	glutamate receptor, ionotropic, delta 2 (Grid2) interacting protein, a [Source:ZFIN;Acc:ZDB-GENE-091113-42]
ENSDARG00000059939	34.331	2.53331	0.675121	3.75238	0.000175164	0.00117581	dab1a	DAB adaptor protein 1a [Source:ZFIN;Acc:ZDB-GENE-060528-1]
ENSDARG00000110106	76.0458	2.53192	0.45844	5.5229	3.33456e-08	6.41474e-07	zgc:174224	zgc:174224 [Source:NCBI gene (formerly Entrezgene);Acc:100126810]
ENSDARG00000078066	133.576	2.53082	0.733476	3.45045	0.000559649	0.00311621	ELK1	ETS transcription factor ELK1 [Source:HGNC Symbol;Acc:HGNC:3321]
ENSDARG00000074531	237.17	2.52915	0.553287	4.57114	4.8509e-06	5.4021e-05	spag9a	sperm associated antigen 9a [Source:ZFIN;Acc:ZDB-GENE-070820-7]
ENSDARG00000067912	26.5068	2.52721	0.774427	3.26333	0.00110112	0.00546389	MAN1C1	mannosidase alpha class 1C member 1 [Source:HGNC Symbol;Acc:HGNC:19080]
ENSDARG00000044632	28.0507	2.52537	0.607841	4.15465	3.25786e-05	0.00028025
ENSDARG00000078310	4461.44	2.5244	0.412099	6.1257	9.02863e-10	2.39879e-08	cecr2	CECR2 histone acetyl-lysine reader [Source:ZFIN;Acc:ZDB-GENE-131121-533]
ENSDARG00000100456	840.721	2.5229	0.412918	6.10991	9.96848e-10	2.62939e-08	PTK2	protein tyrosine kinase 2 [Source:HGNC Symbol;Acc:HGNC:9611]
ENSDARG00000096687	40.3368	2.52253	0.801556	3.14704	0.0016493	0.00762007	RGS7	regulator of G protein signaling 7 [Source:HGNC Symbol;Acc:HGNC:10003]
ENSDARG00000018817	231.285	2.52093	0.33187	7.59613	3.05128e-14	1.59534e-12	bdnf	brain-derived neurotrophic factor [Source:ZFIN;Acc:ZDB-GENE-000412-1]
ENSDARG00000051886	2623.7	2.52072	0.388968	6.48054	9.13946e-11	2.85402e-09	ankrd11	ankyrin repeat domain 11 [Source:ZFIN;Acc:ZDB-GENE-030131-3932]
ENSDARG00000104231	14.514	2.5206	0.983462	2.56299	0.0103776	0.0341765	opn9	opsin 9 [Source:ZFIN;Acc:ZDB-GENE-141216-390]
ENSDARG00000076557	1810.11	2.51711	0.196716	12.7957	1.73338e-37	4.93926e-35	bicc2	bicaudal C homolog 2 [Source:ZFIN;Acc:ZDB-GENE-110110-3]
ENSDARG00000007461	631.388	2.51667	0.45913	5.48139	4.21992e-08	7.88502e-07	srgap1a	SLIT-ROBO Rho GTPase activating protein 1a [Source:ZFIN;Acc:ZDB-GENE-050420-284]
ENSDARG00000098860	64.5763	2.51583	0.590879	4.25778	2.06463e-05	0.000188866	tlcd3a	TLC domain containing 3A [Source:ZFIN;Acc:ZDB-GENE-170623-4]
ENSDARG00000094995	15.4218	2.51582	0.922637	2.72677	0.00639585	0.0232091	HTRA2	HtrA serine peptidase 2 [Source:HGNC Symbol;Acc:HGNC:14348]
ENSDARG00000062849	8.22222	2.51566	0.967096	2.60125	0.00928845	0.0313096	kcnk10a	potassium channel, subfamily K, member 10a [Source:ZFIN;Acc:ZDB-GENE-041210-291]
ENSDARG00000103720	7335.61	2.51519	0.31088	8.09053	5.94045e-16	3.72029e-14	zgc:162730	zgc:162730 [Source:ZFIN;Acc:ZDB-GENE-030131-6366]
ENSDARG00000075754	262.039	2.51514	0.55235	4.55353	5.27542e-06	5.79559e-05	mri1	methylthioribose-1-phosphate isomerase 1 [Source:ZFIN;Acc:ZDB-GENE-080204-109]
ENSDARG00000010276	615.117	2.51192	0.329349	7.62693	2.40409e-14	1.2745e-12	ptgs2b	prostaglandin-endoperoxide synthase 2b [Source:ZFIN;Acc:ZDB-GENE-041014-323]
ENSDARG00000102911	77.6191	2.51183	0.521694	4.81476	1.47379e-06	1.88851e-05	iffo2b	intermediate filament family orphan 2b [Source:ZFIN;Acc:ZDB-GENE-121030-9]
ENSDARG00000070651	1933.5	2.51142	0.254438	9.87049	5.58909e-23	6.33875e-21	prkcdb	protein kinase C, delta b [Source:ZFIN;Acc:ZDB-GENE-111129-1]
ENSDARG00000016154	7734.36	2.51119	0.440921	5.69531	1.23145e-08	2.59927e-07	zfp36l1a	zinc finger protein 36, C3H type-like 1a [Source:ZFIN;Acc:ZDB-GENE-030131-9860]
ENSDARG00000089862	60.3605	2.51068	0.664589	3.77779	0.000158229	0.00108091	si:dkey-16j16.4	si:dkey-16j16.4 [Source:ZFIN;Acc:ZDB-GENE-041111-271]
ENSDARG00000061566	1077.01	2.51064	0.405946	6.18466	6.22349e-10	1.70313e-08	slc7a3b	solute carrier family 7 member 3b [Source:ZFIN;Acc:ZDB-GENE-120813-6]
ENSDARG00000061800	44.9727	2.51024	0.479743	5.23247	1.67259e-07	2.74677e-06	marveld2l	MARVEL domain containing 2-like [Source:ZFIN;Acc:ZDB-GENE-070912-433]
ENSDARG00000099084	420.809	2.50883	0.439792	5.70457	1.16636e-08	2.48258e-07	pcif1	phosphorylated CTD interacting factor 1 [Source:ZFIN;Acc:ZDB-GENE-120920-2]
ENSDARG00000030440	1469.58	2.50873	0.401495	6.24848	4.14467e-10	1.17078e-08	rsrp1	arginine/serine-rich protein 1 [Source:ZFIN;Acc:ZDB-GENE-060616-210]
ENSDARG00000044954	1032.7	2.50802	0.459752	5.45516	4.89277e-08	8.92284e-07	slit1a	slit homolog 1a (Drosophila) [Source:ZFIN;Acc:ZDB-GENE-030722-3]
ENSDARG00000070423	59.1599	2.50776	0.504729	4.96853	6.74628e-07	9.47556e-06	zgc:153157	zgc:153157 [Source:ZFIN;Acc:ZDB-GENE-060825-224]
ENSDARG00000078618	32.6094	2.50729	0.625446	4.0088	6.10282e-05	0.000479558	inpp5kb	inositol polyphosphate-5-phosphatase Kb [Source:ZFIN;Acc:ZDB-GENE-100408-3]
ENSDARG00000021855	237.478	2.5065	0.633794	3.95475	7.66143e-05	0.000581161	arnt	aryl hydrocarbon receptor nuclear translocator [Source:ZFIN;Acc:ZDB-GENE-060126-7]
ENSDARG00000068732	3761.1	2.50465	0.398072	6.29197	3.13459e-10	9.03365e-09	spry4	sprouty homolog 4 (Drosophila) [Source:ZFIN;Acc:ZDB-GENE-010803-2]
ENSDARG00000058565	194.232	2.50445	0.524962	4.77073	1.83559e-06	2.29534e-05	socs6a	suppressor of cytokine signaling 6a [Source:ZFIN;Acc:ZDB-GENE-080722-35]
ENSDARG00000060504	31.3075	2.50441	0.65975	3.796	0.000147052	0.00101336	pfkla	phosphofructokinase, liver a [Source:ZFIN;Acc:ZDB-GENE-121207-1]
ENSDARG00000059888	75.7703	2.50402	0.559686	4.47397	7.67788e-06	8.06939e-05	ago3a	argonaute RISC catalytic component 3a [Source:ZFIN;Acc:ZDB-GENE-051107-16]
ENSDARG00000001127	77.5299	2.50365	0.601441	4.16275	3.14436e-05	0.000271897	slc17a6a	solute carrier family 17 member 6a [Source:ZFIN;Acc:ZDB-GENE-050105-4]
ENSDARG00000062687	40.5296	2.50311	0.770986	3.24664	0.00116776	0.00575396
ENSDARG00000099844	70.8756	2.50146	0.607714	4.11618	3.85199e-05	0.000323426	gnaz	guanine nucleotide binding protein (G protein), alpha z polypeptide [Source:ZFIN;Acc:ZDB-GENE-090420-3]
ENSDARG00000060915	167.802	2.50107	0.495461	5.04796	4.46552e-07	6.57596e-06	fbxl16	F-box and leucine-rich repeat protein 16 [Source:ZFIN;Acc:ZDB-GENE-120215-180]
ENSDARG00000099849	372.019	2.49974	0.598181	4.17889	2.92929e-05	0.000256338	ebf1a	EBF transcription factor 1a [Source:ZFIN;Acc:ZDB-GENE-081028-51]
ENSDARG00000044441	88.6488	2.49902	0.444669	5.61994	1.91018e-08	3.87752e-07	MYO7B	myosin VIIB [Source:HGNC Symbol;Acc:HGNC:7607]
ENSDARG00000037012	2727.04	2.49896	0.323459	7.72574	1.11202e-14	6.10833e-13	slc3a2b	solute carrier family 3 member 2b [Source:ZFIN;Acc:ZDB-GENE-040122-2]
ENSDARG00000104980	27.3533	2.49699	0.697013	3.58242	0.000340431	0.00204762	PPEF2	protein phosphatase with EF-hand domain 2 [Source:HGNC Symbol;Acc:HGNC:9244]
ENSDARG00000112045	595.132	2.49519	0.357216	6.98511	2.84641e-12	1.13043e-10	AXL	AXL receptor tyrosine kinase [Source:HGNC Symbol;Acc:HGNC:905]
ENSDARG00000102377	689.347	2.4941	0.339008	7.35707	1.87988e-13	8.81763e-12	slc6a16b	solute carrier family 6 member 16b [Source:ZFIN;Acc:ZDB-GENE-070424-95]
ENSDARG00000101352	57.5952	2.49353	0.664124	3.75461	0.000173612	0.00116827
ENSDARG00000100958	122.954	2.49353	0.575962	4.32932	1.49567e-05	0.000141946	HECW1	HECT, C2 and WW domain containing E3 ubiquitin protein ligase 1 [Source:HGNC Symbol;Acc:HGNC:22195]
ENSDARG00000070045	125.537	2.49303	0.650219	3.83413	0.000126007	0.000889581	celf4	CUGBP, Elav-like family member 4 [Source:ZFIN;Acc:ZDB-GENE-040718-300]
ENSDARG00000042277	499.194	2.49264	0.54205	4.59854	4.25459e-06	4.81089e-05	efnb3b	ephrin-B3b [Source:ZFIN;Acc:ZDB-GENE-010618-3]
ENSDARG00000103388	887.415	2.49126	0.439563	5.6676	1.44814e-08	3.01478e-07	znf609a	zinc finger protein 609a [Source:ZFIN;Acc:ZDB-GENE-030131-6219]
ENSDARG00000004702	3148.41	2.48892	0.281367	8.84581	9.08698e-19	7.26831e-17	irf2bp2a	interferon regulatory factor 2 binding protein 2a [Source:ZFIN;Acc:ZDB-GENE-030131-7809]
ENSDARG00000076140	283.639	2.48811	0.356267	6.98383	2.87239e-12	1.13877e-10	clcf1	cardiotrophin-like cytokine factor 1 [Source:ZFIN;Acc:ZDB-GENE-110411-244]
ENSDARG00000051940	246.167	2.48685	0.304148	8.17644	2.92364e-16	1.87739e-14	ugt2a1	UDP glucuronosyltransferase 2 family, polypeptide A1 [Source:ZFIN;Acc:ZDB-GENE-080721-20]
ENSDARG00000068421	22.5539	2.48612	1.01759	2.44314	0.01456	0.044877	ttc9b	tetratricopeptide repeat domain 9B [Source:ZFIN;Acc:ZDB-GENE-050419-67]
ENSDARG00000101131	90.7024	2.4858	0.553334	4.4924	7.04254e-06	7.48795e-05	pbx1b	pre-B-cell leukemia homeobox 1b [Source:ZFIN;Acc:ZDB-GENE-070424-11]
ENSDARG00000002607	88.9533	2.48362	0.533913	4.65173	3.29154e-06	3.83805e-05
ENSDARG00000062082	193.956	2.48278	0.520908	4.76624	1.87691e-06	2.34059e-05	hipk3b	homeodomain interacting protein kinase 3b [Source:ZFIN;Acc:ZDB-GENE-030131-82]
ENSDARG00000102471	197.378	2.48049	0.490188	5.06028	4.18632e-07	6.21298e-06	trak2	trafficking protein, kinesin binding 2 [Source:ZFIN;Acc:ZDB-GENE-030131-7496]
ENSDARG00000054304	6276.28	2.47978	0.254676	9.73699	2.09677e-22	2.27609e-20	homeza	homeobox and leucine zipper encoding a [Source:ZFIN;Acc:ZDB-GENE-030616-592]
ENSDARG00000037099	500.919	2.47911	0.378632	6.54754	5.8493e-11	1.88069e-09	irs2a	insulin receptor substrate 2a [Source:ZFIN;Acc:ZDB-GENE-040426-975]
ENSDARG00000069113	280.519	2.47895	0.542686	4.56793	4.92563e-06	5.45866e-05
ENSDARG00000100163	52.0635	2.47859	0.763323	3.2471	0.00116588	0.0057484	tox4b	TOX high mobility group box family member 4 b [Source:ZFIN;Acc:ZDB-GENE-080220-49]
ENSDARG00000077994	51.6878	2.4772	0.551838	4.489	7.15594e-06	7.58024e-05	b4galt2	UDP-Gal:betaGlcNAc beta 1,4- galactosyltransferase, polypeptide 2 [Source:ZFIN;Acc:ZDB-GENE-070912-258]
ENSDARG00000078254	339.842	2.47489	0.325179	7.61086	2.72282e-14	1.43347e-12
ENSDARG00000101079	240.567	2.47465	0.578306	4.27913	1.87628e-05	0.000174223	HECTD4	HECT domain E3 ubiquitin protein ligase 4 [Source:HGNC Symbol;Acc:HGNC:26611]
ENSDARG00000056091	430.094	2.4719	0.416056	5.94127	2.82827e-09	6.66664e-08	cttnbp2nlb	CTTNBP2 N-terminal like b [Source:ZFIN;Acc:ZDB-GENE-040724-65]
ENSDARG00000099491	1505.81	2.47118	0.346339	7.13515	9.66827e-13	4.1273e-11	tmem176l.1	transmembrane protein 176l.1 [Source:ZFIN;Acc:ZDB-GENE-080829-11]
ENSDARG00000059900	108.643	2.47023	0.626691	3.94171	8.09035e-05	0.000609074	tbc1d9	TBC1 domain family, member 9 (with GRAM domain) [Source:ZFIN;Acc:ZDB-GENE-060810-33]
ENSDARG00000104801	301.1	2.46861	0.35818	6.89208	5.49833e-12	2.0995e-10	tubb6	tubulin, beta 6 class V [Source:ZFIN;Acc:ZDB-GENE-070424-195]
ENSDARG00000098906	13.2726	2.46818	1.02952	2.39741	0.0165115	0.0494886
ENSDARG00000079771	31.6923	2.4677	0.876342	2.81591	0.00486392	0.0185539	pea15	proliferation and apoptosis adaptor protein 15 [Source:ZFIN;Acc:ZDB-GENE-170119-2]
ENSDARG00000060309	372.046	2.46709	0.529244	4.66153	3.13861e-06	3.70138e-05	srgap3	SLIT-ROBO Rho GTPase activating protein 3 [Source:ZFIN;Acc:ZDB-GENE-060524-4]
ENSDARG00000000370	1120.97	2.46682	0.397319	6.20867	5.34353e-10	1.48189e-08
ENSDARG00000026329	1751.86	2.46649	0.23327	10.5736	3.95186e-26	5.5609e-24
ENSDARG00000036846	52.6742	2.46563	0.527067	4.67802	2.89659e-06	3.44447e-05	anks4b	ankyrin repeat and sterile alpha motif domain containing 4B [Source:ZFIN;Acc:ZDB-GENE-040704-29]
ENSDARG00000087921	645.017	2.46558	0.328659	7.50193	6.28834e-14	3.12989e-12	plce1	phospholipase C, epsilon 1 [Source:ZFIN;Acc:ZDB-GENE-061212-4]
ENSDARG00000045483	60.8296	2.46527	0.656942	3.75264	0.00017498	0.00117491	lrtm2a	leucine-rich repeats and transmembrane domains 2a [Source:ZFIN;Acc:ZDB-GENE-041210-218]
ENSDARG00000077155	148.081	2.46515	0.357452	6.89645	5.33185e-12	2.04966e-10	tmem116	transmembrane protein 116 [Source:ZFIN;Acc:ZDB-GENE-060526-53]
ENSDARG00000037813	93.3291	2.46372	0.578175	4.2612	2.03336e-05	0.000186454	zgc:113278	zgc:113278 [Source:ZFIN;Acc:ZDB-GENE-050327-66]
ENSDARG00000030616	291.493	2.46315	0.284379	8.66153	4.65483e-18	3.51363e-16	nfe2l1a	nfe2 like bZIP transcription factor 1a [Source:ZFIN;Acc:ZDB-GENE-040630-5]
ENSDARG00000079326	482.928	2.46181	0.532118	4.62644	3.72e-06	4.2764e-05	CABIN1	calcineurin binding protein 1 [Source:HGNC Symbol;Acc:HGNC:24187]
ENSDARG00000073857	133.054	2.45946	0.634133	3.87846	0.00010512	0.000761706	klf7a	Kruppel like factor 7a [Source:ZFIN;Acc:ZDB-GENE-050522-276]
ENSDARG00000054572	8.2486	2.45855	0.993382	2.47493	0.0133263	0.041815
ENSDARG00000053835	1425.75	2.45839	0.351157	7.00082	2.54465e-12	1.01768e-10	plekhh1	pleckstrin homology domain containing, family H (with MyTH4 domain) member 1 [Source:ZFIN;Acc:ZDB-GENE-061219-1]
ENSDARG00000062521	124.704	2.45781	0.450357	5.45748	4.82945e-08	8.82149e-07	atp9b	ATPase phospholipid transporting 9B [Source:ZFIN;Acc:ZDB-GENE-060503-583]
ENSDARG00000091243	35.0648	2.45693	0.561082	4.37892	1.1927e-05	0.00011679
ENSDARG00000061165	31.7151	2.45645	0.741166	3.31431	0.000918706	0.00470519	slc6a4a	solute carrier family 6 member 4a [Source:ZFIN;Acc:ZDB-GENE-060314-1]
ENSDARG00000113657	49.6089	2.4562	0.526162	4.66814	3.03936e-06	3.6086e-05
ENSDARG00000104290	168.354	2.45199	0.295303	8.3033	1.01259e-16	6.69075e-15	ripk2	receptor-interacting serine-threonine kinase 2 [Source:ZFIN;Acc:ZDB-GENE-030902-3]
ENSDARG00000044525	95.2661	2.45147	0.553665	4.42772	9.52345e-06	9.66106e-05	pparda	peroxisome proliferator-activated receptor delta a [Source:ZFIN;Acc:ZDB-GENE-990415-212]
ENSDARG00000104593	17.0563	2.45061	0.942092	2.60124	0.00928876	0.0313096	cyp2k18	cytochrome P450, family 2, subfamily K, polypeptide 18 [Source:ZFIN;Acc:ZDB-GENE-040426-1584]
ENSDARG00000076873	202.412	2.44891	0.413016	5.92933	3.04172e-09	7.11169e-08	unm_hu7912	un-named hu7912 [Source:ZFIN;Acc:ZDB-GENE-120727-20]
ENSDARG00000074481	354.862	2.44837	0.543223	4.50712	6.57138e-06	7.05943e-05	ulk1b	unc-51 like autophagy activating kinase 1 [Source:ZFIN;Acc:ZDB-GENE-071203-2]
ENSDARG00000062854	243.967	2.44405	0.498855	4.89933	9.61655e-07	1.29485e-05
ENSDARG00000098683	604.456	2.4437	0.530367	4.60757	4.07393e-06	4.64346e-05	zmiz2	zinc finger, MIZ-type containing 2 [Source:ZFIN;Acc:ZDB-GENE-090313-285]
ENSDARG00000026325	25.6002	2.439	0.843835	2.89037	0.00384786	0.0153002	mmp11a	matrix metallopeptidase 11a [Source:ZFIN;Acc:ZDB-GENE-070817-3]
ENSDARG00000090170	546.592	2.43819	0.380923	6.40075	1.54618e-10	4.66225e-09	rab11fip4a	RAB11 family interacting protein 4 (class II) a [Source:ZFIN;Acc:ZDB-GENE-040718-266]
ENSDARG00000071709	80.5349	2.43782	0.545105	4.4722	7.74197e-06	8.12925e-05	ppp1r9bb	protein phosphatase 1, regulatory subunit 9Bb [Source:ZFIN;Acc:ZDB-GENE-121214-117]
ENSDARG00000075624	46.5925	2.43682	0.605901	4.02181	5.77532e-05	0.000457291	bend5	BEN domain containing 5 [Source:ZFIN;Acc:ZDB-GENE-081104-460]
ENSDARG00000044034	21.824	2.43555	0.759771	3.20564	0.00134764	0.00648304	tmem86a	transmembrane protein 86A [Source:ZFIN;Acc:ZDB-GENE-050320-81]
ENSDARG00000038969	45.0697	2.43322	0.502214	4.84499	1.26621e-06	1.65508e-05	zgc:113142	zgc:113142 [Source:ZFIN;Acc:ZDB-GENE-050220-2]
ENSDARG00000040621	78.0715	2.43278	0.615694	3.95129	7.77321e-05	0.000588698	lrrc32	leucine rich repeat containing 32 [Source:ZFIN;Acc:ZDB-GENE-090630-1]
ENSDARG00000028857	17.2684	2.4305	0.844813	2.87696	0.00401522	0.015855	SGSM1	small G protein signaling modulator 1 [Source:HGNC Symbol;Acc:HGNC:29410]
ENSDARG00000062929	3120.38	2.42983	0.256167	9.48532	2.41644e-21	2.36417e-19	fam83gb	family with sequence similarity 83 member Gb [Source:ZFIN;Acc:ZDB-GENE-041008-52]
ENSDARG00000087293	28.0764	2.42867	0.647794	3.74915	0.000177438	0.00118862	si:dkey-84h14.1	si:dkey-84h14.1 [Source:ZFIN;Acc:ZDB-GENE-110913-51]
ENSDARG00000078954	903.443	2.42855	0.365814	6.63875	3.16365e-11	1.06684e-09	rxrba	retinoid x receptor, beta a [Source:ZFIN;Acc:ZDB-GENE-980526-436]
ENSDARG00000076639	8.75961	2.42768	0.985487	2.46343	0.0137613	0.0429436	esamb	endothelial cell adhesion molecule b [Source:ZFIN;Acc:ZDB-GENE-090916-1]
ENSDARG00000031095	82.938	2.42532	0.64728	3.74694	0.000179002	0.00119699	veph1	ventricular zone expressed PH domain-containing 1 [Source:ZFIN;Acc:ZDB-GENE-041014-375]
ENSDARG00000062812	86.9599	2.42501	0.64588	3.75458	0.000173631	0.00116827	glsa	glutaminase a [Source:ZFIN;Acc:ZDB-GENE-050204-3]
ENSDARG00000078817	10.5329	2.42283	0.950188	2.54985	0.0107771	0.0352322	ARK2C	arkadia (RNF111) C-terminal like ring finger ubiquitin ligase 2C [Source:HGNC Symbol;Acc:HGNC:31696]
ENSDARG00000088145	27.9864	2.4225	0.774395	3.12825	0.0017585	0.00806251
ENSDARG00000056250	50.3786	2.4224	0.430824	5.62272	1.87975e-08	3.82596e-07	add3b	adducin 3 (gamma) b [Source:ZFIN;Acc:ZDB-GENE-080718-6]
ENSDARG00000077174	393.61	2.42099	0.432818	5.59356	2.22465e-08	4.45242e-07	qsox2	quiescin Q6 sulfhydryl oxidase 2 [Source:ZFIN;Acc:ZDB-GENE-110203-4]
ENSDARG00000073947	13.7919	2.42034	0.735216	3.29201	0.00099473	0.00501408
ENSDARG00000074905	23.8645	2.41963	0.738584	3.27604	0.00105273	0.00526386	camk1da	calcium/calmodulin-dependent protein kinase 1Da [Source:ZFIN;Acc:ZDB-GENE-080402-7]
ENSDARG00000017665	328.298	2.41833	0.383214	6.31064	2.77881e-10	8.05926e-09	snrkb	SNF related kinase b [Source:ZFIN;Acc:ZDB-GENE-040426-1724]
ENSDARG00000091130	25.1306	2.41585	0.917524	2.63301	0.00846317	0.029099	KCNQ2	potassium voltage-gated channel subfamily Q member 2 [Source:HGNC Symbol;Acc:HGNC:6296]
ENSDARG00000017162	87.84	2.41577	0.580741	4.15981	3.18516e-05	0.000274825	KIF3C	kinesin family member 3C [Source:HGNC Symbol;Acc:HGNC:6321]
ENSDARG00000015164	2861.87	2.4157	0.370557	6.5191	7.07299e-11	2.24562e-09	mknk2b	MAPK interacting serine/threonine kinase 2b [Source:ZFIN;Acc:ZDB-GENE-030829-2]
ENSDARG00000004227	243.626	2.41536	0.461999	5.22806	1.71297e-07	2.80524e-06	pde3a	phosphodiesterase 3A, cGMP-inhibited [Source:ZFIN;Acc:ZDB-GENE-041210-23]
ENSDARG00000079805	22.4302	2.41484	0.865881	2.78888	0.00528904	0.0198402	tagln3a	transgelin 3a [Source:ZFIN;Acc:ZDB-GENE-060531-53]
ENSDARG00000012367	38.5815	2.41481	0.678347	3.55985	0.000371072	0.00219885	trim46a	tripartite motif containing 46a [Source:ZFIN;Acc:ZDB-GENE-110825-1]
ENSDARG00000052658	199.626	2.41227	0.546565	4.41351	1.01709e-05	0.000101915	pptc7b	protein phosphatase targeting COQ7 b [Source:ZFIN;Acc:ZDB-GENE-081105-111]
ENSDARG00000078979	47.7307	2.41098	0.668548	3.6063	0.000310593	0.00189211	arhgef40	Rho guanine nucleotide exchange factor (GEF) 40 [Source:ZFIN;Acc:ZDB-GENE-110623-2]
ENSDARG00000039385	41.7094	2.41092	0.534416	4.51131	6.4429e-06	6.93121e-05	DLG4	discs large MAGUK scaffold protein 4 [Source:HGNC Symbol;Acc:HGNC:2903]
ENSDARG00000057527	21.7501	2.41069	0.923657	2.60994	0.00905569	0.0307056
ENSDARG00000028389	12.4064	2.41045	0.949581	2.53844	0.0111349	0.036153
ENSDARG00000000161	85.9389	2.40904	0.467334	5.15485	2.53831e-07	3.99332e-06	itsn2a	intersectin 2a [Source:ZFIN;Acc:ZDB-GENE-041014-84]
ENSDARG00000101885	37.8184	2.40611	0.680605	3.53525	0.000407382	0.00238303
ENSDARG00000004539	4111.32	2.40567	0.30856	7.79644	6.368e-15	3.57549e-13	ptgs2a	prostaglandin-endoperoxide synthase 2a [Source:ZFIN;Acc:ZDB-GENE-020530-2]
ENSDARG00000075282	1498.81	2.4056	0.399541	6.02092	1.73428e-09	4.31131e-08	irs2b	insulin receptor substrate 2b [Source:ZFIN;Acc:ZDB-GENE-081104-462]
ENSDARG00000061635	257.423	2.40528	0.480085	5.01011	5.44003e-07	7.81417e-06	MYO5A	myosin VA [Source:HGNC Symbol;Acc:HGNC:7602]
ENSDARG00000104613	956.433	2.40405	0.240777	9.98454	1.78133e-23	2.104e-21
ENSDARG00000006526	5600.74	2.40393	0.228973	10.4988	8.75181e-26	1.17357e-23	fn1b	fibronectin 1b [Source:ZFIN;Acc:ZDB-GENE-030131-6545]
ENSDARG00000094230	17.16	2.4035	0.700821	3.42955	0.000604579	0.00332577	si:dkey-211g8.4	si:dkey-211g8.4 [Source:ZFIN;Acc:ZDB-GENE-060503-624]
ENSDARG00000100349	764.32	2.403	0.447854	5.3656	8.06825e-08	1.41589e-06	prkacaa	protein kinase, cAMP-dependent, catalytic, alpha, genome duplicate a [Source:ZFIN;Acc:ZDB-GENE-050114-6]
ENSDARG00000061233	1369.96	2.40282	0.239189	10.0457	9.59985e-24	1.16403e-21	abcc5	ATP-binding cassette, sub-family C (CFTR/MRP), member 5 [Source:ZFIN;Acc:ZDB-GENE-050517-17]
ENSDARG00000098142	124.852	2.40114	0.482491	4.97654	6.47295e-07	9.14801e-06
ENSDARG00000079756	336.108	2.40081	0.434488	5.5256	3.28356e-08	6.34339e-07	peak1	pseudopodium-enriched atypical kinase 1 [Source:ZFIN;Acc:ZDB-GENE-100422-1]
ENSDARG00000016200	5716.49	2.40048	0.292311	8.21207	2.17413e-16	1.40799e-14	trib3	tribbles pseudokinase 3 [Source:ZFIN;Acc:ZDB-GENE-040426-2609]
ENSDARG00000086856	88.1354	2.40002	0.502833	4.773	1.815e-06	2.27333e-05	stk35	serine/threonine kinase 35 [Source:ZFIN;Acc:ZDB-GENE-061103-553]
ENSDARG00000055124	7964.05	2.39663	0.314343	7.62425	2.4545e-14	1.29821e-12	ccnl1a	cyclin L1a [Source:ZFIN;Acc:ZDB-GENE-050419-206]
ENSDARG00000090988	475.24	2.39539	0.387801	6.17685	6.53951e-10	1.78533e-08
ENSDARG00000103505	243.86	2.39343	0.388807	6.15583	7.46864e-10	2.01485e-08	fbxl3a	F-box and leucine-rich repeat protein 3a [Source:ZFIN;Acc:ZDB-GENE-030912-5]
ENSDARG00000077782	22.2321	2.39339	0.725922	3.29703	0.000977124	0.00493892	acer2	alkaline ceramidase 2 [Source:ZFIN;Acc:ZDB-GENE-121026-1]
ENSDARG00000056181	1445.23	2.39312	0.485329	4.93093	8.18381e-07	1.12384e-05	ncam1a	neural cell adhesion molecule 1a [Source:ZFIN;Acc:ZDB-GENE-990415-31]
ENSDARG00000005915	403.535	2.39301	0.524959	4.55846	5.15305e-06	5.68031e-05	tcf3a	transcription factor 3a [Source:ZFIN;Acc:ZDB-GENE-990415-51]
ENSDARG00000092765	66.0241	2.3927	0.432228	5.53574	3.09919e-08	6.03324e-07
ENSDARG00000096703	35.3486	2.39212	0.676223	3.53748	0.00040397	0.00236672	si:dkey-1h6.8	si:dkey-1h6.8 [Source:ZFIN;Acc:ZDB-GENE-130603-8]
ENSDARG00000002231	33.1627	2.39148	0.770455	3.10398	0.00190937	0.00862071	plpp2a	phospholipid phosphatase 2a [Source:ZFIN;Acc:ZDB-GENE-140703-2]
ENSDARG00000052789	1071.32	2.39094	0.317186	7.53797	4.77353e-14	2.42896e-12	azin1a	antizyme inhibitor 1a [Source:ZFIN;Acc:ZDB-GENE-050417-20]
ENSDARG00000094693	18.7492	2.38986	0.668569	3.57459	0.000350783	0.00209935	si:dkey-220k22.3	si:dkey-220k22.3 [Source:ZFIN;Acc:ZDB-GENE-060526-257]
ENSDARG00000097026	8.28733	2.3888	0.953132	2.50626	0.0122014	0.0389262
ENSDARG00000076221	1020.41	2.38868	0.328437	7.27287	3.51931e-13	1.5855e-11	fthl28	ferritin, heavy polypeptide-like 28 [Source:ZFIN;Acc:ZDB-GENE-030131-7540]
ENSDARG00000101425	16.5389	2.38743	0.83239	2.86817	0.0041286	0.0162324
ENSDARG00000062401	615.608	2.3862	0.571067	4.17849	2.93454e-05	0.000256699	znf319b	zinc finger protein 319b [Source:ZFIN;Acc:ZDB-GENE-090406-2]
ENSDARG00000056764	151.671	2.38558	0.521439	4.57499	4.76242e-06	5.32699e-05	hydin	HYDIN axonemal central pair apparatus protein [Source:ZFIN;Acc:ZDB-GENE-050419-219]
ENSDARG00000101868	19.4107	2.38432	0.787718	3.02687	0.00247097	0.0106441	DENND1B	DENN domain containing 1B [Source:HGNC Symbol;Acc:HGNC:28404]
ENSDARG00000080020	710.989	2.38427	0.223798	10.6536	1.67681e-26	2.40406e-24	il13ra1	interleukin 13 receptor, alpha 1 [Source:ZFIN;Acc:ZDB-GENE-060503-103]
ENSDARG00000102551	74.3194	2.38362	0.48195	4.94578	7.58385e-07	1.05088e-05	jazf1a	JAZF zinc finger 1a [Source:ZFIN;Acc:ZDB-GENE-060503-492]
ENSDARG00000104082	458.729	2.38173	0.446476	5.3345	9.58069e-08	1.66846e-06	trps1	trichorhinophalangeal syndrome I [Source:ZFIN;Acc:ZDB-GENE-030131-8404]
ENSDARG00000063544	14.9728	2.38055	0.703517	3.38379	0.000714926	0.00382031	pip4k2ab	phosphatidylinositol-5-phosphate 4-kinase, type II, alpha b [Source:ZFIN;Acc:ZDB-GENE-070912-272]
ENSDARG00000060340	30.388	2.38012	0.659815	3.60726	0.000309445	0.00188815
ENSDARG00000044550	200.932	2.38001	0.39338	6.05017	1.44694e-09	3.6731e-08	hif1al2	hypoxia inducible factor 1 subunit alpha, like 2 [Source:ZFIN;Acc:ZDB-GENE-050211-2]
ENSDARG00000113111	50.8906	2.37898	0.885225	2.68743	0.00720047	0.0255278	DGKD	diacylglycerol kinase delta [Source:HGNC Symbol;Acc:HGNC:2851]
ENSDARG00000075952	670.244	2.37837	0.273334	8.70133	3.28008e-18	2.50076e-16	mbd2	methyl-CpG binding domain protein 2 [Source:ZFIN;Acc:ZDB-GENE-030131-9049]
ENSDARG00000005126	125.957	2.37822	0.531879	4.47136	7.77247e-06	8.15376e-05	large1	LARGE xylosyl- and glucuronyltransferase 1 [Source:ZFIN;Acc:ZDB-GENE-061204-1]
ENSDARG00000075580	68.8679	2.37552	0.59416	3.99811	6.38499e-05	0.000499493	LRCH2	leucine rich repeats and calponin homology domain containing 2 [Source:HGNC Symbol;Acc:HGNC:29292]
ENSDARG00000036156	38.3397	2.37418	0.743014	3.19534	0.00139666	0.00667191	fnbp1a	formin binding protein 1a [Source:ZFIN;Acc:ZDB-GENE-081105-105]
ENSDARG00000021895	41.1321	2.37392	0.656867	3.614	0.000301509	0.00184819	disc1	DISC1 scaffold protein [Source:ZFIN;Acc:ZDB-GENE-090122-1]
ENSDARG00000014302	50.0026	2.37338	0.444374	5.34096	9.24575e-08	1.61507e-06	brinp2	bone morphogenetic protein/retinoic acid inducible neural-specific 2 [Source:ZFIN;Acc:ZDB-GENE-070912-621]
ENSDARG00000016490	283.341	2.37182	0.571974	4.14673	3.37255e-05	0.0002887	rab11fip3	RAB11 family interacting protein 3 (class II) [Source:ZFIN;Acc:ZDB-GENE-040724-138]
ENSDARG00000062030	72.9861	2.37181	0.398232	5.95584	2.5874e-09	6.16971e-08	gpr17	G protein-coupled receptor 17 [Source:ZFIN;Acc:ZDB-GENE-100922-133]
ENSDARG00000076434	164.009	2.37065	0.469651	5.04768	4.47212e-07	6.58144e-06	arhgap22b	si:dkey-191m6.4 [Source:ZFIN;Acc:ZDB-GENE-121214-182]
ENSDARG00000062463	296.328	2.36883	0.635595	3.72695	0.000193812	0.00127729	ZC3H12B	zinc finger CCCH-type containing 12B [Source:HGNC Symbol;Acc:HGNC:17407]
ENSDARG00000095614	12.3806	2.36778	0.954228	2.48136	0.0130883	0.0411815	cacna1eb	calcium channel, voltage-dependent, R type, alpha 1E subunit b [Source:ZFIN;Acc:ZDB-GENE-070705-133]
ENSDARG00000095649	9.11281	2.36775	0.950861	2.49011	0.0127703	0.0403537
ENSDARG00000074441	227.324	2.36711	0.459314	5.15358	2.55559e-07	4.01497e-06	gp1bb	glycoprotein Ib platelet subunit beta [Source:ZFIN;Acc:ZDB-GENE-081104-406]
ENSDARG00000102566	147.433	2.36665	0.385151	6.14472	8.0103e-10	2.15334e-08	EEIG1	estrogen-induced osteoclastogenesis regulator 1 [Source:HGNC Symbol;Acc:HGNC:31419]
ENSDARG00000059409	28.1459	2.36644	0.724715	3.26533	0.00109335	0.00543598	abcd2	ATP-binding cassette, sub-family D (ALD), member 2 [Source:ZFIN;Acc:ZDB-GENE-050517-28]
ENSDARG00000077261	19.7393	2.36638	0.779946	3.03403	0.00241308	0.0104599	lmod1b	leiomodin 1b (smooth muscle) [Source:ZFIN;Acc:ZDB-GENE-141215-22]
ENSDARG00000056659	134.64	2.36618	0.487038	4.85832	1.18389e-06	1.5573e-05	ttbk1b	tau tubulin kinase 1b [Source:ZFIN;Acc:ZDB-GENE-100609-5]
ENSDARG00000101755	194.674	2.36617	0.517259	4.57444	4.77494e-06	5.33576e-05	prkar1ab	protein kinase, cAMP-dependent, regulatory, type I, alpha (tissue specific extinguisher 1) b [Source:ZFIN;Acc:ZDB-GENE-050417-238]
ENSDARG00000087446	30.8857	2.36575	0.557182	4.24592	2.17703e-05	0.000197798	mmd2a	monocyte to macrophage differentiation-associated 2a [Source:ZFIN;Acc:ZDB-GENE-081104-52]
ENSDARG00000079251	28.22	2.3652	0.686095	3.44734	0.000566143	0.00314776	nlgn2b	neuroligin 2b [Source:ZFIN;Acc:ZDB-GENE-090918-3]
ENSDARG00000070903	424.343	2.36429	0.303001	7.80292	6.04929e-15	3.40493e-13	met	MET proto-oncogene, receptor tyrosine kinase [Source:ZFIN;Acc:ZDB-GENE-041014-1]
ENSDARG00000030326	1501.67	2.36206	0.206259	11.4519	2.29928e-30	4.19316e-28	efna1a	ephrin-A1a [Source:ZFIN;Acc:ZDB-GENE-040426-1135]
ENSDARG00000090421	117.179	2.36188	0.535115	4.41378	1.01581e-05	0.000101876	SH2B2	SH2B adaptor protein 2 [Source:HGNC Symbol;Acc:HGNC:17381]
ENSDARG00000075571	259.765	2.35981	0.550404	4.28742	1.80759e-05	0.000168876	bicd2	bicaudal D homolog 2 (Drosophila) [Source:ZFIN;Acc:ZDB-GENE-120717-1]
ENSDARG00000045708	80.1985	2.35859	0.394227	5.98283	2.19298e-09	5.30692e-08	adm2a	adrenomedullin 2a [Source:ZFIN;Acc:ZDB-GENE-041210-100]
ENSDARG00000102200	50.6672	2.35668	0.575408	4.09566	4.20964e-05	0.00034845	man2a1	mannosidase, alpha, class 2A, member 1 [Source:ZFIN;Acc:ZDB-GENE-060526-31]
ENSDARG00000103766	766.651	2.35602	0.333098	7.07306	1.51559e-12	6.28169e-11
ENSDARG00000092073	24.8474	2.35495	0.682307	3.45146	0.000557567	0.00310625
ENSDARG00000012449	55.4022	2.3548	0.457178	5.15074	2.59465e-07	4.06793e-06	ccdc120a	coiled-coil domain containing 120a [Source:ZFIN;Acc:ZDB-GENE-081104-59]
ENSDARG00000086483	22.5954	2.35437	0.640127	3.67797	0.000235096	0.0015033
ENSDARG00000100959	16.109	2.35352	0.773816	3.04144	0.00235448	0.0102547
ENSDARG00000060537	1111.69	2.35298	0.446979	5.26418	1.40815e-07	2.35339e-06	atad2b	ATPase family AAA domain containing 2B [Source:ZFIN;Acc:ZDB-GENE-110411-210]
ENSDARG00000003544	103.772	2.35202	0.568818	4.13492	3.55085e-05	0.000301584	adarb1b	adenosine deaminase RNA specific B1b [Source:ZFIN;Acc:ZDB-GENE-030219-15]
ENSDARG00000018399	420.404	2.3515	0.281588	8.35083	6.77827e-17	4.58508e-15	rps6kb1a	ribosomal protein S6 kinase b, polypeptide 1a [Source:ZFIN;Acc:ZDB-GENE-091113-52]
ENSDARG00000062744	109.516	2.35127	0.588221	3.99726	6.40797e-05	0.000500947	scn1lab	sodium channel, voltage-gated, type I like, alpha b [Source:ZFIN;Acc:ZDB-GENE-060906-1]
ENSDARG00000026395	2599.34	2.34895	0.404145	5.81215	6.16765e-09	1.37437e-07	rfx4	regulatory factor X, 4 [Source:ZFIN;Acc:ZDB-GENE-040909-2]
ENSDARG00000003293	971.348	2.34733	0.473182	4.96073	7.02279e-07	9.83363e-06	sox9a	SRY-box transcription factor 9a [Source:ZFIN;Acc:ZDB-GENE-001103-1]
ENSDARG00000098700	108.279	2.34657	0.631207	3.71758	0.000201137	0.00131756	il1b	interleukin 1, beta [Source:ZFIN;Acc:ZDB-GENE-040702-2]
ENSDARG00000079620	15.7781	2.34614	0.77114	3.04243	0.00234676	0.0102316	AMIGO1	adhesion molecule with Ig like domain 1 [Source:HGNC Symbol;Acc:HGNC:20824]
ENSDARG00000001807	563.107	2.33973	0.32	7.31168	2.63827e-13	1.20044e-11	tnfrsf21	tumor necrosis factor receptor superfamily, member 21 [Source:ZFIN;Acc:ZDB-GENE-030131-5971]
ENSDARG00000103823	54.6258	2.33973	0.834836	2.80262	0.00506886	0.0191911
ENSDARG00000012137	381.427	2.33901	0.544543	4.29536	1.7441e-05	0.000163548	cyp46a1.1	cytochrome P450, family 46, subfamily A, polypeptide 1, tandem duplicate 1 [Source:ZFIN;Acc:ZDB-GENE-050522-464]
ENSDARG00000007172	1402.22	2.33841	0.46399	5.03979	4.66037e-07	6.83641e-06	plxna3	plexin A3 [Source:ZFIN;Acc:ZDB-GENE-070613-1]
ENSDARG00000095937	43.477	2.33689	0.456873	5.11497	3.13786e-07	4.80071e-06	tmem265	transmembrane protein 265 [Source:ZFIN;Acc:ZDB-GENE-091204-93]
ENSDARG00000013020	14.7163	2.33516	0.969789	2.40791	0.0160443	0.0483917	dtnbb	dystrobrevin, beta b [Source:ZFIN;Acc:ZDB-GENE-070117-3]
ENSDARG00000062720	121.636	2.33363	0.579205	4.02901	5.60116e-05	0.000446264	pcdh1a	protocadherin 1a [Source:ZFIN;Acc:ZDB-GENE-091116-32]
ENSDARG00000104442	246.762	2.33191	0.386325	6.03613	1.57853e-09	3.96301e-08	aatkb	apoptosis-associated tyrosine kinase b [Source:ZFIN;Acc:ZDB-GENE-100812-6]
ENSDARG00000059773	63.2322	2.3317	0.737874	3.16003	0.00157753	0.00735197	SRCIN1	SRC kinase signaling inhibitor 1 [Source:HGNC Symbol;Acc:HGNC:29506]
ENSDARG00000029761	864.307	2.33046	0.290714	8.01635	1.08933e-15	6.65744e-14	pals2b	protein associated with LIN7 2, MAGUK p55 family member b [Source:ZFIN;Acc:ZDB-GENE-040426-775]
ENSDARG00000042934	7220.06	2.32942	0.348815	6.6781	2.42063e-11	8.34807e-10	ccn2a	cellular communication network factor 2a [Source:ZFIN;Acc:ZDB-GENE-030131-102]
ENSDARG00000102125	54.18	2.32899	0.656529	3.54742	0.000389019	0.00228794	IQSEC2	IQ motif and Sec7 domain ArfGEF 2 [Source:HGNC Symbol;Acc:HGNC:29059]
ENSDARG00000076560	296.98	2.32722	0.421329	5.52352	3.32283e-08	6.40298e-07	apbb1	amyloid beta (A4) precursor protein-binding, family B, member 1 (Fe65) [Source:ZFIN;Acc:ZDB-GENE-091118-127]
ENSDARG00000074723	35.8001	2.32582	0.713347	3.26043	0.00111242	0.00551294	myo10l1	myosin X, like 1 [Source:ZFIN;Acc:ZDB-GENE-080425-1]
ENSDARG00000053122	105.503	2.3255	0.586951	3.962	7.4323e-05	0.000567024	clvs2	clavesin 2 [Source:ZFIN;Acc:ZDB-GENE-041014-313]
ENSDARG00000078058	859.581	2.32444	0.440764	5.27366	1.33731e-07	2.2515e-06	dip2a	disco-interacting protein 2 homolog A [Source:ZFIN;Acc:ZDB-GENE-091204-2]
ENSDARG00000099096	21.3929	2.32435	0.70001	3.32045	0.00089871	0.00461731	gabrb4	gamma-aminobutyric acid type A receptor subunit beta4 [Source:ZFIN;Acc:ZDB-GENE-070424-211]
ENSDARG00000043661	55.9373	2.32298	0.594867	3.90504	9.42083e-05	0.000693884	cadpsa	Ca2+-dependent activator protein for secretion a [Source:ZFIN;Acc:ZDB-GENE-030616-525]
ENSDARG00000102475	27.5681	2.32246	0.581297	3.99531	6.46087e-05	0.000504391
ENSDARG00000105071	207.183	2.32243	0.464267	5.00236	5.66328e-07	8.10422e-06	nos1apa	nitric oxide synthase 1 (neuronal) adaptor protein a [Source:ZFIN;Acc:ZDB-GENE-081024-1]
ENSDARG00000087994	21.4448	2.32129	0.941158	2.46641	0.0136474	0.0426844
ENSDARG00000090834	115.131	2.32113	0.487167	4.76456	1.89266e-06	2.35637e-05	epor	erythropoietin receptor [Source:ZFIN;Acc:ZDB-GENE-071116-1]
ENSDARG00000004328	434.76	2.32017	0.50908	4.55758	5.17475e-06	5.69873e-05	lin28aa	lin-28 homolog Aa [Source:ZFIN;Acc:ZDB-GENE-110914-157]
ENSDARG00000053453	199.969	2.31991	0.562467	4.12453	3.71495e-05	0.000313188	mpp2a	MAGUK p55 scaffold protein 2a [Source:ZFIN;Acc:ZDB-GENE-071004-82]
ENSDARG00000029381	64.6235	2.31937	0.434805	5.33427	9.59305e-08	1.66934e-06	aldh3a2b	aldehyde dehydrogenase 3 family, member A2b [Source:ZFIN;Acc:ZDB-GENE-040912-103]
ENSDARG00000102610	50.0376	2.3175	0.671969	3.44881	0.000563056	0.00313288	R3HDM2	R3H domain containing 2 [Source:HGNC Symbol;Acc:HGNC:29167]
ENSDARG00000113183	20.6211	2.3172	0.771197	3.00468	0.00265864	0.0112861
ENSDARG00000103817	16.831	2.31673	0.814537	2.84423	0.00445183	0.0172592
ENSDARG00000044091	87.9429	2.31545	0.44271	5.23019	1.6934e-07	2.77718e-06	pitpnab	phosphatidylinositol transfer protein, alpha b [Source:ZFIN;Acc:ZDB-GENE-110408-51]
ENSDARG00000061231	372.842	2.31469	0.410677	5.63627	1.73776e-08	3.57205e-07	tinagl1	tubulointerstitial nephritis antigen-like 1 [Source:ZFIN;Acc:ZDB-GENE-060503-240]
ENSDARG00000087180	47.5144	2.31406	0.504476	4.58706	4.49522e-06	5.05043e-05	ubxn2a	UBX domain protein 2A [Source:ZFIN;Acc:ZDB-GENE-110411-202]
ENSDARG00000001769	1182.07	2.31376	0.508809	4.5474	5.43114e-06	5.9352e-05	ptpra	protein tyrosine phosphatase receptor type A [Source:ZFIN;Acc:ZDB-GENE-020107-1]
ENSDARG00000090656	160.383	2.31363	0.497186	4.65345	3.26429e-06	3.81213e-05	tomm20a	translocase of outer mitochondrial membrane 20 [Source:ZFIN;Acc:ZDB-GENE-040426-1976]
ENSDARG00000076773	70.338	2.31348	0.372145	6.21661	5.07997e-10	1.41051e-08	lrrc58a	leucine rich repeat containing 58a [Source:ZFIN;Acc:ZDB-GENE-090312-76]
ENSDARG00000077762	41.7819	2.30981	0.852571	2.70923	0.00674405	0.024222	slc2a4rg	SLC2A4 regulator [Source:ZFIN;Acc:ZDB-GENE-090313-332]
ENSDARG00000099969	389.264	2.30958	0.390366	5.91645	3.28966e-09	7.65214e-08	zgc:152863	zgc:152863 [Source:ZFIN;Acc:ZDB-GENE-061103-463]
ENSDARG00000103380	18.008	2.3083	0.725885	3.17998	0.00147284	0.00696574
ENSDARG00000101049	21.634	2.30791	0.686865	3.36006	0.000779249	0.00410533
ENSDARG00000008075	13.6401	2.30726	0.770041	2.99628	0.00273296	0.011535	illr4	immune-related, lectin-like receptor 4 [Source:ZFIN;Acc:ZDB-GENE-050311-5]
ENSDARG00000056877	197.722	2.30682	0.582261	3.96184	7.43753e-05	0.000567233	vamp2	vesicle-associated membrane protein 2 [Source:ZFIN;Acc:ZDB-GENE-030131-8225]
ENSDARG00000043317	159.347	2.30331	0.428196	5.37909	7.48632e-08	1.31986e-06	kita	KIT proto-oncogene, receptor tyrosine kinase a [Source:ZFIN;Acc:ZDB-GENE-980526-464]
ENSDARG00000062023	732.4	2.30287	0.358016	6.4323	1.2569e-10	3.83563e-09	FNDC3B	fibronectin type III domain containing 3B [Source:HGNC Symbol;Acc:HGNC:24670]
ENSDARG00000026028	51.7129	2.30207	0.537167	4.28559	1.82258e-05	0.000170068	ankrd44	ankyrin repeat domain 44 [Source:ZFIN;Acc:ZDB-GENE-070912-605]
ENSDARG00000095325	37.2566	2.30037	0.47996	4.79283	1.64443e-06	2.08027e-05
ENSDARG00000069995	158.023	2.29656	0.417254	5.50398	3.71304e-08	7.06531e-07	dpy19l1l	dpy-19-like 1, like (H. sapiens) [Source:ZFIN;Acc:ZDB-GENE-030521-11]
ENSDARG00000011373	191.259	2.29581	0.360692	6.36502	1.95267e-10	5.78845e-09	mknk2a	MAPK interacting serine/threonine kinase 2a [Source:ZFIN;Acc:ZDB-GENE-030131-6099]
ENSDARG00000104716	499.357	2.29414	0.381427	6.01461	1.80319e-09	4.46315e-08	igsf3l	immunoglobulin superfamily, member 3-like [Source:ZFIN;Acc:ZDB-GENE-040718-438]
ENSDARG00000096867	213.77	2.29412	0.431575	5.3157	1.06251e-07	1.82799e-06
ENSDARG00000110032	62.6922	2.29191	0.599263	3.82455	0.00013101	0.000921194	SAMD5	sterile alpha motif domain containing 5 [Source:HGNC Symbol;Acc:HGNC:21180]
ENSDARG00000034076	54.5268	2.29167	0.636124	3.60255	0.000315107	0.00191551	lrp11	low density lipoprotein receptor-related protein 11 [Source:ZFIN;Acc:ZDB-GENE-030131-7847]
ENSDARG00000098226	44.0469	2.2911	0.655637	3.49446	0.000475019	0.00270105	smpd3	sphingomyelin phosphodiesterase 3 [Source:ZFIN;Acc:ZDB-GENE-081104-280]
ENSDARG00000090642	45.6849	2.29031	0.726954	3.15055	0.00162961	0.00754745	ccdc92ba	coiled-coil domain containing 92Ba [Source:ZFIN;Acc:ZDB-GENE-131121-541]
ENSDARG00000008209	39.2859	2.28931	0.760077	3.01195	0.00259578	0.0110755	myt1la	myelin transcription factor 1-like, a [Source:ZFIN;Acc:ZDB-GENE-041001-172]
ENSDARG00000062208	30.4109	2.28868	0.799218	2.86365	0.00418786	0.0164342	prrt1	proline-rich transmembrane protein 1 [Source:ZFIN;Acc:ZDB-GENE-060503-686]
ENSDARG00000059682	17.6405	2.28844	0.680574	3.36251	0.000772364	0.00407659	slc43a3a	solute carrier family 43 member 3a [Source:ZFIN;Acc:ZDB-GENE-110208-8]
ENSDARG00000078136	96.6812	2.28753	0.500141	4.57378	4.79014e-06	5.34751e-05	wdr47a	WD repeat domain 47a [Source:ZFIN;Acc:ZDB-GENE-070216-3]
ENSDARG00000004018	210.281	2.2867	0.396472	5.76761	8.04035e-09	1.74893e-07	chst13	carbohydrate (chondroitin 4) sulfotransferase 13 [Source:ZFIN;Acc:ZDB-GENE-090312-162]
ENSDARG00000038990	151.685	2.28575	0.519376	4.40096	1.07772e-05	0.000106862	wnt3	wingless-type MMTV integration site family, member 3 [Source:ZFIN;Acc:ZDB-GENE-081003-1]
ENSDARG00000010934	15.1504	2.28486	0.816739	2.79754	0.00514938	0.0194443	SYT14	synaptotagmin 14 [Source:HGNC Symbol;Acc:HGNC:23143]
ENSDARG00000038713	26.6618	2.28433	0.749611	3.04736	0.00230863	0.0101032
ENSDARG00000062325	38.2266	2.28375	0.824117	2.77115	0.00558579	0.020779	shank2b	SH3 and multiple ankyrin repeat domains 2b [Source:ZFIN;Acc:ZDB-GENE-061207-58]
ENSDARG00000054858	1235.06	2.28326	0.250206	9.1255	7.14038e-20	6.09633e-18	tp53bp2b	tumor protein p53 binding protein, 2b [Source:ZFIN;Acc:ZDB-GENE-050208-453]
ENSDARG00000009281	50.388	2.28228	0.616464	3.70222	0.000213725	0.00138924	dnm1b	dynamin 1b [Source:ZFIN;Acc:ZDB-GENE-100920-3]
ENSDARG00000100872	378.866	2.28099	0.269576	8.46141	2.64165e-17	1.84721e-15
ENSDARG00000076027	301.603	2.27713	0.385191	5.91168	3.38629e-09	7.86088e-08	kif5c	kinesin family member 5C [Source:ZFIN;Acc:ZDB-GENE-081105-14]
ENSDARG00000075505	17.2727	2.27654	0.797047	2.85622	0.0042872	0.0167462	ptgfrnb	prostaglandin F2 receptor inhibitor b [Source:ZFIN;Acc:ZDB-GENE-121214-287]
ENSDARG00000087176	10.9301	2.27477	0.878784	2.58855	0.00963823	0.0322633	rskra	ribosomal protein S6 kinase related a [Source:ZFIN;Acc:ZDB-GENE-130103-8]
ENSDARG00000056554	149.944	2.27315	0.394759	5.75832	8.49539e-09	1.84088e-07	rap1gapa	RAP1 GTPase activating protein a [Source:ZFIN;Acc:ZDB-GENE-080402-9]
ENSDARG00000063509	209.718	2.27213	0.474052	4.79299	1.64317e-06	2.07982e-05	lrrc58b	leucine rich repeat containing 58b [Source:ZFIN;Acc:ZDB-GENE-050309-29]
ENSDARG00000020191	35.3631	2.27155	0.620842	3.65882	0.000253383	0.00159915	ppef1	protein phosphatase, EF-hand calcium binding domain 1 [Source:ZFIN;Acc:ZDB-GENE-080303-27]
ENSDARG00000062445	271.628	2.27145	0.290369	7.82264	5.17281e-15	2.94063e-13	pias1b	protein inhibitor of activated STAT, 1b [Source:ZFIN;Acc:ZDB-GENE-050419-202]
ENSDARG00000017525	439.92	2.27101	0.367586	6.17819	6.48424e-10	1.77236e-08	ccnt1	cyclin T1 [Source:ZFIN;Acc:ZDB-GENE-030131-6397]
ENSDARG00000079148	718.838	2.27098	0.468341	4.84899	1.24093e-06	1.62483e-05	nckap5l	NCK-associated protein 5-like [Source:ZFIN;Acc:ZDB-GENE-090313-304]
ENSDARG00000078302	26.0437	2.27009	0.718243	3.16062	0.00157434	0.00733918	brinp1	bone morphogenetic protein/retinoic acid inducible neural-specific 1 [Source:ZFIN;Acc:ZDB-GENE-130530-847]
ENSDARG00000100128	324.767	2.26974	0.520478	4.36087	1.29545e-05	0.000125664
ENSDARG00000055897	1584.88	2.26935	0.325446	6.97306	3.10129e-12	1.22525e-10	zgc:154093	zgc:154093 [Source:ZFIN;Acc:ZDB-GENE-061103-517]
ENSDARG00000021611	485.035	2.26884	0.452476	5.01428	5.3233e-07	7.68037e-06
ENSDARG00000074231	18.268	2.26863	0.826247	2.7457	0.00603817	0.0221225
ENSDARG00000075854	74.914	2.26857	0.425421	5.33254	9.68486e-08	1.68275e-06	gjb10	gap junction protein beta 10 [Source:ZFIN;Acc:ZDB-GENE-040406-3]
ENSDARG00000102099	95.8265	2.2675	0.411572	5.50936	3.60132e-08	6.86993e-07
ENSDARG00000105522	27.8269	2.26637	0.675219	3.35649	0.000789384	0.00414818
ENSDARG00000091359	144.22	2.2638	0.489764	4.62223	3.79632e-06	4.3466e-05	CAMSAP3	calmodulin regulated spectrin associated protein family member 3 [Source:HGNC Symbol;Acc:HGNC:29307]
ENSDARG00000105261	189.31	2.26318	0.572332	3.95432	7.67535e-05	0.000581866	nfkb1	nuclear factor of kappa light polypeptide gene enhancer in B-cells 1 [Source:ZFIN;Acc:ZDB-GENE-121204-3]
ENSDARG00000114852	22.4541	2.26254	0.591597	3.82446	0.000131056	0.000921234
ENSDARG00000112909	279.251	2.26173	0.467539	4.83752	1.31469e-06	1.71255e-05	ZNF462	zinc finger protein 462 [Source:HGNC Symbol;Acc:HGNC:21684]
ENSDARG00000078335	1177.81	2.26114	0.372415	6.07156	1.26671e-09	3.25913e-08	amot	angiomotin [Source:ZFIN;Acc:ZDB-GENE-030131-7487]
ENSDARG00000102403	1236.7	2.26046	0.333379	6.78045	1.19801e-11	4.38359e-10	cry2	cryptochrome circadian regulator 2 [Source:ZFIN;Acc:ZDB-GENE-010426-6]
ENSDARG00000097523	1318.36	2.25892	0.248129	9.1038	8.72284e-20	7.33748e-18	si:ch73-364h19.1	si:ch73-364h19.1 [Source:ZFIN;Acc:ZDB-GENE-031010-45]
ENSDARG00000076118	164.649	2.25878	0.475591	4.74942	2.04003e-06	2.51921e-05	cdip1	cell death-inducing p53 target 1 [Source:ZFIN;Acc:ZDB-GENE-070720-18]
ENSDARG00000035990	4719.09	2.25815	0.294305	7.67282	1.6825e-14	9.08869e-13	cited4a	Cbp/p300-interacting transactivator, with Glu/Asp-rich carboxy-terminal domain, 4a [Source:ZFIN;Acc:ZDB-GENE-030131-7661]
ENSDARG00000053487	40.7208	2.25779	0.552536	4.08624	4.38426e-05	0.000361459	osbp2a	oxysterol binding protein 2a [Source:ZFIN;Acc:ZDB-GENE-091113-18]
ENSDARG00000042940	112.297	2.25266	0.384315	5.86151	4.58679e-09	1.04144e-07	nab1a	NGFI-A binding protein 1a (EGR1 binding protein 1) [Source:ZFIN;Acc:ZDB-GENE-050208-574]
ENSDARG00000020845	443.971	2.25263	0.496241	4.53938	5.64189e-06	6.14195e-05	TNS1	tensin 1 [Source:HGNC Symbol;Acc:HGNC:11973]
ENSDARG00000051876	108.465	2.25213	0.547789	4.11131	3.93414e-05	0.00032899	ush1c	Usher syndrome 1C [Source:ZFIN;Acc:ZDB-GENE-060312-41]
ENSDARG00000079947	49.2203	2.25204	0.56321	3.99859	6.37222e-05	0.000498665	gfi1b	growth factor independent 1B transcription repressor [Source:ZFIN;Acc:ZDB-GENE-091118-129]
ENSDARG00000100229	15.983	2.2517	0.765157	2.9428	0.00325258	0.0133198
ENSDARG00000075383	144.013	2.25125	0.410518	5.48392	4.1601e-08	7.79241e-07	GRAMD1B	GRAM domain containing 1B [Source:HGNC Symbol;Acc:HGNC:29214]
ENSDARG00000054253	26.6484	2.24822	0.779541	2.88403	0.00392618	0.0155654	sobpa	sine oculis binding protein homolog (Drosophila) a [Source:ZFIN;Acc:ZDB-GENE-090313-313]
ENSDARG00000040137	68.1724	2.24797	0.507266	4.43154	9.35619e-06	9.51735e-05	jdp2a	Jun dimerization protein 2a [Source:ZFIN;Acc:ZDB-GENE-131127-459]
ENSDARG00000055622	30.3707	2.24593	0.853108	2.63265	0.00847222	0.0291126	zgc:153345	zgc:153345 [Source:ZFIN;Acc:ZDB-GENE-061103-487]
ENSDARG00000007561	24.5429	2.24576	0.814191	2.75827	0.00581075	0.0214585	cdh23	cadherin-related 23 [Source:ZFIN;Acc:ZDB-GENE-040513-7]
ENSDARG00000061710	49.0348	2.24502	0.660113	3.40097	0.000671479	0.00362798	map3k8	mitogen-activated protein kinase kinase kinase 8 [Source:ZFIN;Acc:ZDB-GENE-100316-8]
ENSDARG00000061758	140.353	2.24422	0.334262	6.71396	1.89407e-11	6.62893e-10	sh3pxd2ab	SH3 and PX domains 2Ab [Source:ZFIN;Acc:ZDB-GENE-101220-1]
ENSDARG00000062199	227.906	2.24395	0.451298	4.9722	6.6196e-07	9.32059e-06	gse1a	Gse1 coiled-coil protein a [Source:ZFIN;Acc:ZDB-GENE-131121-4]
ENSDARG00000035514	680.528	2.24353	0.259168	8.65668	4.85693e-18	3.65408e-16	adam28	ADAM metallopeptidase domain 28 [Source:ZFIN;Acc:ZDB-GENE-060929-532]
ENSDARG00000025875	45.1119	2.24326	0.677307	3.31203	0.000926214	0.0047362	kctd2	potassium channel tetramerization domain containing 2 [Source:ZFIN;Acc:ZDB-GENE-060825-85]
ENSDARG00000020488	306.127	2.24307	0.464751	4.82639	1.39031e-06	1.79465e-05	arhgap17a	Rho GTPase activating protein 17a [Source:ZFIN;Acc:ZDB-GENE-050417-56]
ENSDARG00000079618	12.352	2.24269	0.813808	2.75579	0.00585506	0.0215869	sik2a	salt-inducible kinase 2a [Source:ZFIN;Acc:ZDB-GENE-070705-451]
ENSDARG00000060741	11.3826	2.24247	0.902066	2.48593	0.0129213	0.0407349	SYT17	synaptotagmin 17 [Source:HGNC Symbol;Acc:HGNC:24119]
ENSDARG00000099323	35.2516	2.24209	0.609494	3.6786	0.000234516	0.00150043	dlg2	discs, large homolog 2 (Drosophila) [Source:ZFIN;Acc:ZDB-GENE-050221-3]
ENSDARG00000116145	127.963	2.24085	0.636087	3.52287	0.000426894	0.00247683
ENSDARG00000077582	62.2963	2.23998	0.493496	4.539	5.6522e-06	6.15025e-05
ENSDARG00000044532	112.488	2.23991	0.333979	6.70675	1.99008e-11	6.93669e-10	nr4a2b	nuclear receptor subfamily 4, group A, member 2b [Source:ZFIN;Acc:ZDB-GENE-040718-103]
ENSDARG00000055632	1240.13	2.23925	0.382942	5.84748	4.99088e-09	1.12869e-07	smtnl	smoothelin, like [Source:ZFIN;Acc:ZDB-GENE-040212-1]
ENSDARG00000061636	14.7101	2.23911	0.868671	2.57762	0.00994823	0.033063	KCNJ9	potassium inwardly rectifying channel subfamily J member 9 [Source:HGNC Symbol;Acc:HGNC:6270]
ENSDARG00000010301	3590.86	2.23756	0.327133	6.83993	7.9231e-12	2.97553e-10	b4galt6	UDP-Gal:betaGlcNAc beta 1,4- galactosyltransferase, polypeptide 6 [Source:ZFIN;Acc:ZDB-GENE-040426-789]
ENSDARG00000069295	2724.99	2.23697	0.202995	11.0198	3.06676e-28	4.99357e-26	bcl6ab	BCL6A transcription repressor b [Source:ZFIN;Acc:ZDB-GENE-030131-7523]
ENSDARG00000042329	349.669	2.2365	0.330382	6.76944	1.29277e-11	4.71521e-10	BCR	si:dkey-91m11.5 [Source:ZFIN;Acc:ZDB-GENE-060503-932]
ENSDARG00000104860	40.5829	2.23536	0.469994	4.75614	1.97331e-06	2.44875e-05
ENSDARG00000103844	46.4618	2.23347	0.555236	4.02256	5.75701e-05	0.000456158
ENSDARG00000053724	170.909	2.23293	0.380282	5.87178	4.31132e-09	9.83793e-08	adcyap1r1b	adenylate cyclase activating polypeptide 1b (pituitary) receptor type I [Source:ZFIN;Acc:ZDB-GENE-110127-1]
ENSDARG00000094316	63.1599	2.23198	0.406117	5.4959	3.88716e-08	7.35367e-07
ENSDARG00000003900	63.9871	2.22984	0.391084	5.70168	1.18633e-08	2.52038e-07	gpr61l	G protein-coupled receptor 61-like [Source:ZFIN;Acc:ZDB-GENE-131127-443]
ENSDARG00000104370	417.1	2.22879	0.298604	7.46403	8.39133e-14	4.14045e-12	esm1	endothelial cell-specific molecule 1 [Source:ZFIN;Acc:ZDB-GENE-060929-748]
ENSDARG00000087260	25.0208	2.22812	0.761304	2.92672	0.00342561	0.0139148	mtss1lb	MTSS I-BAR domain containing 2b [Source:ZFIN;Acc:ZDB-GENE-140718-4]
ENSDARG00000079470	441.074	2.22759	0.390569	5.70345	1.17407e-08	2.49665e-07	cdk17	cyclin dependent kinase 17 [Source:ZFIN;Acc:ZDB-GENE-041210-15]
ENSDARG00000021805	73.1134	2.22701	0.64503	3.45257	0.000555267	0.00309786	tle5	TLE family member 5, transcriptional modulator [Source:ZFIN;Acc:ZDB-GENE-040426-1409]
ENSDARG00000075110	306.975	2.22682	0.49518	4.497	6.89191e-06	7.3518e-05	dab2ipb	DAB2 interacting protein b [Source:ZFIN;Acc:ZDB-GENE-030131-2449]
ENSDARG00000027159	541.24	2.22673	0.406227	5.48148	4.21775e-08	7.88502e-07	fbxo28	F-box protein 28 [Source:ZFIN;Acc:ZDB-GENE-030131-4665]
ENSDARG00000091131	677.217	2.22617	0.251766	8.84224	9.3816e-19	7.47773e-17	cry3b	cryptochrome circadian regulator 3b [Source:ZFIN;Acc:ZDB-GENE-010426-5]
ENSDARG00000075919	16.8829	2.2259	0.822916	2.7049	0.00683255	0.0244834	CCSER1	coiled-coil serine rich protein 1 [Source:HGNC Symbol;Acc:HGNC:29349]
ENSDARG00000076787	24.4488	2.22486	0.643623	3.45677	0.000546683	0.00305296	angpt4	angiopoietin 4 [Source:ZFIN;Acc:ZDB-GENE-110104-1]
ENSDARG00000005232	539.58	2.22392	0.470026	4.73149	2.2288e-06	2.73013e-05	ccdc85ca	coiled-coil domain containing 85C, a [Source:ZFIN;Acc:ZDB-GENE-060825-198]
ENSDARG00000078536	56.3635	2.22386	0.527644	4.21469	2.50119e-05	0.000223948
ENSDARG00000074064	12.9964	2.22245	0.84441	2.63195	0.00848961	0.0291547	rem2	RAS (RAD and GEM)-like GTP binding 2 [Source:ZFIN;Acc:ZDB-GENE-081110-1]
ENSDARG00000025949	217.619	2.22037	0.365081	6.08186	1.18796e-09	3.07038e-08	irak1	interleukin-1 receptor-associated kinase 1 [Source:ZFIN;Acc:ZDB-GENE-071116-5]
ENSDARG00000046007	139.196	2.21978	0.466994	4.75333	2.00089e-06	2.48027e-05	tmcc2	transmembrane and coiled-coil domain family 2 [Source:ZFIN;Acc:ZDB-GENE-091202-2]
ENSDARG00000063097	256.898	2.21696	0.44769	4.952	7.34541e-07	1.02288e-05	scube1	signal peptide, CUB domain, EGF-like 1 [Source:ZFIN;Acc:ZDB-GENE-050302-78]
ENSDARG00000058421	204.135	2.2168	0.553944	4.00184	6.28511e-05	0.000492694	lgi1b	leucine-rich, glioma inactivated 1b [Source:ZFIN;Acc:ZDB-GENE-060217-1]
ENSDARG00000112637	98.4829	2.21666	0.715492	3.09809	0.00194769	0.0087677	ANOS1	anosmin 1 [Source:HGNC Symbol;Acc:HGNC:6211]
ENSDARG00000003344	17.1389	2.21457	0.754852	2.93378	0.00334858	0.0136628	trpc2b	transient receptor potential cation channel subfamily C member 2b [Source:ZFIN;Acc:ZDB-GENE-050712-3]
ENSDARG00000059233	14.6871	2.21439	0.712273	3.10891	0.00187781	0.00849844	runx2b	RUNX family transcription factor 2b [Source:ZFIN;Acc:ZDB-GENE-040629-4]
ENSDARG00000070565	163.936	2.21436	0.436738	5.07021	3.97368e-07	5.92439e-06	adap2	ArfGAP with dual PH domains 2 [Source:ZFIN;Acc:ZDB-GENE-070912-21]
ENSDARG00000087018	18.1441	2.21421	0.740905	2.98851	0.00280337	0.0117777
ENSDARG00000005394	310.607	2.21328	0.502239	4.40682	1.04901e-05	0.000104668	dnmt3aa	DNA (cytosine-5-)-methyltransferase 3 alpha a [Source:ZFIN;Acc:ZDB-GENE-050314-5]
ENSDARG00000099342	31.4077	2.21301	0.755483	2.92926	0.00339768	0.0138236	crfb15	cytokine receptor family member B15 [Source:ZFIN;Acc:ZDB-GENE-071120-6]
ENSDARG00000069029	19.4113	2.21283	0.877478	2.5218	0.0116755	0.0375765	acss2l	acyl-CoA synthetase short chain family member 2 like [Source:ZFIN;Acc:ZDB-GENE-130530-723]
ENSDARG00000110653	19.8956	2.21092	0.887735	2.49051	0.0127558	0.0403248
ENSDARG00000100396	830.562	2.21032	0.450753	4.90361	9.40925e-07	1.2707e-05	pip5k1aa	phosphatidylinositol-4-phosphate 5-kinase, type I, alpha, a [Source:ZFIN;Acc:ZDB-GENE-050522-517]
ENSDARG00000045911	1446.08	2.20945	0.435025	5.0789	3.79628e-07	5.68968e-06	tulp4a	TUB like protein 4a [Source:ZFIN;Acc:ZDB-GENE-060503-215]
ENSDARG00000039497	26.0823	2.20762	0.706745	3.12364	0.00178627	0.00815376	ccdc85a	coiled-coil domain containing 85A [Source:ZFIN;Acc:ZDB-GENE-080220-55]
ENSDARG00000089856	784.503	2.20744	0.452041	4.88328	1.04334e-06	1.39251e-05	cita	citron rho-interacting serine/threonine kinase a [Source:ZFIN;Acc:ZDB-GENE-130530-981]
ENSDARG00000074669	57.8287	2.20677	0.498509	4.42674	9.56669e-06	9.68393e-05	cacng4b	calcium channel, voltage-dependent, gamma subunit 4b [Source:ZFIN;Acc:ZDB-GENE-120104-6]
ENSDARG00000055066	78.4991	2.20624	0.518756	4.25294	2.10983e-05	0.000192383	zdhhc20a	zinc finger DHHC-type palmitoyltransferase 20a [Source:ZFIN;Acc:ZDB-GENE-070424-38]
ENSDARG00000018782	376.508	2.20566	0.391551	5.63313	1.76967e-08	3.61805e-07	kdm4aa	lysine (K)-specific demethylase 4A, genome duplicate a [Source:ZFIN;Acc:ZDB-GENE-110609-4]
ENSDARG00000113702	92.2491	2.20524	0.601188	3.66813	0.00024433	0.00155146
ENSDARG00000079482	103.125	2.20426	0.484693	4.54773	5.42266e-06	5.92877e-05	gid4	GID complex subunit 4 homolog [Source:ZFIN;Acc:ZDB-GENE-050208-284]
ENSDARG00000098135	784.854	2.20383	0.446041	4.94088	7.77712e-07	1.07447e-05	stk40	serine/threonine kinase 40 [Source:ZFIN;Acc:ZDB-GENE-030131-4831]
ENSDARG00000014550	483.781	2.20177	0.490087	4.4926	7.03577e-06	7.48425e-05	rfx3	regulatory factor X, 3 (influences HLA class II expression) [Source:ZFIN;Acc:ZDB-GENE-061103-253]
ENSDARG00000087762	29.2203	2.20047	0.624948	3.52105	0.000429846	0.00249079	rab27b	RAB27B, member RAS oncogene family [Source:ZFIN;Acc:ZDB-GENE-120215-85]
ENSDARG00000096214	289.24	2.20026	0.273344	8.04939	8.32057e-16	5.15423e-14	avpi1	arginine vasopressin induced 1 [Source:ZFIN;Acc:ZDB-GENE-110914-193]
ENSDARG00000035187	935.843	2.19942	0.489307	4.49498	6.95768e-06	7.41155e-05	abl1	c-abl oncogene 1, non-receptor tyrosine kinase [Source:ZFIN;Acc:ZDB-GENE-100812-9]
ENSDARG00000018162	387.471	2.19939	0.257886	8.52853	1.48225e-17	1.05679e-15	ctnnal1	catenin (cadherin-associated protein), alpha-like 1 [Source:ZFIN;Acc:ZDB-GENE-060503-507]
ENSDARG00000059923	89.156	2.19888	0.65693	3.34721	0.000816291	0.00426304	slc25a47a	solute carrier family 25 member 47a [Source:ZFIN;Acc:ZDB-GENE-060616-266]
ENSDARG00000060901	45.2057	2.19765	0.696252	3.15641	0.00159727	0.00743084	trim62.1	tripartite motif containing 62, tandem duplicate 1 [Source:ZFIN;Acc:ZDB-GENE-070112-502]
ENSDARG00000095057	101.185	2.19683	0.367093	5.98438	2.17215e-09	5.26209e-08
ENSDARG00000017931	524.074	2.19674	0.427728	5.13584	2.80886e-07	4.34992e-06	ints6l	integrator complex subunit 6 like [Source:ZFIN;Acc:ZDB-GENE-040426-1150]
ENSDARG00000100497	1047.06	2.19497	0.600169	3.65725	0.000254936	0.00160673	hic2	hypermethylated in cancer 2 [Source:ZFIN;Acc:ZDB-GENE-030619-1]
ENSDARG00000114187	12.9672	2.19452	0.849613	2.58297	0.00979548	0.032665
ENSDARG00000022413	140.304	2.19372	0.313881	6.98902	2.76813e-12	1.10126e-10	ing5a	inhibitor of growth family, member 5a [Source:ZFIN;Acc:ZDB-GENE-031016-1]
ENSDARG00000038583	2473.87	2.19291	0.336999	6.50717	7.65818e-11	2.4213e-09
ENSDARG00000076799	6133.71	2.19175	0.28274	7.75181	9.05913e-15	5.02462e-13	rnd3a	Rho family GTPase 3a [Source:ZFIN;Acc:ZDB-GENE-010319-40]
ENSDARG00000021607	431.788	2.19164	0.47509	4.6131	3.9671e-06	4.52849e-05	negr1	neuronal growth regulator 1 [Source:ZFIN;Acc:ZDB-GENE-040822-27]
ENSDARG00000077316	57.489	2.19148	0.569027	3.85127	0.000117507	0.000838135	MB21D2	Mab-21 domain containing 2 [Source:HGNC Symbol;Acc:HGNC:30438]
ENSDARG00000003570	15387.3	2.19075	0.520235	4.21107	2.54165e-05	0.000227125	hsp90b1	heat shock protein 90, beta (grp94), member 1 [Source:ZFIN;Acc:ZDB-GENE-031002-1]
ENSDARG00000103935	349.713	2.18951	0.394204	5.55426	2.78783e-08	5.46914e-07	rab27a	RAB27A, member RAS oncogene family [Source:ZFIN;Acc:ZDB-GENE-050913-46]
ENSDARG00000059846	142.714	2.18868	0.525452	4.16532	3.10911e-05	0.000269283	epg5	ectopic P-granules autophagy protein 5 homolog (C. elegans) [Source:ZFIN;Acc:ZDB-GENE-070705-307]
ENSDARG00000061644	77.5064	2.18826	0.497556	4.39801	1.09248e-05	0.000108138	ensab	endosulfine alpha b [Source:ZFIN;Acc:ZDB-GENE-060526-294]
ENSDARG00000070173	155.661	2.18764	0.489624	4.46801	7.89513e-06	8.24073e-05	gria2a	glutamate receptor, ionotropic, AMPA 2a [Source:ZFIN;Acc:ZDB-GENE-020125-3]
ENSDARG00000068973	930.126	2.18724	0.321127	6.81113	9.68336e-12	3.58347e-10	pdlim4	PDZ and LIM domain 4 [Source:ZFIN;Acc:ZDB-GENE-070308-5]
ENSDARG00000062517	321.635	2.18603	0.397357	5.50143	3.7673e-08	7.15661e-07	fam110d	family with sequence similarity 110 member D [Source:ZFIN;Acc:ZDB-GENE-060503-190]
ENSDARG00000002758	1056.84	2.18523	0.363732	6.0078	1.88053e-09	4.62443e-08	dedd1	death effector domain-containing 1 [Source:ZFIN;Acc:ZDB-GENE-000616-2]
ENSDARG00000036548	808.504	2.18515	0.325471	6.71382	1.89597e-11	6.62893e-10	s1pr2	sphingosine-1-phosphate receptor 2 [Source:ZFIN;Acc:ZDB-GENE-020123-2]
ENSDARG00000058873	129.185	2.18414	0.448887	4.86567	1.14069e-06	1.507e-05	ptpdc1b	protein tyrosine phosphatase domain containing 1b [Source:ZFIN;Acc:ZDB-GENE-090312-138]
ENSDARG00000100164	30.868	2.18275	0.564024	3.86997	0.000108851	0.000783752
ENSDARG00000033029	1729.36	2.18181	0.279243	7.81331	5.5706e-15	3.15105e-13
ENSDARG00000116725	82.6885	2.1808	0.542975	4.01639	5.90972e-05	0.000466761
ENSDARG00000012196	184.148	2.17877	0.477497	4.56291	5.04505e-06	5.58015e-05	fer	fer (fps/fes related) tyrosine kinase [Source:ZFIN;Acc:ZDB-GENE-060526-234]
ENSDARG00000107408	22.0778	2.1787	0.845903	2.5756	0.0100068	0.0332238	TCF4	transcription factor 4 [Source:HGNC Symbol;Acc:HGNC:11634]
ENSDARG00000015922	962.598	2.17813	0.235303	9.25668	2.10888e-20	1.89267e-18	stk17al	serine/threonine kinase 17a like [Source:ZFIN;Acc:ZDB-GENE-061103-427]
ENSDARG00000089345	16.0126	2.17608	0.770048	2.8259	0.00471487	0.0180693
ENSDARG00000074233	13.6089	2.17523	0.74984	2.90092	0.00372064	0.01488	PDE4B	phosphodiesterase 4B [Source:HGNC Symbol;Acc:HGNC:8781]
ENSDARG00000011533	3317.77	2.17516	0.275788	7.88708	3.09346e-15	1.78981e-13	sema6d	semaphorin 6D [Source:ZFIN;Acc:ZDB-GENE-050417-171]
ENSDARG00000089513	46.6423	2.17501	0.42475	5.12067	3.04449e-07	4.6704e-06	si:ch211-198e20.10	si:ch211-198e20.10 [Source:ZFIN;Acc:ZDB-GENE-131122-20]
ENSDARG00000105239	255.559	2.17456	0.318618	6.82496	8.7952e-12	3.28143e-10	ecm1b	extracellular matrix protein 1b [Source:ZFIN;Acc:ZDB-GENE-121204-2]
ENSDARG00000077495	926.199	2.17451	0.470327	4.6234	3.775e-06	4.32978e-05	ptpn9a	protein tyrosine phosphatase non-receptor type 9a [Source:ZFIN;Acc:ZDB-GENE-101027-1]
ENSDARG00000062165	23.1282	2.17287	0.735152	2.95568	0.0031198	0.0128699	tub	TUB bipartite transcription factor [Source:ZFIN;Acc:ZDB-GENE-121009-1]
ENSDARG00000060854	119.461	2.17117	0.590442	3.67719	0.000235817	0.00150706	kctd3	potassium channel tetramerization domain containing 3 [Source:ZFIN;Acc:ZDB-GENE-060503-169]
ENSDARG00000104483	101.489	2.17002	0.567986	3.82055	0.000133153	0.000933956	gipc1	GIPC PDZ domain containing family, member 1 [Source:ZFIN;Acc:ZDB-GENE-060726-1]
ENSDARG00000098376	36.8773	2.16928	0.582128	3.72647	0.00019418	0.00127898	si:ch211-207l14.1	si:ch211-207l14.1 [Source:ZFIN;Acc:ZDB-GENE-120215-234]
ENSDARG00000059473	117.4	2.16863	0.354755	6.11303	9.77573e-10	2.58524e-08	kank4	KN motif and ankyrin repeat domains 4 [Source:ZFIN;Acc:ZDB-GENE-120423-1]
ENSDARG00000074771	213.041	2.16726	0.314476	6.89166	5.51437e-12	2.1021e-10	ifngr1	interferon gamma receptor 1 [Source:ZFIN;Acc:ZDB-GENE-081022-158]
ENSDARG00000043593	82.7287	2.16686	0.507357	4.27087	1.94708e-05	0.000179844	RAPGEF1	Rap guanine nucleotide exchange factor 1 [Source:HGNC Symbol;Acc:HGNC:4568]
ENSDARG00000073914	25.0905	2.1668	0.631437	3.43154	0.000600173	0.00330792	fam163ba	family with sequence similarity 163 member B, genome duplicate a [Source:ZFIN;Acc:ZDB-GENE-091204-96]
ENSDARG00000027065	113.652	2.16676	0.528809	4.09744	4.17739e-05	0.000346283	slc38a3a	solute carrier family 38 member 3a [Source:ZFIN;Acc:ZDB-GENE-070615-25]
ENSDARG00000074819	40.7322	2.1661	0.467371	4.63465	3.57548e-06	4.12274e-05	si:dkeyp-23e4.3	si:dkeyp-23e4.3 [Source:ZFIN;Acc:ZDB-GENE-091118-19]
ENSDARG00000104484	2344.29	2.1657	0.391058	5.53805	3.05856e-08	5.96433e-07	itgb1b	integrin, beta 1b [Source:ZFIN;Acc:ZDB-GENE-030909-10]
ENSDARG00000011640	87.4945	2.16517	0.43983	4.92275	8.53358e-07	1.16836e-05	syt5b	synaptotagmin Vb [Source:ZFIN;Acc:ZDB-GENE-050522-134]
ENSDARG00000033307	1537.27	2.16386	0.205231	10.5436	5.44039e-26	7.47103e-24	igf2b	insulin-like growth factor 2b [Source:ZFIN;Acc:ZDB-GENE-030131-2935]
ENSDARG00000104126	17.4333	2.16209	0.762197	2.83666	0.00455882	0.0175753	ccpg1	cell cycle progression 1 [Source:ZFIN;Acc:ZDB-GENE-041114-136]
ENSDARG00000061541	13.9516	2.16162	0.877725	2.46275	0.0137875	0.0429983	unc5db	unc-5 netrin receptor Db [Source:ZFIN;Acc:ZDB-GENE-060531-162]
ENSDARG00000076964	636.116	2.16138	0.326665	6.61652	3.67757e-11	1.22385e-09	cables2a	Cdk5 and Abl enzyme substrate 2a [Source:ZFIN;Acc:ZDB-GENE-091118-58]
ENSDARG00000062765	676.87	2.16114	0.526746	4.1028	4.08173e-05	0.000339836	nsd3	nuclear receptor binding SET domain protein 3 [Source:ZFIN;Acc:ZDB-GENE-050324-2]
ENSDARG00000091783	12.9982	2.15843	0.853967	2.52753	0.0114867	0.037084
ENSDARG00000087993	56.032	2.15827	0.428755	5.03381	4.80818e-07	7.01711e-06
ENSDARG00000055683	27.4413	2.15736	0.538676	4.00494	6.20341e-05	0.000486959
ENSDARG00000045799	14.5443	2.15211	0.880356	2.44459	0.0145015	0.0447329
ENSDARG00000056294	32.3721	2.15202	0.758872	2.83581	0.00457093	0.0176071	sbk1	SH3 domain binding kinase 1 [Source:ZFIN;Acc:ZDB-GENE-091118-114]
ENSDARG00000010023	81.7169	2.14897	0.623051	3.4491	0.000562451	0.00313028
ENSDARG00000014891	552.711	2.14643	0.480578	4.46636	7.95621e-06	8.28929e-05	robo2	roundabout, axon guidance receptor, homolog 2 (Drosophila) [Source:ZFIN;Acc:ZDB-GENE-001019-1]
ENSDARG00000099221	202.634	2.14429	0.479771	4.4694	7.84382e-06	8.21727e-05	ppp2r2bb	protein phosphatase 2, regulatory subunit B, beta b [Source:ZFIN;Acc:ZDB-GENE-041010-39]
ENSDARG00000016773	235.552	2.14396	0.381895	5.614	1.97706e-08	3.99194e-07	cishb	cytokine inducible SH2-containing protein b [Source:ZFIN;Acc:ZDB-GENE-080204-120]
ENSDARG00000102761	77.1137	2.14332	0.446944	4.79549	1.62277e-06	2.05629e-05	zbtb42	zinc finger and BTB domain containing 42 [Source:ZFIN;Acc:ZDB-GENE-130730-2]
ENSDARG00000098122	71.2266	2.14132	0.431963	4.95719	7.15203e-07	9.98892e-06
ENSDARG00000073810	536.274	2.14091	0.522844	4.09475	4.22633e-05	0.000349704	thbs2b	thrombospondin 2b [Source:ZFIN;Acc:ZDB-GENE-100623-1]
ENSDARG00000078215	120.02	2.13963	0.435657	4.91128	9.04845e-07	1.22633e-05	RBSN	rabenosyn, RAB effector [Source:HGNC Symbol;Acc:HGNC:20759]
ENSDARG00000099133	14.2073	2.13924	0.763413	2.80221	0.00507542	0.0192128	UNC5C	unc-5 netrin receptor C [Source:HGNC Symbol;Acc:HGNC:12569]
ENSDARG00000112100	21.6356	2.13829	0.76003	2.81343	0.00490164	0.0186603	NETO2	neuropilin and tolloid like 2 [Source:HGNC Symbol;Acc:HGNC:14644]
ENSDARG00000074660	25.4052	2.1372	0.64155	3.3313	0.000864415	0.0044754	rilp	Rab interacting lysosomal protein [Source:ZFIN;Acc:ZDB-GENE-100408-4]
ENSDARG00000022303	3950.46	2.13694	0.243111	8.78996	1.49619e-18	1.17207e-16	higd1a	HIG1 hypoxia inducible domain family, member 1A [Source:ZFIN;Acc:ZDB-GENE-030826-15]
ENSDARG00000063056	36.4819	2.13406	0.746009	2.86064	0.00422793	0.0165601	TULP4	TUB like protein 4 [Source:HGNC Symbol;Acc:HGNC:15530]
ENSDARG00000075641	286.968	2.13232	0.568795	3.74884	0.000177657	0.00118974	steap3	STEAP family member 3, metalloreductase [Source:ZFIN;Acc:ZDB-GENE-081104-268]
ENSDARG00000056739	12.7929	2.13102	0.867389	2.45682	0.0140171	0.043557	tas1r1	taste receptor, type 1, member 1 [Source:ZFIN;Acc:ZDB-GENE-060208-2]
ENSDARG00000010018	479.516	2.12928	0.43109	4.9393	7.84047e-07	1.08126e-05	qki2	QKI, KH domain containing, RNA binding 2 [Source:ZFIN;Acc:ZDB-GENE-040426-1462]
ENSDARG00000019742	63.9243	2.1285	0.524897	4.05508	5.01173e-05	0.000403631	tlr4ba	toll-like receptor 4b, duplicate a [Source:ZFIN;Acc:ZDB-GENE-040219-8]
ENSDARG00000045273	251.181	2.12713	0.387145	5.49438	3.92077e-08	7.39882e-07	tmem204	transmembrane protein 204 [Source:ZFIN;Acc:ZDB-GENE-040724-12]
ENSDARG00000100020	12053.6	2.1263	0.34623	6.14129	8.18536e-10	2.19522e-08	pim1	Pim-1 proto-oncogene, serine/threonine kinase [Source:ZFIN;Acc:ZDB-GENE-061013-139]
ENSDARG00000045660	1265.11	2.12606	0.343391	6.19135	5.96494e-10	1.63827e-08	hic1l	hypermethylated in cancer 1 like [Source:ZFIN;Acc:ZDB-GENE-030620-1]
ENSDARG00000056244	20.1191	2.1256	0.731698	2.90503	0.00367216	0.014717	RFFL	zgc:171740 [Source:ZFIN;Acc:ZDB-GENE-071004-29]
ENSDARG00000093120	696.059	2.12387	0.372712	5.69842	1.20926e-08	2.5643e-07	si:dkey-117m1.4	si:dkey-117m1.4 [Source:ZFIN;Acc:ZDB-GENE-090313-177]
ENSDARG00000078327	33.776	2.12349	0.872768	2.43305	0.0149723	0.0458316	cep170bb	centrosomal protein 170Bb [Source:ZFIN;Acc:ZDB-GENE-081104-258]
ENSDARG00000041394	2595.65	2.12254	0.557588	3.80664	0.00014087	0.000980244	dnajb1b	DnaJ heat shock protein family (Hsp40) member B1b [Source:ZFIN;Acc:ZDB-GENE-030131-5455]
ENSDARG00000052775	16.1306	2.12237	0.742247	2.85938	0.00424469	0.0166144	opn3	opsin 3 [Source:ZFIN;Acc:ZDB-GENE-080227-16]
ENSDARG00000032865	168.376	2.12196	0.507407	4.18197	2.89e-05	0.000253484	pacsin1a	protein kinase C and casein kinase substrate in neurons 1a [Source:ZFIN;Acc:ZDB-GENE-050522-155]
ENSDARG00000092077	74.8894	2.12167	0.521316	4.06984	4.70463e-05	0.000383298
ENSDARG00000058961	80.5195	2.1205	0.455543	4.65488	3.24172e-06	3.79354e-05	ngfa	nerve growth factor a (beta polypeptide) [Source:ZFIN;Acc:ZDB-GENE-990415-176]
ENSDARG00000060200	47.861	2.11795	0.497093	4.26067	2.03817e-05	0.000186744	rgs14b	regulator of G protein signaling 14b [Source:ZFIN;Acc:ZDB-GENE-101006-2]
ENSDARG00000112930	29.95	2.11698	0.593595	3.56637	0.00036196	0.00215381
ENSDARG00000052978	96.9016	2.11589	0.401373	5.27162	1.35227e-07	2.27332e-06	mbnl1	muscleblind-like splicing regulator 1 [Source:ZFIN;Acc:ZDB-GENE-060929-704]
ENSDARG00000100606	69.0699	2.11575	0.559389	3.78225	0.000155415	0.00106391	ARHGEF25	Rho guanine nucleotide exchange factor 25 [Source:HGNC Symbol;Acc:HGNC:30275]
ENSDARG00000105023	82.663	2.11555	0.360485	5.86861	4.39466e-09	1.00181e-07	selplg	selectin P ligand [Source:ZFIN;Acc:ZDB-GENE-120410-1]
ENSDARG00000076259	59.1088	2.11551	0.482702	4.38264	1.17252e-05	0.000115012	tbr1a	T-box brain transcription factor 1a [Source:ZFIN;Acc:ZDB-GENE-060810-93]
ENSDARG00000035909	3430.85	2.11489	0.289064	7.31634	2.54817e-13	1.16409e-11	mfsd2ab	MFSD2 lysolipid transporter A, lysophospholipid b [Source:ZFIN;Acc:ZDB-GENE-040801-89]
ENSDARG00000086980	302.14	2.11489	0.660238	3.20322	0.00135898	0.00652748	mbd6	methyl-CpG binding domain protein 6 [Source:ZFIN;Acc:ZDB-GENE-041027-3]
ENSDARG00000108326	16.2697	2.11441	0.765172	2.76331	0.00572187	0.021185
ENSDARG00000074316	208.283	2.11426	0.354376	5.96616	2.42907e-09	5.82263e-08	ITGA1	integrin subunit alpha 1 [Source:HGNC Symbol;Acc:HGNC:6134]
ENSDARG00000021480	148.278	2.11218	0.322618	6.54701	5.87011e-11	1.88472e-09	olfml2bb	olfactomedin-like 2Bb [Source:ZFIN;Acc:ZDB-GENE-070912-266]
ENSDARG00000042115	248.982	2.11211	0.4199	5.03003	4.90415e-07	7.13433e-06	tmem198a	transmembrane protein 198a [Source:ZFIN;Acc:ZDB-GENE-070912-716]
ENSDARG00000003421	134.995	2.10947	0.484149	4.35707	1.31815e-05	0.000127486	igf2bp2a	insulin-like growth factor 2 mRNA binding protein 2a [Source:ZFIN;Acc:ZDB-GENE-070912-44]
ENSDARG00000076829	753.249	2.10856	0.296938	7.10102	1.23839e-12	5.22785e-11	ankib1b	ankyrin repeat and IBR domain containing 1b [Source:ZFIN;Acc:ZDB-GENE-100920-6]
ENSDARG00000079473	503.19	2.1081	0.436525	4.82927	1.37032e-06	1.77487e-05	map3k21	mitogen-activated protein kinase kinase kinase 21 [Source:ZFIN;Acc:ZDB-GENE-090312-24]
ENSDARG00000102796	55.2113	2.10707	0.468493	4.49755	6.87403e-06	7.33959e-05
ENSDARG00000110151	170.784	2.1064	0.348256	6.04844	1.46258e-09	3.70455e-08
ENSDARG00000060946	128.726	2.10637	0.501579	4.19948	2.67526e-05	0.00023702	pip5kl1	phosphatidylinositol-4-phosphate 5-kinase-like 1 [Source:ZFIN;Acc:ZDB-GENE-060526-248]
ENSDARG00000071052	78.399	2.10625	0.403804	5.21601	1.82818e-07	2.96621e-06
ENSDARG00000101817	109.063	2.10522	0.482648	4.36182	1.28985e-05	0.000125228
ENSDARG00000100075	147.637	2.10482	0.403675	5.21415	1.84658e-07	2.9918e-06	abcg2a	ATP-binding cassette, sub-family G (WHITE), member 2a [Source:ZFIN;Acc:ZDB-GENE-050517-35]
ENSDARG00000103737	19.9253	2.10351	0.815541	2.57929	0.00990049	0.0329429
ENSDARG00000059587	354.8	2.10288	0.355942	5.90794	3.46413e-09	8.01709e-08	ABR	ABR activator of RhoGEF and GTPase [Source:HGNC Symbol;Acc:HGNC:81]
ENSDARG00000027183	1202.21	2.1022	0.277032	7.58828	3.24183e-14	1.67956e-12	nampt2	nicotinamide phosphoribosyltransferase 2 [Source:ZFIN;Acc:ZDB-GENE-030131-2931]
ENSDARG00000038112	25.8829	2.10138	0.584775	3.59348	0.000326288	0.00197611	si:dkeyp-59c12.1	si:dkeyp-59c12.1 [Source:ZFIN;Acc:ZDB-GENE-050419-167]
ENSDARG00000017354	9749.94	2.10124	0.21813	9.63295	5.80385e-22	6.04131e-20	epha2a	eph receptor A2 a [Source:ZFIN;Acc:ZDB-GENE-990415-63]
ENSDARG00000114812	14.3776	2.10036	0.844626	2.48673	0.0128922	0.0406712
ENSDARG00000040841	30.033	2.10029	0.648024	3.24107	0.00119083	0.00584919	adra2a	adrenoceptor alpha 2A [Source:ZFIN;Acc:ZDB-GENE-021010-1]
ENSDARG00000074645	447.815	2.10006	0.384687	5.45914	4.78433e-08	8.76013e-07
ENSDARG00000086027	44.5888	2.09996	0.683585	3.07198	0.00212643	0.00943443	si:ch211-168d23.3	si:ch211-168d23.3 [Source:ZFIN;Acc:ZDB-GENE-131127-572]
ENSDARG00000012823	150.073	2.09912	0.506961	4.14058	3.46422e-05	0.000295548	dlgap4b	discs, large (Drosophila) homolog-associated protein 4b [Source:ZFIN;Acc:ZDB-GENE-101215-2]
ENSDARG00000004187	163.602	2.09792	0.412986	5.07988	3.7767e-07	5.67152e-06	zgc:122979	zgc:122979 [Source:ZFIN;Acc:ZDB-GENE-051127-45]
ENSDARG00000091509	26.4546	2.0965	0.65486	3.20146	0.00136735	0.00655938	atp6ap1la	ATPase H+ transporting accessory protein 1 like a [Source:ZFIN;Acc:ZDB-GENE-110318-1]
ENSDARG00000038012	243.656	2.09589	0.264796	7.91513	2.46988e-15	1.46242e-13	fam83fa	family with sequence similarity 83 member Fa [Source:ZFIN;Acc:ZDB-GENE-090624-5]
ENSDARG00000113858	20.236	2.09539	0.822494	2.54761	0.0108464	0.0354182
ENSDARG00000097339	53.5675	2.09512	0.533333	3.92835	8.55302e-05	0.000638863	slc9a1b	solute carrier family 9 member A1b [Source:ZFIN;Acc:ZDB-GENE-080225-42]
ENSDARG00000062420	57.1468	2.09329	0.664131	3.15193	0.00162195	0.00752117	nfia	nuclear factor I/A [Source:ZFIN;Acc:ZDB-GENE-050208-501]
ENSDARG00000104296	10.2745	2.0919	0.855967	2.44391	0.0145292	0.0448003	fam131ab	family with sequence similarity 131 member Ab [Source:ZFIN;Acc:ZDB-GENE-070719-4]
ENSDARG00000069912	1653.31	2.09075	0.377832	5.53354	3.13837e-08	6.09908e-07	hmga2	high mobility group AT-hook 2 [Source:ZFIN;Acc:ZDB-GENE-030131-3148]
ENSDARG00000098647	131.301	2.08974	0.325415	6.42176	1.34709e-10	4.10137e-09	ankdd1a	ankyrin repeat and death domain containing 1A [Source:ZFIN;Acc:ZDB-GENE-070615-8]
ENSDARG00000103056	162.602	2.08941	0.480846	4.34527	1.39103e-05	0.000133516	itga4	integrin alpha 4 [Source:ZFIN;Acc:ZDB-GENE-110411-108]
ENSDARG00000034871	113.802	2.08882	0.512678	4.07433	4.61462e-05	0.000377177	mid2	midline 2 [Source:ZFIN;Acc:ZDB-GENE-090220-1]
ENSDARG00000017489	60.1682	2.08804	0.450864	4.63121	3.63532e-06	4.1875e-05	ifi27.1	interferon alpha inducible protein 27.1 [Source:ZFIN;Acc:ZDB-GENE-051030-98]
ENSDARG00000077011	73.0552	2.08741	0.663018	3.14834	0.001642	0.00759252	bltp3a	bridge-like lipid transfer protein family member 3A [Source:ZFIN;Acc:ZDB-GENE-090312-82]
ENSDARG00000058475	35.7979	2.0874	0.577546	3.61425	0.000301216	0.00184733
ENSDARG00000002131	1010.18	2.08532	0.491523	4.24257	2.2097e-05	0.000200287	celf2	cugbp, Elav-like family member 2 [Source:ZFIN;Acc:ZDB-GENE-030826-35]
ENSDARG00000060480	81.1921	2.08531	0.603486	3.45544	0.000549386	0.0030658
ENSDARG00000074212	30.6637	2.08522	0.60994	3.41872	0.000629156	0.0034341	slc5a10	solute carrier family 5 member 10 [Source:ZFIN;Acc:ZDB-GENE-110922-5]
ENSDARG00000099479	380.422	2.08519	0.461146	4.52176	6.13263e-06	6.6287e-05	syde2	synapse defective 1, Rho GTPase, homolog 2 (C. elegans) [Source:ZFIN;Acc:ZDB-GENE-121116-6]
ENSDARG00000020136	346.68	2.08461	0.380393	5.48014	4.24979e-08	7.92784e-07	ptges	prostaglandin E synthase [Source:ZFIN;Acc:ZDB-GENE-050407-2]
ENSDARG00000079056	156.919	2.08317	0.432993	4.8111	1.50101e-06	1.91907e-05	dnaaf9	dynein axonemal assembly factor 9 [Source:ZFIN;Acc:ZDB-GENE-090313-63]
ENSDARG00000086746	477.641	2.08294	0.3994	5.21518	1.83643e-07	2.97748e-06	prodha	proline dehydrogenase (oxidase) 1a [Source:ZFIN;Acc:ZDB-GENE-041008-73]
ENSDARG00000004502	87.1342	2.08289	0.729512	2.85519	0.00430116	0.0167979	rcor3	REST corepressor 3 [Source:ZFIN;Acc:ZDB-GENE-050208-371]
ENSDARG00000011490	174.8	2.08193	0.469207	4.43712	9.11725e-06	9.34518e-05	scube3	signal peptide, CUB domain, EGF-like 3 [Source:ZFIN;Acc:ZDB-GENE-060717-1]
ENSDARG00000031698	231.863	2.08073	0.393847	5.28311	1.27012e-07	2.15429e-06	mylk2	myosin light chain kinase 2 [Source:ZFIN;Acc:ZDB-GENE-080616-2]
ENSDARG00000027552	277.342	2.08068	0.436687	4.7647	1.89134e-06	2.356e-05	mapk1	mitogen-activated protein kinase 1 [Source:ZFIN;Acc:ZDB-GENE-030722-2]
ENSDARG00000074287	2258.1	2.07956	0.303888	6.84318	7.74532e-12	2.91658e-10	sptlc2b	serine palmitoyltransferase, long chain base subunit 2b [Source:ZFIN;Acc:ZDB-GENE-080305-8]
ENSDARG00000009482	10.8475	2.07941	0.794523	2.61718	0.00886596	0.0302011	slc38a8a	solute carrier family 38 member 8a [Source:ZFIN;Acc:ZDB-GENE-121005-5]
ENSDARG00000001559	24.0435	2.07867	0.759127	2.73824	0.00617696	0.0225413
ENSDARG00000104295	533.258	2.07865	0.462645	4.49296	7.02394e-06	7.47515e-05	ARHGAP21	Rho GTPase activating protein 21a [Source:NCBI gene (formerly Entrezgene);Acc:101883923]
ENSDARG00000061042	15.6338	2.07848	0.700516	2.96707	0.00300655	0.0124772	gabbr2	gamma-aminobutyric acid (GABA) B receptor, 2 [Source:ZFIN;Acc:ZDB-GENE-060503-620]
ENSDARG00000069560	29.9108	2.07777	0.854036	2.43288	0.0149792	0.0458406
ENSDARG00000025555	16.8341	2.07533	0.776591	2.67236	0.00753191	0.0264589	ormdl3	ORMDL sphingolipid biosynthesis regulator 3 [Source:ZFIN;Acc:ZDB-GENE-041010-190]
ENSDARG00000003973	283.421	2.07485	0.422745	4.90804	9.19899e-07	1.24599e-05	chordc1a	cysteine and histidine-rich domain (CHORD) containing 1a [Source:ZFIN;Acc:ZDB-GENE-050626-79]
ENSDARG00000021242	10847	2.07462	0.194137	10.6864	1.17889e-26	1.72268e-24	mvp	major vault protein [Source:ZFIN;Acc:ZDB-GENE-030826-33]
ENSDARG00000113564	53.9472	2.07337	0.467825	4.43193	9.33926e-06	9.51285e-05
ENSDARG00000023914	54.3918	2.07209	0.52212	3.96861	7.22943e-05	0.00055545
ENSDARG00000042308	190.631	2.07148	0.502125	4.12542	3.70058e-05	0.000312285	arhgef18b	rho/rac guanine nucleotide exchange factor (GEF) 18b [Source:ZFIN;Acc:ZDB-GENE-070705-462]
ENSDARG00000000142	93.8833	2.07112	0.504634	4.10421	4.05702e-05	0.000338149	tmem267	transmembrane protein 267 [Source:ZFIN;Acc:ZDB-GENE-030616-546]
ENSDARG00000086838	22.1048	2.07104	0.615406	3.36533	0.000764518	0.00404267
ENSDARG00000103830	310.6	2.07098	0.489654	4.22948	2.34233e-05	0.000211301	ddr2l	discoidin domain receptor family, member 2, like [Source:ZFIN;Acc:ZDB-GENE-041210-162]
ENSDARG00000056037	22.6459	2.07021	0.795536	2.60229	0.00926045	0.0312465
ENSDARG00000099510	10946.8	2.06999	0.19741	10.4857	1.00469e-25	1.33935e-23	cnn3a	calponin 3, acidic a [Source:ZFIN;Acc:ZDB-GENE-030131-5130]
ENSDARG00000104555	37.1026	2.06969	0.572687	3.61399	0.000301519	0.00184819	sh2d3cb	SH2 domain containing 3Cb [Source:ZFIN;Acc:ZDB-GENE-040426-1052]
ENSDARG00000058985	42.6331	2.06925	0.67936	3.04588	0.00231997	0.0101431	KCNJ6	potassium inwardly rectifying channel subfamily J member 6 [Source:HGNC Symbol;Acc:HGNC:6267]
ENSDARG00000070914	10304.6	2.06863	0.274806	7.52758	5.16897e-14	2.61849e-12	dusp6	dual specificity phosphatase 6 [Source:ZFIN;Acc:ZDB-GENE-030613-1]
ENSDARG00000101441	8455.93	2.0686	0.232627	8.89232	5.98438e-19	4.83759e-17	lima1a	LIM domain and actin binding 1a [Source:ZFIN;Acc:ZDB-GENE-001120-1]
ENSDARG00000101998	18.1195	2.06666	0.715652	2.8878	0.00387945	0.0154177	si:dkey-1b17.2	si:dkey-1b17.2 [Source:ZFIN;Acc:ZDB-GENE-050208-769]
ENSDARG00000070228	512.25	2.06655	0.451536	4.5767	4.72361e-06	5.28877e-05	cdk6	cyclin dependent kinase 6 [Source:ZFIN;Acc:ZDB-GENE-060503-786]
ENSDARG00000039824	21.5966	2.06624	0.640282	3.22707	0.00125063	0.00610611	zgc:172182	zgc:172182 [Source:ZFIN;Acc:ZDB-GENE-080204-56]
ENSDARG00000042874	2833.72	2.06543	0.326111	6.33353	2.39615e-10	6.99393e-09	phlda2	pleckstrin homology-like domain, family A, member 2 [Source:ZFIN;Acc:ZDB-GENE-050522-73]
ENSDARG00000007693	5316.63	2.05926	0.335039	6.14633	7.92987e-10	2.13423e-08	nfkbiab	nuclear factor of kappa light polypeptide gene enhancer in B-cells inhibitor, alpha b [Source:ZFIN;Acc:ZDB-GENE-030131-1819]
ENSDARG00000039486	2898.91	2.05761	0.217005	9.48186	2.49785e-21	2.43338e-19	bag3	BCL2 associated athanogene 3 [Source:ZFIN;Acc:ZDB-GENE-040801-40]
ENSDARG00000028973	15.5562	2.05718	0.837594	2.45606	0.0140468	0.0436207	tekt2	tektin 2 (testicular) [Source:ZFIN;Acc:ZDB-GENE-040113-1]
ENSDARG00000074184	1586.91	2.05709	0.386123	5.32756	9.95406e-08	1.72295e-06	arhgap32b	Rho GTPase activating protein 32b [Source:ZFIN;Acc:ZDB-GENE-091204-147]
ENSDARG00000030598	455.61	2.05648	0.381621	5.38881	7.09257e-08	1.25335e-06	nampt1	nicotinamide phosphoribosyltransferase 1 [Source:ZFIN;Acc:ZDB-GENE-110420-1]
ENSDARG00000069552	25.5287	2.0539	0.646416	3.17737	0.00148617	0.0070157	atoh7	atonal bHLH transcription factor 7 [Source:ZFIN;Acc:ZDB-GENE-000926-1]
ENSDARG00000101652	3481.39	2.0532	0.232671	8.8245	1.09948e-18	8.7027e-17	haus6	HAUS augmin-like complex, subunit 6 [Source:ZFIN;Acc:ZDB-GENE-030131-5517]
ENSDARG00000021241	143.423	2.05278	0.410793	4.99712	5.81933e-07	8.31187e-06	zgc:165604	zgc:165604 [Source:ZFIN;Acc:ZDB-GENE-070615-34]
ENSDARG00000061682	237.306	2.0519	0.38634	5.31112	1.08954e-07	1.86887e-06	bicc1a	BicC family RNA binding protein 1a [Source:ZFIN;Acc:ZDB-GENE-101223-3]
ENSDARG00000042172	92.1236	2.05183	0.397742	5.1587	2.48669e-07	3.92294e-06
ENSDARG00000033516	108.45	2.05147	0.407582	5.03327	4.82174e-07	7.0319e-06	efr3ba	EFR3 homolog Ba (S. cerevisiae) [Source:ZFIN;Acc:ZDB-GENE-030616-64]
ENSDARG00000070145	1500.62	2.05144	0.404796	5.06784	4.02356e-07	5.99092e-06	MAGI1	membrane associated guanylate kinase, WW and PDZ domain containing 1 [Source:HGNC Symbol;Acc:HGNC:946]
ENSDARG00000076376	59.7888	2.04953	0.609949	3.36016	0.000778968	0.00410533	tmem175	transmembrane protein 175 [Source:ZFIN;Acc:ZDB-GENE-070705-79]
ENSDARG00000102879	932.855	2.04929	0.450756	4.54634	5.45856e-06	5.96231e-05	MYT1	myelin transcription factor 1 [Source:HGNC Symbol;Acc:HGNC:7622]
ENSDARG00000063197	770.631	2.04906	0.311983	6.56785	5.10478e-11	1.66479e-09	golga2	golgin A2 [Source:ZFIN;Acc:ZDB-GENE-081030-1]
ENSDARG00000099395	21.216	2.04828	0.738073	2.77517	0.00551728	0.0205577	cables1	Cdk5 and Abl enzyme substrate 1 [Source:ZFIN;Acc:ZDB-GENE-070912-509]
ENSDARG00000076174	148.044	2.04822	0.434859	4.71007	2.47628e-06	2.99943e-05	trim2b	tripartite motif containing 2b [Source:ZFIN;Acc:ZDB-GENE-090312-70]
ENSDARG00000062449	139.69	2.04787	0.571339	3.58433	0.000337943	0.00203588	xpr1a	xenotropic and polytropic retrovirus receptor 1a [Source:ZFIN;Acc:ZDB-GENE-060503-362]
ENSDARG00000098733	215.042	2.04775	0.723199	2.83151	0.00463282	0.0178094	PXDN	peroxidasin [Source:HGNC Symbol;Acc:HGNC:14966]
ENSDARG00000052142	162.225	2.04724	0.656523	3.11831	0.00181891	0.00827114	acvr1bb	activin A receptor type 1Bb [Source:ZFIN;Acc:ZDB-GENE-131120-9]
ENSDARG00000070441	211.928	2.04654	0.449779	4.55011	5.36186e-06	5.87357e-05	zdhhc17	zinc finger DHHC-type palmitoyltransferase 17 [Source:ZFIN;Acc:ZDB-GENE-070424-194]
ENSDARG00000090526	29.2476	2.04606	0.537828	3.8043	0.000142206	0.00098773	plekhs1.3	pleckstrin homology domain containing S1, tandem duplicate 3 [Source:ZFIN;Acc:ZDB-GENE-070112-592]
ENSDARG00000060361	188.718	2.04597	0.384337	5.32337	1.01863e-07	1.75915e-06	CEP104	centrosomal protein 104 [Source:HGNC Symbol;Acc:HGNC:24866]
ENSDARG00000006396	107.015	2.04554	0.502795	4.06833	4.73512e-05	0.000385231	nrcama	neuronal cell adhesion molecule a [Source:ZFIN;Acc:ZDB-GENE-041210-235]
ENSDARG00000079552	657.54	2.04536	0.472015	4.33325	1.46922e-05	0.000139785
ENSDARG00000058771	87.7879	2.04484	0.69328	2.94951	0.00318279	0.0130706	NAV1	neuron navigator 1 [Source:HGNC Symbol;Acc:HGNC:15989]
ENSDARG00000102899	42.4229	2.04179	0.663022	3.07952	0.00207337	0.00923859	cremb	cAMP responsive element modulator b [Source:ZFIN;Acc:ZDB-GENE-050417-150]
ENSDARG00000099727	45.8483	2.04146	0.687272	2.97039	0.00297425	0.0123691	ssbp2b	single stranded DNA binding protein 2b [Source:ZFIN;Acc:ZDB-GENE-090312-197]
ENSDARG00000062667	40.7458	2.0384	0.552328	3.69056	0.000223758	0.00144335	mpp3b	MAGUK p55 scaffold protein 3b [Source:ZFIN;Acc:ZDB-GENE-121214-128]
ENSDARG00000067563	18.9201	2.0379	0.740004	2.75391	0.00588888	0.0216867	kiss1rb	KISS1 receptor b [Source:ZFIN;Acc:ZDB-GENE-060526-54]
ENSDARG00000079900	5379.58	2.03782	0.257905	7.90145	2.75688e-15	1.61974e-13	shroom4	shroom family member 4 [Source:ZFIN;Acc:ZDB-GENE-041111-246]
ENSDARG00000018000	264.876	2.03761	0.459711	4.43237	9.32031e-06	9.5063e-05	ubp1	upstream binding protein 1 [Source:ZFIN;Acc:ZDB-GENE-060503-870]
ENSDARG00000044327	715.663	2.03557	0.277307	7.34051	2.12774e-13	9.8786e-12	tmem185	transmembrane protein 185 [Source:ZFIN;Acc:ZDB-GENE-040426-1167]
ENSDARG00000079930	58.2158	2.03536	0.495105	4.11096	3.94017e-05	0.000329252
ENSDARG00000054378	37.2029	2.03533	0.611116	3.33052	0.000866853	0.00448497	pcbp3	poly(rC) binding protein 3 [Source:ZFIN;Acc:ZDB-GENE-050522-157]
ENSDARG00000006079	40.1709	2.03501	0.59955	3.39423	0.000688223	0.00370104	GPR37L1	G protein-coupled receptor 37 like 1 [Source:HGNC Symbol;Acc:HGNC:14923]
ENSDARG00000063332	17.02	2.03428	0.824059	2.46861	0.0135638	0.0424901	SHANK3	SH3 and multiple ankyrin repeat domains 3 [Source:HGNC Symbol;Acc:HGNC:14294]
ENSDARG00000063371	458.225	2.0339	0.349435	5.82053	5.8663e-09	1.31364e-07	rasa3	RAS p21 protein activator 3 [Source:ZFIN;Acc:ZDB-GENE-090313-21]
ENSDARG00000045956	26.2913	2.03365	0.645125	3.15234	0.0016197	0.00751379	kcnk10b	potassium channel, subfamily K, member 10b [Source:ZFIN;Acc:ZDB-GENE-050420-31]
ENSDARG00000036852	122.004	2.03227	0.486987	4.17315	3.00416e-05	0.000261885	DXO	decapping exoribonuclease [Source:HGNC Symbol;Acc:HGNC:2992]
ENSDARG00000077407	727.814	2.03142	0.268863	7.55561	4.16887e-14	2.13558e-12	si:dkey-184p18.2	si:dkey-184p18.2 [Source:ZFIN;Acc:ZDB-GENE-060503-55]
ENSDARG00000045666	521.168	2.03064	0.453023	4.48242	7.38018e-06	7.78882e-05	ANKRD50	ankyrin repeat domain containing 50 [Source:HGNC Symbol;Acc:HGNC:29223]
ENSDARG00000088505	28.178	2.03034	0.662649	3.06398	0.00218411	0.00964903
ENSDARG00000034555	220.173	2.02996	0.40669	4.99142	5.99371e-07	8.52356e-06
ENSDARG00000116062	14.7333	2.02738	0.687943	2.94701	0.00320858	0.013167	ADAM12	ADAM metallopeptidase domain 12 [Source:HGNC Symbol;Acc:HGNC:190]
ENSDARG00000076724	370.023	2.02734	0.48923	4.14393	3.41402e-05	0.000291701	pi4kaa	phosphatidylinositol 4-kinase, catalytic, alpha a [Source:ZFIN;Acc:ZDB-GENE-100204-2]
ENSDARG00000074488	46.6601	2.02729	0.54145	3.7442	0.000180971	0.00120768	ifngr1l	interferon gamma receptor 1-like [Source:ZFIN;Acc:ZDB-GENE-071120-8]
ENSDARG00000033160	141.593	2.02626	0.339175	5.97408	2.31387e-09	5.5699e-08	nr1d1	nuclear receptor subfamily 1, group d, member 1 [Source:ZFIN;Acc:ZDB-GENE-050105-1]
ENSDARG00000093954	225.875	2.02605	0.301011	6.73082	1.68712e-11	5.99994e-10	si:dkey-9i23.16	si:dkey-9i23.16 [Source:ZFIN;Acc:ZDB-GENE-090313-362]
ENSDARG00000104264	156.964	2.02367	0.552942	3.65982	0.000252388	0.00159552	xkr4	XK related 4 [Source:ZFIN;Acc:ZDB-GENE-051030-45]
ENSDARG00000019501	140.17	2.0228	0.67416	3.00047	0.00269561	0.0114048	pcnx3	pecanex 3 [Source:NCBI gene (formerly Entrezgene);Acc:107992390]
ENSDARG00000063075	545.119	2.02246	0.546479	3.70089	0.000214846	0.00139534	mtcl2	microtubule crosslinking factor 2 [Source:ZFIN;Acc:ZDB-GENE-090313-188]
ENSDARG00000024092	249.643	2.02225	0.407148	4.96687	6.80421e-07	9.53929e-06	lmbr1	limb development membrane protein 1 [Source:ZFIN;Acc:ZDB-GENE-090128-4]
ENSDARG00000007996	887.77	2.02175	0.521478	3.87697	0.000105766	0.000764923	pou2f1b	POU class 2 homeobox 1b [Source:ZFIN;Acc:ZDB-GENE-030131-2422]
ENSDARG00000110940	250.527	2.02066	0.55832	3.61918	0.000295533	0.00181589	PTPRS	protein tyrosine phosphatase receptor type S [Source:HGNC Symbol;Acc:HGNC:9681]
ENSDARG00000098103	334.993	2.02042	0.489453	4.12791	3.66074e-05	0.000309993	tefb	TEF transcription factor, PAR bZIP family member b [Source:ZFIN;Acc:ZDB-GENE-050522-224]
ENSDARG00000075271	31.2306	2.02023	0.749398	2.6958	0.00702196	0.0249918	RAPGEF5	Rap guanine nucleotide exchange factor 5 [Source:HGNC Symbol;Acc:HGNC:16862]
ENSDARG00000112870	61.8289	2.0188	0.400871	5.03604	4.75253e-07	6.94033e-06
ENSDARG00000058964	57.2337	2.01829	0.479716	4.20727	2.58477e-05	0.000230346	themis2	thymocyte selection associated family member 2 [Source:ZFIN;Acc:ZDB-GENE-110411-89]
ENSDARG00000107858	17.7372	2.01805	0.742487	2.71796	0.00656852	0.0236886
ENSDARG00000014592	92.0321	2.0177	0.449656	4.48722	7.216e-06	7.63322e-05	DENND1A	DENN domain containing 1A [Source:HGNC Symbol;Acc:HGNC:29324]
ENSDARG00000092660	1876.37	2.0173	0.285368	7.06911	1.55925e-12	6.43925e-11	cyp27c1	cytochrome P450, family 27, subfamily C, polypeptide 1 [Source:ZFIN;Acc:ZDB-GENE-080204-68]
ENSDARG00000077353	1691.47	2.01678	0.454709	4.43533	9.19329e-06	9.40199e-05	rerea	arginine-glutamic acid dipeptide (RE) repeats a [Source:ZFIN;Acc:ZDB-GENE-060718-1]
ENSDARG00000020976	1878.84	2.0152	0.272698	7.38986	1.46988e-13	7.02461e-12	ubald1b	UBA-like domain containing 1b [Source:ZFIN;Acc:ZDB-GENE-050522-446]
ENSDARG00000038095	89.708	2.01395	0.364009	5.53269	3.1536e-08	6.11825e-07	socs1a	suppressor of cytokine signaling 1a [Source:ZFIN;Acc:ZDB-GENE-040801-205]
ENSDARG00000057649	193.728	2.01302	0.522686	3.85131	0.000117488	0.000838135	satb1a	SATB homeobox 1a [Source:ZFIN;Acc:ZDB-GENE-031010-36]
ENSDARG00000055678	27792.4	2.0129	0.240063	8.38489	5.07741e-17	3.45406e-15	akap12b	A kinase (PRKA) anchor protein 12b [Source:ZFIN;Acc:ZDB-GENE-030131-9753]
ENSDARG00000100055	149.381	2.0128	0.519077	3.87765	0.000105468	0.000763257	tox2	TOX high mobility group box family member 2 [Source:ZFIN;Acc:ZDB-GENE-040426-2095]
ENSDARG00000018524	12175.3	2.01086	0.347834	5.78109	7.42182e-09	1.62994e-07	midn	midnolin [Source:ZFIN;Acc:ZDB-GENE-030131-2433]
ENSDARG00000099609	1032.63	2.01046	0.234437	8.57569	9.84931e-18	7.15047e-16	tpbga	trophoblast glycoprotein a [Source:ZFIN;Acc:ZDB-GENE-030827-4]
ENSDARG00000009733	183.795	2.01017	0.496549	4.04828	5.15947e-05	0.000414723	KIF21B	kinesin family member 21B [Source:HGNC Symbol;Acc:HGNC:29442]
ENSDARG00000036546	65.8692	2.01007	0.45832	4.38574	1.15591e-05	0.000113676	pdxkb	pyridoxal (pyridoxine, vitamin B6) kinase b [Source:ZFIN;Acc:ZDB-GENE-030616-521]
ENSDARG00000029668	154.863	2.00973	0.421596	4.76696	1.87028e-06	2.33361e-05	crim1	cysteine rich transmembrane BMP regulator 1 (chordin-like) [Source:ZFIN;Acc:ZDB-GENE-040312-2]
ENSDARG00000035858	17212.2	2.00948	0.219754	9.14425	6.00429e-20	5.16505e-18	cnn2	calponin 2 [Source:ZFIN;Acc:ZDB-GENE-030131-542]
ENSDARG00000042577	86.5921	2.00849	0.404272	4.96816	6.75917e-07	9.48782e-06	batf3	basic leucine zipper transcription factor, ATF-like 3 [Source:ZFIN;Acc:ZDB-GENE-041014-356]
ENSDARG00000038681	24.247	2.00605	0.666804	3.00845	0.00262584	0.0111802	mfap4.13	microfibril associated protein 4, tandem duplicate 13 [Source:ZFIN;Acc:ZDB-GENE-110408-28]
ENSDARG00000069595	2597.91	2.0059	0.290182	6.91254	4.76036e-12	1.84868e-10	prr36a	proline rich 36a [Source:ZFIN;Acc:ZDB-GENE-030131-6275]
ENSDARG00000114796	60.2037	2.00565	0.6659	3.01193	0.00259591	0.0110755	JMY	junction mediating and regulatory protein, p53 cofactor [Source:HGNC Symbol;Acc:HGNC:28916]
ENSDARG00000043821	1397.47	2.00552	0.37912	5.28994	1.22356e-07	2.08047e-06	klf7b	Kruppel like factor 7b [Source:ZFIN;Acc:ZDB-GENE-041014-171]
ENSDARG00000014655	265.336	2.00482	0.440609	4.55012	5.36159e-06	5.87357e-05	itpr1a	inositol 1,4,5-trisphosphate receptor, type 1a [Source:ZFIN;Acc:ZDB-GENE-070604-3]
ENSDARG00000055502	1912.87	2.00474	0.323071	6.20526	5.46071e-10	1.50705e-08	cicb	capicua transcriptional repressor b [Source:ZFIN;Acc:ZDB-GENE-030131-1966]
ENSDARG00000044980	301.063	2.00442	0.263642	7.60283	2.89733e-14	1.52183e-12	kpna6	karyopherin alpha 6 (importin alpha 7) [Source:ZFIN;Acc:ZDB-GENE-130530-626]
ENSDARG00000087074	799.289	2.00413	0.283966	7.05766	1.69334e-12	6.91782e-11	znf574	zinc finger protein 574 [Source:ZFIN;Acc:ZDB-GENE-100922-259]
ENSDARG00000073824	30.5131	2.00352	0.607769	3.29652	0.000978895	0.00494677	rasgrf1	Ras protein specific guanine nucleotide releasing factor 1 [Source:ZFIN;Acc:ZDB-GENE-090311-28]
ENSDARG00000075017	837.023	2.00289	0.339255	5.9038	3.55225e-09	8.21268e-08	myzap	myocardial zonula adherens protein [Source:ZFIN;Acc:ZDB-GENE-041111-91]
ENSDARG00000104756	80.369	2.00137	0.438426	4.56491	4.99712e-06	5.5352e-05
ENSDARG00000116769	73.0514	2.0009	0.480482	4.16436	3.12221e-05	0.000270212	ZNF521	zinc finger protein 521 [Source:HGNC Symbol;Acc:HGNC:24605]
ENSDARG00000089372	3469.06	2.00036	0.253041	7.90527	2.6736e-15	1.57487e-13	clk4a	CDC-like kinase 4a [Source:ZFIN;Acc:ZDB-GENE-030131-576]
ENSDARG00000060868	650.763	1.99846	0.417414	4.78771	1.68694e-06	2.12578e-05	mbtd1	mbt domain containing 1 [Source:ZFIN;Acc:ZDB-GENE-060810-138]
ENSDARG00000033046	70.2796	1.99785	0.600607	3.32638	0.000879806	0.00453963	ccni2	cyclin I family, member 2 [Source:ZFIN;Acc:ZDB-GENE-081106-2]
ENSDARG00000103923	548.027	1.99704	0.513952	3.88566	0.000102052	0.000742779	tfap4	transcription factor AP-4 (activating enhancer binding protein 4) [Source:ZFIN;Acc:ZDB-GENE-090810-1]
ENSDARG00000037905	82.4777	1.99679	0.568168	3.51444	0.000440677	0.00254
ENSDARG00000037373	111.339	1.99623	0.440412	4.53263	5.82542e-06	6.33268e-05	EPHB2	EPH receptor B2 [Source:HGNC Symbol;Acc:HGNC:3393]
ENSDARG00000098932	285.714	1.99617	0.385989	5.17157	2.3214e-07	3.68514e-06	GIGYF1	GRB10 interacting GYF protein 1 [Source:HGNC Symbol;Acc:HGNC:9126]
ENSDARG00000062135	24.6157	1.99604	0.651087	3.0657	0.00217158	0.00960857	sytl5	synaptotagmin-like 5 [Source:ZFIN;Acc:ZDB-GENE-070912-424]
ENSDARG00000059001	2670.76	1.9947	0.191744	10.4029	2.4047e-25	3.11464e-23	pim2	Pim-2 proto-oncogene, serine/threonine kinase [Source:ZFIN;Acc:ZDB-GENE-000831-6]
ENSDARG00000079784	217.533	1.99372	0.28258	7.05543	1.7207e-12	7.00446e-11	tmem71	transmembrane protein 71 [Source:ZFIN;Acc:ZDB-GENE-070912-222]
ENSDARG00000036542	94.6398	1.99298	0.57409	3.47155	0.000517472	0.00290692	pknox1.2	pbx/knotted 1 homeobox 1.2 [Source:ZFIN;Acc:ZDB-GENE-020123-1]
ENSDARG00000062553	269.48	1.99105	0.379734	5.24327	1.57751e-07	2.60398e-06	bach1a	BTB and CNC homology 1, basic leucine zipper transcription factor 1 a [Source:ZFIN;Acc:ZDB-GENE-060421-7601]
ENSDARG00000098515	15.9672	1.99013	0.703463	2.82904	0.00466875	0.0179113
ENSDARG00000098880	87.4883	1.99006	0.530461	3.75158	0.000175726	0.00117889	pclob	piccolo presynaptic cytomatrix protein b [Source:ZFIN;Acc:ZDB-GENE-030131-8100]
ENSDARG00000061110	58.8629	1.98987	0.545528	3.64761	0.000264687	0.00165673	zbtb44	zinc finger and BTB domain containing 44 [Source:ZFIN;Acc:ZDB-GENE-060526-201]
ENSDARG00000020884	1067.99	1.98982	0.532768	3.73488	0.000187807	0.001246	gli2b	GLI family zinc finger 2b [Source:ZFIN;Acc:ZDB-GENE-050523-1]
ENSDARG00000070625	124.829	1.98926	0.59257	3.35701	0.000787908	0.00414329	enpp5	ectonucleotide pyrophosphatase/phosphodiesterase 5 [Source:ZFIN;Acc:ZDB-GENE-041014-10]
ENSDARG00000011298	482.718	1.98838	0.413104	4.81328	1.48475e-06	1.90148e-05	atf7a	activating transcription factor 7a [Source:ZFIN;Acc:ZDB-GENE-050721-2]
ENSDARG00000052734	214.342	1.98754	0.510766	3.89129	9.97125e-05	0.000727841	hmgcra	3-hydroxy-3-methylglutaryl-CoA reductase a [Source:ZFIN;Acc:ZDB-GENE-040401-2]
ENSDARG00000062949	43.8495	1.98647	0.495458	4.00937	6.08821e-05	0.000478575	nt5dc3	5'-nucleotidase domain containing 3 [Source:ZFIN;Acc:ZDB-GENE-080523-3]
ENSDARG00000053003	104.278	1.9859	0.448942	4.4235	9.71128e-06	9.79984e-05	slc35f1	solute carrier family 35 member F1 [Source:ZFIN;Acc:ZDB-GENE-060503-463]
ENSDARG00000078767	386.47	1.98532	0.643317	3.08607	0.00202819	0.00906561	yeats2	YEATS domain containing 2 [Source:ZFIN;Acc:ZDB-GENE-081104-292]
ENSDARG00000061351	131.461	1.98183	0.426017	4.65201	3.28722e-06	3.83498e-05	tfpi2	tissue factor pathway inhibitor 2 [Source:ZFIN;Acc:ZDB-GENE-060503-38]
ENSDARG00000061039	193.519	1.98171	0.475476	4.16786	3.07478e-05	0.000266699	atp10a	ATPase phospholipid transporting 10A [Source:ZFIN;Acc:ZDB-GENE-101102-1]
ENSDARG00000059432	227.321	1.98165	0.410829	4.82353	1.41038e-06	1.81952e-05	FSD1L	fibronectin type III and SPRY domain containing 1 like [Source:HGNC Symbol;Acc:HGNC:13753]
ENSDARG00000102204	54.1428	1.97986	0.54137	3.65713	0.000255058	0.00160705	jph3b	junctophilin 3b [Source:ZFIN;Acc:ZDB-GENE-060503-415]
ENSDARG00000062562	42.4514	1.97878	0.546244	3.62253	0.000291739	0.00179597	egln2	egl-9 family hypoxia-inducible factor 2 [Source:ZFIN;Acc:ZDB-GENE-060503-757]
ENSDARG00000059906	19831.4	1.97806	0.18991	10.4158	2.10082e-25	2.73659e-23	sdc4	syndecan 4 [Source:ZFIN;Acc:ZDB-GENE-061111-1]
ENSDARG00000059054	93.1068	1.97772	0.405584	4.87622	1.08137e-06	1.43989e-05	pdk2b	pyruvate dehydrogenase kinase 2b [Source:ZFIN;Acc:ZDB-GENE-040426-939]
ENSDARG00000019613	1594.03	1.97741	0.251491	7.86275	3.7579e-15	2.15781e-13	ip6k2b	inositol hexakisphosphate kinase 2b [Source:ZFIN;Acc:ZDB-GENE-040718-85]
ENSDARG00000073771	216.601	1.97716	0.456221	4.33379	1.46566e-05	0.000139623	tbc1d12b	TBC1 domain family, member 12b [Source:ZFIN;Acc:ZDB-GENE-121214-108]
ENSDARG00000067781	97.1571	1.97668	0.425996	4.64013	3.48189e-06	4.025e-05	urp2	urotensin II-related peptide [Source:ZFIN;Acc:ZDB-GENE-110718-3]
ENSDARG00000058649	38.9739	1.97651	0.619427	3.19086	0.00141849	0.00675779	trim46b	tripartite motif containing 46b [Source:ZFIN;Acc:ZDB-GENE-060503-466]
ENSDARG00000037554	40.2745	1.97595	0.649882	3.04047	0.00236208	0.0102799	arhgef3l	Rho guanine nucleotide exchange factor (GEF) 3, like [Source:ZFIN;Acc:ZDB-GENE-050522-85]
ENSDARG00000068624	50.5655	1.97571	0.634337	3.11462	0.00184185	0.00836057
ENSDARG00000074079	134.061	1.9748	0.316095	6.24749	4.1709e-10	1.17673e-08
ENSDARG00000055552	36.5101	1.9748	0.666772	2.96174	0.00305909	0.0126538	dvl1b	dishevelled segment polarity protein 1b [Source:ZFIN;Acc:ZDB-GENE-071004-1]
ENSDARG00000102730	104.731	1.97347	0.529292	3.72851	0.000192613	0.00127233	mapk10	mitogen-activated protein kinase 10 [Source:ZFIN;Acc:ZDB-GENE-051120-117]
ENSDARG00000070995	96.2087	1.97315	0.424916	4.64362	3.42351e-06	3.96556e-05	inpp4ab	inositol polyphosphate-4-phosphatase type I Ab [Source:ZFIN;Acc:ZDB-GENE-081104-521]
ENSDARG00000101118	101.946	1.97281	0.403174	4.8932	9.92101e-07	1.33035e-05
ENSDARG00000101307	44.2781	1.97268	0.486183	4.05748	4.96043e-05	0.000400985	pcdh1gb2	protocadherin 1 gamma b 2 [Source:NCBI gene (formerly Entrezgene);Acc:503573]
ENSDARG00000041294	1522.93	1.97144	0.341102	5.77961	7.48761e-09	1.64281e-07	noxo1a	NADPH oxidase organizer 1a [Source:ZFIN;Acc:ZDB-GENE-030131-9700]
ENSDARG00000102245	1624.9	1.97029	0.423338	4.65417	3.25285e-06	3.80071e-05	tk1	thymidine kinase 1, soluble [Source:ZFIN;Acc:ZDB-GENE-030131-5801]
ENSDARG00000093411	23.5875	1.97016	0.73814	2.66909	0.00760578	0.0266946	GAD1	glutamate decarboxylase 1 [Source:HGNC Symbol;Acc:HGNC:4092]
ENSDARG00000028586	21.3508	1.97004	0.73181	2.69202	0.00710217	0.0252222	GPR135	G protein-coupled receptor 135 [Source:HGNC Symbol;Acc:HGNC:19991]
ENSDARG00000030722	2741.4	1.96994	0.29266	6.73116	1.68321e-11	5.99537e-10	xirp1	xin actin binding repeat containing 1 [Source:ZFIN;Acc:ZDB-GENE-050221-2]
ENSDARG00000095170	81.3484	1.96895	0.428128	4.59898	4.24565e-06	4.80698e-05
ENSDARG00000074319	2790.12	1.96776	0.27943	7.04207	1.89405e-12	7.65547e-11	sall1a	spalt-like transcription factor 1a [Source:ZFIN;Acc:ZDB-GENE-020228-2]
ENSDARG00000001968	65.2141	1.96734	0.641601	3.06629	0.00216733	0.00959746	dock5	dedicator of cytokinesis 5 [Source:ZFIN;Acc:ZDB-GENE-080108-4]
ENSDARG00000094522	77.1576	1.96684	0.467972	4.2029	2.63516e-05	0.000234104	si:ch211-14c7.2	si:ch211-14c7.2 [Source:ZFIN;Acc:ZDB-GENE-060503-856]
ENSDARG00000018569	1228.38	1.9667	0.257826	7.62802	2.38384e-14	1.26671e-12	tnfrsf1a	tumor necrosis factor receptor superfamily, member 1a [Source:ZFIN;Acc:ZDB-GENE-040426-2252]
ENSDARG00000016439	24.8036	1.96666	0.637813	3.08345	0.00204619	0.00913351	slc7a1a	solute carrier family 7 member 1a [Source:ZFIN;Acc:ZDB-GENE-091116-69]
ENSDARG00000091859	16.7158	1.96624	0.635163	3.09564	0.00196387	0.00883355	si:ch73-233m11.2	si:ch73-233m11.2 [Source:ZFIN;Acc:ZDB-GENE-081104-266]
ENSDARG00000033614	4029.06	1.96455	0.266214	7.3796	1.58769e-13	7.52454e-12	rasgef1ba	RasGEF domain family, member 1Ba [Source:ZFIN;Acc:ZDB-GENE-030131-5783]
ENSDARG00000058322	1733.05	1.9645	0.207893	9.44957	3.40219e-21	3.25866e-19	enc3	ectodermal-neural cortex 3 [Source:ZFIN;Acc:ZDB-GENE-030131-5742]
ENSDARG00000038574	972.432	1.96432	0.288512	6.80846	9.86504e-12	3.64479e-10	scg2b	secretogranin II b [Source:ZFIN;Acc:ZDB-GENE-061103-160]
ENSDARG00000012833	105.96	1.96383	0.478919	4.10055	4.12167e-05	0.000342536	foxn3	forkhead box N3 [Source:ZFIN;Acc:ZDB-GENE-060512-39]
ENSDARG00000103117	1079.49	1.96145	0.325063	6.03407	1.59879e-09	4.00066e-08	tmprss4a	transmembrane serine protease 4a [Source:ZFIN;Acc:ZDB-GENE-061103-631]
ENSDARG00000031269	74.1185	1.96107	0.639638	3.06591	0.00217008	0.00960399	RNF123	ring finger protein 123 [Source:HGNC Symbol;Acc:HGNC:21148]
ENSDARG00000007149	254.609	1.96073	0.563574	3.47911	0.000503082	0.00283872	l1cama	L1 cell adhesion molecule, paralog a [Source:ZFIN;Acc:ZDB-GENE-990415-10]
ENSDARG00000091962	86.7445	1.96065	0.618133	3.17189	0.00151448	0.0071213	rundc1	RUN domain containing 1 [Source:ZFIN;Acc:ZDB-GENE-100311-1]
ENSDARG00000115326	16.3924	1.95993	0.748858	2.61722	0.00886493	0.0302011
ENSDARG00000073761	104.952	1.95918	0.372595	5.25821	1.45461e-07	2.42215e-06	MYO19	myosin XIX [Source:HGNC Symbol;Acc:HGNC:26234]
ENSDARG00000061923	5670.63	1.959	0.264009	7.42019	1.16955e-13	5.6968e-12	amotl2a	angiomotin like 2a [Source:ZFIN;Acc:ZDB-GENE-030131-9770]
ENSDARG00000077749	37.4281	1.95895	0.728885	2.6876	0.00719681	0.0255225	USP54	ubiquitin specific peptidase 54 [Source:HGNC Symbol;Acc:HGNC:23513]
ENSDARG00000095635	45.755	1.95846	0.668299	2.93051	0.00338406	0.0137805	drll.3	draculin-like, tandem duplicate 3 [Source:ZFIN;Acc:ZDB-GENE-060531-126]
ENSDARG00000091342	160.97	1.95827	0.487303	4.0186	5.85454e-05	0.000463082	adcy5	adenylate cyclase 5 [Source:ZFIN;Acc:ZDB-GENE-081104-470]
ENSDARG00000007743	79.6379	1.95823	0.36604	5.34977	8.80671e-08	1.54192e-06	il15l	interleukin 15, like [Source:ZFIN;Acc:ZDB-GENE-041111-173]
ENSDARG00000091970	10.3502	1.9572	0.813827	2.40493	0.0161756	0.0486976	ms4a17a.3	membrane-spanning 4-domains, subfamily A, member 17A.3 [Source:ZFIN;Acc:ZDB-GENE-080829-1]
ENSDARG00000045070	30.2381	1.95676	0.731147	2.67629	0.00744431	0.0262058	itgb3b	integrin beta 3b [Source:ZFIN;Acc:ZDB-GENE-071207-2]
ENSDARG00000059048	458.495	1.95675	0.502183	3.8965	9.75945e-05	0.000714669	mpzl1l	myelin protein zero-like 1 like [Source:ZFIN;Acc:ZDB-GENE-050417-455]
ENSDARG00000045415	105.324	1.95656	0.423191	4.62335	3.77593e-06	4.32978e-05	gnal	guanine nucleotide binding protein (G protein), alpha activating activity polypeptide, olfactory type [Source:ZFIN;Acc:ZDB-GENE-041114-26]
ENSDARG00000070174	1773.03	1.95568	0.327065	5.9795	2.23828e-09	5.4108e-08	PLEKHH3	si:ch211-18i17.2 [Source:ZFIN;Acc:ZDB-GENE-030131-5404]
ENSDARG00000001930	1284.78	1.9554	0.338055	5.78427	7.28299e-09	1.60254e-07	klhl15	kelch-like family member 15 [Source:ZFIN;Acc:ZDB-GENE-040801-99]
ENSDARG00000078904	3622.73	1.95468	0.391513	4.99263	5.95639e-07	8.48107e-06	brd4	bromodomain containing 4 [Source:ZFIN;Acc:ZDB-GENE-030131-267]
ENSDARG00000018111	464.698	1.95326	0.36343	5.37451	7.67894e-08	1.35278e-06	kdm7aa	lysine (K)-specific demethylase 7Aa [Source:ZFIN;Acc:ZDB-GENE-030131-9829]
ENSDARG00000041982	114.01	1.95313	0.451832	4.32269	1.54135e-05	0.000145735	adamts6	ADAM metallopeptidase with thrombospondin type 1 motif, 6 [Source:ZFIN;Acc:ZDB-GENE-091113-9]
ENSDARG00000030981	506.271	1.95289	0.451244	4.32778	1.50617e-05	0.000142764	tmem127	transmembrane protein 127 [Source:ZFIN;Acc:ZDB-GENE-050522-97]
ENSDARG00000075977	155.917	1.95207	0.45022	4.33581	1.45225e-05	0.000138483	prr5a	proline rich 5a (renal) [Source:ZFIN;Acc:ZDB-GENE-130530-791]
ENSDARG00000100053	50.9981	1.95153	0.422945	4.61414	3.94733e-06	4.51044e-05
ENSDARG00000078145	329.742	1.95142	0.405567	4.81158	1.4974e-06	1.91554e-05	arhgap46b	Rho GTPase activating protein 46b [Source:ZFIN;Acc:ZDB-GENE-090312-60]
ENSDARG00000067801	239.945	1.95095	0.373117	5.22878	1.70634e-07	2.79638e-06
ENSDARG00000068286	80.7447	1.95001	0.440767	4.42412	9.68348e-06	9.78044e-05	slc7a4	solute carrier family 7 member 4 [Source:ZFIN;Acc:ZDB-GENE-030919-2]
ENSDARG00000077201	80.3513	1.94964	0.350182	5.56751	2.58407e-08	5.11786e-07
ENSDARG00000030129	30.3467	1.94858	0.608623	3.20163	0.00136654	0.00655684
ENSDARG00000078022	100.373	1.94843	0.494127	3.94317	8.0411e-05	0.000606109	FYCO1	FYVE and coiled-coil domain autophagy adaptor 1 [Source:HGNC Symbol;Acc:HGNC:14673]
ENSDARG00000075263	612.513	1.94697	0.288012	6.76003	1.37961e-11	5.0079e-10	ankrd1a	ankyrin repeat domain 1a (cardiac muscle) [Source:ZFIN;Acc:ZDB-GENE-100405-1]
ENSDARG00000039269	690.923	1.94637	0.267553	7.27472	3.47147e-13	1.56704e-11	arg2	arginase 2 [Source:ZFIN;Acc:ZDB-GENE-030131-1334]
ENSDARG00000053554	1208.06	1.94583	0.288282	6.74973	1.48119e-11	5.35107e-10	wdr76	WD repeat domain 76 [Source:ZFIN;Acc:ZDB-GENE-030131-4513]
ENSDARG00000054754	126.664	1.94546	0.494806	3.93177	8.43221e-05	0.000631682	hs6st1a	heparan sulfate 6-O-sulfotransferase 1a [Source:ZFIN;Acc:ZDB-GENE-050524-1]
ENSDARG00000034210	138.488	1.9453	0.407108	4.77834	1.76752e-06	2.21752e-05	si:dkey-240h12.4	si:dkey-240h12.4 [Source:ZFIN;Acc:ZDB-GENE-070705-406]
ENSDARG00000018726	32.1601	1.94488	0.774629	2.51072	0.0120485	0.0385646	slco3a1a	solute carrier organic anion transporter family member 3A1a [Source:ZFIN;Acc:ZDB-GENE-030131-8662]
ENSDARG00000069929	521.547	1.94418	0.309933	6.27291	3.54373e-10	1.01359e-08
ENSDARG00000079324	769.974	1.94394	0.369785	5.25696	1.46459e-07	2.4319e-06	ano9b	anoctamin 9b [Source:ZFIN;Acc:ZDB-GENE-121106-2]
ENSDARG00000058794	40.1352	1.94339	0.469094	4.14286	3.42996e-05	0.000292844	si:dkey-19a16.2	si:dkey-19a16.2 [Source:ZFIN;Acc:ZDB-GENE-050208-493]
ENSDARG00000011473	79.9824	1.94224	0.575897	3.37255	0.000744761	0.00395195	calcrla	calcitonin receptor-like a [Source:ZFIN;Acc:ZDB-GENE-040822-26]
ENSDARG00000012468	231.147	1.9413	0.478318	4.0586	4.93678e-05	0.000399357	aacs	acetoacetyl-CoA synthetase [Source:ZFIN;Acc:ZDB-GENE-040426-903]
ENSDARG00000013828	143.212	1.94115	0.410285	4.73123	2.23169e-06	2.73154e-05	snx13	sorting nexin 13 [Source:ZFIN;Acc:ZDB-GENE-050306-12]
ENSDARG00000075567	92.3892	1.94085	0.467504	4.15152	3.30273e-05	0.000283681	fbxl20	F-box and leucine-rich repeat protein 20 [Source:ZFIN;Acc:ZDB-GENE-081031-27]
ENSDARG00000111942	37.3479	1.94012	0.59989	3.23412	0.00122017	0.00597657
ENSDARG00000062745	241.764	1.93957	0.455757	4.25571	2.08389e-05	0.000190399	socs5b	suppressor of cytokine signaling 5b [Source:ZFIN;Acc:ZDB-GENE-080722-18]
ENSDARG00000030173	182.482	1.93948	0.626219	3.09713	0.00195401	0.00879093	traf2a	Tnf receptor-associated factor 2a [Source:ZFIN;Acc:ZDB-GENE-071120-2]
ENSDARG00000017220	282.056	1.9379	0.468768	4.13402	3.56469e-05	0.000302422	otud7b	OTU deubiquitinase 7B [Source:ZFIN;Acc:ZDB-GENE-060616-1]
ENSDARG00000103949	46.0675	1.93745	0.686449	2.82242	0.00476626	0.0182454	zbtb12.1	zinc finger and BTB domain containing 12, tandem duplicate 1 [Source:ZFIN;Acc:ZDB-GENE-060503-875]
ENSDARG00000070717	832.167	1.9369	0.321685	6.0211	1.73234e-09	4.31118e-08	slc25a18	solute carrier family 25 member 18 [Source:ZFIN;Acc:ZDB-GENE-041111-192]
ENSDARG00000068152	205.401	1.93616	0.386995	5.00305	5.64297e-07	8.0853e-06
ENSDARG00000038141	19542.5	1.93596	0.26135	7.40752	1.28683e-13	6.20181e-12	atf4b	activating transcription factor 4b [Source:ZFIN;Acc:ZDB-GENE-070928-23]
ENSDARG00000105434	14.1453	1.93558	0.801321	2.41549	0.0157142	0.0475915	GRXCR1	glutaredoxin and cysteine rich domain containing 1 [Source:HGNC Symbol;Acc:HGNC:31673]
ENSDARG00000060438	1944.14	1.93441	0.237306	8.15151	3.59404e-16	2.28217e-14	tbl1x	transducin beta like 1 X-linked [Source:ZFIN;Acc:ZDB-GENE-070209-131]
ENSDARG00000045594	19.9576	1.93432	0.76625	2.5244	0.0115897	0.0373427	shisal1a	shisa like 1a [Source:ZFIN;Acc:ZDB-GENE-041210-130]
ENSDARG00000060430	145.614	1.93408	0.458019	4.2227	2.4139e-05	0.000217156	zfyve28	zinc finger, FYVE domain containing 28 [Source:ZFIN;Acc:ZDB-GENE-061103-208]
ENSDARG00000077440	223.797	1.93349	0.409287	4.72404	2.31201e-06	2.81692e-05	SYDE1	synapse defective Rho GTPase homolog 1 [Source:HGNC Symbol;Acc:HGNC:25824]
ENSDARG00000036376	34.3672	1.9334	0.561416	3.44379	0.000573617	0.0031831	cldn7a	claudin 7a [Source:ZFIN;Acc:ZDB-GENE-040718-29]
ENSDARG00000090844	30.4857	1.93304	0.802865	2.40768	0.0160544	0.0484159	il1rl2	interleukin 1 receptor-like 2 [Source:ZFIN;Acc:ZDB-GENE-240404-1]
ENSDARG00000054456	130.193	1.93197	0.562382	3.43534	0.000591811	0.00326815	clip3	CAP-GLY domain containing linker protein 3 [Source:ZFIN;Acc:ZDB-GENE-131127-193]
ENSDARG00000060631	92.6026	1.93068	0.493715	3.91051	9.21018e-05	0.00068101	garnl3	GTPase activating Rap/RanGAP domain like 3 [Source:ZFIN;Acc:ZDB-GENE-060526-61]
ENSDARG00000056978	346.01	1.92918	0.355143	5.43212	5.56894e-08	1.00276e-06	letm1	leucine zipper-EF-hand containing transmembrane protein 1 [Source:ZFIN;Acc:ZDB-GENE-050522-154]
ENSDARG00000090190	865.767	1.92898	0.294027	6.56054	5.36126e-11	1.74344e-09	bcam	basal cell adhesion molecule (Lutheran blood group) [Source:ZFIN;Acc:ZDB-GENE-060929-620]
ENSDARG00000101687	88.6783	1.92809	0.482849	3.99316	6.5199e-05	0.00050865
ENSDARG00000037963	202.745	1.92782	0.43006	4.48268	7.37113e-06	7.78287e-05	NEK6	NIMA related kinase 6 [Source:HGNC Symbol;Acc:HGNC:7749]
ENSDARG00000095908	5677.77	1.92627	0.27738	6.9445	3.79801e-12	1.48507e-10	sat1a.2	spermidine/spermine N1-acetyltransferase 1a, duplicate 2 [Source:ZFIN;Acc:ZDB-GENE-040704-4]
ENSDARG00000112898	106.233	1.92573	0.559282	3.44322	0.000574838	0.00318832	st3gal2	ST3 beta-galactoside alpha-2,3-sialyltransferase 2 [Source:ZFIN;Acc:ZDB-GENE-050419-181]
ENSDARG00000100515	5193.8	1.92476	0.271292	7.0948	1.2954e-12	5.43829e-11	dusp1	dual specificity phosphatase 1 [Source:ZFIN;Acc:ZDB-GENE-040426-2018]
ENSDARG00000095051	100.183	1.92434	0.467938	4.11237	3.91617e-05	0.000327608	si:ch211-236l14.1	si:ch211-236l14.1 [Source:ZFIN;Acc:ZDB-GENE-081104-492]
ENSDARG00000054771	45.0761	1.92362	0.547674	3.51235	0.000444158	0.00255618	ghra	growth hormone receptor a [Source:ZFIN;Acc:ZDB-GENE-070509-1]
ENSDARG00000042106	130.541	1.92256	0.419745	4.5803	4.64314e-06	5.20634e-05	mnx2a	motor neuron and pancreas homeobox 2a [Source:ZFIN;Acc:ZDB-GENE-040415-1]
ENSDARG00000113296	176.203	1.9213	0.485639	3.95623	7.61403e-05	0.000578179
ENSDARG00000014680	868.554	1.91883	0.272899	7.03129	2.04633e-12	8.2563e-11	znf710a	zinc finger protein 710a [Source:ZFIN;Acc:ZDB-GENE-030131-5559]
ENSDARG00000063014	67.9883	1.91765	0.488516	3.92546	8.65648e-05	0.000645512	dbpa	D site albumin promoter binding protein a [Source:ZFIN;Acc:ZDB-GENE-060503-802]
ENSDARG00000074558	367.702	1.916	0.556264	3.44442	0.000572296	0.00317809	cntnap2b	contactin associated protein 2b [Source:ZFIN;Acc:ZDB-GENE-070912-26]
ENSDARG00000087517	31.998	1.91504	0.490313	3.90575	9.39319e-05	0.000692072	BTBD3	BTB domain containing 3 [Source:HGNC Symbol;Acc:HGNC:15854]
ENSDARG00000013000	73.7972	1.91449	0.471752	4.05826	4.94394e-05	0.000399794	ppfia2	PTPRF interacting protein alpha 2 [Source:ZFIN;Acc:ZDB-GENE-030131-7905]
ENSDARG00000013491	12.8908	1.91384	0.742267	2.57837	0.00992683	0.0330064	MAP3K9	mitogen-activated protein kinase kinase kinase 9 [Source:HGNC Symbol;Acc:HGNC:6861]
ENSDARG00000069904	157.679	1.91221	0.479672	3.98651	6.70534e-05	0.000520978
ENSDARG00000074017	277.304	1.91141	0.560996	3.40717	0.000656397	0.00355928	usp31	ubiquitin specific peptidase 31 [Source:ZFIN;Acc:ZDB-GENE-100210-4]
ENSDARG00000024546	142.353	1.91102	0.507185	3.7679	0.00016463	0.00111727	pla2g4aa	phospholipase A2, group IVAa (cytosolic, calcium-dependent) [Source:ZFIN;Acc:ZDB-GENE-990415-45]
ENSDARG00000000086	1121.69	1.91069	0.390525	4.89263	9.94987e-07	1.33343e-05	itsn1	intersectin 1 (SH3 domain protein) [Source:ZFIN;Acc:ZDB-GENE-030616-226]
ENSDARG00000069282	332.343	1.91055	0.391628	4.87848	1.06905e-06	1.42432e-05	bbc3	BCL2 binding component 3 [Source:ZFIN;Acc:ZDB-GENE-070119-4]
ENSDARG00000002571	447.668	1.91036	0.29159	6.55152	5.69547e-11	1.83641e-09	tmod2	tropomodulin 2 [Source:ZFIN;Acc:ZDB-GENE-040912-185]
ENSDARG00000029114	494.583	1.91015	0.447132	4.272	1.93726e-05	0.000179228	lmtk3	lemur tyrosine kinase 3 [Source:ZFIN;Acc:ZDB-GENE-100812-13]
ENSDARG00000095981	24.7561	1.90961	0.622854	3.0659	0.00217012	0.00960399
ENSDARG00000070809	1486.87	1.90862	0.412351	4.62863	3.68097e-06	4.23368e-05	znf516	zinc finger protein 516 [Source:ZFIN;Acc:ZDB-GENE-060503-194]
ENSDARG00000103851	2369.09	1.90774	0.479818	3.97598	7.00914e-05	0.000541078	tnrc6c2	trinucleotide repeat containing adaptor 6C2 [Source:ZFIN;Acc:ZDB-GENE-061207-48]
ENSDARG00000103846	35705.8	1.90753	0.406935	4.68755	2.76498e-06	3.3174e-05	hspa5	heat shock protein 5 [Source:ZFIN;Acc:ZDB-GENE-031001-11]
ENSDARG00000074989	60.0679	1.90635	0.595959	3.1988	0.00138001	0.00660334	sparcl1	SPARC-like 1 [Source:ZFIN;Acc:ZDB-GENE-060130-6]
ENSDARG00000014866	181.812	1.90597	0.282574	6.74502	1.53009e-11	5.51898e-10	hprt1l	hypoxanthine phosphoribosyltransferase 1, like [Source:ZFIN;Acc:ZDB-GENE-040625-17]
ENSDARG00000008060	80.1504	1.90591	0.498933	3.81997	0.00013347	0.000935893	scara3	scavenger receptor class A, member 3 [Source:ZFIN;Acc:ZDB-GENE-041014-317]
ENSDARG00000076994	242.255	1.90569	0.484604	3.93246	8.408e-05	0.000630282	adgra2	adhesion G protein-coupled receptor A2 [Source:ZFIN;Acc:ZDB-GENE-081104-363]
ENSDARG00000086977	24.1548	1.9054	0.750341	2.53938	0.0111048	0.0360607	atxn1l	ataxin 1-like [Source:ZFIN;Acc:ZDB-GENE-090908-1]
ENSDARG00000100869	222.982	1.90454	0.504602	3.77435	0.000160427	0.00109265	ADCY9	adenylate cyclase 9 [Source:HGNC Symbol;Acc:HGNC:240]
ENSDARG00000018096	237.029	1.90307	0.523118	3.63794	0.000274827	0.00170754	scap	SREBF chaperone [Source:ZFIN;Acc:ZDB-GENE-040107-41]
ENSDARG00000020893	20732.6	1.90276	0.308103	6.17573	6.5858e-10	1.79367e-08	slc25a55a	solute carrier family 25 member 55a [Source:ZFIN;Acc:ZDB-GENE-040426-2745]
ENSDARG00000018257	320.284	1.90232	0.580998	3.27423	0.00105952	0.00529088	ncoa1	nuclear receptor coactivator 1 [Source:ZFIN;Acc:ZDB-GENE-041001-175]
ENSDARG00000070502	55.803	1.90182	0.597296	3.18405	0.0014523	0.00689003
ENSDARG00000021288	268.649	1.90175	0.285653	6.65756	2.78417e-11	9.48699e-10	mier3b	mesoderm induction early response 1, family member 3 b [Source:ZFIN;Acc:ZDB-GENE-070424-65]
ENSDARG00000032951	444.663	1.89993	0.366187	5.18842	2.12084e-07	3.3999e-06	NRBP2	nuclear receptor binding protein 2 [Source:HGNC Symbol;Acc:HGNC:19339]
ENSDARG00000032039	31.3647	1.89926	0.534998	3.55004	0.00038518	0.00226829	mxd1	MAX dimerization protein 1 [Source:ZFIN;Acc:ZDB-GENE-060526-246]
ENSDARG00000007275	2725.32	1.89758	0.371731	5.1047	3.31314e-07	5.03845e-06	si:ch211-251b21.1	si:ch211-251b21.1 [Source:ZFIN;Acc:ZDB-GENE-060809-5]
ENSDARG00000074443	49.4119	1.89697	0.53028	3.57729	0.000347174	0.00207939	gas7a	growth arrest-specific 7a [Source:ZFIN;Acc:ZDB-GENE-130128-1]
ENSDARG00000114349	74.2208	1.89644	0.375254	5.05374	4.33233e-07	6.40466e-06	zgc:174224	zgc:174224 [Source:NCBI gene (formerly Entrezgene);Acc:100126810]
ENSDARG00000090687	261.702	1.89456	0.401229	4.72189	2.33665e-06	2.84238e-05	rcbtb2	regulator of chromosome condensation (RCC1) and BTB (POZ) domain containing protein 2 [Source:ZFIN;Acc:ZDB-GENE-071016-3]
ENSDARG00000010169	779.544	1.89388	0.305416	6.20099	5.61087e-10	1.54289e-08	myd88	MYD88 innate immune signal transduction adaptor [Source:ZFIN;Acc:ZDB-GENE-040219-3]
ENSDARG00000074136	13.2955	1.89362	0.761202	2.48767	0.0128583	0.0405811	herc56.3	HECT and RLD domain containing E3 ubiquitin protein ligase 56.3 [Source:ZFIN;Acc:ZDB-GENE-070615-14]
ENSDARG00000063570	2310.06	1.89344	0.357385	5.29804	1.17053e-07	1.99876e-06	dyrk1aa	dual-specificity tyrosine-(Y)-phosphorylation regulated kinase 1A, a [Source:ZFIN;Acc:ZDB-GENE-050302-29]
ENSDARG00000100771	85.5147	1.89333	0.363924	5.20255	1.96576e-07	3.16913e-06
ENSDARG00000063068	561.411	1.8931	0.417525	4.5341	5.78498e-06	6.29172e-05	SYNE1	spectrin repeat containing nuclear envelope protein 1 [Source:HGNC Symbol;Acc:HGNC:17089]
ENSDARG00000043003	2276.89	1.89195	0.315301	6.00045	1.96774e-09	4.80263e-08	pcyt2	phosphate cytidylyltransferase 2, ethanolamine [Source:ZFIN;Acc:ZDB-GENE-041010-132]
ENSDARG00000090930	12.7278	1.89045	0.71585	2.64085	0.00826986	0.0285593	si:ch211-120g10.1	si:ch211-120g10.1 [Source:ZFIN;Acc:ZDB-GENE-130531-56]
ENSDARG00000009544	7096.86	1.89023	0.293672	6.43655	1.22217e-10	3.74465e-09	cldnb	claudin b [Source:ZFIN;Acc:ZDB-GENE-010328-2]
ENSDARG00000092359	303.65	1.89015	0.418917	4.512	6.42191e-06	6.91229e-05	si:dkeyp-113d7.10	si:dkeyp-113d7.10 [Source:ZFIN;Acc:ZDB-GENE-061207-80]
ENSDARG00000099186	3280.56	1.88953	0.309948	6.0963	1.08552e-09	2.83778e-08	slc1a5	solute carrier family 1 member 5 [Source:ZFIN;Acc:ZDB-GENE-070501-4]
ENSDARG00000061797	83.8531	1.88943	0.497231	3.7999	0.000144753	0.000999934	zgc:154006	zgc:154006 [Source:ZFIN;Acc:ZDB-GENE-061013-134]
ENSDARG00000070575	33.4925	1.88942	0.616581	3.06434	0.00218149	0.0096412	fam131bb	family with sequence similarity 131 member Bb [Source:ZFIN;Acc:ZDB-GENE-100922-12]
ENSDARG00000031075	457.142	1.88939	0.439424	4.29969	1.71034e-05	0.00016063	cadm1a	cell adhesion molecule 1a [Source:ZFIN;Acc:ZDB-GENE-080505-2]
ENSDARG00000043416	990.483	1.88928	0.430206	4.39156	1.12538e-05	0.000111057	tnfaip2a	tumor necrosis factor, alpha-induced protein 2a [Source:ZFIN;Acc:ZDB-GENE-041210-301]
ENSDARG00000099304	20.5654	1.8892	0.593026	3.1857	0.00144405	0.00685519
ENSDARG00000093042	56.8672	1.88776	0.486592	3.87956	0.000104645	0.000758744
ENSDARG00000078567	2507.55	1.88769	0.280156	6.73797	1.60614e-11	5.75683e-10	lonrf1	LON peptidase N-terminal domain and ring finger 1 [Source:ZFIN;Acc:ZDB-GENE-081104-397]
ENSDARG00000012829	36.5368	1.88755	0.561948	3.35894	0.000782433	0.0041202	asah2	N-acylsphingosine amidohydrolase 2 [Source:ZFIN;Acc:ZDB-GENE-041112-1]
ENSDARG00000087599	201.585	1.88661	0.437755	4.30974	1.63444e-05	0.000153835	TENM3	teneurin transmembrane protein 3 [Source:HGNC Symbol;Acc:HGNC:29944]
ENSDARG00000030896	200.861	1.88625	0.560378	3.36604	0.000762568	0.00403423	foxq1a	forkhead box Q1a [Source:ZFIN;Acc:ZDB-GENE-070424-74]
ENSDARG00000060148	96.351	1.88471	0.542236	3.47581	0.000509305	0.00286882	sh3pxd2aa	SH3 and PX domains 2Aa [Source:ZFIN;Acc:ZDB-GENE-060503-271]
ENSDARG00000015968	58.9285	1.88439	0.616292	3.05762	0.00223103	0.00983154	rabgef1l	RAB guanine nucleotide exchange factor (GEF) 1, like [Source:ZFIN;Acc:ZDB-GENE-040426-813]
ENSDARG00000036584	50.6936	1.88432	0.585492	3.21835	0.00128932	0.00625349	st8sia5	ST8 alpha-N-acetyl-neuraminide alpha-2,8-sialyltransferase 5 [Source:ZFIN;Acc:ZDB-GENE-060322-8]
ENSDARG00000063677	381.125	1.88303	0.256839	7.33154	2.27529e-13	1.05208e-11	ccny	cyclin Y [Source:ZFIN;Acc:ZDB-GENE-091117-45]
ENSDARG00000007982	310.378	1.88205	0.579615	3.24706	0.00116602	0.0057484	onecut1	one cut homeobox 1 [Source:ZFIN;Acc:ZDB-GENE-040426-1469]
ENSDARG00000015902	343.488	1.88123	0.28302	6.647	2.99117e-11	1.01318e-09	stat6	signal transducer and activator of transcription 6, interleukin-4 induced [Source:ZFIN;Acc:ZDB-GENE-030131-9359]
ENSDARG00000063661	2669.45	1.88121	0.2093	8.98811	2.51507e-19	2.06236e-17	NUAK2	NUAK family kinase 2 [Source:HGNC Symbol;Acc:HGNC:29558]
ENSDARG00000020149	36.6847	1.88075	0.634275	2.9652	0.00302488	0.0125328	ACOXL	acyl-CoA oxidase like [Source:HGNC Symbol;Acc:HGNC:25621]
ENSDARG00000007869	257.927	1.8805	0.502587	3.74163	0.000182831	0.00121787	ehd3	EH-domain containing 3 [Source:ZFIN;Acc:ZDB-GENE-041014-352]
ENSDARG00000074004	14.4975	1.8796	0.782741	2.4013	0.0163368	0.0490856	STAC	SH3 and cysteine rich domain [Source:HGNC Symbol;Acc:HGNC:11353]
ENSDARG00000026376	215.702	1.87834	0.461787	4.06755	4.751e-05	0.000386248	aco1	aconitase 1, soluble [Source:ZFIN;Acc:ZDB-GENE-031118-76]
ENSDARG00000056910	12.8547	1.87806	0.714755	2.62756	0.00859987	0.0294801
ENSDARG00000030621	46.7431	1.87801	0.429578	4.37176	1.23248e-05	0.000120324	th	tyrosine hydroxylase [Source:ZFIN;Acc:ZDB-GENE-990621-5]
ENSDARG00000009958	488.856	1.87781	0.403446	4.65442	3.24902e-06	3.79963e-05	cbl	Cbl proto-oncogene, E3 ubiquitin protein ligase [Source:ZFIN;Acc:ZDB-GENE-041114-207]
ENSDARG00000097572	27.6461	1.87731	0.615408	3.05051	0.00228454	0.0100189	PTPRT	protein tyrosine phosphatase receptor type T [Source:HGNC Symbol;Acc:HGNC:9682]
ENSDARG00000014527	45.2563	1.87713	0.576232	3.25759	0.00112362	0.00556101	pdk3a	pyruvate dehydrogenase kinase, isozyme 3a [Source:ZFIN;Acc:ZDB-GENE-061220-3]
ENSDARG00000052419	1970.66	1.8763	0.287417	6.52813	6.65948e-11	2.12618e-09	ankrd12	ankyrin repeat domain 12 [Source:ZFIN;Acc:ZDB-GENE-040426-846]
ENSDARG00000033544	97.2819	1.876	0.445956	4.20669	2.59135e-05	0.000230661	ADAMTS15	ADAM metallopeptidase with thrombospondin type 1 motif 15 [Source:HGNC Symbol;Acc:HGNC:16305]
ENSDARG00000076416	7866.49	1.87587	0.252259	7.4363	1.03547e-13	5.06534e-12
ENSDARG00000030239	140.071	1.87586	0.430985	4.35249	1.34598e-05	0.000129793	dennd6aa	DENN/MADD domain containing 6Aa [Source:ZFIN;Acc:ZDB-GENE-041010-63]
ENSDARG00000104559	238.097	1.87506	0.535538	3.50125	0.000463076	0.00264237	tmem63ba	transmembrane protein 63Ba [Source:ZFIN;Acc:ZDB-GENE-030131-4320]
ENSDARG00000101688	66.7434	1.87476	0.460073	4.07491	4.60315e-05	0.000376375
ENSDARG00000039309	75.4753	1.87467	0.548301	3.41905	0.000628392	0.0034311
ENSDARG00000062315	1677.52	1.87437	0.36153	5.18454	2.1655e-07	3.46905e-06	sik2b	salt-inducible kinase 2b [Source:ZFIN;Acc:ZDB-GENE-071012-1]
ENSDARG00000000472	265.031	1.87419	0.524544	3.57298	0.00035294	0.00210839	cntn2	contactin 2 [Source:ZFIN;Acc:ZDB-GENE-990630-12]
ENSDARG00000036442	257.704	1.87388	0.455422	4.11459	3.87862e-05	0.000324824	ATP11C	ATPase phospholipid transporting 11C [Source:HGNC Symbol;Acc:HGNC:13554]
ENSDARG00000016999	9604.58	1.87368	0.274298	6.83081	8.44356e-12	3.15983e-10	lin28ab	lin-28 homolog Ab [Source:ZFIN;Acc:ZDB-GENE-040426-747]
ENSDARG00000105214	292.999	1.8734	0.542001	3.45646	0.000547327	0.00305506	agtpbp1	ATP/GTP binding carboxypeptidase 1 [Source:ZFIN;Acc:ZDB-GENE-081104-267]
ENSDARG00000103158	631.203	1.87299	0.446855	4.19148	2.77141e-05	0.00024421	ldb1b	LIM-domain binding 1b [Source:ZFIN;Acc:ZDB-GENE-990415-135]
ENSDARG00000091847	53.5726	1.87129	0.402837	4.64529	3.396e-06	3.94372e-05
ENSDARG00000058558	30.7798	1.87109	0.697907	2.681	0.00734029	0.0259264	lzts3b	leucine zipper, putative tumor suppressor family member 3b [Source:ZFIN;Acc:ZDB-GENE-110411-249]
ENSDARG00000101983	566.956	1.87067	0.295195	6.33704	2.34215e-10	6.85388e-09	pkn2a	protein kinase N2a [Source:ZFIN;Acc:ZDB-GENE-061207-42]
ENSDARG00000015312	305.99	1.86978	0.428967	4.3588	1.30776e-05	0.000126535	klf12a	Kruppel like factor 12a [Source:ZFIN;Acc:ZDB-GENE-030131-9188]
ENSDARG00000086256	29.0397	1.86933	0.72674	2.57221	0.0101052	0.0334726	si:ch211-236p5.2	si:ch211-236p5.2 [Source:ZFIN;Acc:ZDB-GENE-081028-33]
ENSDARG00000011809	35.2135	1.86928	0.748446	2.49755	0.0125056	0.0396769	mical1	microtubule associated monooxygenase, calponin and LIM domain containing 1 [Source:ZFIN;Acc:ZDB-GENE-081022-3]
ENSDARG00000061904	165.501	1.86911	0.334634	5.58554	2.3297e-08	4.6342e-07	FHOD3	formin homology 2 domain containing 3 [Source:HGNC Symbol;Acc:HGNC:26178]
ENSDARG00000075942	120.116	1.86759	0.353661	5.28073	1.28671e-07	2.17757e-06	FRMD5	FERM domain containing 5 [Source:HGNC Symbol;Acc:HGNC:28214]
ENSDARG00000038176	24.7706	1.86688	0.5559	3.35831	0.000784207	0.00412668	cyb561	cytochrome b561 [Source:ZFIN;Acc:ZDB-GENE-070713-3]
ENSDARG00000059558	64.3386	1.86674	0.420243	4.44206	8.91028e-06	9.16601e-05	tecta	tectorin alpha [Source:ZFIN;Acc:ZDB-GENE-110411-120]
ENSDARG00000103290	19.8172	1.86604	0.71556	2.6078	0.00911253	0.0308204
ENSDARG00000086735	551.995	1.8647	0.431364	4.32279	1.54065e-05	0.000145729	SAMD4B	sterile alpha motif domain containing 4B [Source:HGNC Symbol;Acc:HGNC:25492]
ENSDARG00000063527	273.483	1.86308	0.335906	5.54644	2.91537e-08	5.69485e-07	elmo2	engulfment and cell motility 2 [Source:ZFIN;Acc:ZDB-GENE-140106-84]
ENSDARG00000071357	146.939	1.86157	0.507082	3.67115	0.000241461	0.0015371	map4k3b	mitogen-activated protein kinase kinase kinase kinase 3b [Source:ZFIN;Acc:ZDB-GENE-090428-1]
ENSDARG00000062080	96.3457	1.86116	0.446467	4.16863	3.06434e-05	0.000265911	shc2	SHC (Src homology 2 domain containing) transforming protein 2 [Source:ZFIN;Acc:ZDB-GENE-050208-666]
ENSDARG00000088342	13.5544	1.86065	0.727065	2.55913	0.0104934	0.034483	TMEM145	transmembrane protein 145 [Source:HGNC Symbol;Acc:HGNC:26912]
ENSDARG00000043662	50.8773	1.86034	0.475862	3.90942	9.25193e-05	0.000683565	cnih2	cornichon family AMPA receptor auxiliary protein 2 [Source:ZFIN;Acc:ZDB-GENE-050320-96]
ENSDARG00000076135	488.461	1.85988	0.24923	7.46254	8.48724e-14	4.17873e-12	mmrn2a	multimerin 2a [Source:ZFIN;Acc:ZDB-GENE-080424-3]
ENSDARG00000105452	473.944	1.85869	0.377914	4.9183	8.72972e-07	1.19235e-05	plxna1a	plexin A1a [Source:ZFIN;Acc:ZDB-GENE-140106-137]
ENSDARG00000098871	130.084	1.85855	0.542594	3.4253	0.000614127	0.00337148	gga3b	golgi associated, gamma adaptin ear containing, ARF binding protein 3b [Source:ZFIN;Acc:ZDB-GENE-131126-18]
ENSDARG00000078688	21.4577	1.85809	0.709312	2.61957	0.00880409	0.0300626	frs3	fibroblast growth factor receptor substrate 3 [Source:ZFIN;Acc:ZDB-GENE-131121-119]
ENSDARG00000005989	3770.05	1.85807	0.324227	5.73076	9.99806e-09	2.14812e-07	rgl1	ral guanine nucleotide dissociation stimulator-like 1 [Source:ZFIN;Acc:ZDB-GENE-040426-1816]
ENSDARG00000091521	121.585	1.85799	0.498347	3.72831	0.000192768	0.0012728	MAP3K11	mitogen-activated protein kinase kinase kinase 11 [Source:HGNC Symbol;Acc:HGNC:6850]
ENSDARG00000071685	129.591	1.85751	0.398593	4.66015	3.15979e-06	3.71483e-05	SLCO5A1	solute carrier organic anion transporter family member 5A1 [Source:HGNC Symbol;Acc:HGNC:19046]
ENSDARG00000067537	16.302	1.85668	0.756492	2.45433	0.0141147	0.0437946
ENSDARG00000090818	141.317	1.85634	0.52725	3.52079	0.000430264	0.00249258	cacfd1	calcium channel flower domain containing 1 [Source:ZFIN;Acc:ZDB-GENE-120215-178]
ENSDARG00000016132	1070.05	1.85491	0.256473	7.23237	4.74653e-13	2.11332e-11	keap1a	kelch-like ECH-associated protein 1a [Source:ZFIN;Acc:ZDB-GENE-030131-556]
ENSDARG00000113678	28.8514	1.8529	0.559271	3.31307	0.000922781	0.00472368
ENSDARG00000101507	447.548	1.85271	0.4007	4.62368	3.76994e-06	4.32727e-05	atg2a	autophagy related 2A [Source:ZFIN;Acc:ZDB-GENE-091204-142]
ENSDARG00000079670	33.4578	1.85219	0.523903	3.53536	0.000407216	0.00238268	LRRC7	leucine rich repeat containing 7 [Source:HGNC Symbol;Acc:HGNC:18531]
ENSDARG00000014181	333.674	1.85216	0.547792	3.38114	0.000721862	0.00385196	foxp1b	forkhead box P1b [Source:ZFIN;Acc:ZDB-GENE-041203-1]
ENSDARG00000043055	1743.85	1.85215	0.34653	5.34486	9.04883e-08	1.58309e-06	mfsd14a1	major facilitator superfamily domain containing 14A 1 [Source:ZFIN;Acc:ZDB-GENE-040426-2935]
ENSDARG00000098420	138.551	1.85203	0.465403	3.97941	6.90861e-05	0.000534403	SNTA1	syntrophin alpha 1 [Source:HGNC Symbol;Acc:HGNC:11167]
ENSDARG00000012184	62.8976	1.85163	0.552423	3.35183	0.000802785	0.00420491	zgc:162872	zgc:162872 [Source:ZFIN;Acc:ZDB-GENE-081022-1]
ENSDARG00000078095	1760.38	1.85116	0.267332	6.92459	4.37233e-12	1.70088e-10	cipcb	CLOCK-interacting pacemaker b [Source:ZFIN;Acc:ZDB-GENE-091204-292]
ENSDARG00000053547	466.998	1.8501	0.334359	5.53329	3.14286e-08	6.1026e-07	JAKMIP2	janus kinase and microtubule interacting protein 2 [Source:HGNC Symbol;Acc:HGNC:29067]
ENSDARG00000098856	76.7086	1.84991	0.512444	3.60997	0.000306228	0.00187252
ENSDARG00000039373	202.462	1.84896	0.446709	4.13907	3.48715e-05	0.000296872	EPHA3	EPH receptor A3 [Source:HGNC Symbol;Acc:HGNC:3387]
ENSDARG00000031345	132.728	1.84697	0.380833	4.84982	1.23572e-06	1.61894e-05	rtkna	rhotekin a [Source:ZFIN;Acc:ZDB-GENE-060531-142]
ENSDARG00000052386	589.607	1.84678	0.338846	5.45021	5.03105e-08	9.14509e-07	cldnd1b	claudin domain containing 1b [Source:ZFIN;Acc:ZDB-GENE-040808-4]
ENSDARG00000010844	547.341	1.84545	0.279612	6.60002	4.11105e-11	1.3582e-09	kras	v-Ki-ras2 Kirsten rat sarcoma viral oncogene homolog [Source:ZFIN;Acc:ZDB-GENE-040808-67]
ENSDARG00000059801	579.485	1.84494	0.333175	5.53743	3.06939e-08	5.98033e-07
ENSDARG00000098428	22.8361	1.8439	0.627318	2.93933	0.00328919	0.013447	asic1c	acid-sensing (proton-gated) ion channel 1c [Source:ZFIN;Acc:ZDB-GENE-040513-3]
ENSDARG00000076554	624.276	1.84384	0.370156	4.98125	6.31757e-07	8.94505e-06	cdkn1a	cyclin dependent kinase inhibitor 1A [Source:ZFIN;Acc:ZDB-GENE-070705-7]
ENSDARG00000115425	35.0744	1.84247	0.472344	3.90069	9.59185e-05	0.000704659
ENSDARG00000075343	515.211	1.8423	0.374685	4.91694	8.79068e-07	1.19792e-05	csf1a	colony stimulating factor 1a (macrophage) [Source:ZFIN;Acc:ZDB-GENE-080204-107]
ENSDARG00000078092	525.422	1.8413	0.463891	3.96926	7.2097e-05	0.000554121	limd2	LIM domain containing 2 [Source:ZFIN;Acc:ZDB-GENE-120906-1]
ENSDARG00000062101	96.4665	1.84125	0.572806	3.21444	0.00130698	0.00632299	IFFO2	intermediate filament family orphan 2 [Source:HGNC Symbol;Acc:HGNC:27006]
ENSDARG00000045880	135.68	1.84119	0.511428	3.6001	0.000318096	0.00193162	gas2l3	growth arrest-specific 2 like 3 [Source:ZFIN;Acc:ZDB-GENE-030131-2560]
ENSDARG00000105000	330.825	1.83999	0.505604	3.63919	0.000273496	0.00170066	c2cd2	C2 calcium dependent domain containing 2 [Source:ZFIN;Acc:ZDB-GENE-110728-1]
ENSDARG00000113141	57.436	1.83956	0.685809	2.68232	0.00731139	0.0258524
ENSDARG00000105428	184.406	1.83847	0.346847	5.30052	1.15476e-07	1.9733e-06
ENSDARG00000035552	210.751	1.83802	0.350728	5.24059	1.60068e-07	2.64031e-06	agtr2	angiotensin II receptor, type 2 [Source:ZFIN;Acc:ZDB-GENE-050306-56]
ENSDARG00000056929	819.547	1.83787	0.558489	3.29078	0.000999089	0.00502987	kdm6bb	lysine (K)-specific demethylase 6B, b [Source:ZFIN;Acc:ZDB-GENE-040724-166]
ENSDARG00000095918	15.1898	1.83758	0.686671	2.67607	0.00744907	0.0262075
ENSDARG00000036096	1501.15	1.83721	0.317303	5.79008	7.03525e-09	1.55553e-07	smad3a	SMAD family member 3a [Source:ZFIN;Acc:ZDB-GENE-000509-3]
ENSDARG00000089307	432.464	1.83702	0.263629	6.9682	3.21016e-12	1.26388e-10	pmaip1	phorbol-12-myristate-13-acetate-induced protein 1 [Source:ZFIN;Acc:ZDB-GENE-070119-3]
ENSDARG00000069594	517.696	1.83677	0.378226	4.85627	1.19619e-06	1.57141e-05	KIF13A	kinesin family member 13A [Source:HGNC Symbol;Acc:HGNC:14566]
ENSDARG00000091777	177.196	1.83508	0.41968	4.37258	1.2279e-05	0.000119928	mapkap1	MAPK associated protein 1 [Source:ZFIN;Acc:ZDB-GENE-041111-178]
ENSDARG00000104868	13.9244	1.83487	0.747931	2.45326	0.0141569	0.0438957	KCNT1	potassium sodium-activated channel subfamily T member 1 [Source:HGNC Symbol;Acc:HGNC:18865]
ENSDARG00000088293	43.9757	1.83314	0.476559	3.84663	0.000119755	0.000850282	doc2b	double C2-like domains, beta [Source:ZFIN;Acc:ZDB-GENE-090615-1]
ENSDARG00000017006	518.68	1.83304	0.458324	3.99944	6.34928e-05	0.000497211	dennd5a	DENN/MADD domain containing 5A [Source:ZFIN;Acc:ZDB-GENE-071211-1]
ENSDARG00000079031	35.5325	1.83293	0.518681	3.53384	0.00040957	0.00239215	nim1kb	NIM1 serine/threonine protein kinase [Source:ZFIN;Acc:ZDB-GENE-091204-283]
ENSDARG00000110973	102.97	1.83155	0.53547	3.42047	0.000625142	0.00341908	TLN2	talin 2 [Source:HGNC Symbol;Acc:HGNC:15447]
ENSDARG00000076496	55.0236	1.83103	0.593314	3.08611	0.00202794	0.00906561	FRMD4B	FERM domain containing 4B [Source:HGNC Symbol;Acc:HGNC:24886]
ENSDARG00000104500	218.18	1.83037	0.358824	5.10101	3.37849e-07	5.12075e-06	fyco1a	FYVE and coiled-coil domain autophagy adaptor 1a [Source:ZFIN;Acc:ZDB-GENE-110411-276]
ENSDARG00000018516	207.149	1.82939	0.404369	4.52407	6.06624e-06	6.56941e-05	STK38	serine/threonine kinase 38 [Source:HGNC Symbol;Acc:HGNC:17847]
ENSDARG00000102478	111.899	1.82925	0.484119	3.7785	0.000157776	0.00107846	ADAMTS7	ADAM metallopeptidase with thrombospondin type 1 motif 7 [Source:HGNC Symbol;Acc:HGNC:223]
ENSDARG00000020250	233.857	1.82918	0.394194	4.64032	3.47869e-06	4.02335e-05	rhoj	ras homolog family member J [Source:ZFIN;Acc:ZDB-GENE-040724-272]
ENSDARG00000068637	763.885	1.82913	0.307549	5.94742	2.72395e-09	6.4414e-08	si:ch211-281l24.3	si:ch211-281l24.3 [Source:ZFIN;Acc:ZDB-GENE-131121-575]
ENSDARG00000076559	2286.32	1.82888	0.200487	9.12216	7.36427e-20	6.26402e-18	rb1cc1	RB1-inducible coiled-coil 1 [Source:ZFIN;Acc:ZDB-GENE-130206-1]
ENSDARG00000076564	1148.23	1.82832	0.496066	3.68563	0.000228142	0.00146664	HSPG2	heparan sulfate proteoglycan 2 [Source:HGNC Symbol;Acc:HGNC:5273]
ENSDARG00000013236	109.659	1.82772	0.437356	4.17901	2.92777e-05	0.000256303	dhcr24	24-dehydrocholesterol reductase [Source:ZFIN;Acc:ZDB-GENE-041212-73]
ENSDARG00000061030	354.068	1.82714	0.49113	3.72028	0.000199004	0.00130546	vezf1b	vascular endothelial zinc finger 1b [Source:ZFIN;Acc:ZDB-GENE-060825-121]
ENSDARG00000089933	11.8547	1.82697	0.740226	2.46812	0.0135825	0.0425295	rasal3	RAS protein activator like 3 [Source:ZFIN;Acc:ZDB-GENE-101130-3]
ENSDARG00000026907	51.4129	1.8265	0.712139	2.5648	0.0103235	0.0340571	slc48a1a	solute carrier family 48 member 1a [Source:ZFIN;Acc:ZDB-GENE-040718-121]
ENSDARG00000016089	735.512	1.82635	0.399681	4.56952	4.88851e-06	5.42543e-05	bicral	BICRA like chromatin remodeling complex associated protein [Source:ZFIN;Acc:ZDB-GENE-100716-3]
ENSDARG00000062146	1324.88	1.82453	0.328223	5.55883	2.71587e-08	5.33608e-07	larp4b	La ribonucleoprotein 4B [Source:ZFIN;Acc:ZDB-GENE-061027-39]
ENSDARG00000071790	205.331	1.82406	0.362409	5.03316	4.82448e-07	7.0319e-06
ENSDARG00000052330	282.254	1.82364	0.323705	5.63363	1.76454e-08	3.61742e-07	slc4a2b	solute carrier family 4 member 2b [Source:ZFIN;Acc:ZDB-GENE-030429-14]
ENSDARG00000068274	20.9703	1.82243	0.609895	2.98811	0.00280707	0.0117867	ankrd67	ankyrin repeat domain 67 [Source:ZFIN;Acc:ZDB-GENE-050419-160]
ENSDARG00000060860	25.0009	1.82176	0.578412	3.1496	0.00163496	0.00756304	pstpip1a	proline-serine-threonine phosphatase interacting protein 1a [Source:ZFIN;Acc:ZDB-GENE-050419-251]
ENSDARG00000058606	1827.22	1.82052	0.306749	5.93489	2.94047e-09	6.89799e-08	sik1	salt-inducible kinase 1 [Source:ZFIN;Acc:ZDB-GENE-030131-9446]
ENSDARG00000068050	19.279	1.81925	0.675006	2.69516	0.00703545	0.0250359	agbl4	AGBL carboxypeptidase 4 [Source:ZFIN;Acc:ZDB-GENE-081104-437]
ENSDARG00000102867	598.573	1.81858	0.339252	5.36057	8.29601e-08	1.45474e-06	srfb	serum response factor b [Source:ZFIN;Acc:ZDB-GENE-040426-1294]
ENSDARG00000076290	10721.1	1.81793	0.336271	5.40615	6.43944e-08	1.14772e-06	calr	calreticulin [Source:ZFIN;Acc:ZDB-GENE-030131-4042]
ENSDARG00000100828	22.4494	1.81632	0.588571	3.08598	0.00202885	0.00906679
ENSDARG00000061718	30.9348	1.8161	0.570519	3.18324	0.00145635	0.00689971	znf704	zinc finger protein 704 [Source:ZFIN;Acc:ZDB-GENE-060503-775]
ENSDARG00000116758	28.7134	1.8154	0.609269	2.97963	0.00288597	0.0120713	c16h2orf66	chromosome 16 C2orf66 homolog [Source:NCBI gene (formerly Entrezgene);Acc:103908919]
ENSDARG00000003251	187.663	1.81512	0.507333	3.57778	0.000346528	0.00207662	zbtb22b	zinc finger and BTB domain containing 22b [Source:ZFIN;Acc:ZDB-GENE-010110-4]
ENSDARG00000116732	58.3836	1.81506	0.475534	3.81689	0.000135143	0.00094646
ENSDARG00000055855	29.8428	1.8139	0.750693	2.4163	0.0156792	0.0475106	kcnc3a	potassium voltage-gated channel, Shaw-related subfamily, member 3a [Source:ZFIN;Acc:ZDB-GENE-100901-1]
ENSDARG00000092202	27.0708	1.81388	0.635827	2.85279	0.00433367	0.0168959	htra2-6	HtrA serine peptidase 2-6 [Source:ZFIN;Acc:ZDB-GENE-141219-11]
ENSDARG00000116511	115.145	1.81332	0.326763	5.54936	2.86718e-08	5.60551e-07	npas4l	neuronal PAS domain protein 4 like [Source:ZFIN;Acc:ZDB-GENE-070117-2515]
ENSDARG00000057013	302.878	1.81204	0.523277	3.46288	0.000534428	0.00299038	cadm3	cell adhesion molecule 3 [Source:ZFIN;Acc:ZDB-GENE-060512-196]
ENSDARG00000023176	23.6862	1.81198	0.653318	2.77351	0.00554559	0.0206463	tdo2b	tryptophan 2,3-dioxygenase b [Source:ZFIN;Acc:ZDB-GENE-030131-6014]
ENSDARG00000063387	60.0642	1.81151	0.44791	4.04435	5.24676e-05	0.000420997	sec22c	SEC22 homolog C, vesicle trafficking protein [Source:ZFIN;Acc:ZDB-GENE-060227-2]
ENSDARG00000044625	5870.51	1.81115	0.205478	8.81429	1.20442e-18	9.50034e-17	pcf11	PCF11 cleavage and polyadenylation factor subunit [Source:ZFIN;Acc:ZDB-GENE-041114-175]
ENSDARG00000098984	123.241	1.81102	0.417158	4.34132	1.41632e-05	0.000135642	pid1	phosphotyrosine interaction domain containing 1 [Source:ZFIN;Acc:ZDB-GENE-050320-72]
ENSDARG00000073764	29.0075	1.80921	0.673992	2.68432	0.00726766	0.0257272	cyp27a2	cytochrome P450 family 27 subfamily A member 2 [Source:ZFIN;Acc:ZDB-GENE-120215-110]
ENSDARG00000011724	651.833	1.80905	0.328198	5.51208	3.54617e-08	6.78175e-07	marveld1	MARVEL domain containing 1 [Source:ZFIN;Acc:ZDB-GENE-050208-33]
ENSDARG00000098968	369.936	1.80895	0.517113	3.49816	0.000468482	0.00266788	RSBN1	round spermatid basic protein 1 [Source:HGNC Symbol;Acc:HGNC:25642]
ENSDARG00000046124	198.38	1.80882	0.358983	5.03874	4.6861e-07	6.86532e-06
ENSDARG00000019856	2970.95	1.8079	0.22123	8.17202	3.03257e-16	1.94187e-14	atp1a1b	ATPase Na+/K+ transporting subunit alpha 1b [Source:ZFIN;Acc:ZDB-GENE-001212-5]
ENSDARG00000102372	819.711	1.80779	0.282984	6.3883	1.67742e-10	5.03137e-09	cert1b	ceramide transporter 1b [Source:ZFIN;Acc:ZDB-GENE-110125-5]
ENSDARG00000112369	34.3676	1.80768	0.50282	3.59508	0.000324295	0.00196613
ENSDARG00000057374	194.319	1.80755	0.428441	4.21889	2.45505e-05	0.000220423	sfxn3	sideroflexin 3 [Source:ZFIN;Acc:ZDB-GENE-070112-2092]
ENSDARG00000069266	337.658	1.80623	0.359887	5.01887	5.19765e-07	7.53246e-06	esrra	estrogen-related receptor alpha [Source:ZFIN;Acc:ZDB-GENE-990415-68]
ENSDARG00000042977	2791.7	1.80597	0.255919	7.0568	1.70386e-12	6.94833e-11	nfil3	nuclear factor, interleukin 3 regulated [Source:ZFIN;Acc:ZDB-GENE-040822-28]
ENSDARG00000043627	82.0824	1.80511	0.540246	3.34128	0.000833925	0.00434682	tbc1d9b	TBC1 domain family member 9b [Source:ZFIN;Acc:ZDB-GENE-230815-1]
ENSDARG00000104989	68.5602	1.80497	0.455482	3.96277	7.40848e-05	0.000566154
ENSDARG00000012649	147.062	1.80445	0.553981	3.25724	0.00112502	0.00556674	SMAD4	SMAD family member 4 [Source:HGNC Symbol;Acc:HGNC:6770]
ENSDARG00000073741	69.7249	1.80418	0.632904	2.85063	0.0043633	0.016994	RAP1GDS1	Rap1 GTPase-GDP dissociation stimulator 1 [Source:HGNC Symbol;Acc:HGNC:9859]
ENSDARG00000016404	1511.29	1.8041	0.502535	3.58999	0.000330688	0.00199692	ptch1	patched 1 [Source:ZFIN;Acc:ZDB-GENE-980526-196]
ENSDARG00000059064	777.593	1.80216	0.362633	4.96966	6.70695e-07	9.42611e-06	rassf3	Ras association domain family member 3 [Source:ZFIN;Acc:ZDB-GENE-100422-9]
ENSDARG00000063580	883.033	1.80208	0.347659	5.18345	2.17819e-07	3.48694e-06	ppp1r9ala	protein phosphatase 1 regulatory subunit 9A-like A [Source:ZFIN;Acc:ZDB-GENE-091204-412]
ENSDARG00000068856	143.9	1.80135	0.415066	4.33991	1.42544e-05	0.000136359	f2rl1.1	coagulation factor II (thrombin) receptor-like 1, tandem duplicate 1 [Source:ZFIN;Acc:ZDB-GENE-061215-140]
ENSDARG00000112073	131.663	1.80131	0.414917	4.34138	1.4159e-05	0.000135642
ENSDARG00000020876	718.157	1.80097	0.478924	3.76046	0.000169603	0.00114658	pdk2a	pyruvate dehydrogenase kinase 2a [Source:ZFIN;Acc:ZDB-GENE-120910-1]
ENSDARG00000096912	36.3838	1.80073	0.495399	3.63491	0.000278082	0.00172354	VPS50	VPS50 subunit of EARP/GARPII complex [Source:HGNC Symbol;Acc:HGNC:25956]
[truncated: 23,121 more rows]
