# Supplementary material for: In vivo profiling of the endothelium using ‘AngioTag’ zebrafish
Source: Angiogenesis. 2025 Jul 4;28(3):40. doi: 10.1007/s10456-025-09990-8 (PMC12227374; doi:10.1007/s10456-025-09990-8)
Supplement: Supplementary file 6 — Supplementary Material 6 [file 10456_2025_9990_MOESM6_ESM.xlsx]

## Sheet: facs_v_angiotag
FACS-sorted endothelial cells (sample 4) vs TRAP-purified endothelial polysome mRNA (sample 6)
DESeq2
log2 fold change (MLE): condition facs sort vs angiotag
Wald test p-value: condition facs sort vs angiotag
ensembl_gene_id	baseMean	log2FoldChange	lfcSE	stat	pvalue	padj	external_gene_name	description
ENSDARG00000055751	2078.53	12.2897	1.42832	-8.60426	7.68086e-18	1.69512e-16	fosb	FBJ murine osteosarcoma viral oncogene homolog B [Source:ZFIN;Acc:ZDB-GENE-041114-181]
ENSDARG00000100927	350.851	11.9594	1.25757	-9.50996	1.9073e-21	5.90132e-20	nfatc2a	nuclear factor of activated T cells 2a [Source:ZFIN;Acc:ZDB-GENE-120913-4]
ENSDARG00000023933	309.872	11.7814	1.27299	-9.2549	2.14434e-20	5.96959e-19	SKIL	SKI like proto-oncogene [Source:HGNC Symbol;Acc:HGNC:10897]
ENSDARG00000037859	270.23	11.5803	1.27974	-9.04895	1.44355e-19	3.77889e-18
ENSDARG00000052978	453.029	11.3658	1.32944	-8.54933	1.23805e-17	2.68371e-16	mbnl1	muscleblind-like splicing regulator 1 [Source:ZFIN;Acc:ZDB-GENE-060929-704]
ENSDARG00000092119	220.883	11.291	1.73358	-6.51314	7.35978e-11	7.81469e-10
ENSDARG00000104981	181.951	11.0099	1.2528	-8.78825	1.51901e-18	3.59855e-17	SLC45A4	solute carrier family 45 member 4 [Source:HGNC Symbol;Acc:HGNC:29196]
ENSDARG00000086931	340.581	10.9542	1.25178	-8.75087	2.11707e-18	4.94592e-17
ENSDARG00000098925	172.757	10.9375	1.33164	-8.21359	2.14672e-16	4.0597e-15
ENSDARG00000076250	165.809	10.8805	1.32781	-8.19432	2.52009e-16	4.73315e-15	rasef	RAS and EF-hand domain containing [Source:ZFIN;Acc:ZDB-GENE-081105-157]
ENSDARG00000099164	547.399	10.8392	1.10208	-9.8352	7.9406e-23	2.88373e-21	NACC1	nucleus accumbens associated 1 [Source:HGNC Symbol;Acc:HGNC:20967]
ENSDARG00000039325	160.059	10.8287	1.29143	-8.3851	5.06826e-17	1.01629e-15	pmepa1	prostate transmembrane protein, androgen induced 1 [Source:ZFIN;Acc:ZDB-GENE-040718-320]
ENSDARG00000099124	1025.45	10.7845	0.888377	-12.1396	6.5179e-34	5.90839e-32	f3a	coagulation factor IIIa [Source:ZFIN;Acc:ZDB-GENE-071119-5]
ENSDARG00000103727	153.905	10.77	1.77122	-6.08056	1.19766e-09	1.08656e-08	tfr2	transferrin receptor 2 [Source:ZFIN;Acc:ZDB-GENE-041220-3]
ENSDARG00000079876	141.124	10.6469	1.2636	-8.42586	3.58098e-17	7.30073e-16	C2CD4C	C2 calcium dependent domain containing 4C [Source:HGNC Symbol;Acc:HGNC:29417]
ENSDARG00000056780	271.389	10.628	1.2666	-8.39095	4.8225e-17	9.68783e-16	SSH1	slingshot protein phosphatase 1 [Source:HGNC Symbol;Acc:HGNC:30579]
ENSDARG00000104233	137.164	10.6041	1.24861	-8.49273	2.01845e-17	4.25757e-16
ENSDARG00000058557	260.582	10.5669	1.28891	-8.19837	2.43675e-16	4.58447e-15
ENSDARG00000079947	248.922	10.5005	2.1132	-4.969	6.72978e-07	4.09859e-06	gfi1b	growth factor independent 1B transcription repressor [Source:ZFIN;Acc:ZDB-GENE-091118-129]
ENSDARG00000090834	403.549	10.4374	1.71498	-6.08602	1.15754e-09	1.05409e-08	epor	erythropoietin receptor [Source:ZFIN;Acc:ZDB-GENE-071116-1]
ENSDARG00000077782	115.43	10.3593	1.31987	-7.84872	4.20311e-15	7.07083e-14	acer2	alkaline ceramidase 2 [Source:ZFIN;Acc:ZDB-GENE-121026-1]
ENSDARG00000109630	103.271	10.2002	1.31477	-7.75816	8.61707e-15	1.40545e-13
ENSDARG00000031876	74.8508	9.73219	1.35539	-7.18035	6.95349e-13	9.15599e-12	pard6ga	par-6 family cell polarity regulator gamma a [Source:ZFIN;Acc:ZDB-GENE-050923-1]
ENSDARG00000036104	70.3976	9.64688	1.33978	-7.20032	6.00712e-13	7.98655e-12	myo1g	myosin IG [Source:ZFIN;Acc:ZDB-GENE-060503-562]
ENSDARG00000105156	68.9496	9.61654	1.39569	-6.89015	5.57328e-12	6.69556e-11	EGLN1	egl-9 family hypoxia inducible factor 1 [Source:HGNC Symbol;Acc:HGNC:1232]
ENSDARG00000017047	66.3564	9.56371	1.3106	-7.2972	2.93824e-13	4.03103e-12	slc27a4	solute carrier family 27 member 4 [Source:ZFIN;Acc:ZDB-GENE-050417-248]
ENSDARG00000074597	1384.1	9.56123	0.617825	-15.4756	5.06769e-54	2.52659e-51	lzts2a	leucine zipper, putative tumor suppressor 2a [Source:ZFIN;Acc:ZDB-GENE-090313-276]
ENSDARG00000007412	225.775	9.55663	1.07455	-8.89358	5.91729e-19	1.45524e-17	slc2a1b	solute carrier family 2 member 1b [Source:ZFIN;Acc:ZDB-GENE-090915-1]
ENSDARG00000088171	63.5578	9.49834	1.28618	-7.38494	1.52517e-13	2.153e-12
ENSDARG00000042409	1891.13	9.46345	0.629786	-15.0265	4.92706e-51	1.96518e-48	ralgds	ral guanine nucleotide dissociation stimulator [Source:ZFIN;Acc:ZDB-GENE-081105-110]
ENSDARG00000062721	1138.31	9.43667	0.586785	-16.082	3.41155e-58	2.33873e-55	dennd4a	DENN/MADD domain containing 4A [Source:ZFIN;Acc:ZDB-GENE-060503-285]
ENSDARG00000111585	220.025	9.43615	1.10128	-8.56835	1.04981e-17	2.29838e-16
ENSDARG00000075296	789.43	9.42528	0.707581	-13.3204	1.76102e-40	2.73983e-38	fam83c	family with sequence similarity 83 member C [Source:ZFIN;Acc:ZDB-GENE-120201-3]
ENSDARG00000027777	195.532	9.3504	1.07875	-8.66782	4.4049e-18	9.9414e-17	TNFAIP3	TNF alpha induced protein 3 [Source:HGNC Symbol;Acc:HGNC:11896]
ENSDARG00000074670	56.4707	9.3318	1.3888	-6.71934	1.82549e-11	2.07707e-10	MATK	megakaryocyte-associated tyrosine kinase [Source:HGNC Symbol;Acc:HGNC:6906]
ENSDARG00000105336	56.0486	9.32056	1.36635	-6.82148	9.01068e-12	1.05988e-10
ENSDARG00000102796	53.1497	9.24358	1.31732	-7.01698	2.26716e-12	2.84198e-11
ENSDARG00000054968	103.823	9.24295	1.31879	-7.00866	2.4061e-12	3.01099e-11	cd40	CD40 molecule, TNF receptor superfamily member 5 [Source:ZFIN;Acc:ZDB-GENE-090313-95]
ENSDARG00000113107	53.4276	9.24249	1.2903	-7.16305	7.89038e-13	1.034e-11
ENSDARG00000103602	51.9358	9.20458	1.29282	-7.11977	1.08106e-12	1.40403e-11	pcdh1a3	protocadherin 1 alpha 3 [Source:ZFIN;Acc:ZDB-GENE-050202-3]
ENSDARG00000014592	100.158	9.19224	1.28877	-7.13255	9.85245e-13	1.28574e-11	DENND1A	DENN domain containing 1A [Source:HGNC Symbol;Acc:HGNC:29324]
ENSDARG00000061437	342.031	9.1903	0.853923	-10.7624	5.17792e-27	2.65165e-25	inpp5f	inositol polyphosphate-5-phosphatase F [Source:ZFIN;Acc:ZDB-GENE-041111-194]
ENSDARG00000011909	340.646	9.18568	0.865772	-10.6098	2.68271e-26	1.27382e-24	ITPR2	inositol 1,4,5-trisphosphate receptor type 2 [Source:HGNC Symbol;Acc:HGNC:6181]
ENSDARG00000099002	498.482	9.18219	0.825709	-11.1204	9.98619e-29	5.92073e-27	creb5a	cAMP responsive element binding protein 5a [Source:ZFIN;Acc:ZDB-GENE-120827-2]
ENSDARG00000079065	50.5218	9.17126	1.32563	-6.91844	4.5664e-12	5.52222e-11	ankrd50	ankyrin repeat domain 50 [Source:ZFIN;Acc:ZDB-GENE-111027-23]
ENSDARG00000116442	50.4131	9.15494	1.30198	-7.03154	2.04273e-12	2.57241e-11	TENT5A	terminal nucleotidyltransferase 5A [Source:HGNC Symbol;Acc:HGNC:18345]
ENSDARG00000059507	1027.26	9.10113	0.600486	-15.1563	6.88792e-52	2.90578e-49	F2R	si:dkey-163m14.2 [Source:ZFIN;Acc:ZDB-GENE-120215-47]
ENSDARG00000105562	1703.91	9.01904	1.17272	-7.6907	1.46329e-14	2.31938e-13	batf2	basic leucine zipper ATF-like transcription factor 2 [Source:ZFIN;Acc:ZDB-GENE-160728-52]
ENSDARG00000113111	87.5942	8.99705	1.31435	-6.84523	7.63536e-12	9.05389e-11	DGKD	diacylglycerol kinase delta [Source:HGNC Symbol;Acc:HGNC:2851]
ENSDARG00000079760	144.939	8.92698	1.13178	-7.88755	3.08176e-15	5.2559e-14	zgc:112998	zgc:112998 [Source:ZFIN;Acc:ZDB-GENE-050320-134]
ENSDARG00000015355	10023.8	8.92578	0.51649	-17.2816	6.47256e-67	8.35227e-64	fosl1a	FOS like 1, AP-1 transcription factor subunit a [Source:ZFIN;Acc:ZDB-GENE-061207-7]
ENSDARG00000076292	1205.94	8.85999	0.69137	-12.8151	1.3492e-37	1.67217e-35
ENSDARG00000104860	79.2146	8.85443	1.30468	-6.78669	1.14734e-11	1.33524e-10
ENSDARG00000062707	598.696	8.85187	0.637031	-13.8955	6.74528e-44	1.50991e-41	plat	plasminogen activator, tissue [Source:ZFIN;Acc:ZDB-GENE-081104-181]
ENSDARG00000098655	39.9678	8.83281	1.33021	-6.64017	3.13317e-11	3.48012e-10	KIF1C	kinesin family member 1C [Source:HGNC Symbol;Acc:HGNC:6317]
ENSDARG00000100358	39.9007	8.82942	1.37378	-6.42712	1.30048e-10	1.34315e-09
ENSDARG00000035952	77.7641	8.82859	1.33045	-6.63577	3.22811e-11	3.57471e-10	cdr2a	cerebellar degeneration-related protein 2a [Source:ZFIN;Acc:ZDB-GENE-101203-5]
ENSDARG00000111712	38.4528	8.77225	1.33095	-6.59096	4.36978e-11	4.78342e-10	adgrl2b.1	adhesion G protein-coupled receptor L2b, tandem duplicate 1 [Source:ZFIN;Acc:ZDB-GENE-130116-4]
ENSDARG00000045519	73.258	8.73554	1.99417	-4.38054	1.18387e-05	5.79312e-05	SFMBT2	Scm like with four mbt domains 2 [Source:HGNC Symbol;Acc:HGNC:20256]
ENSDARG00000098857	440.144	8.72627	0.697882	-12.5039	7.10524e-36	7.52984e-34	lifra	LIF receptor subunit alpha a [Source:ZFIN;Acc:ZDB-GENE-050327-16]
ENSDARG00000069438	125.433	8.71344	1.12156	-7.76901	7.9104e-15	1.29888e-13	neurl1aa	neuralized E3 ubiquitin protein ligase 1Aa [Source:ZFIN;Acc:ZDB-GENE-090311-3]
ENSDARG00000059472	3463.53	8.71143	0.471082	-18.4924	2.37766e-76	6.51985e-73	arhgap31	Rho GTPase activating protein 31 [Source:ZFIN;Acc:ZDB-GENE-100922-256]
ENSDARG00000052072	35.2318	8.65169	1.48797	-5.81443	6.08424e-09	4.9914e-08	dnajb9a	DnaJ heat shock protein family (Hsp40) member B9a [Source:ZFIN;Acc:ZDB-GENE-050626-115]
ENSDARG00000076389	35.0206	8.64195	1.37487	-6.28566	3.2646e-10	3.21526e-09	tnrc6bb.2	trinucleotide repeat containing adaptor 6Bb.2 [Source:ZFIN;Acc:ZDB-GENE-091117-15]
ENSDARG00000115646	34.8672	8.63315	1.33776	-6.45342	1.09352e-10	1.13905e-09
ENSDARG00000057107	118.023	8.62855	1.14816	-7.51511	5.68646e-14	8.43434e-13
ENSDARG00000074906	34.0502	8.60006	1.45143	-5.92524	3.11836e-09	2.65764e-08	znf831	zinc finger protein 831 [Source:ZFIN;Acc:ZDB-GENE-081022-210]
ENSDARG00000076789	65.1811	8.57156	1.38221	-6.20134	5.59844e-10	5.35133e-09	gja13.2	gap junction protein alpha 13.2 [Source:ZFIN;Acc:ZDB-GENE-050303-1]
ENSDARG00000095191	112.161	8.54915	1.11389	-7.67504	1.65363e-14	2.60788e-13
ENSDARG00000078188	426.605	8.5265	0.663129	-12.858	7.758e-38	9.83741e-36	fhip1b	FHF complex subunit HOOK interacting protein 1B [Source:ZFIN;Acc:ZDB-GENE-070912-291]
ENSDARG00000112943	953.584	8.50338	0.602088	-14.1231	2.7349e-45	6.81767e-43
ENSDARG00000075273	453.149	8.47474	0.726017	-11.6729	1.75297e-31	1.29478e-29
ENSDARG00000097394	30.8647	8.46323	1.37262	-6.16575	7.01505e-10	6.61889e-09
ENSDARG00000099379	113.544	8.45143	1.14575	-7.37635	1.62692e-13	2.28515e-12
ENSDARG00000116438	104.476	8.44741	1.1528	-7.32774	2.34072e-13	3.2376e-12
ENSDARG00000042370	30.3484	8.4381	1.38712	-6.0832	1.17807e-09	1.07145e-08	ptafr	platelet-activating factor receptor [Source:ZFIN;Acc:ZDB-GENE-131127-236]
ENSDARG00000077308	102.987	8.43381	1.14544	-7.36292	1.79928e-13	2.51566e-12	gpr84	G protein-coupled receptor 84 [Source:ZFIN;Acc:ZDB-GENE-070928-33]
ENSDARG00000101885	29.8714	8.41295	1.37007	-6.14051	8.22562e-10	7.6818e-09
ENSDARG00000101752	584.941	8.40661	0.600864	-13.9909	1.77225e-44	4.2723e-42	plekhg5b	pleckstrin homology domain containing, family G (with RhoGef domain) member 5b [Source:ZFIN;Acc:ZDB-GENE-090908-6]
ENSDARG00000069390	29.796	8.39976	1.38447	-6.06713	1.30219e-09	1.17315e-08
ENSDARG00000095174	29.4729	8.39033	1.43496	-5.84708	5.00273e-09	4.16174e-08
ENSDARG00000075571	537.114	8.38565	0.682154	-12.2929	9.88985e-35	9.47396e-33	bicd2	bicaudal D homolog 2 (Drosophila) [Source:ZFIN;Acc:ZDB-GENE-120717-1]
ENSDARG00000105114	193.621	8.37537	0.870265	-9.62394	6.33592e-22	2.08382e-20	crebrf	creb3 regulatory factor [Source:ZFIN;Acc:ZDB-GENE-120203-3]
ENSDARG00000112073	503.323	8.35877	0.596083	-14.0228	1.13029e-44	2.75502e-42
ENSDARG00000031749	28.8301	8.35059	1.34761	-6.19657	5.77059e-10	5.50868e-09	c3ar1	C3a anaphylatoxin chemotactic receptor [Source:ZFIN;Acc:ZDB-GENE-230621-1]
ENSDARG00000043285	28.4345	8.34739	1.43912	-5.80034	6.61824e-09	5.39719e-08
ENSDARG00000052658	96.7328	8.3362	1.09444	-7.61689	2.59861e-14	4.01166e-13	pptc7b	protein phosphatase targeting COQ7 b [Source:ZFIN;Acc:ZDB-GENE-081105-111]
ENSDARG00000102556	28.1458	8.32404	1.35388	-6.14831	7.83138e-10	7.33549e-09	nfat5b	nuclear factor of activated T cells 5b [Source:ZFIN;Acc:ZDB-GENE-140106-7]
ENSDARG00000102375	28.0169	8.32317	1.49479	-5.56813	2.57493e-08	1.93977e-07
ENSDARG00000070843	354.329	8.32183	0.735205	-11.3191	1.05594e-29	6.8331e-28	arid3a	AT-rich interactive domain 3A [Source:ZFIN;Acc:ZDB-GENE-140106-97]
ENSDARG00000062696	28.2468	8.32118	1.35375	-6.14678	7.90719e-10	7.40333e-09	DGKG	diacylglycerol kinase gamma [Source:HGNC Symbol;Acc:HGNC:2853]
ENSDARG00000039899	27.9061	8.32003	1.42463	-5.84013	5.21587e-09	4.32919e-08	zbtb7a	zinc finger and BTB domain containing 7a [Source:ZFIN;Acc:ZDB-GENE-050208-583]
ENSDARG00000030508	27.8399	8.30406	1.35933	-6.10894	1.00295e-09	9.2328e-09	CCDC134	coiled-coil domain containing 134 [Source:HGNC Symbol;Acc:HGNC:26185]
ENSDARG00000067607	349.541	8.29838	0.73437	-11.3	1.31216e-29	8.3921e-28	srebf1	sterol regulatory element binding transcription factor 1 [Source:ZFIN;Acc:ZDB-GENE-090812-3]
ENSDARG00000078494	27.566	8.29347	1.36709	-6.06651	1.30721e-09	1.17719e-08	ADAMTS14	ADAM metallopeptidase with thrombospondin type 1 motif 14 [Source:HGNC Symbol;Acc:HGNC:14899]
ENSDARG00000117069	53.0948	8.27487	1.29547	-6.38755	1.68562e-10	1.71748e-09
ENSDARG00000100835	26.9397	8.26792	1.46534	-5.64233	1.67762e-08	1.29987e-07	rgs13b	regulator of G protein signaling 13b [Source:ZFIN;Acc:ZDB-GENE-110914-230]
ENSDARG00000026988	26.862	8.26256	1.43106	-5.77373	7.75361e-09	6.24187e-08	TBC1D22B	TBC1 domain family member 22B [Source:HGNC Symbol;Acc:HGNC:21602]
ENSDARG00000086856	52.0789	8.2517	1.35517	-6.08903	1.13595e-09	1.03658e-08	stk35	serine/threonine kinase 35 [Source:ZFIN;Acc:ZDB-GENE-061103-553]
ENSDARG00000086778	2229.78	8.2513	0.467073	-17.666	7.66809e-70	1.29396e-66	pdgfba	platelet-derived growth factor beta polypeptide a [Source:ZFIN;Acc:ZDB-GENE-050208-525]
ENSDARG00000095458	26.8676	8.25079	1.36063	-6.06393	1.32834e-09	1.19509e-08
ENSDARG00000099802	52.0696	8.24747	1.31528	-6.27048	3.59933e-10	3.52651e-09	pnp5b	purine nucleoside phosphorylase 5b [Source:ZFIN;Acc:ZDB-GENE-040912-54]
ENSDARG00000115762	52.0482	8.24711	1.30005	-6.34366	2.24363e-10	2.25257e-09
ENSDARG00000097901	90.1705	8.24463	1.18131	-6.97923	2.96809e-12	3.68066e-11
ENSDARG00000061738	89.8786	8.23513	1.15806	-7.11112	1.15103e-12	1.49057e-11	marchf2	membrane-associated ring finger (C3HC4) 2 [Source:ZFIN;Acc:ZDB-GENE-050208-777]
ENSDARG00000091234	16095.2	8.23402	1.06996	-7.6956	1.4083e-14	2.23544e-13	si:ch73-335l21.4	si:ch73-335l21.4 [Source:ZFIN;Acc:ZDB-GENE-160728-105]
ENSDARG00000069844	296.421	8.23378	0.889376	-9.25793	2.08428e-20	5.81715e-19	acod1	aconitate decarboxylase 1 [Source:ZFIN;Acc:ZDB-GENE-081104-428]
ENSDARG00000079839	90.3914	8.23366	1.08137	-7.61412	2.65489e-14	4.09566e-13	ARRDC1	arrestin domain containing 1 [Source:HGNC Symbol;Acc:HGNC:28633]
ENSDARG00000112637	26.2121	8.22287	1.36587	-6.02025	1.74151e-09	1.54295e-08	ANOS1	anosmin 1 [Source:HGNC Symbol;Acc:HGNC:6211]
ENSDARG00000062195	25.9978	8.20686	1.37072	-5.98728	2.13379e-09	1.86045e-08	fbxo31	F-box protein 31 [Source:ZFIN;Acc:ZDB-GENE-070628-4]
ENSDARG00000062830	49.6092	8.1764	1.30005	-6.28929	3.1892e-10	3.14575e-09	TENT5D	terminal nucleotidyltransferase 5D [Source:HGNC Symbol;Acc:HGNC:28399]
ENSDARG00000090988	285.85	8.16596	0.787553	-10.3688	3.43892e-25	1.49979e-23
ENSDARG00000069958	85.7409	8.163	1.09836	-7.43201	1.06959e-13	1.53256e-12
ENSDARG00000105584	85.2986	8.15907	1.12034	-7.2827	3.27209e-13	4.46948e-12
ENSDARG00000091535	48.6652	8.13911	1.29517	-6.28419	3.29574e-10	3.24354e-09	ccser2b	coiled-coil serine-rich protein 2b [Source:ZFIN;Acc:ZDB-GENE-121214-220]
ENSDARG00000062101	24.2792	8.11835	1.42953	-5.67905	1.35445e-08	1.06192e-07	IFFO2	intermediate filament family orphan 2 [Source:HGNC Symbol;Acc:HGNC:27006]
ENSDARG00000070408	239.984	8.11137	0.768609	-10.5533	4.90371e-26	2.27426e-24	ccnd2b	cyclin D2, b [Source:ZFIN;Acc:ZDB-GENE-050420-354]
ENSDARG00000060941	47.2015	8.09503	1.31491	-6.15635	7.44392e-10	7.00546e-09	ANKFN1	ankyrin repeat and fibronectin type III domain containing 1 [Source:HGNC Symbol;Acc:HGNC:26766]
ENSDARG00000037121	301.667	8.08788	0.7245	-11.1634	6.15974e-29	3.70209e-27	mat2ab	methionine adenosyltransferase 2Ab [Source:ZFIN;Acc:ZDB-GENE-050327-6]
ENSDARG00000074781	23.4962	8.06428	1.38982	-5.80241	6.53693e-09	5.33882e-08	PTPRT	protein tyrosine phosphatase receptor type T [Source:HGNC Symbol;Acc:HGNC:9682]
ENSDARG00000078864	1550.78	8.06234	0.522183	-15.4397	8.85173e-54	4.31512e-51	lats2	large tumor suppressor kinase 2 [Source:ZFIN;Acc:ZDB-GENE-050119-6]
ENSDARG00000060926	79.5994	8.05603	1.112	-7.24462	4.33667e-13	5.85797e-12	rnf19b	ring finger protein 19B [Source:ZFIN;Acc:ZDB-GENE-060503-281]
ENSDARG00000089345	23.0589	8.04505	1.43571	-5.60356	2.09999e-08	1.60458e-07
ENSDARG00000040640	23.0237	8.03512	1.45237	-5.53243	3.15832e-08	2.34543e-07
ENSDARG00000089800	23.0602	8.03348	1.37898	-5.82565	5.68918e-09	4.69362e-08	prr7	proline rich 7 (synaptic) [Source:ZFIN;Acc:ZDB-GENE-101006-6]
ENSDARG00000100232	44.7602	8.02729	1.3204	-6.07945	1.20596e-09	1.09274e-08	glis2b	GLIS family zinc finger 2b [Source:ZFIN;Acc:ZDB-GENE-091204-120]
ENSDARG00000100396	966.559	8.02566	0.52154	-15.3884	1.95815e-53	9.33824e-51	pip5k1aa	phosphatidylinositol-4-phosphate 5-kinase, type I, alpha, a [Source:ZFIN;Acc:ZDB-GENE-050522-517]
ENSDARG00000058488	22.752	8.0144	1.46541	-5.46904	4.52472e-08	3.2889e-07	adora2ab	adenosine A2a receptor b [Source:ZFIN;Acc:ZDB-GENE-081022-41]
ENSDARG00000103906	22.5084	8.00872	1.42301	-5.62801	1.82298e-08	1.40318e-07	pcdh2ab10	protocadherin 2 alpha b 10 [Source:ZFIN;Acc:ZDB-GENE-041118-9]
ENSDARG00000100280	186.528	8.00344	1.91257	-4.18466	2.85598e-05	0.000129397	ZNFX1	zinc finger NFX1-type containing 1 [Source:HGNC Symbol;Acc:HGNC:29271]
ENSDARG00000100899	77.2437	7.99822	1.10599	-7.23175	4.76795e-13	6.42078e-12
ENSDARG00000098438	403.516	7.98055	0.851494	-9.37241	7.08932e-21	2.08622e-19	slc6a6b	solute carrier family 6 member 6b [Source:ZFIN;Acc:ZDB-GENE-030131-3077]
ENSDARG00000060480	43.122	7.97754	1.32454	-6.0229	1.71324e-09	1.51914e-08
ENSDARG00000079479	21.6591	7.95324	1.43954	-5.52485	3.29776e-08	2.44484e-07	gpr4	G protein-coupled receptor 4 [Source:ZFIN;Acc:ZDB-GENE-101202-1]
ENSDARG00000042249	845.488	7.94642	0.624667	-12.7211	4.51722e-37	5.34827e-35	frmd4a	FERM domain containing 4A [Source:ZFIN;Acc:ZDB-GENE-050419-154]
ENSDARG00000038429	1100.88	7.94549	0.471556	-16.8495	1.05805e-63	1.00915e-60	csrnp1b	cysteine-serine-rich nuclear protein 1b [Source:ZFIN;Acc:ZDB-GENE-030131-1515]
ENSDARG00000045983	21.4982	7.9411	1.42268	-5.58179	2.38055e-08	1.80637e-07	zbtb43	zinc finger and BTB domain containing 43 [Source:ZFIN;Acc:ZDB-GENE-060526-378]
ENSDARG00000031683	15357.9	7.92195	0.547955	-14.4573	2.25518e-47	6.59624e-45	fosab	v-fos FBJ murine osteosarcoma viral oncogene homolog Ab [Source:ZFIN;Acc:ZDB-GENE-031222-4]
ENSDARG00000073761	106.289	7.92158	1.00508	-7.88152	3.2343e-15	5.50007e-14	MYO19	myosin XIX [Source:HGNC Symbol;Acc:HGNC:26234]
ENSDARG00000102418	209.468	7.90885	0.735248	-10.7567	5.5097e-27	2.79137e-25	enc2	ectodermal-neural cortex 2 [Source:ZFIN;Acc:ZDB-GENE-131014-1]
ENSDARG00000040135	104.273	7.89612	1.03007	-7.66561	1.77985e-14	2.8009e-13	fosaa	v-fos FBJ murine osteosarcoma viral oncogene homolog Aa [Source:ZFIN;Acc:ZDB-GENE-131121-552]
ENSDARG00000087736	236.34	7.89277	0.804564	-9.81	1.01972e-22	3.66714e-21	si:dkey-118k5.3	si:dkey-118k5.3 [Source:ZFIN;Acc:ZDB-GENE-121214-294]
ENSDARG00000036308	20.6142	7.88016	1.42636	-5.52466	3.3012e-08	2.44657e-07	NOD1	nucleotide binding oligomerization domain containing 1 [Source:HGNC Symbol;Acc:HGNC:16390]
ENSDARG00000089829	70.3391	7.87784	1.10675	-7.11801	1.09494e-12	1.42044e-11	CYTH3	cytohesin 3 [Source:HGNC Symbol;Acc:HGNC:9504]
ENSDARG00000044775	40.0852	7.86897	1.33168	-5.90905	3.44076e-09	2.91992e-08	fut7	fucosyltransferase 7 (alpha (1,3) fucosyltransferase) [Source:ZFIN;Acc:ZDB-GENE-060929-997]
ENSDARG00000023217	1184.84	7.86607	0.484897	-16.2222	3.51593e-59	2.7546e-56	crema	cAMP responsive element modulator a [Source:ZFIN;Acc:ZDB-GENE-030131-7031]
ENSDARG00000116122	20.2121	7.85092	1.41732	-5.53926	3.03748e-08	2.26336e-07
ENSDARG00000078902	68.549	7.84362	1.12558	-6.96852	3.20298e-12	3.94519e-11
ENSDARG00000022139	68.2527	7.8416	1.26518	-6.19801	5.71815e-10	5.46337e-09	ocstamp	osteoclast stimulatory transmembrane protein [Source:ZFIN;Acc:ZDB-GENE-050327-65]
ENSDARG00000010183	20.0743	7.8347	1.40305	-5.58404	2.35e-08	1.78504e-07
ENSDARG00000005780	19.9147	7.83269	1.55409	-5.04004	4.65433e-07	2.90393e-06	npy8br	neuropeptide Y receptor Y8b [Source:ZFIN;Acc:ZDB-GENE-980526-208]
ENSDARG00000020086	3612.26	7.81507	0.377675	-20.6926	4.04133e-95	1.47758e-91	nuak1a	NUAK family, SNF1-like kinase, 1a [Source:ZFIN;Acc:ZDB-GENE-041210-122]
ENSDARG00000075400	226.981	7.81195	0.737006	-10.5996	2.99305e-26	1.41201e-24	fbxo33	F-box protein 33 [Source:ZFIN;Acc:ZDB-GENE-100618-2]
ENSDARG00000019549	96.0779	7.78759	1.03603	-7.51676	5.6149e-14	8.34513e-13	cds1	CDP-diacylglycerol synthase (phosphatidate cytidylyltransferase) 1 [Source:ZFIN;Acc:ZDB-GENE-070705-78]
ENSDARG00000096367	19.4056	7.78607	1.40544	-5.53995	3.02556e-08	2.25601e-07
ENSDARG00000086623	37.6015	7.78063	1.42185	-5.47218	4.44543e-08	3.23555e-07
ENSDARG00000013834	313.991	7.77816	0.642953	-12.0976	1.08791e-33	9.66217e-32	arhgef3	Rho guanine nucleotide exchange factor (GEF) 3 [Source:ZFIN;Acc:ZDB-GENE-050208-773]
ENSDARG00000015293	65.1616	7.7696	1.11532	-6.96628	3.25435e-12	3.99948e-11
ENSDARG00000087832	763.487	7.76914	0.646736	-12.0129	3.04156e-33	2.60636e-31	bcl3	BCL3 transcription coactivator [Source:ZFIN;Acc:ZDB-GENE-061013-1]
ENSDARG00000079470	674.517	7.76621	0.538696	-14.4167	4.0637e-47	1.15773e-44	cdk17	cyclin dependent kinase 17 [Source:ZFIN;Acc:ZDB-GENE-041210-15]
ENSDARG00000110653	18.8015	7.74767	1.43472	-5.40011	6.66001e-08	4.72054e-07
ENSDARG00000074120	36.7514	7.74395	1.33251	-5.81154	6.19021e-09	5.07264e-08	usp2b	ubiquitin specific peptidase 2b [Source:ZFIN;Acc:ZDB-GENE-100208-2]
ENSDARG00000075230	185.449	7.7415	0.767655	-10.0846	6.46227e-24	2.52697e-22	tet1	tet methylcytosine dioxygenase 1 [Source:ZFIN;Acc:ZDB-GENE-090312-88]
ENSDARG00000041414	331.142	7.73972	0.690795	-11.2041	3.89411e-29	2.37292e-27	bmf2	BCL2 modifying factor 2 [Source:ZFIN;Acc:ZDB-GENE-041210-319]
ENSDARG00000070272	36.5072	7.73264	1.35452	-5.70875	1.1381e-08	8.99367e-08	casp10	caspase 10, apoptosis-related cysteine peptidase [Source:ZFIN;Acc:ZDB-GENE-070608-2]
ENSDARG00000105261	243.222	7.73023	0.736092	-10.5017	8.48292e-26	3.86881e-24	nfkb1	nuclear factor of kappa light polypeptide gene enhancer in B-cells 1 [Source:ZFIN;Acc:ZDB-GENE-121204-3]
ENSDARG00000059836	977.564	7.72637	0.524421	-14.7332	3.94792e-49	1.4932e-46	ddit3	DNA-damage-inducible transcript 3 [Source:ZFIN;Acc:ZDB-GENE-070410-90]
ENSDARG00000079158	63.1451	7.7193	1.21269	-6.36544	1.94732e-10	1.96678e-09	thpo	thrombopoietin [Source:ZFIN;Acc:ZDB-GENE-110510-1]
ENSDARG00000057352	181.408	7.71787	0.809159	-9.53813	1.45429e-21	4.54454e-20	slc25a29	solute carrier family 25 member 29 [Source:ZFIN;Acc:ZDB-GENE-050913-70]
ENSDARG00000061791	35.9984	7.70425	1.31664	-5.85146	4.87271e-09	4.06281e-08	nyx	nyctalopin [Source:ZFIN;Acc:ZDB-GENE-061026-3]
ENSDARG00000075389	18.4143	7.69348	1.44258	-5.33315	9.65223e-08	6.71554e-07	herc56.2	HECT and RLD domain containing E3 ubiquitin protein ligase 56.2 [Source:ZFIN;Acc:ZDB-GENE-090311-16]
ENSDARG00000062055	1796.45	7.68902	0.421291	-18.2511	2.02911e-74	4.94584e-71	rnf38	ring finger protein 38 [Source:ZFIN;Acc:ZDB-GENE-030131-8693]
ENSDARG00000038025	6064.8	7.67778	0.462253	-16.6095	5.95043e-62	5.22139e-59	cbx7a	chromobox homolog 7a [Source:ZFIN;Acc:ZDB-GENE-050417-400]
ENSDARG00000069929	469.996	7.66706	0.539809	-14.2033	8.74348e-46	2.2834e-43
ENSDARG00000062553	766.75	7.66055	0.657516	-11.6507	2.27455e-31	1.67439e-29	bach1a	BTB and CNC homology 1, basic leucine zipper transcription factor 1 a [Source:ZFIN;Acc:ZDB-GENE-060421-7601]
ENSDARG00000102200	308.86	7.65251	0.586742	-13.0424	7.02342e-39	9.69012e-37	man2a1	mannosidase, alpha, class 2A, member 1 [Source:ZFIN;Acc:ZDB-GENE-060526-31]
ENSDARG00000036818	17.6756	7.64901	1.42252	-5.3771	7.56937e-08	5.33577e-07	hyal3	hyaluronidase 3 [Source:ZFIN;Acc:ZDB-GENE-081104-366]
ENSDARG00000075720	34.1443	7.64033	1.35578	-5.63537	1.74681e-08	1.34834e-07	il2rb	interleukin 2 receptor, beta [Source:ZFIN;Acc:ZDB-GENE-080108-2]
ENSDARG00000054874	173.597	7.63941	0.757045	-10.0911	6.04903e-24	2.37384e-22	gpsm1b	G protein signaling modulator 1b [Source:ZFIN;Acc:ZDB-GENE-110203-5]
ENSDARG00000099888	33.6913	7.62096	1.35425	-5.62743	1.8291e-08	1.40691e-07	snn	stannin [Source:ZFIN;Acc:ZDB-GENE-040426-1987]
ENSDARG00000107053	86.1434	7.62007	0.997319	-7.64055	2.16295e-14	3.37473e-13
ENSDARG00000016490	823.752	7.61588	0.532699	-14.2968	2.2918e-46	6.28439e-44	rab11fip3	RAB11 family interacting protein 3 (class II) [Source:ZFIN;Acc:ZDB-GENE-040724-138]
ENSDARG00000100962	33.3579	7.60664	1.36542	-5.5709	2.53421e-08	1.91304e-07
ENSDARG00000040700	372.159	7.60132	1.50333	-5.05631	4.27439e-07	2.6829e-06	nab1b	NGFI-A binding protein 1b (EGR1 binding protein 1) [Source:ZFIN;Acc:ZDB-GENE-081105-85]
ENSDARG00000045959	140.485	7.59806	0.833588	-9.11489	7.87509e-20	2.09148e-18	csf3r	colony stimulating factor 3 receptor [Source:ZFIN;Acc:ZDB-GENE-080104-4]
ENSDARG00000079741	16.8554	7.59214	1.4617	-5.19404	2.05779e-07	1.36297e-06	csrnp3	cysteine-serine-rich nuclear protein 3 [Source:ZFIN;Acc:ZDB-GENE-120313-2]
ENSDARG00000059473	529.746	7.59108	1.55626	-4.87777	1.07292e-06	6.30839e-06	kank4	KN motif and ankyrin repeat domains 4 [Source:ZFIN;Acc:ZDB-GENE-120423-1]
ENSDARG00000021895	111.471	7.58797	0.904179	-8.39211	4.77502e-17	9.61888e-16	disc1	DISC1 scaffold protein [Source:ZFIN;Acc:ZDB-GENE-090122-1]
ENSDARG00000097997	57.1706	7.58782	1.21979	-6.2206	4.95257e-10	4.76093e-09
ENSDARG00000091043	16.7964	7.58203	1.44765	-5.23747	1.6279e-07	1.09611e-06	pcdh2ab6	protocadherin 2 alpha b 6 [Source:ZFIN;Acc:ZDB-GENE-041118-5]
ENSDARG00000068428	16.6775	7.577	1.4869	-5.09583	3.47207e-07	2.21222e-06	si:ch211-153j24.3	si:ch211-153j24.3 [Source:ZFIN;Acc:ZDB-GENE-041014-38]
ENSDARG00000093503	16.6093	7.57472	1.55691	-4.86522	1.14331e-06	6.69178e-06
ENSDARG00000022904	423.341	7.57343	0.632957	-11.9652	5.40855e-33	4.56336e-31	skilb	SKI-like proto-oncogene b [Source:ZFIN;Acc:ZDB-GENE-080723-40]
ENSDARG00000026417	56.2307	7.5608	1.20475	-6.27582	3.47796e-10	3.41369e-09
ENSDARG00000042329	1798.62	7.55964	1.18513	-6.37873	1.78567e-10	1.81269e-09	BCR	si:dkey-91m11.5 [Source:ZFIN;Acc:ZDB-GENE-060503-932]
ENSDARG00000093477	16.4096	7.55262	1.70884	-4.41974	9.882e-06	4.909e-05	cyp46a1.5	cytochrome P450, family 46, subfamily A, polypeptide 1, tandem duplicate 5 [Source:ZFIN;Acc:ZDB-GENE-051120-33]
ENSDARG00000079317	4276.46	7.54672	0.433492	-17.4091	7.03372e-68	1.02866e-64	dlc1	DLC1 Rho GTPase activating protein [Source:ZFIN;Acc:ZDB-GENE-130206-12]
ENSDARG00000001857	1144.65	7.53183	0.571885	-13.1702	1.30285e-39	1.85588e-37	aff4	AF4/FMR2 family, member 4 [Source:ZFIN;Acc:ZDB-GENE-100910-5]
ENSDARG00000103737	16.0525	7.52534	1.50163	-5.01145	5.40201e-07	3.33908e-06
ENSDARG00000039385	15.9517	7.51469	1.48821	-5.04949	4.42985e-07	2.77413e-06	DLG4	discs large MAGUK scaffold protein 4 [Source:HGNC Symbol;Acc:HGNC:2903]
ENSDARG00000098135	1702.88	7.5094	0.625536	-12.0048	3.35472e-33	2.86352e-31	stk40	serine/threonine kinase 40 [Source:ZFIN;Acc:ZDB-GENE-030131-4831]
ENSDARG00000103056	951.499	7.50069	0.615528	-12.1858	3.70126e-34	3.3998e-32	itga4	integrin alpha 4 [Source:ZFIN;Acc:ZDB-GENE-110411-108]
ENSDARG00000103607	450.397	7.50063	0.555271	-13.5081	1.40176e-41	2.52053e-39	wtip	WT1 interacting protein [Source:ZFIN;Acc:ZDB-GENE-050419-261]
ENSDARG00000056664	90.955	7.49201	0.971721	-7.71004	1.25776e-14	2.00957e-13	arfip2b	ADP-ribosylation factor interacting protein 2b [Source:ZFIN;Acc:ZDB-GENE-050417-131]
ENSDARG00000043468	15.8595	7.49189	1.48408	-5.04816	4.46083e-07	2.79034e-06	sytl3	synaptotagmin-like 3 [Source:ZFIN;Acc:ZDB-GENE-040724-150]
ENSDARG00000070213	77.8947	7.48918	1.06003	-7.06504	1.60569e-12	2.04791e-11	etnk2	ethanolamine kinase 2 [Source:ZFIN;Acc:ZDB-GENE-050913-135]
ENSDARG00000105214	211.924	7.48709	0.766645	-9.76605	1.57478e-22	5.50972e-21	agtpbp1	ATP/GTP binding carboxypeptidase 1 [Source:ZFIN;Acc:ZDB-GENE-081104-267]
ENSDARG00000015627	15.6848	7.47946	1.46298	-5.11246	3.17982e-07	2.03905e-06	rgs6	regulator of G protein signaling 6 [Source:ZFIN;Acc:ZDB-GENE-030131-31]
ENSDARG00000110056	103.834	7.47879	0.889457	-8.40827	4.16106e-17	8.44414e-16
ENSDARG00000107408	15.629	7.46677	1.50079	-4.97521	6.51759e-07	3.97931e-06	TCF4	transcription factor 4 [Source:HGNC Symbol;Acc:HGNC:11634]
ENSDARG00000055186	152.068	7.46372	0.799734	-9.33275	1.03163e-20	2.97776e-19	ccr9a	chemokine (C-C motif) receptor 9a [Source:ZFIN;Acc:ZDB-GENE-060130-125]
ENSDARG00000088377	30.2827	7.45754	1.33506	-5.58592	2.32466e-08	1.76763e-07	rp1l1b	rp1 like 1b [Source:ZFIN;Acc:ZDB-GENE-091204-67]
ENSDARG00000038011	226.28	7.44717	0.661083	-11.2651	1.95104e-29	1.23699e-27	cyth4a	cytohesin 4a [Source:ZFIN;Acc:ZDB-GENE-090624-6]
ENSDARG00000104292	30.0613	7.44575	1.33448	-5.5795	2.41211e-08	1.82778e-07	ccn2b	cellular communication network factor 2b [Source:ZFIN;Acc:ZDB-GENE-070705-82]
ENSDARG00000009262	29.8911	7.4427	1.3393	-5.55716	2.74197e-08	2.0585e-07	FAR2	si:dkey-97m3.1 [Source:ZFIN;Acc:ZDB-GENE-060503-367]
ENSDARG00000035127	15.1316	7.43605	1.48032	-5.02327	5.07984e-07	3.15238e-06	rxrab	retinoid x receptor, alpha b [Source:ZFIN;Acc:ZDB-GENE-990415-243]
ENSDARG00000045190	332.723	7.43391	0.879804	-8.44951	2.92538e-17	6.03139e-16	ch25h	cholesterol 25-hydroxylase [Source:ZFIN;Acc:ZDB-GENE-041212-81]
ENSDARG00000078425	309.182	7.43257	0.782456	-9.49903	2.11853e-21	6.51069e-20	oat	ornithine aminotransferase [Source:ZFIN;Acc:ZDB-GENE-110411-148]
ENSDARG00000059858	15.326	7.43117	1.4579	-5.09719	3.44735e-07	2.19839e-06	pappab	pregnancy-associated plasma protein A, pappalysin 1b [Source:ZFIN;Acc:ZDB-GENE-060526-71]
ENSDARG00000078392	165.003	7.42659	0.760009	-9.77172	1.489e-22	5.22629e-21	chpfa	chondroitin polymerizing factor a [Source:ZFIN;Acc:ZDB-GENE-100504-2]
ENSDARG00000027159	455.455	7.41868	0.565421	-13.1206	2.50858e-39	3.52761e-37	fbxo28	F-box protein 28 [Source:ZFIN;Acc:ZDB-GENE-030131-4665]
ENSDARG00000098696	147.481	7.41491	0.780387	-9.50158	2.06727e-21	6.37829e-20	rela	v-rel avian reticuloendotheliosis viral oncogene homolog A [Source:ZFIN;Acc:ZDB-GENE-040825-4]
ENSDARG00000104589	15.1041	7.41193	1.50339	-4.93015	8.21684e-07	4.93843e-06
ENSDARG00000062562	113.301	7.40741	1.63371	-4.53409	5.78514e-06	2.99101e-05	egln2	egl-9 family hypoxia-inducible factor 2 [Source:ZFIN;Acc:ZDB-GENE-060503-757]
ENSDARG00000074143	1306.57	7.40666	0.530951	-13.9498	3.1552e-44	7.52343e-42
ENSDARG00000024092	189.978	7.40073	0.829088	-8.92635	4.40296e-19	1.1026e-17	lmbr1	limb development membrane protein 1 [Source:ZFIN;Acc:ZDB-GENE-090128-4]
ENSDARG00000043722	759.306	7.39478	0.62582	-11.8162	3.22097e-32	2.52352e-30	cpa4	carboxypeptidase A4 [Source:ZFIN;Acc:ZDB-GENE-040704-61]
ENSDARG00000098351	14.6777	7.39314	1.57085	-4.70645	2.52063e-06	1.38863e-05
ENSDARG00000076747	168.37	7.38648	0.758934	-9.7327	2.18704e-22	7.53172e-21	tmcc1a	transmembrane and coiled-coil domain family 1a [Source:ZFIN;Acc:ZDB-GENE-111129-4]
ENSDARG00000090107	14.899	7.38545	1.47373	-5.01138	5.40401e-07	3.33937e-06	zmp:0000000984	zmp:0000000984 [Source:ZFIN;Acc:ZDB-GENE-130530-987]
ENSDARG00000100053	418.548	7.36853	0.561326	-13.127	2.30624e-39	3.264e-37
ENSDARG00000078775	221.094	7.36703	0.686701	-10.7282	7.508e-27	3.76895e-25	RASA2	RAS p21 protein activator 2 [Source:HGNC Symbol;Acc:HGNC:9872]
ENSDARG00000041792	14.3635	7.36069	1.67507	-4.39425	1.11154e-05	5.47215e-05	gja12.2	gap junction protein alpha 12.2 [Source:ZFIN;Acc:ZDB-GENE-070320-1]
ENSDARG00000097650	14.3101	7.35909	1.51398	-4.86075	1.16942e-06	6.82641e-06
ENSDARG00000060946	270.251	7.35712	1.5193	-4.84243	1.28259e-06	7.43559e-06	pip5kl1	phosphatidylinositol-4-phosphate 5-kinase-like 1 [Source:ZFIN;Acc:ZDB-GENE-060526-248]
ENSDARG00000087225	141.299	7.35218	0.801901	-9.16844	4.79896e-20	1.2933e-18	si:ch73-361p23.3	si:ch73-361p23.3 [Source:ZFIN;Acc:ZDB-GENE-130530-906]
ENSDARG00000089586	713.695	7.34859	1.36922	-5.367	8.00549e-08	5.62513e-07	ncam3	neural cell adhesion molecule 3 [Source:ZFIN;Acc:ZDB-GENE-131127-340]
ENSDARG00000005476	404.819	7.33826	0.605826	-12.1128	9.03493e-34	8.08976e-32	nav3	neuron navigator 3 [Source:ZFIN;Acc:ZDB-GENE-021205-1]
ENSDARG00000061896	71.0439	7.33747	1.0142	-7.23474	4.6643e-13	6.28892e-12	SLCO2A1	solute carrier organic anion transporter family member 2A1 [Source:HGNC Symbol;Acc:HGNC:10955]
ENSDARG00000112342	27.5615	7.32549	1.35526	-5.40522	6.47304e-08	4.60438e-07
ENSDARG00000053453	27.4258	7.32461	1.373	-5.33475	9.56772e-08	6.65886e-07	mpp2a	MAGUK p55 scaffold protein 2a [Source:ZFIN;Acc:ZDB-GENE-071004-82]
ENSDARG00000056091	1171.24	7.32049	0.452354	-16.1831	6.63776e-59	5.02112e-56	cttnbp2nlb	CTTNBP2 N-terminal like b [Source:ZFIN;Acc:ZDB-GENE-040724-65]
ENSDARG00000102472	13.9735	7.31187	1.48901	-4.91055	9.08204e-07	5.41541e-06	btbd17b	BTB (POZ) domain containing 17b [Source:ZFIN;Acc:ZDB-GENE-091204-214]
ENSDARG00000100947	624.365	7.30683	1.35568	-5.38978	7.05445e-08	4.98562e-07	mafk	v-maf avian musculoaponeurotic fibrosarcoma oncogene homolog K [Source:ZFIN;Acc:ZDB-GENE-040624-9]
ENSDARG00000055638	128.922	7.30661	0.821592	-8.89323	5.93594e-19	1.45819e-17	ANKRD33	ankyrin repeat domain 33 [Source:HGNC Symbol;Acc:HGNC:13788]
ENSDARG00000011334	13.8682	7.3049	1.49156	-4.89747	9.70771e-07	5.76653e-06	ncaldb	neurocalcin delta b [Source:ZFIN;Acc:ZDB-GENE-040808-37]
ENSDARG00000112019	27.192	7.30258	1.36212	-5.3612	8.26721e-08	5.79418e-07
ENSDARG00000097017	340.983	7.29455	0.562124	-12.9768	1.65697e-38	2.20296e-36	mical3a	microtubule associated monooxygenase, calponin and LIM domain containing 3a [Source:ZFIN;Acc:ZDB-GENE-050126-2]
ENSDARG00000052654	46.7095	7.29345	1.22949	-5.93207	2.99141e-09	2.5554e-08	thrab	thyroid hormone receptor alpha b [Source:ZFIN;Acc:ZDB-GENE-060613-1]
ENSDARG00000073753	1903.02	7.28816	0.466158	-15.6345	4.2365e-55	2.21277e-52	tacc1	transforming, acidic coiled-coil containing protein 1 [Source:ZFIN;Acc:ZDB-GENE-090521-5]
ENSDARG00000038489	2029.62	7.28711	0.422906	-17.231	1.55342e-66	1.89318e-63	b3gnt7	UDP-GlcNAc:betaGal beta-1,3-N-acetylglucosaminyltransferase 7 [Source:ZFIN;Acc:ZDB-GENE-021210-4]
ENSDARG00000102406	27.0012	7.2842	1.34901	-5.39968	6.6761e-08	4.72889e-07
ENSDARG00000019442	132.981	7.2778	0.838541	-8.67912	3.98842e-18	9.04798e-17	amotl1	angiomotin like 1 [Source:ZFIN;Acc:ZDB-GENE-091014-3]
ENSDARG00000044318	134.088	7.27428	0.796712	-9.13038	6.82616e-20	1.81951e-18
ENSDARG00000038112	605.939	7.26015	0.565266	-12.8438	9.31949e-38	1.17495e-35	si:dkeyp-59c12.1	si:dkeyp-59c12.1 [Source:ZFIN;Acc:ZDB-GENE-050419-167]
ENSDARG00000063157	13.3402	7.25755	1.58191	-4.58784	4.47846e-06	2.36391e-05	mapk8ip2	mitogen-activated protein kinase 8 interacting protein 2 [Source:ZFIN;Acc:ZDB-GENE-070705-326]
ENSDARG00000075532	45.255	7.25374	1.20797	-6.00488	1.91477e-09	1.68152e-08	slc4a11	solute carrier family 4 member 11 [Source:ZFIN;Acc:ZDB-GENE-090313-183]
ENSDARG00000113183	26.069	7.25297	1.38707	-5.22901	1.70425e-07	1.14121e-06
ENSDARG00000061165	26.0278	7.2506	1.39448	-5.19949	1.99836e-07	1.32441e-06	slc6a4a	solute carrier family 6 member 4a [Source:ZFIN;Acc:ZDB-GENE-060314-1]
ENSDARG00000007709	26.1062	7.24993	1.36071	-5.32806	9.92677e-08	6.89562e-07	ADAMTS8	ADAM metallopeptidase with thrombospondin type 1 motif 8 [Source:HGNC Symbol;Acc:HGNC:224]
ENSDARG00000104700	88.2846	7.248	0.903964	-8.01802	1.07467e-15	1.91824e-14	acvr2ab	activin A receptor type 2Ab [Source:ZFIN;Acc:ZDB-GENE-120215-23]
ENSDARG00000103887	13.4624	7.24331	1.52924	-4.73654	2.17397e-06	1.21504e-05
ENSDARG00000038398	13.1143	7.23555	1.62062	-4.46468	8.01886e-06	4.05042e-05	PMM1	phosphomannomutase 1 [Source:HGNC Symbol;Acc:HGNC:9114]
ENSDARG00000024546	171.774	7.23268	0.739325	-9.78282	1.33445e-22	4.71466e-21	pla2g4aa	phospholipase A2, group IVAa (cytosolic, calcium-dependent) [Source:ZFIN;Acc:ZDB-GENE-990415-45]
ENSDARG00000074378	11635.2	7.22718	0.574378	-12.5826	2.63134e-36	2.91533e-34	junba	JunB proto-oncogene, AP-1 transcription factor subunit a [Source:ZFIN;Acc:ZDB-GENE-040426-2172]
ENSDARG00000060106	967.986	7.22248	0.483412	-14.9406	1.7927e-50	7.02256e-48	crb2a	crumbs cell polarity complex component 2a [Source:ZFIN;Acc:ZDB-GENE-060612-1]
ENSDARG00000099911	1612.2	7.22163	0.416243	-17.3496	1.98742e-67	2.72488e-64	lrrc8c	leucine rich repeat containing 8 VRAC subunit C [Source:NCBI gene (formerly Entrezgene);Acc:571216]
ENSDARG00000104057	25.2698	7.208	1.4149	-5.09436	3.49927e-07	2.22697e-06
ENSDARG00000025875	43.8329	7.20645	1.18528	-6.07993	1.20238e-09	1.08994e-08	kctd2	potassium channel tetramerization domain containing 2 [Source:ZFIN;Acc:ZDB-GENE-060825-85]
ENSDARG00000035148	44.0428	7.20617	1.21497	-5.93117	3.00787e-09	2.56846e-08	orai2	ORAI calcium release-activated calcium modulator 2 [Source:ZFIN;Acc:ZDB-GENE-060531-127]
ENSDARG00000028725	222.301	7.20593	0.688287	-10.4694	1.19444e-25	5.39143e-24	adra1aa	adrenoceptor alpha 1Aa [Source:ZFIN;Acc:ZDB-GENE-030131-2831]
ENSDARG00000002333	131.204	7.19767	0.773441	-9.30603	1.32699e-20	3.78545e-19	fam102bb	family with sequence similarity 102 member Bb [Source:ZFIN;Acc:ZDB-GENE-041014-330]
ENSDARG00000074231	12.8315	7.19543	1.53181	-4.69734	2.63576e-06	1.4464e-05
ENSDARG00000101425	12.8122	7.19536	1.50954	-4.76659	1.87368e-06	1.05881e-05
ENSDARG00000102828	82.7492	7.1899	1.05824	-6.79421	1.08908e-11	1.26811e-10	mfsd11	major facilitator superfamily domain containing 11 [Source:ZFIN;Acc:ZDB-GENE-050913-140]
ENSDARG00000052157	64.4648	7.18674	0.980688	-7.32827	2.33143e-13	3.22883e-12	il12rb2	interleukin 12 receptor, beta 2a [Source:ZFIN;Acc:ZDB-GENE-080107-3]
ENSDARG00000087074	557.051	7.18542	0.555138	-12.9435	2.55795e-38	3.36011e-36	znf574	zinc finger protein 574 [Source:ZFIN;Acc:ZDB-GENE-100922-259]
ENSDARG00000038878	25.1751	7.18439	1.37265	-5.23397	1.65908e-07	1.11471e-06	il12a	interleukin 12a [Source:ZFIN;Acc:ZDB-GENE-060724-1]
ENSDARG00000037473	12.8561	7.18186	1.49683	-4.79805	1.60214e-06	9.15263e-06	cd79a	CD79a molecule, immunoglobulin-associated alpha [Source:ZFIN;Acc:ZDB-GENE-100922-201]
ENSDARG00000074079	206.698	7.18131	0.670995	-10.7025	9.90945e-27	4.94053e-25
ENSDARG00000022712	3995.3	7.17904	0.346917	-20.6938	3.93522e-95	1.47758e-91	stat3	signal transducer and activator of transcription 3 (acute-phase response factor) [Source:ZFIN;Acc:ZDB-GENE-980526-68]
ENSDARG00000002600	12.6638	7.17511	1.51075	-4.74937	2.0405e-06	1.14541e-05	pcsk1	proprotein convertase subtilisin/kexin type 1 [Source:ZFIN;Acc:ZDB-GENE-071009-1]
ENSDARG00000044010	937.696	7.17477	0.552815	-12.9786	1.61812e-38	2.16444e-36	loxl2a	lysyl oxidase-like 2a [Source:ZFIN;Acc:ZDB-GENE-070818-1]
ENSDARG00000038052	12.583	7.17456	1.54881	-4.63231	3.61607e-06	1.94283e-05
ENSDARG00000053918	468.151	7.17342	0.576885	-12.4347	1.69277e-35	1.73615e-33	srfa	serum response factor a [Source:ZFIN;Acc:ZDB-GENE-990714-29]
ENSDARG00000101322	6124.14	7.17285	1.23472	-5.80929	6.27391e-09	5.13739e-08	tfr1a	transferrin receptor 1a [Source:ZFIN;Acc:ZDB-GENE-041220-1]
ENSDARG00000057737	368.122	7.14981	0.67172	-10.644	1.85892e-26	9.02193e-25	rxraa	retinoid X receptor, alpha a [Source:ZFIN;Acc:ZDB-GENE-070314-2]
ENSDARG00000068601	24.4215	7.14938	1.36146	-5.25124	1.51076e-07	1.02131e-06	atmin	ATM interactor [Source:ZFIN;Acc:ZDB-GENE-030616-220]
ENSDARG00000059581	223.162	7.14402	0.614892	-11.6183	3.32527e-31	2.41544e-29	MBD5	methyl-CpG binding domain protein 5 [Source:HGNC Symbol;Acc:HGNC:20444]
ENSDARG00000041560	200.653	7.13839	0.747728	-9.54677	1.33802e-21	4.22335e-20	phaf1	phagosome assembly factor 1 [Source:ZFIN;Acc:ZDB-GENE-060503-705]
ENSDARG00000105178	12.419	7.13046	1.51932	-4.69319	2.68978e-06	1.47397e-05	ERC2	ELKS/RAB6-interacting/CAST family member 2 [Source:HGNC Symbol;Acc:HGNC:31922]
ENSDARG00000020149	12.2097	7.12763	1.53911	-4.63102	3.63875e-06	1.95406e-05	ACOXL	acyl-CoA oxidase like [Source:HGNC Symbol;Acc:HGNC:25621]
ENSDARG00000069995	80.5011	7.11985	0.932327	-7.63665	2.22944e-14	3.46859e-13	dpy19l1l	dpy-19-like 1, like (H. sapiens) [Source:ZFIN;Acc:ZDB-GENE-030521-11]
ENSDARG00000101790	417.783	7.11699	1.44799	-4.91508	8.87442e-07	5.30458e-06
ENSDARG00000026925	40.5865	7.09012	1.21237	-5.84816	4.97054e-09	4.13652e-08	nos2a	nitric oxide synthase 2a, inducible [Source:ZFIN;Acc:ZDB-GENE-040305-1]
ENSDARG00000100717	298.253	7.0862	0.667139	-10.6218	2.36038e-26	1.13056e-24	socs5a	suppressor of cytokine signaling 5a [Source:ZFIN;Acc:ZDB-GENE-061013-408]
ENSDARG00000057273	78.4434	7.07629	0.902606	-7.83984	4.51122e-15	7.57175e-14	alox5a	arachidonate 5-lipoxygenase a [Source:ZFIN;Acc:ZDB-GENE-090311-47]
ENSDARG00000104484	4300.8	7.07072	0.444229	-15.9168	4.84413e-57	2.87204e-54	itgb1b	integrin, beta 1b [Source:ZFIN;Acc:ZDB-GENE-030909-10]
ENSDARG00000100043	11.825	7.06809	1.53531	-4.60368	4.15096e-06	2.20537e-05
ENSDARG00000061265	22.8563	7.0648	1.47515	-4.78921	1.67439e-06	9.53809e-06	lmln	leishmanolysin-like (metallopeptidase M8 family) [Source:ZFIN;Acc:ZDB-GENE-081104-298]
ENSDARG00000076501	148.938	7.05447	0.830393	-8.49534	1.97347e-17	4.17474e-16	asxl2	ASXL transcriptional regulator 2 [Source:ZFIN;Acc:ZDB-GENE-100412-1]
ENSDARG00000086576	11.6112	7.05331	1.54139	-4.57595	4.74074e-06	2.49156e-05
ENSDARG00000104014	76.4332	7.03909	0.901014	-7.81242	5.61021e-15	9.33065e-14
ENSDARG00000056795	9498.61	7.03867	0.57894	-12.1579	5.21016e-34	4.74254e-32	serpine1	serpin peptidase inhibitor, clade E (nexin, plasminogen activator inhibitor type 1), member 1 [Source:ZFIN;Acc:ZDB-GENE-070912-60]
ENSDARG00000010654	11.4112	7.02906	1.56408	-4.49407	6.98758e-06	3.56729e-05	ARHGAP42	Rho GTPase activating protein 42 [Source:HGNC Symbol;Acc:HGNC:26545]
ENSDARG00000021209	38.6951	7.02865	1.2814	-5.48513	4.13165e-08	3.02019e-07	kctd9a	potassium channel tetramerization domain containing 9a [Source:ZFIN;Acc:ZDB-GENE-050320-147]
ENSDARG00000077134	11.5085	7.02622	1.52523	-4.60665	4.09209e-06	2.17725e-05	gpr158a	G protein-coupled receptor 158a [Source:ZFIN;Acc:ZDB-GENE-060130-18]
ENSDARG00000078092	481.577	7.01844	0.526292	-13.3356	1.43632e-40	2.28322e-38	limd2	LIM domain containing 2 [Source:ZFIN;Acc:ZDB-GENE-120906-1]
ENSDARG00000053624	57.0048	7.01658	0.995825	-7.046	1.84136e-12	2.32953e-11
ENSDARG00000102883	10324.2	7.01525	0.605321	-11.5893	4.66917e-31	3.3364e-29	SPTBN1	spectrin, beta, non-erythrocytic 1 [Source:NCBI gene (formerly Entrezgene);Acc:553451]
ENSDARG00000060745	22.1927	7.01255	1.39957	-5.01052	5.42829e-07	3.35343e-06	pgm5	phosphoglucomutase 5 [Source:ZFIN;Acc:ZDB-GENE-060503-838]
ENSDARG00000062024	22.0717	7.0078	1.38754	-5.05052	4.40607e-07	2.76239e-06	KIF1A	kinesin family member 1A [Source:HGNC Symbol;Acc:HGNC:888]
ENSDARG00000062893	22.0687	7.00549	1.40775	-4.97638	6.47859e-07	3.9588e-06	si:dkey-103i16.6	si:dkey-103i16.6 [Source:ZFIN;Acc:ZDB-GENE-061207-46]
ENSDARG00000095057	72.588	7.00069	1.06515	-6.57248	4.94849e-11	5.38735e-10
ENSDARG00000087910	21.9092	6.99971	1.39607	-5.01386	5.3348e-07	3.29847e-06	dact3a	dishevelled-binding antagonist of beta-catenin 3a [Source:ZFIN;Acc:ZDB-GENE-091204-226]
ENSDARG00000094704	110.475	6.99894	0.799039	-8.7592	1.96641e-18	4.6136e-17	bcl2a	BCL2 apoptosis regulator a [Source:ZFIN;Acc:ZDB-GENE-051012-1]
ENSDARG00000103582	11.1611	6.99667	1.57884	-4.43152	9.35701e-06	4.67148e-05
ENSDARG00000099088	11.2179	6.98152	1.55941	-4.47701	7.56945e-06	3.84199e-05	edar	ectodysplasin A receptor [Source:ZFIN;Acc:ZDB-GENE-070117-2062]
ENSDARG00000100908	55.4474	6.97445	0.988043	-7.05885	1.67881e-12	2.13744e-11	lcor	ligand dependent nuclear receptor corepressor [Source:ZFIN;Acc:ZDB-GENE-061201-6]
ENSDARG00000035949	160.076	6.9696	0.719951	-9.68067	3.64334e-22	1.22583e-20	tmem106bb	transmembrane protein 106Bb [Source:ZFIN;Acc:ZDB-GENE-050913-37]
ENSDARG00000078817	10.8843	6.96629	1.62847	-4.27782	1.88736e-05	8.87905e-05	ARK2C	arkadia (RNF111) C-terminal like ring finger ubiquitin ligase 2C [Source:HGNC Symbol;Acc:HGNC:31696]
ENSDARG00000054323	11.0944	6.96355	1.53827	-4.52687	5.98641e-06	3.08634e-05	pparab	peroxisome proliferator-activated receptor alpha b [Source:ZFIN;Acc:ZDB-GENE-990415-211]
ENSDARG00000104832	10.8786	6.9594	1.70089	-4.09161	4.28386e-05	0.000187052
ENSDARG00000070603	270.456	6.95648	0.650524	-10.6937	1.08988e-26	5.40923e-25	hspa12a	heat shock protein 12A [Source:ZFIN;Acc:ZDB-GENE-031001-1]
ENSDARG00000073764	196.149	6.9549	0.614694	-11.3144	1.11336e-29	7.16242e-28	cyp27a2	cytochrome P450 family 27 subfamily A member 2 [Source:ZFIN;Acc:ZDB-GENE-120215-110]
ENSDARG00000077812	195.913	6.95054	0.618347	-11.2405	2.57871e-29	1.61165e-27
ENSDARG00000059900	53.4542	6.949	1.09086	-6.37021	1.88774e-10	1.911e-09	tbc1d9	TBC1 domain family, member 9 (with GRAM domain) [Source:ZFIN;Acc:ZDB-GENE-060810-33]
ENSDARG00000061268	379.367	6.94268	0.74599	-9.30666	1.31913e-20	3.76793e-19	ago2	argonaute RISC catalytic component 2 [Source:ZFIN;Acc:ZDB-GENE-110606-6]
ENSDARG00000063075	1320.96	6.93863	0.564172	-12.2988	9.19472e-35	8.88567e-33	mtcl2	microtubule crosslinking factor 2 [Source:ZFIN;Acc:ZDB-GENE-090313-188]
ENSDARG00000094316	70.4466	6.93491	0.974015	-7.11992	1.07991e-12	1.40344e-11
ENSDARG00000116769	679.407	6.93241	0.474033	-14.6243	1.96509e-48	6.73566e-46	ZNF521	zinc finger protein 521 [Source:HGNC Symbol;Acc:HGNC:24605]
ENSDARG00000094249	189.416	6.9294	0.68682	-10.0891	6.17281e-24	2.41809e-22
ENSDARG00000076657	104.109	6.91897	0.816598	-8.47292	2.39313e-17	5.01414e-16	plagl2	pleiomorphic adenoma gene-like 2 [Source:ZFIN;Acc:ZDB-GENE-020806-1]
ENSDARG00000042210	2432.85	6.91439	0.542546	-12.7443	3.35228e-37	4.0855e-35	sema3ab	sema domain, immunoglobulin domain (Ig), short basic domain, secreted, (semaphorin) 3Ab [Source:ZFIN;Acc:ZDB-GENE-991209-6]
ENSDARG00000028348	10.5231	6.91319	1.77999	-3.88385	0.000102816	0.00041332	pax3b	paired box 3b [Source:ZFIN;Acc:ZDB-GENE-080917-53]
ENSDARG00000069169	121.868	6.91089	0.787499	-8.77573	1.69792e-18	4.00077e-17	cerk	ceramide kinase [Source:ZFIN;Acc:ZDB-GENE-041210-210]
ENSDARG00000037691	10.4725	6.91087	1.60263	-4.3122	1.61639e-05	7.7118e-05	pcdh2ab2	protocadherin 2 alpha b2 [Source:ZFIN;Acc:ZDB-GENE-041118-2]
ENSDARG00000090473	52.1379	6.90203	1.03051	-6.69766	2.11782e-11	2.39231e-10	si:ch211-269k10.5	si:ch211-269k10.5 [Source:ZFIN;Acc:ZDB-GENE-131121-638]
ENSDARG00000058565	135.62	6.90199	0.770125	-8.96217	3.18364e-19	8.05531e-18	socs6a	suppressor of cytokine signaling 6a [Source:ZFIN;Acc:ZDB-GENE-080722-35]
ENSDARG00000059567	1849.2	6.89911	0.385777	-17.8836	1.58139e-71	3.15373e-68	radil2a	Ras association and DIL domains 2a [Source:ZFIN;Acc:ZDB-GENE-130530-682]
ENSDARG00000101049	10.4746	6.89601	1.56967	-4.39329	1.11648e-05	5.4908e-05
ENSDARG00000038672	69.6693	6.89337	0.889943	-7.74586	9.49405e-15	1.53819e-13	tcf7	transcription factor 7 [Source:ZFIN;Acc:ZDB-GENE-050222-4]
ENSDARG00000089463	10.3684	6.89221	1.65558	-4.16302	3.14061e-05	0.00014117	dhx58	DEXH (Asp-Glu-X-His) box polypeptide 58 [Source:ZFIN;Acc:ZDB-GENE-120612-3]
ENSDARG00000109929	1821.51	6.8918	0.597717	-11.5302	9.29231e-31	6.51263e-29	ITGB1	integrin subunit beta 1 [Source:HGNC Symbol;Acc:HGNC:6153]
ENSDARG00000007398	69.0849	6.88985	0.912836	-7.54774	4.42868e-14	6.64969e-13	LRRK1	leucine rich repeat kinase 1 [Source:HGNC Symbol;Acc:HGNC:18608]
ENSDARG00000111698	20.2872	6.88384	1.45033	-4.74638	2.07089e-06	1.16098e-05	tnfsf18	TNF superfamily member 18 [Source:ZFIN;Acc:ZDB-GENE-101109-1]
ENSDARG00000006760	10.2562	6.88336	1.66814	-4.12636	3.68544e-05	0.000163394	SLC24A3	solute carrier family 24 member 3 [Source:HGNC Symbol;Acc:HGNC:10977]
ENSDARG00000016212	528.826	6.88305	0.474988	-14.491	1.38137e-47	4.15112e-45
ENSDARG00000060808	879.712	6.88078	0.449852	-15.2957	8.17362e-53	3.81499e-50	MECOM	MDS1 and EVI1 complex locus [Source:HGNC Symbol;Acc:HGNC:3498]
ENSDARG00000101067	49.8817	6.87708	1.31447	-5.23183	1.67843e-07	1.12599e-06
ENSDARG00000077103	51.1039	6.87242	1.06019	-6.48227	9.03547e-11	9.47925e-10
ENSDARG00000058048	10.1746	6.86926	1.61234	-4.26043	2.04031e-05	9.51496e-05	ugt5e1	UDP glucuronosyltransferase 5 family, polypeptide E1 [Source:ZFIN;Acc:ZDB-GENE-081105-106]
ENSDARG00000090861	19.8616	6.8588	1.41966	-4.83131	1.35639e-06	7.8365e-06	slc25a17l	solute carrier family 25 member 17-like [Source:ZFIN;Acc:ZDB-GENE-201110-2]
ENSDARG00000063509	231.547	6.85833	0.574642	-11.935	7.78002e-33	6.51414e-31	lrrc58b	leucine rich repeat containing 58b [Source:ZFIN;Acc:ZDB-GENE-050309-29]
ENSDARG00000063732	10.0666	6.85299	1.70456	-4.02038	5.81035e-05	0.000247019	pde11a	phosphodiesterase 11a [Source:ZFIN;Acc:ZDB-GENE-070912-207]
ENSDARG00000061288	50.2542	6.8496	1.11744	-6.12973	8.80292e-10	8.16877e-09	kcnc4	potassium voltage-gated channel, Shaw-related subfamily, member 4 [Source:ZFIN;Acc:ZDB-GENE-060503-773]
ENSDARG00000057787	116.122	6.84347	0.731969	-9.3494	8.81438e-21	2.56447e-19
ENSDARG00000026376	386.56	6.84334	0.621668	-11.008	3.49602e-28	1.9465e-26	aco1	aconitase 1, soluble [Source:ZFIN;Acc:ZDB-GENE-031118-76]
ENSDARG00000078058	2191.37	6.84165	0.43748	-15.6388	3.96199e-55	2.11986e-52	dip2a	disco-interacting protein 2 homolog A [Source:ZFIN;Acc:ZDB-GENE-091204-2]
ENSDARG00000109743	19.9399	6.84081	1.40128	-4.88183	1.05105e-06	6.19168e-06
ENSDARG00000110949	19.9399	6.84081	1.40128	-4.88183	1.05105e-06	6.19168e-06
ENSDARG00000074414	66.3056	6.8405	0.928925	-7.36389	1.78624e-13	2.49903e-12	sema4ba	sema domain, immunoglobulin domain (Ig), transmembrane domain (TM) and short cytoplasmic domain, (semaphorin) 4Ba [Source:ZFIN;Acc:ZDB-GENE-070705-31]
ENSDARG00000088293	82.5175	6.84041	0.861223	-7.94268	1.97863e-15	3.44759e-14	doc2b	double C2-like domains, beta [Source:ZFIN;Acc:ZDB-GENE-090615-1]
ENSDARG00000061699	337.231	6.83951	0.567951	-12.0424	2.12611e-33	1.85819e-31	sipa1l3	signal-induced proliferation-associated 1 like 3 [Source:ZFIN;Acc:ZDB-GENE-050420-109]
ENSDARG00000104773	39287	6.83791	0.50964	-13.4171	4.79887e-41	8.16068e-39	junbb	JunB proto-oncogene, AP-1 transcription factor subunit b [Source:ZFIN;Acc:ZDB-GENE-040426-2666]
ENSDARG00000074316	1444.12	6.8263	0.484235	-14.0971	3.95759e-45	9.7548e-43	ITGA1	integrin subunit alpha 1 [Source:HGNC Symbol;Acc:HGNC:6134]
ENSDARG00000027360	19.6325	6.81818	1.40055	-4.86821	1.12613e-06	6.6053e-06	si:ch211-106h11.3	si:ch211-106h11.3 [Source:ZFIN;Acc:ZDB-GENE-050208-296]
ENSDARG00000099025	9.81345	6.81603	1.66256	-4.09972	4.13658e-05	0.000181452
ENSDARG00000111693	9.80712	6.81602	1.62017	-4.20698	2.58806e-05	0.000118157
ENSDARG00000103290	9.8231	6.81517	1.70468	-3.99791	6.3903e-05	0.000269481
ENSDARG00000101102	417.52	6.8097	0.501093	-13.5897	4.61015e-42	8.71836e-40
ENSDARG00000060103	81.554	6.80719	0.81246	-8.37849	5.36123e-17	1.07406e-15	cpeb3	cytoplasmic polyadenylation element binding protein 3 [Source:ZFIN;Acc:ZDB-GENE-090312-68]
ENSDARG00000112021	19.1391	6.80624	1.59834	-4.2583	2.05983e-05	9.59781e-05
ENSDARG00000026499	9.78951	6.80333	1.59048	-4.27754	1.88973e-05	8.88831e-05	ppm1e	protein phosphatase, Mg2+/Mn2+ dependent, 1E [Source:ZFIN;Acc:ZDB-GENE-070326-2]
ENSDARG00000110804	9.82555	6.79706	1.57922	-4.30406	1.67693e-05	7.9694e-05	PARD3	par-3 family cell polarity regulator [Source:HGNC Symbol;Acc:HGNC:16051]
ENSDARG00000008247	182.254	6.79658	0.637619	-10.6593	1.57781e-26	7.72598e-25	vezf1a	vascular endothelial zinc finger 1a [Source:ZFIN;Acc:ZDB-GENE-040108-4]
ENSDARG00000079771	79.5795	6.79504	0.887015	-7.66057	1.85109e-14	2.90676e-13	pea15	proliferation and apoptosis adaptor protein 15 [Source:ZFIN;Acc:ZDB-GENE-170119-2]
ENSDARG00000104847	9.91363	6.79395	1.72516	-3.93815	8.21114e-05	0.000337318	ptger1b	prostaglandin E receptor 1b (subtype EP1) [Source:ZFIN;Acc:ZDB-GENE-100922-278]
ENSDARG00000013607	122.86	6.79108	0.712089	-9.53685	1.47236e-21	4.58146e-20	sema3gb	sema domain, immunoglobulin domain (Ig), short basic domain, secreted, (semaphorin) 3Gb [Source:ZFIN;Acc:ZDB-GENE-050513-4]
ENSDARG00000076950	832.795	6.78776	0.737075	-9.20904	3.29049e-20	8.94466e-19	kel	Kell metallo-endopeptidase (Kell blood group) [Source:ZFIN;Acc:ZDB-GENE-110411-118]
ENSDARG00000109287	18.8764	6.78383	1.43825	-4.71673	2.39662e-06	1.32798e-05	HMBOX1	homeobox containing 1 [Source:HGNC Symbol;Acc:HGNC:26137]
ENSDARG00000061829	64.2709	6.78358	0.892395	-7.60155	2.92615e-14	4.49832e-13	unc13a	unc-13 homolog A (C. elegans) [Source:ZFIN;Acc:ZDB-GENE-140722-1]
ENSDARG00000062550	703.142	6.77662	0.722342	-9.38147	6.50622e-21	1.92614e-19	rc3h1a	ring finger and CCCH-type domains 1a [Source:ZFIN;Acc:ZDB-GENE-050208-702]
ENSDARG00000092269	19.0395	6.75717	1.50588	-4.48718	7.21717e-06	3.67851e-05
ENSDARG00000087762	31.1121	6.75555	2.4126	-2.80011	0.00510845	0.0134128	rab27b	RAB27B, member RAS oncogene family [Source:ZFIN;Acc:ZDB-GENE-120215-85]
ENSDARG00000092624	9.37618	6.75096	1.63903	-4.11889	3.80707e-05	0.000168413	SPTBN4	spectrin beta, non-erythrocytic 4 [Source:HGNC Symbol;Acc:HGNC:14896]
ENSDARG00000110954	200.707	6.75002	0.58181	-11.6018	4.03731e-31	2.90382e-29
ENSDARG00000017860	960.265	6.74411	1.19528	-5.64228	1.67814e-08	1.29987e-07	rgs5b	regulator of G protein signaling 5b [Source:ZFIN;Acc:ZDB-GENE-050417-359]
ENSDARG00000100167	9.25852	6.73472	1.693	-3.97797	6.95062e-05	0.000291151	csdc2b	cold shock domain containing C2, RNA binding b [Source:ZFIN;Acc:ZDB-GENE-110419-1]
ENSDARG00000059064	939.233	6.73382	0.44343	-15.1858	4.3938e-52	1.96708e-49	rassf3	Ras association domain family member 3 [Source:ZFIN;Acc:ZDB-GENE-100422-9]
ENSDARG00000104491	215.063	6.72575	0.790947	-8.50341	1.84108e-17	3.92495e-16	AMPD2	adenosine monophosphate deaminase 2 [Source:HGNC Symbol;Acc:HGNC:469]
ENSDARG00000078011	527.667	6.72411	0.536068	-12.5434	4.32111e-36	4.69268e-34	nav1a	neuron navigator 1a [Source:ZFIN;Acc:ZDB-GENE-120920-3]
ENSDARG00000074850	545.949	6.72071	0.445357	-15.0906	1.86763e-51	7.73025e-49
ENSDARG00000100959	9.14418	6.71631	1.76158	-3.81266	0.000137479	0.000535251
ENSDARG00000062884	46.0104	6.7144	1.0183	-6.59376	4.28815e-11	4.7011e-10	map3k2	mitogen-activated protein kinase kinase kinase 2 [Source:ZFIN;Acc:ZDB-GENE-120215-96]
ENSDARG00000077112	9.15472	6.7135	1.64272	-4.08681	4.3735e-05	0.000190398	si:ch211-180f4.1	si:ch211-180f4.1 [Source:ZFIN;Acc:ZDB-GENE-080327-27]
ENSDARG00000068406	60.5091	6.71033	0.953443	-7.038	1.95021e-12	2.46014e-11	six5	SIX homeobox 5 [Source:ZFIN;Acc:ZDB-GENE-010201-3]
ENSDARG00000076829	1569.84	6.70101	0.481552	-13.9154	5.10434e-44	1.17867e-41	ankib1b	ankyrin repeat and IBR domain containing 1b [Source:ZFIN;Acc:ZDB-GENE-100920-6]
ENSDARG00000109262	9.14676	6.69981	1.61698	-4.1434	3.42199e-05	0.000152702
ENSDARG00000095968	17.783	6.69681	1.43884	-4.65429	3.25094e-06	1.76045e-05
ENSDARG00000077316	17.6522	6.69009	1.46281	-4.57344	4.79778e-06	2.51851e-05	MB21D2	Mab-21 domain containing 2 [Source:HGNC Symbol;Acc:HGNC:30438]
ENSDARG00000059363	498.706	6.68632	0.512885	-13.0367	7.56725e-39	1.03107e-36	TGFBR2	transforming growth factor beta receptor 2 [Source:HGNC Symbol;Acc:HGNC:11773]
ENSDARG00000074309	80.4338	6.67987	0.824988	-8.09693	5.63648e-16	1.02783e-14	CNNM4	cyclin and CBS domain divalent metal cation transport mediator 4 [Source:HGNC Symbol;Acc:HGNC:105]
ENSDARG00000035187	941.76	6.6793	0.436848	-15.2897	8.95176e-53	4.09114e-50	abl1	c-abl oncogene 1, non-receptor tyrosine kinase [Source:ZFIN;Acc:ZDB-GENE-100812-9]
ENSDARG00000102885	415.846	6.67393	0.501575	-13.3059	2.13812e-40	3.25721e-38	rsu1	Ras suppressor protein 1 [Source:ZFIN;Acc:ZDB-GENE-030616-518]
ENSDARG00000079784	492.81	6.67297	0.575758	-11.5899	4.63743e-31	3.32455e-29	tmem71	transmembrane protein 71 [Source:ZFIN;Acc:ZDB-GENE-070912-222]
ENSDARG00000079056	175.117	6.67195	0.609829	-10.9407	7.36406e-28	4.02856e-26	dnaaf9	dynein axonemal assembly factor 9 [Source:ZFIN;Acc:ZDB-GENE-090313-63]
ENSDARG00000113296	97.6901	6.66868	0.753763	-8.84719	8.97532e-19	2.18042e-17
ENSDARG00000111440	8.84388	6.66616	1.66308	-4.00831	6.11545e-05	0.000258836
ENSDARG00000078016	143.304	6.66124	0.718385	-9.27252	1.81795e-20	5.10632e-19
ENSDARG00000070423	8.85453	6.6583	1.62691	-4.09259	4.26575e-05	0.000186447	zgc:153157	zgc:153157 [Source:ZFIN;Acc:ZDB-GENE-060825-224]
ENSDARG00000017665	2544.37	6.65578	0.414468	-16.0586	4.97772e-58	3.30897e-55	snrkb	SNF related kinase b [Source:ZFIN;Acc:ZDB-GENE-040426-1724]
ENSDARG00000114937	58.3961	6.65059	0.912493	-7.28837	3.13723e-13	4.29329e-12
ENSDARG00000099265	152.83	6.64949	0.837674	-7.93805	2.05391e-15	3.57025e-14	slc7a5	solute carrier family 7 member 5 [Source:ZFIN;Acc:ZDB-GENE-080818-4]
ENSDARG00000093366	29.9067	6.64947	1.18854	-5.59463	2.21094e-08	1.68466e-07	acer3	alkaline ceramidase 3 [Source:ZFIN;Acc:ZDB-GENE-091204-155]
ENSDARG00000095062	8.88782	6.64769	1.60457	-4.14298	3.42827e-05	0.00015292
ENSDARG00000099727	43.4855	6.645	1.07472	-6.18302	6.28862e-10	5.9746e-09	ssbp2b	single stranded DNA binding protein 2b [Source:ZFIN;Acc:ZDB-GENE-090312-197]
ENSDARG00000016536	112.721	6.63825	0.78648	-8.44045	3.16109e-17	6.48082e-16	npas2	neuronal PAS domain protein 2 [Source:ZFIN;Acc:ZDB-GENE-030408-3]
ENSDARG00000075891	170.912	6.63636	0.629624	-10.5402	5.63816e-26	2.59841e-24	sall1b	spalt-like transcription factor 1b [Source:ZFIN;Acc:ZDB-GENE-020228-3]
ENSDARG00000086980	160.173	6.6338	0.681663	-9.73179	2.20666e-22	7.58738e-21	mbd6	methyl-CpG binding domain protein 6 [Source:ZFIN;Acc:ZDB-GENE-041027-3]
ENSDARG00000004451	2372.88	6.6311	0.541721	-12.2408	1.88166e-34	1.77922e-32	tnfrsfa	tumor necrosis factor receptor superfamily, member a [Source:ZFIN;Acc:ZDB-GENE-010802-1]
ENSDARG00000018619	8.74509	6.62574	1.67388	-3.95831	7.54828e-05	0.000313018
ENSDARG00000111014	16.8759	6.62432	1.45371	-4.55685	5.19263e-06	2.70572e-05
ENSDARG00000114307	72.0078	6.62423	0.878213	-7.54285	4.59801e-14	6.8945e-13
ENSDARG00000086746	366.587	6.62217	0.557568	-11.8769	1.56087e-32	1.27764e-30	prodha	proline dehydrogenase (oxidase) 1a [Source:ZFIN;Acc:ZDB-GENE-041008-73]
ENSDARG00000071904	8.55854	6.62095	1.67202	-3.95985	7.49957e-05	0.000311528	pcdh2ab1	protocadherin 2 alpha b 1 [Source:ZFIN;Acc:ZDB-GENE-041118-1]
ENSDARG00000078576	455.739	6.61795	0.588835	-11.2391	2.6218e-29	1.6293e-27	SETD5	SET domain containing 5 [Source:HGNC Symbol;Acc:HGNC:25566]
ENSDARG00000106873	43.0448	6.61544	1.10525	-5.98546	2.15777e-09	1.87912e-08
ENSDARG00000110183	85.0413	6.61455	0.792714	-8.34418	7.1708e-17	1.41717e-15
ENSDARG00000086762	41.8558	6.6035	1.2043	-5.48328	4.1752e-08	3.04898e-07	gsdmea	gasdermin Ea [Source:ZFIN;Acc:ZDB-GENE-120215-186]
ENSDARG00000021855	355.647	6.60089	0.640126	-10.3119	6.22855e-25	2.64286e-23	arnt	aryl hydrocarbon receptor nuclear translocator [Source:ZFIN;Acc:ZDB-GENE-060126-7]
ENSDARG00000100084	83.7899	6.59998	0.810306	-8.14504	3.79155e-16	7.00128e-15
ENSDARG00000063050	174.684	6.59913	0.729411	-9.0472	1.46681e-19	3.83522e-18	rc3h2	ring finger and CCCH-type domains 2 [Source:ZFIN;Acc:ZDB-GENE-060503-694]
ENSDARG00000101073	41.7716	6.5952	1.12005	-5.88834	3.90101e-09	3.28761e-08
ENSDARG00000073952	950.866	6.5928	0.557356	-11.8287	2.77407e-32	2.19692e-30	SLC4A7	solute carrier family 4 member 7 [Source:HGNC Symbol;Acc:HGNC:11033]
ENSDARG00000025108	28.8821	6.59244	1.17472	-5.61194	2.00075e-08	1.53195e-07	magixa	MAGI family member, X-linked a [Source:ZFIN;Acc:ZDB-GENE-060503-115]
ENSDARG00000087956	4008.03	6.5918	0.49037	-13.4425	3.4073e-41	5.88551e-39	she	Src homology 2 domain containing E [Source:ZFIN;Acc:ZDB-GENE-090915-6]
ENSDARG00000073741	41.1655	6.59042	1.1768	-5.60028	2.14009e-08	1.63351e-07	RAP1GDS1	Rap1 GTPase-GDP dissociation stimulator 1 [Source:HGNC Symbol;Acc:HGNC:9859]
ENSDARG00000076697	124.332	6.58359	0.673723	-9.77194	1.48575e-22	5.22324e-21	SIPA1	signal-induced proliferation-associated 1 [Source:HGNC Symbol;Acc:HGNC:10885]
ENSDARG00000103651	8.44001	6.58315	1.61477	-4.07684	4.56514e-05	0.000197978	map3k12	mitogen-activated protein kinase kinase kinase 12 [Source:ZFIN;Acc:ZDB-GENE-040426-2436]
ENSDARG00000111945	40.196	6.58237	1.36179	-4.83361	1.34079e-06	7.75247e-06
ENSDARG00000102948	16.5591	6.58123	1.42248	-4.62661	3.71708e-06	1.99271e-05	crb3a	crumbs homolog 3a [Source:ZFIN;Acc:ZDB-GENE-060610-2]
ENSDARG00000012395	2346.37	6.57772	0.55363	-11.8811	1.48438e-32	1.21958e-30	mmp13a	matrix metallopeptidase 13a [Source:ZFIN;Acc:ZDB-GENE-031202-2]
ENSDARG00000034871	377.158	6.57671	0.504181	-13.0443	6.84404e-39	9.50239e-37	mid2	midline 2 [Source:ZFIN;Acc:ZDB-GENE-090220-1]
ENSDARG00000103608	8.31502	6.57604	1.65658	-3.96965	7.19791e-05	0.000300305
ENSDARG00000101633	8.32799	6.57548	1.64051	-4.00818	6.11884e-05	0.000258929
ENSDARG00000053711	28.5891	6.5728	1.2447	-5.28061	1.28752e-07	8.79612e-07	GPR68	G protein-coupled receptor 68 [Source:HGNC Symbol;Acc:HGNC:4519]
ENSDARG00000030981	960.843	6.55951	0.481734	-13.6165	3.19704e-42	6.15206e-40	tmem127	transmembrane protein 127 [Source:ZFIN;Acc:ZDB-GENE-050522-97]
ENSDARG00000087188	209.184	6.55607	0.64117	-10.2252	1.52967e-24	6.34334e-23	nfil3-6	nuclear factor, interleukin 3 regulated, member 6 [Source:ZFIN;Acc:ZDB-GENE-040704-63]
ENSDARG00000075977	483.627	6.5556	0.530879	-12.3486	4.95715e-35	4.85469e-33	prr5a	proline rich 5a (renal) [Source:ZFIN;Acc:ZDB-GENE-130530-791]
ENSDARG00000074591	15.9952	6.54646	1.46648	-4.46406	8.04215e-06	4.06031e-05	eda	ectodysplasin A [Source:ZFIN;Acc:ZDB-GENE-050107-6]
ENSDARG00000061968	8.1306	6.54172	1.93957	-3.37277	0.000744162	0.00244821	MYO1H	myosin IH [Source:HGNC Symbol;Acc:HGNC:13879]
ENSDARG00000031269	80.618	6.54058	0.802529	-8.14997	3.64013e-16	6.7387e-15	RNF123	ring finger protein 123 [Source:HGNC Symbol;Acc:HGNC:21148]
ENSDARG00000101307	28.1494	6.5369	1.20603	-5.42016	5.95464e-08	4.2605e-07	pcdh1gb2	protocadherin 1 gamma b 2 [Source:NCBI gene (formerly Entrezgene);Acc:503573]
ENSDARG00000027290	1959.54	6.5363	0.495044	-13.2035	8.37953e-40	1.22548e-37	nrp1b	neuropilin 1b [Source:ZFIN;Acc:ZDB-GENE-040611-1]
ENSDARG00000061660	232.251	6.53028	0.680178	-9.60084	7.92943e-22	2.58083e-20
ENSDARG00000023537	39.9306	6.52669	1.11806	-5.8375	5.2991e-09	4.39163e-08	ahr1b	aryl hydrocarbon receptor 1b [Source:ZFIN;Acc:ZDB-GENE-050922-1]
ENSDARG00000077861	8.0228	6.52637	1.76723	-3.693	0.000221623	0.000827531
ENSDARG00000007561	15.848	6.52393	1.44646	-4.51028	6.47407e-06	3.31977e-05	cdh23	cadherin-related 23 [Source:ZFIN;Acc:ZDB-GENE-040513-7]
ENSDARG00000095911	8.10422	6.52285	1.62747	-4.00797	6.12425e-05	0.000259105
ENSDARG00000088899	1021.42	6.51775	0.446886	-14.5848	3.50962e-48	1.16652e-45	ralgapb	Ral GTPase activating protein non-catalytic subunit beta [Source:ZFIN;Acc:ZDB-GENE-130530-945]
ENSDARG00000078191	117.339	6.51408	0.712413	-9.14369	6.03581e-20	1.62066e-18	ZBTB46	zinc finger and BTB domain containing 46 [Source:HGNC Symbol;Acc:HGNC:16094]
ENSDARG00000007823	8261.32	6.51186	0.515562	-12.6306	1.4317e-36	1.61063e-34	atf3	activating transcription factor 3 [Source:ZFIN;Acc:ZDB-GENE-040426-728]
ENSDARG00000091085	77.8619	6.51146	0.907588	-7.17447	7.25879e-13	9.54653e-12	lepa	leptin a [Source:ZFIN;Acc:ZDB-GENE-081001-1]
ENSDARG00000063390	15.6474	6.51108	1.45601	-4.47186	7.75434e-06	3.92857e-05	pvrl2l	PVR cell adhesion molecule related 2 like [Source:ZFIN;Acc:ZDB-GENE-060503-249]
ENSDARG00000045708	15.6577	6.50732	1.43574	-4.5324	5.8318e-06	3.01301e-05	adm2a	adrenomedullin 2a [Source:ZFIN;Acc:ZDB-GENE-041210-100]
ENSDARG00000052330	987.809	6.50242	0.444463	-14.6298	1.81213e-48	6.30996e-46	slc4a2b	solute carrier family 4 member 2b [Source:ZFIN;Acc:ZDB-GENE-030429-14]
ENSDARG00000100606	318.144	6.50122	0.532575	-12.2072	2.84652e-34	2.6572e-32	ARHGEF25	Rho guanine nucleotide exchange factor 25 [Source:HGNC Symbol;Acc:HGNC:30275]
ENSDARG00000052386	477.921	6.50118	0.528713	-12.2962	9.4878e-35	9.12868e-33	cldnd1b	claudin domain containing 1b [Source:ZFIN;Acc:ZDB-GENE-040808-4]
ENSDARG00000009958	896.971	6.49596	0.477903	-13.5926	4.42824e-42	8.44715e-40	cbl	Cbl proto-oncogene, E3 ubiquitin protein ligase [Source:ZFIN;Acc:ZDB-GENE-041114-207]
ENSDARG00000052881	152.392	6.49589	0.716044	-9.0719	1.16954e-19	3.07629e-18	dnajb5	DnaJ heat shock protein family (Hsp40) member B5 [Source:ZFIN;Acc:ZDB-GENE-070705-308]
ENSDARG00000011809	15.5352	6.49097	1.43623	-4.51944	6.20021e-06	3.18907e-05	mical1	microtubule associated monooxygenase, calponin and LIM domain containing 1 [Source:ZFIN;Acc:ZDB-GENE-081022-3]
ENSDARG00000070864	524.602	6.48904	0.490064	-13.2412	5.07377e-40	7.47001e-38	bcl6aa	BCL6A transcription repressor a [Source:ZFIN;Acc:ZDB-GENE-040426-1696]
ENSDARG00000104142	15.3636	6.48896	1.53649	-4.22325	2.40809e-05	0.000110562
ENSDARG00000042277	97.0043	6.48854	0.766806	-8.46178	2.63332e-17	5.48596e-16	efnb3b	ephrin-B3b [Source:ZFIN;Acc:ZDB-GENE-010618-3]
ENSDARG00000071685	576.886	6.48847	0.519375	-12.4928	8.16916e-36	8.57449e-34	SLCO5A1	solute carrier organic anion transporter family member 5A1 [Source:HGNC Symbol;Acc:HGNC:19046]
ENSDARG00000042816	2969.91	6.4847	0.40216	-16.1247	1.71175e-58	1.21131e-55	mmp9	matrix metallopeptidase 9 [Source:ZFIN;Acc:ZDB-GENE-040426-2132]
ENSDARG00000077011	38.9612	6.48257	1.06796	-6.07006	1.27865e-09	1.15336e-08	bltp3a	bridge-like lipid transfer protein family member 3A [Source:ZFIN;Acc:ZDB-GENE-090312-82]
ENSDARG00000023236	7.86978	6.47929	1.63842	-3.9546	7.66629e-05	0.000317492	kcnh1b	potassium voltage-gated channel, subfamily H (eag-related), member 1b [Source:ZFIN;Acc:ZDB-GENE-121128-4]
ENSDARG00000024219	367.302	6.47281	0.742935	-8.71249	2.97269e-18	6.82132e-17	cdk5rap2	CDK5 regulatory subunit associated protein 2 [Source:ZFIN;Acc:ZDB-GENE-030131-6392]
ENSDARG00000063437	26.2922	6.46989	1.27086	-5.09097	3.56239e-07	2.2645e-06	wnt9a	wingless-type MMTV integration site family, member 9A [Source:ZFIN;Acc:ZDB-GENE-060825-97]
ENSDARG00000079889	188.941	6.46926	0.678333	-9.53699	1.47034e-21	4.58146e-20	PHLDB2	pleckstrin homology like domain family B member 2 [Source:HGNC Symbol;Acc:HGNC:29573]
ENSDARG00000032761	282.765	6.46764	1.56239	-4.13958	3.47946e-05	0.000155014	pde4d	phosphodiesterase 4D, cAMP-specific [Source:ZFIN;Acc:ZDB-GENE-081105-16]
ENSDARG00000063108	7.79726	6.46115	1.64246	-3.93382	8.36063e-05	0.000342881
ENSDARG00000043002	7.70066	6.45998	1.76173	-3.66684	0.000245563	0.000907345	vmo1a	vitelline membrane outer layer 1 homolog a [Source:ZFIN;Acc:ZDB-GENE-131121-600]
ENSDARG00000039319	758.107	6.45954	0.439784	-14.688	7.69764e-49	2.81438e-46	vps37ba	VPS37B subunit of ESCRT-I a [Source:ZFIN;Acc:ZDB-GENE-060526-254]
ENSDARG00000100804	7.65152	6.45812	1.96266	-3.29049	0.00100012	0.0031852	st6galnac4	ST6 (alpha-N-acetyl-neuraminyl-2,3-beta-galactosyl-1,3)-N-acetylgalactosaminide alpha-2,6-sialyltransferase 4 [Source:ZFIN;Acc:ZDB-GENE-060322-6]
ENSDARG00000003293	400.436	6.45715	0.568272	-11.3628	6.40753e-30	4.24658e-28	sox9a	SRY-box transcription factor 9a [Source:ZFIN;Acc:ZDB-GENE-001103-1]
ENSDARG00000020176	7.67847	6.45708	1.66744	-3.87245	0.000107749	0.000431015	zbtb22a	zinc finger and BTB domain containing 22a [Source:ZFIN;Acc:ZDB-GENE-101105-1]
ENSDARG00000075110	534.126	6.45561	0.481453	-13.4086	5.38565e-41	9.08807e-39	dab2ipb	DAB2 interacting protein b [Source:ZFIN;Acc:ZDB-GENE-030131-2449]
ENSDARG00000035415	26.1455	6.45431	1.20002	-5.37851	7.51056e-08	5.30113e-07	ptger4b	prostaglandin E receptor 4 (subtype EP4) b [Source:ZFIN;Acc:ZDB-GENE-060531-102]
ENSDARG00000060211	7.65308	6.45202	1.73439	-3.72006	0.000199172	0.00075215	ANKEF1	ankyrin repeat and EF-hand domain containing 1 [Source:HGNC Symbol;Acc:HGNC:15803]
ENSDARG00000105120	403.176	6.45168	0.551572	-11.6969	1.32195e-31	9.93138e-30	gab2	GRB2-associated binding protein 2 [Source:ZFIN;Acc:ZDB-GENE-130530-756]
ENSDARG00000004074	411.563	6.44867	0.631643	-10.2094	1.80034e-24	7.35456e-23	bach2b	BTB and CNC homology 1, basic leucine zipper transcription factor 2b [Source:ZFIN;Acc:ZDB-GENE-041001-139]
ENSDARG00000019392	90.6102	6.44774	0.848975	-7.59474	3.08422e-14	4.72807e-13	stat5a	signal transducer and activator of transcription 5a [Source:ZFIN;Acc:ZDB-GENE-030820-2]
ENSDARG00000098868	189.476	6.44494	0.582264	-11.0688	1.77852e-28	1.01645e-26	XPO5	exportin 5 [Source:HGNC Symbol;Acc:HGNC:17675]
ENSDARG00000002026	25.8593	6.44385	1.26167	-5.10739	3.26634e-07	2.09086e-06	QKI	QKI, KH domain containing RNA binding [Source:HGNC Symbol;Acc:HGNC:21100]
ENSDARG00000096214	266.097	6.44316	0.62903	-10.243	1.27219e-24	5.28561e-23	avpi1	arginine vasopressin induced 1 [Source:ZFIN;Acc:ZDB-GENE-110914-193]
ENSDARG00000112581	7.54828	6.43552	1.68391	-3.82178	0.000132494	0.000518004	TMEM87B	transmembrane protein 87B [Source:HGNC Symbol;Acc:HGNC:25913]
ENSDARG00000095437	14.7904	6.4334	1.5503	-4.14977	3.32812e-05	0.000148998
ENSDARG00000103388	586.283	6.43331	0.480847	-13.3791	8.00741e-41	1.33075e-38	znf609a	zinc finger protein 609a [Source:ZFIN;Acc:ZDB-GENE-030131-6219]
ENSDARG00000102367	559.303	6.43253	0.506551	-12.6987	6.014e-37	7.0175e-35	ndfip1l	Nedd4 family interacting protein 1, like [Source:ZFIN;Acc:ZDB-GENE-040718-207]
ENSDARG00000060484	208.297	6.43216	0.567289	-11.3384	8.46715e-30	5.51169e-28	selenoi	selenoprotein I [Source:ZFIN;Acc:ZDB-GENE-091204-137]
ENSDARG00000101960	7.54884	6.42924	1.70462	-3.77167	0.00016216	0.000623542
ENSDARG00000101778	272.981	6.42521	0.565415	-11.3637	6.33962e-30	4.21431e-28	ca5a	carbonic anhydrase Va [Source:ZFIN;Acc:ZDB-GENE-080220-57]
ENSDARG00000075456	1171.6	6.42496	1.11491	-5.76275	8.2756e-09	6.6353e-08	pik3ca	phosphatidylinositol-4,5-bisphosphate 3-kinase, catalytic subunit alpha [Source:ZFIN;Acc:ZDB-GENE-130409-1]
ENSDARG00000086057	834.377	6.42354	0.644735	-9.96307	2.21135e-23	8.3783e-22
ENSDARG00000079549	1333.01	6.4151	0.472173	-13.5863	4.82662e-42	9.04971e-40	cdc42ep1a	CDC42 effector protein (Rho GTPase binding) 1a [Source:ZFIN;Acc:ZDB-GENE-121128-3]
ENSDARG00000018721	205.415	6.41119	0.638382	-10.0429	9.87559e-24	3.84115e-22	npnta	nephronectin a [Source:ZFIN;Acc:ZDB-GENE-090312-201]
ENSDARG00000100869	484.402	6.40935	0.5463	-11.7323	8.70784e-32	6.70259e-30	ADCY9	adenylate cyclase 9 [Source:HGNC Symbol;Acc:HGNC:240]
ENSDARG00000023903	14.4704	6.40387	1.50565	-4.25324	2.10701e-05	9.78646e-05	atf2	activating transcription factor 2 [Source:ZFIN;Acc:ZDB-GENE-030911-8]
ENSDARG00000092339	7.36718	6.40312	1.78771	-3.58175	0.000341296	0.00121998
ENSDARG00000045660	887.758	6.40237	0.4486	-14.2719	3.27566e-46	8.87139e-44	hic1l	hypermethylated in cancer 1 like [Source:ZFIN;Acc:ZDB-GENE-030620-1]
ENSDARG00000044526	200.8	6.40179	0.629404	-10.1712	2.66596e-24	1.07309e-22	camk1ga	calcium/calmodulin-dependent protein kinase IGa [Source:ZFIN;Acc:ZDB-GENE-030131-7594]
ENSDARG00000044528	73.7958	6.40144	0.769535	-8.31858	8.90257e-17	1.74371e-15	slc15a1b	solute carrier family 15 member 1b [Source:ZFIN;Acc:ZDB-GENE-030131-4661]
ENSDARG00000045087	14.7038	6.39505	1.45302	-4.4012	1.07652e-05	5.31524e-05	cdk5r1b	cyclin dependent kinase 5, regulatory subunit 1b (p35) [Source:ZFIN;Acc:ZDB-GENE-040718-220]
ENSDARG00000009299	1352.63	6.39369	0.403138	-15.8598	1.20233e-56	6.76294e-54	dusp8a	dual specificity phosphatase 8a [Source:ZFIN;Acc:ZDB-GENE-040426-1842]
ENSDARG00000089156	395.013	6.39197	0.504322	-12.6744	8.1998e-37	9.46732e-35	egr3	early growth response 3 [Source:ZFIN;Acc:ZDB-GENE-040718-394]
ENSDARG00000059801	264.405	6.39141	0.621271	-10.2876	8.01275e-25	3.37381e-23
ENSDARG00000110366	24.7832	6.3854	1.39449	-4.57904	4.67125e-06	2.45798e-05
ENSDARG00000063180	7.34036	6.38059	1.6711	-3.8182	0.000134432	0.000524644	DOCK3	dedicator of cytokinesis 3 [Source:HGNC Symbol;Acc:HGNC:2989]
ENSDARG00000035630	128.86	6.3754	0.701628	-9.08658	1.022e-19	2.69792e-18	ypel1	yippee-like 1 [Source:ZFIN;Acc:ZDB-GENE-040808-41]
ENSDARG00000045289	627.971	6.3748	0.465851	-13.6842	1.26199e-42	2.51675e-40	gpr137c	G protein-coupled receptor 137c [Source:ZFIN;Acc:ZDB-GENE-041114-145]
ENSDARG00000029751	60.4239	6.37216	0.843009	-7.55883	4.06708e-14	6.12771e-13	wbp1lb	WW domain binding protein 1-like b [Source:ZFIN;Acc:ZDB-GENE-050522-112]
ENSDARG00000060678	47.7347	6.36868	0.973307	-6.54334	6.01586e-11	6.46911e-10	ndst2b	N-deacetylase/N-sulfotransferase (heparan glucosaminyl) 2b [Source:ZFIN;Acc:ZDB-GENE-100430-2]
ENSDARG00000008575	448.251	6.36632	0.57264	-11.1175	1.03123e-28	6.06489e-27	LYST	lysosomal trafficking regulator [Source:HGNC Symbol;Acc:HGNC:1968]
ENSDARG00000007727	694.064	6.3658	0.52595	-12.1034	1.01282e-33	9.03181e-32	rgl2	ral guanine nucleotide dissociation stimulator-like 2 [Source:ZFIN;Acc:ZDB-GENE-010131-1]
ENSDARG00000093708	48.1852	6.36396	0.907318	-7.01404	2.31541e-12	2.90081e-11
ENSDARG00000070903	236.015	6.36097	0.662808	-9.59701	8.22998e-22	2.67073e-20	met	MET proto-oncogene, receptor tyrosine kinase [Source:ZFIN;Acc:ZDB-GENE-041014-1]
ENSDARG00000116101	14.0678	6.36097	1.52626	-4.16768	3.07722e-05	0.000138642
ENSDARG00000037576	14.1175	6.35682	1.45683	-4.36345	1.28029e-05	6.23297e-05	DRD5	dopamine receptor D5 [Source:HGNC Symbol;Acc:HGNC:3026]
ENSDARG00000099216	7.13031	6.34896	1.70295	-3.72821	0.000192842	0.000729754
ENSDARG00000075886	14.0191	6.34685	1.58834	-3.9959	6.44491e-05	0.000271575
ENSDARG00000061549	458.181	6.34612	0.52884	-12.0001	3.54974e-33	3.01824e-31	foxo1b	forkhead box O1 b [Source:ZFIN;Acc:ZDB-GENE-080425-3]
ENSDARG00000061462	24.274	6.33816	1.21197	-5.22964	1.69843e-07	1.13766e-06
ENSDARG00000012340	1311.77	6.33647	0.654059	-9.68792	3.3936e-22	1.14532e-20	ptpn11b	protein tyrosine phosphatase non-receptor type 11b [Source:ZFIN;Acc:ZDB-GENE-040426-1158]
ENSDARG00000076496	159.362	6.33513	0.661396	-9.57842	9.85392e-22	3.17424e-20	FRMD4B	FERM domain containing 4B [Source:HGNC Symbol;Acc:HGNC:24886]
ENSDARG00000027423	1148.26	6.33251	0.475716	-13.3115	1.98362e-40	3.04298e-38	igf1ra	insulin-like growth factor 1a receptor [Source:ZFIN;Acc:ZDB-GENE-020503-1]
ENSDARG00000063307	23.777	6.32904	1.28753	-4.91566	8.84857e-07	5.29201e-06	SGSM2	small G protein signaling modulator 2 [Source:HGNC Symbol;Acc:HGNC:29026]
ENSDARG00000113858	14.0187	6.3284	1.46096	-4.33168	1.47975e-05	7.10934e-05
ENSDARG00000109360	123.98	6.32762	0.736274	-8.5941	8.39201e-18	1.84464e-16
ENSDARG00000011190	666.709	6.32604	0.477432	-13.2501	4.50354e-40	6.67528e-38	fgfr1b	fibroblast growth factor receptor 1b [Source:ZFIN;Acc:ZDB-GENE-060503-14]
ENSDARG00000099547	313.819	6.32193	0.556587	-11.3584	6.73784e-30	4.45205e-28	nbeal1	neurobeachin-like 1 [Source:ZFIN;Acc:ZDB-GENE-130530-544]
ENSDARG00000016154	5910.8	6.31888	0.468113	-13.4986	1.59322e-41	2.8415e-39	zfp36l1a	zinc finger protein 36, C3H type-like 1a [Source:ZFIN;Acc:ZDB-GENE-030131-9860]
ENSDARG00000033955	13.6624	6.31874	1.51644	-4.16683	3.08858e-05	0.000139097
ENSDARG00000052859	306.59	6.31141	0.649511	-9.71718	2.54727e-22	8.71754e-21	chp1	calcineurin-like EF-hand protein 1 [Source:ZFIN;Acc:ZDB-GENE-030131-4086]
ENSDARG00000075539	34.5003	6.3106	1.07232	-5.88499	3.9808e-09	3.3497e-08	snphb	syntaphilin b [Source:ZFIN;Acc:ZDB-GENE-090313-92]
ENSDARG00000112045	362.407	6.30579	0.492025	-12.816	1.33397e-37	1.66268e-35	AXL	AXL receptor tyrosine kinase [Source:HGNC Symbol;Acc:HGNC:905]
ENSDARG00000044688	2057.32	6.29765	0.389884	-16.1527	1.08786e-58	7.95476e-56	dusp4	dual specificity phosphatase 4 [Source:ZFIN;Acc:ZDB-GENE-040426-709]
ENSDARG00000063347	6.84498	6.29243	1.71835	-3.66191	0.000250346	0.000922999	trpm4b3	transient receptor potential melastatin 4b3 [Source:ZFIN;Acc:ZDB-GENE-041008-189]
ENSDARG00000098031	13.3671	6.28588	1.63746	-3.83879	0.000123643	0.000486263
ENSDARG00000056910	23.0703	6.28568	1.42143	-4.42208	9.77539e-06	4.86044e-05
ENSDARG00000062106	6.82279	6.2829	1.88311	-3.33645	0.000848555	0.00275207	klf5b	Kruppel like factor 5b [Source:ZFIN;Acc:ZDB-GENE-080424-4]
ENSDARG00000015970	554.395	6.28289	0.627551	-10.0118	1.35314e-23	5.20768e-22	PHIP	pleckstrin homology domain interacting protein [Source:HGNC Symbol;Acc:HGNC:15673]
ENSDARG00000087646	89.1574	6.28103	0.760488	-8.25921	1.46638e-16	2.79964e-15	runx1	RUNX family transcription factor 1 [Source:ZFIN;Acc:ZDB-GENE-000605-1]
ENSDARG00000037833	6.72675	6.27496	1.85217	-3.38789	0.000704331	0.0023301	mitfb	melanocyte inducing transcription factor b [Source:ZFIN;Acc:ZDB-GENE-010919-1]
ENSDARG00000096800	6.82392	6.27288	1.69719	-3.69605	0.000218981	0.000819199
ENSDARG00000052818	234.746	6.27204	0.587823	-10.6699	1.40722e-26	6.93711e-25	smcr8a	Smith-Magenis syndrome chromosome region, candidate 8a [Source:ZFIN;Acc:ZDB-GENE-071212-4]
ENSDARG00000078603	13.4922	6.26446	1.63946	-3.82106	0.000132878	0.000519228
ENSDARG00000094668	44.0596	6.2641	1.03853	-6.03169	1.62257e-09	1.44165e-08	si:ch211-51a19.5	si:ch211-51a19.5 [Source:ZFIN;Acc:ZDB-GENE-041014-366]
ENSDARG00000059886	344.393	6.26212	0.564677	-11.0897	1.40693e-28	8.18666e-27	fam222ba	family with sequence similarity 222 member Ba [Source:ZFIN;Acc:ZDB-GENE-060526-355]
ENSDARG00000115806	6.69604	6.26063	1.72363	-3.63223	0.000280978	0.00102372
ENSDARG00000028793	87.6871	6.25754	0.735596	-8.50675	1.7887e-17	3.81699e-16	nlk2	nemo-like kinase, type 2 [Source:ZFIN;Acc:ZDB-GENE-080320-1]
ENSDARG00000094469	163.626	6.25565	0.701415	-8.91862	4.7214e-19	1.17164e-17	wu:fc63a07	wu:fc63a07 [Source:ZFIN;Acc:ZDB-GENE-030131-3985]
ENSDARG00000076870	975.454	6.25141	0.470454	-13.288	2.71598e-40	4.10899e-38	PIEZO1	piezo type mechanosensitive ion channel component 1 (Er blood group) [Source:HGNC Symbol;Acc:HGNC:28993]
ENSDARG00000076420	32.8763	6.2482	1.15235	-5.42215	5.88848e-08	4.21867e-07	dkk2	dickkopf WNT signaling pathway inhibitor 2 [Source:ZFIN;Acc:ZDB-GENE-080204-14]
ENSDARG00000099172	6.61631	6.24738	1.83285	-3.40855	0.00065308	0.00217796
ENSDARG00000086775	6.66489	6.24676	1.75529	-3.55882	0.000372528	0.00131958	TOP1	DNA topoisomerase I [Source:HGNC Symbol;Acc:HGNC:11986]
ENSDARG00000035273	113.259	6.24648	0.791949	-7.88748	3.08353e-15	5.2559e-14	TMTC2	transmembrane O-mannosyltransferase targeting cadherins 2 [Source:HGNC Symbol;Acc:HGNC:25440]
ENSDARG00000063916	1864.44	6.24425	0.411315	-15.1812	4.71132e-52	2.06704e-49	mt-nd4l	NADH dehydrogenase 4L, mitochondrial [Source:ZFIN;Acc:ZDB-GENE-011205-11]
ENSDARG00000063297	189.166	6.24131	0.694578	-8.98575	2.56966e-19	6.58534e-18	abcb6a	ATP binding cassette subfamily B member 6 (LAN blood group) a [Source:ZFIN;Acc:ZDB-GENE-050517-9]
ENSDARG00000074219	214.24	6.24016	0.598039	-10.4344	1.72765e-25	7.67194e-24	map3k22	mitogen-activated protein kinase kinase kinase 22 [Source:ZFIN;Acc:ZDB-GENE-070928-11]
ENSDARG00000104126	12.8917	6.23812	1.56689	-3.98122	6.85633e-05	0.000287476	ccpg1	cell cycle progression 1 [Source:ZFIN;Acc:ZDB-GENE-041114-136]
ENSDARG00000101131	64.968	6.23544	0.836221	-7.45669	8.87206e-14	1.28128e-12	pbx1b	pre-B-cell leukemia homeobox 1b [Source:ZFIN;Acc:ZDB-GENE-070424-11]
ENSDARG00000103158	738.653	6.23489	0.613489	-10.163	2.89992e-24	1.16512e-22	ldb1b	LIM-domain binding 1b [Source:ZFIN;Acc:ZDB-GENE-990415-135]
ENSDARG00000076797	12.9736	6.23389	1.51815	-4.10625	4.02141e-05	0.000177002	avpr2b.1	arginine vasopressin receptor 2b, tandem duplicate, 1 [Source:ZFIN;Acc:ZDB-GENE-121023-1]
ENSDARG00000037963	371.175	6.2295	0.492038	-12.6606	9.77369e-37	1.11669e-34	NEK6	NIMA related kinase 6 [Source:HGNC Symbol;Acc:HGNC:7749]
ENSDARG00000029761	431.33	6.22782	0.555796	-11.2052	3.84373e-29	2.34874e-27	pals2b	protein associated with LIN7 2, MAGUK p55 family member b [Source:ZFIN;Acc:ZDB-GENE-040426-775]
ENSDARG00000101507	676.088	6.2261	0.55243	-11.2704	1.8374e-29	1.16832e-27	atg2a	autophagy related 2A [Source:ZFIN;Acc:ZDB-GENE-091204-142]
ENSDARG00000022727	931.071	6.22304	0.423972	-14.678	8.92445e-49	3.20944e-46	epha2b	eph receptor A2 b [Source:ZFIN;Acc:ZDB-GENE-030219-187]
ENSDARG00000008279	86.4146	6.22271	0.912366	-6.82041	9.07834e-12	1.06726e-10	map2k7	mitogen-activated protein kinase kinase 7 [Source:ZFIN;Acc:ZDB-GENE-090312-186]
ENSDARG00000078767	225.192	6.22022	0.615622	-10.104	5.30577e-24	2.09339e-22	yeats2	YEATS domain containing 2 [Source:ZFIN;Acc:ZDB-GENE-081104-292]
ENSDARG00000110106	43.1047	6.21525	0.950314	-6.54021	6.14312e-11	6.58981e-10	zgc:174224	zgc:174224 [Source:NCBI gene (formerly Entrezgene);Acc:100126810]
ENSDARG00000044290	6.62276	6.21157	1.87272	-3.31687	0.000910317	0.00293283
ENSDARG00000030350	31.3527	6.20836	1.28612	-4.82718	1.38477e-06	7.98995e-06	mnx2b	motor neuron and pancreas homeobox 2b [Source:ZFIN;Acc:ZDB-GENE-040415-2]
ENSDARG00000063079	565.467	6.20785	1.20946	-5.13276	2.8552e-07	1.84708e-06	ago3b	argonaute RISC catalytic component 3b [Source:ZFIN;Acc:ZDB-GENE-060503-452]
ENSDARG00000095654	12.8483	6.20729	1.52076	-4.0817	4.47083e-05	0.000194211
ENSDARG00000100081	53.3427	6.2019	0.910808	-6.80923	9.81244e-12	1.14803e-10	DNAI1	dynein axonemal intermediate chain 1 [Source:HGNC Symbol;Acc:HGNC:2954]
ENSDARG00000113848	108.448	6.20184	0.694679	-8.92764	4.35208e-19	1.0911e-17
ENSDARG00000043084	320.686	6.1992	0.561489	-11.0406	2.43284e-28	1.3755e-26	abhd17ab	abhydrolase domain containing 17A, depalmitoylase b [Source:ZFIN;Acc:ZDB-GENE-081105-136]
ENSDARG00000091521	410.51	6.19912	0.47411	-13.0753	4.55877e-39	6.36979e-37	MAP3K11	mitogen-activated protein kinase kinase kinase 11 [Source:HGNC Symbol;Acc:HGNC:6850]
ENSDARG00000017742	6.36822	6.19658	1.96387	-3.15529	0.00160341	0.00484423	grm6a	glutamate receptor, metabotropic 6a [Source:ZFIN;Acc:ZDB-GENE-060208-1]
ENSDARG00000003973	313.18	6.19608	0.618026	-10.0256	1.17629e-23	4.55103e-22	chordc1a	cysteine and histidine-rich domain (CHORD) containing 1a [Source:ZFIN;Acc:ZDB-GENE-050626-79]
ENSDARG00000068141	21.7328	6.19376	1.25176	-4.94805	7.49605e-07	4.5313e-06	tnfsf11	TNF superfamily member 11 [Source:ZFIN;Acc:ZDB-GENE-090805-2]
ENSDARG00000100660	446.957	6.19154	0.558833	-11.0794	1.579e-28	9.12189e-27	si:ch73-252i11.1	si:ch73-252i11.1 [Source:ZFIN;Acc:ZDB-GENE-141210-7]
ENSDARG00000098805	6.38908	6.18697	1.72797	-3.58048	0.000342961	0.00122553
ENSDARG00000037099	403.818	6.18528	0.46434	-13.3206	1.75699e-40	2.73983e-38	irs2a	insulin receptor substrate 2a [Source:ZFIN;Acc:ZDB-GENE-040426-975]
ENSDARG00000077468	161.978	6.18253	0.640853	-9.64734	5.04458e-22	1.67671e-20	si:ch73-206p6.1	si:ch73-206p6.1 [Source:ZFIN;Acc:ZDB-GENE-030131-5048]
ENSDARG00000018782	928.932	6.17802	0.678509	-9.10528	8.60455e-20	2.27969e-18	kdm4aa	lysine (K)-specific demethylase 4A, genome duplicate a [Source:ZFIN;Acc:ZDB-GENE-110609-4]
ENSDARG00000104713	6.30647	6.17123	1.77155	-3.48352	0.000494873	0.00170184	zgc:165653	zgc:165653 [Source:ZFIN;Acc:ZDB-GENE-070620-24]
ENSDARG00000098189	6.26465	6.16743	1.876	-3.28754	0.00101068	0.00321695
ENSDARG00000052114	71.5973	6.16654	0.819606	-7.52378	5.32133e-14	7.92492e-13
ENSDARG00000109859	6.3454	6.16637	1.73023	-3.5639	0.000365382	0.0012972
ENSDARG00000079922	41.8445	6.16589	1.00239	-6.15121	7.68938e-10	7.21788e-09	klf4	Kruppel like factor 4 [Source:ZFIN;Acc:ZDB-GENE-111014-1]
ENSDARG00000063037	21.6298	6.16539	1.20931	-5.09828	3.42757e-07	2.18704e-06	lipea	lipase, hormone-sensitive a [Source:ZFIN;Acc:ZDB-GENE-060503-734]
ENSDARG00000037815	153.115	6.16362	0.643848	-9.57309	1.03758e-21	3.32768e-20	b4galt5	UDP-Gal:betaGlcNAc beta 1,4- galactosyltransferase, polypeptide 5 [Source:ZFIN;Acc:ZDB-GENE-060628-3]
ENSDARG00000017722	6.33919	6.16353	1.73279	-3.557	0.000375114	0.00132703	chrm4b	cholinergic receptor, muscarinic 4b [Source:ZFIN;Acc:ZDB-GENE-090410-7]
ENSDARG00000076106	91.6184	6.16329	0.794048	-7.76186	8.36926e-15	1.36706e-13	ftr43	finTRIM family, member 43 [Source:ZFIN;Acc:ZDB-GENE-090507-8]
ENSDARG00000017400	747.679	6.16315	1.39358	-4.42252	9.75561e-06	4.85171e-05	klf1	Kruppel like factor 1 (erythroid) [Source:ZFIN;Acc:ZDB-GENE-980526-55]
ENSDARG00000113112	6.24303	6.15758	1.75571	-3.50717	0.000452897	0.00157028	NRXN2	neurexin 2 [Source:HGNC Symbol;Acc:HGNC:8009]
ENSDARG00000057210	6.26899	6.1542	1.73496	-3.54718	0.000389385	0.00137154	has3	hyaluronan synthase 3 [Source:ZFIN;Acc:ZDB-GENE-021118-1]
ENSDARG00000062401	448.457	6.15224	1.30004	-4.73234	2.21943e-06	1.23635e-05	znf319b	zinc finger protein 319b [Source:ZFIN;Acc:ZDB-GENE-090406-2]
ENSDARG00000009511	6.32101	6.14881	1.80553	-3.40554	0.000660328	0.00220046	tnfa	tumor necrosis factor a (TNF superfamily, member 2) [Source:ZFIN;Acc:ZDB-GENE-050317-1]
ENSDARG00000073675	12.2011	6.13914	1.49154	-4.11597	3.85549e-05	0.000170279	tlr8b	toll-like receptor 8b [Source:ZFIN;Acc:ZDB-GENE-040219-12]
ENSDARG00000095296	12.0209	6.13399	1.55167	-3.95315	7.71304e-05	0.000319187
ENSDARG00000016188	4959.98	6.13247	0.489855	-12.5189	5.88102e-36	6.32411e-34	sbno2b	strawberry notch homolog 2b [Source:ZFIN;Acc:ZDB-GENE-060130-85]
ENSDARG00000062350	41.0008	6.13114	0.967586	-6.33653	2.34992e-10	2.35282e-09	synm	synemin, intermediate filament protein [Source:ZFIN;Acc:ZDB-GENE-050419-81]
ENSDARG00000112923	12.0189	6.12903	1.50633	-4.06886	4.72446e-05	0.000204198	VDR	vitamin D receptor [Source:HGNC Symbol;Acc:HGNC:12679]
ENSDARG00000103935	348.31	6.12744	0.523993	-11.6937	1.37217e-31	1.02735e-29	rab27a	RAB27A, member RAS oncogene family [Source:ZFIN;Acc:ZDB-GENE-050913-46]
ENSDARG00000026294	473.567	6.12685	0.665239	-9.21	3.26111e-20	8.87582e-19	erbb2	erb-b2 receptor tyrosine kinase 2 [Source:ZFIN;Acc:ZDB-GENE-031118-121]
ENSDARG00000059370	20.9399	6.12489	1.23729	-4.95023	7.4127e-07	4.48339e-06	nr1d4b	nuclear receptor subfamily 1, group D, member 4b [Source:ZFIN;Acc:ZDB-GENE-080403-6]
ENSDARG00000101547	6.0941	6.12262	1.76069	-3.4774	0.0005063	0.00173651
ENSDARG00000100163	60.2355	6.12185	0.824662	-7.42347	1.14092e-13	1.62945e-12	tox4b	TOX high mobility group box family member 4 b [Source:ZFIN;Acc:ZDB-GENE-080220-49]
ENSDARG00000060340	11.9814	6.11974	1.50735	-4.05992	4.90892e-05	0.000211566
ENSDARG00000068194	59.036	6.11899	0.969754	-6.30984	2.79316e-10	2.76755e-09	klf9	Kruppel like factor 9 [Source:ZFIN;Acc:ZDB-GENE-060526-244]
ENSDARG00000003380	6.19414	6.11801	1.74859	-3.49883	0.000467298	0.00161464	paox	polyamine oxidase [Source:ZFIN;Acc:ZDB-GENE-090312-204]
ENSDARG00000095819	11.8878	6.11782	1.55287	-3.93969	8.15883e-05	0.00033542
ENSDARG00000098963	12.0431	6.11655	1.49673	-4.08661	4.3772e-05	0.000190521
ENSDARG00000093286	6.0301	6.11337	1.83007	-3.3405	0.000836263	0.002719	ankrd34c	ankyrin repeat domain 34C [Source:ZFIN;Acc:ZDB-GENE-121105-3]
ENSDARG00000093053	29.8456	6.11271	1.13786	-5.3721	7.78258e-08	5.47903e-07
ENSDARG00000061479	131.697	6.10921	0.692086	-8.82724	1.07289e-18	2.58638e-17	thsd7aa	thrombospondin, type I, domain containing 7Aa [Source:ZFIN;Acc:ZDB-GENE-060503-709]
ENSDARG00000099648	5.99506	6.10893	1.81474	-3.36629	0.000761868	0.0024971
ENSDARG00000101203	110.488	6.10805	0.629062	-9.70977	2.73956e-22	9.33193e-21	znf513b	zinc finger protein 513b [Source:ZFIN;Acc:ZDB-GENE-170420-1]
ENSDARG00000090142	98.4813	6.108	0.686418	-8.89837	5.66727e-19	1.39846e-17	si:dkey-94l16.4	si:dkey-94l16.4 [Source:ZFIN;Acc:ZDB-GENE-121214-291]
ENSDARG00000061248	621.942	6.10784	0.512071	-11.9277	8.48831e-33	7.05333e-31	xylt1	xylosyltransferase I [Source:ZFIN;Acc:ZDB-GENE-111017-2]
ENSDARG00000076140	423.209	6.1071	1.18213	-5.16619	2.38912e-07	1.56542e-06	clcf1	cardiotrophin-like cytokine factor 1 [Source:ZFIN;Acc:ZDB-GENE-110411-244]
ENSDARG00000016448	221.788	6.1028	0.528139	-11.5553	6.94228e-31	4.89688e-29	vtg3	vitellogenin 3, phosvitinless [Source:ZFIN;Acc:ZDB-GENE-991019-2]
ENSDARG00000012449	244.698	6.09991	0.630308	-9.67767	3.75176e-22	1.25845e-20	ccdc120a	coiled-coil domain containing 120a [Source:ZFIN;Acc:ZDB-GENE-081104-59]
ENSDARG00000036619	145.236	6.09195	0.673629	-9.04349	1.51753e-19	3.9517e-18	mgat3b	beta-1,4-mannosyl-glycoprotein 4-beta-N-acetylglucosaminyltransferase b [Source:ZFIN;Acc:ZDB-GENE-130820-2]
ENSDARG00000092862	20.0933	6.09163	1.3455	-4.52741	5.97105e-06	3.0806e-05
ENSDARG00000098226	5.96102	6.09042	1.76825	-3.44432	0.000572493	0.00193748	smpd3	sphingomyelin phosphodiesterase 3 [Source:ZFIN;Acc:ZDB-GENE-081104-280]
ENSDARG00000052465	20.4893	6.08862	1.33009	-4.57761	4.70324e-06	2.47363e-05	dusp10	dual specificity phosphatase 10 [Source:ZFIN;Acc:ZDB-GENE-041014-271]
ENSDARG00000095198	11.6711	6.08836	1.78419	-3.41239	0.000643953	0.00215079
ENSDARG00000042689	117.805	6.08827	0.777362	-7.83196	4.80304e-15	8.03081e-14	zbtb37	zinc finger and BTB domain containing 37 [Source:ZFIN;Acc:ZDB-GENE-050208-621]
ENSDARG00000117093	5.91633	6.08416	1.79488	-3.38973	0.000699615	0.00231555	dipk1b	divergent protein kinase domain 1B [Source:ZFIN;Acc:ZDB-GENE-080721-1]
ENSDARG00000058678	5.93896	6.08314	1.80258	-3.37468	0.000739019	0.00243348	aqp10b	aquaporin 10b [Source:ZFIN;Acc:ZDB-GENE-060503-57]
ENSDARG00000090876	5.96491	6.07986	1.75129	-3.47164	0.000517299	0.0017698
ENSDARG00000021405	5.89426	6.0765	1.83654	-3.30867	0.000937392	0.00300713	CHD3	chromodomain helicase DNA binding protein 3 [Source:HGNC Symbol;Acc:HGNC:1918]
ENSDARG00000099479	167.87	6.07551	0.707782	-8.58387	9.17303e-18	2.01028e-16	syde2	synapse defective 1, Rho GTPase, homolog 2 (C. elegans) [Source:ZFIN;Acc:ZDB-GENE-121116-6]
ENSDARG00000032951	521.016	6.0714	1.55184	-3.91239	9.13878e-05	0.00037153	NRBP2	nuclear receptor binding protein 2 [Source:HGNC Symbol;Acc:HGNC:19339]
ENSDARG00000101081	95.2538	6.07015	0.722117	-8.40604	4.24095e-17	8.59832e-16	ptprub	protein tyrosine phosphatase receptor type Ub [Source:ZFIN;Acc:ZDB-GENE-030131-7036]
ENSDARG00000074221	364.777	6.06894	0.626228	-9.69126	3.28464e-22	1.11025e-20	ABCA7	ATP binding cassette subfamily A member 7 [Source:HGNC Symbol;Acc:HGNC:37]
ENSDARG00000095919	11.5049	6.06732	1.53617	-3.94963	7.82714e-05	0.000323421
ENSDARG00000090818	57.6224	6.06679	0.844359	-7.18508	6.71668e-13	8.86013e-12	cacfd1	calcium channel flower domain containing 1 [Source:ZFIN;Acc:ZDB-GENE-120215-178]
ENSDARG00000105071	232.502	6.06642	0.559722	-10.8383	2.26708e-27	1.18694e-25	nos1apa	nitric oxide synthase 1 (neuronal) adaptor protein a [Source:ZFIN;Acc:ZDB-GENE-081024-1]
ENSDARG00000005271	5.91113	6.06557	1.77174	-3.4235	0.000618201	0.00207457
ENSDARG00000101356	5.83371	6.06556	1.87372	-3.23718	0.00120719	0.00377077
ENSDARG00000022853	1701.54	6.06303	0.353044	-17.1736	4.18976e-66	4.8374e-63	eogt	EGF domain-specific O-linked N-acetylglucosamine (GlcNAc) transferase [Source:ZFIN;Acc:ZDB-GENE-120813-8]
ENSDARG00000061357	157.894	6.06268	0.656938	-9.2287	2.7394e-20	7.54007e-19	chst6	carbohydrate sulfotransferase 6 [Source:ZFIN;Acc:ZDB-GENE-060810-74]
ENSDARG00000036548	309.043	6.06104	0.492118	-12.3162	7.4066e-35	7.18932e-33	s1pr2	sphingosine-1-phosphate receptor 2 [Source:ZFIN;Acc:ZDB-GENE-020123-2]
ENSDARG00000105305	11.4218	6.05969	1.59236	-3.80548	0.000141529	0.000549995
ENSDARG00000116062	11.429	6.0572	1.52499	-3.97195	7.12861e-05	0.000297811	ADAM12	ADAM metallopeptidase domain 12 [Source:HGNC Symbol;Acc:HGNC:190]
ENSDARG00000104559	190.812	6.05696	1.32814	-4.56049	5.10344e-06	2.66177e-05	tmem63ba	transmembrane protein 63Ba [Source:ZFIN;Acc:ZDB-GENE-030131-4320]
ENSDARG00000098233	823.842	6.05606	0.495022	-12.2339	2.04779e-34	1.91976e-32
ENSDARG00000059410	102.836	6.05584	0.773925	-7.82484	5.08301e-15	8.47954e-14
ENSDARG00000020655	19.8362	6.05508	1.25234	-4.83502	1.33132e-06	7.69973e-06	INSM2	INSM transcriptional repressor 2 [Source:HGNC Symbol;Acc:HGNC:17539]
ENSDARG00000052376	5.7919	6.05465	2.1813	-2.77571	0.00550816	0.0143183	b3gnt2a	UDP-GlcNAc:betaGal beta-1,3-N-acetylglucosaminyltransferase 2a [Source:ZFIN;Acc:ZDB-GENE-090312-192]
ENSDARG00000089894	5.84437	6.05261	1.89911	-3.18708	0.00143716	0.00439461
ENSDARG00000011434	192.432	6.05226	0.642621	-9.41809	4.59365e-21	1.37854e-19	ptger2a	prostaglandin E receptor 2a (subtype EP2) [Source:ZFIN;Acc:ZDB-GENE-040426-1321]
ENSDARG00000062347	11.4429	6.05139	1.50592	-4.0184	5.85951e-05	0.000248819	mtus2a	microtubule associated tumor suppressor candidate 2a [Source:ZFIN;Acc:ZDB-GENE-091204-75]
ENSDARG00000077120	47.1284	6.04888	1.0195	-5.93321	2.9707e-09	2.53869e-08	arid5a	AT-rich interactive domain 5A [Source:ZFIN;Acc:ZDB-GENE-100525-3]
ENSDARG00000091896	19.5394	6.04702	1.40979	-4.28931	1.79231e-05	8.47371e-05
ENSDARG00000061976	19.8532	6.04455	1.2742	-4.74381	2.09733e-06	1.1749e-05
ENSDARG00000095962	11.3074	6.04431	1.69715	-3.56145	0.000368819	0.00130792
ENSDARG00000060361	114.037	6.04112	0.749016	-8.06541	7.299e-16	1.32002e-14	CEP104	centrosomal protein 104 [Source:HGNC Symbol;Acc:HGNC:24866]
ENSDARG00000021805	37.7263	6.04109	1.01899	-5.92851	3.05702e-09	2.60738e-08	tle5	TLE family member 5, transcriptional modulator [Source:ZFIN;Acc:ZDB-GENE-040426-1409]
ENSDARG00000071643	28.4816	6.04077	1.11608	-5.41251	6.21491e-08	4.43226e-07	zgc:171490	zgc:171490 [Source:ZFIN;Acc:ZDB-GENE-080204-29]
ENSDARG00000098968	213.853	6.03891	0.580384	-10.405	2.35221e-25	1.03615e-23	RSBN1	round spermatid basic protein 1 [Source:HGNC Symbol;Acc:HGNC:25642]
ENSDARG00000112419	11.3931	6.03778	1.61725	-3.73337	0.000188933	0.000716317
ENSDARG00000076767	38.5338	6.03734	0.928439	-6.50269	7.88987e-11	8.35732e-10	pgfb	placental growth factor b [Source:ZFIN;Acc:ZDB-GENE-131127-445]
ENSDARG00000052468	56.4455	6.03693	0.879148	-6.8668	6.56602e-12	7.82394e-11	gsk3bb	glycogen synthase kinase 3 beta, genome duplicate b [Source:ZFIN;Acc:ZDB-GENE-090312-2]
ENSDARG00000044808	126.518	6.03687	0.713388	-8.46226	2.62244e-17	5.46849e-16	slc4a4b	solute carrier family 4 member 4b [Source:ZFIN;Acc:ZDB-GENE-091030-1]
ENSDARG00000114649	5.71982	6.03603	1.80032	-3.35275	0.000800123	0.00261156
ENSDARG00000020812	11.3613	6.03418	1.50153	-4.01869	5.85219e-05	0.000248599
ENSDARG00000099759	5.72226	6.03157	2.52492	-2.38882	0.0169028	0.0377171	sb:cb449	sb:cb449 [Source:ZFIN;Acc:ZDB-GENE-030131-9846]
ENSDARG00000099181	5.79103	6.02966	1.76684	-3.41268	0.000643265	0.00214891
ENSDARG00000092088	11.1873	6.02957	1.64081	-3.67475	0.000238084	0.000882238
ENSDARG00000060668	5796.99	6.02685	0.448609	-13.4345	3.79543e-41	6.50472e-39	tm4sf18	transmembrane 4 L six family member 18 [Source:ZFIN;Acc:ZDB-GENE-050208-690]
ENSDARG00000100700	49.402	6.02174	0.862212	-6.98406	2.86776e-12	3.56229e-11
ENSDARG00000100890	5.65882	6.02132	2.1903	-2.74908	0.00597629	0.0153605
ENSDARG00000090814	19.4284	6.01938	1.2327	-4.88309	1.04434e-06	6.16016e-06
ENSDARG00000030598	154.88	6.01926	0.69384	-8.67528	4.12544e-18	9.33951e-17	nampt1	nicotinamide phosphoribosyltransferase 1 [Source:ZFIN;Acc:ZDB-GENE-110420-1]
ENSDARG00000025428	2966.03	6.01149	0.658727	-9.12593	7.11259e-20	1.89356e-18	socs3a	suppressor of cytokine signaling 3a [Source:ZFIN;Acc:ZDB-GENE-030131-7349]
ENSDARG00000044525	374.43	6.01087	0.637677	-9.4262	4.25206e-21	1.27953e-19	pparda	peroxisome proliferator-activated receptor delta a [Source:ZFIN;Acc:ZDB-GENE-990415-212]
ENSDARG00000093509	5.70553	6.00712	1.78189	-3.3712	0.000748404	0.00246032
ENSDARG00000078761	19.2886	6.00682	1.26834	-4.73597	2.18009e-06	1.21815e-05
ENSDARG00000103940	5.69588	6.00652	1.7945	-3.34718	0.000816392	0.00265912	FRRS1L	ferric chelate reductase 1 like [Source:HGNC Symbol;Acc:HGNC:1362]
ENSDARG00000061769	11.0433	6.0028	1.5334	-3.9147	9.05174e-05	0.000368401	bmp10	bone morphogenetic protein 10 [Source:ZFIN;Acc:ZDB-GENE-060526-211]
ENSDARG00000019418	75.7973	5.99923	0.836872	-7.16864	7.57472e-13	9.94414e-12	kcnj2a	potassium inwardly rectifying channel subfamily J member 2a [Source:ZFIN;Acc:ZDB-GENE-120319-1]
ENSDARG00000075580	35.5179	5.99746	1.25577	-4.77591	1.78896e-06	1.01564e-05	LRCH2	leucine rich repeats and calponin homology domain containing 2 [Source:HGNC Symbol;Acc:HGNC:29292]
ENSDARG00000025505	5.6676	5.99704	1.84532	-3.24987	0.00115458	0.00361933	si:ch73-335d12.2	si:ch73-335d12.2 [Source:ZFIN;Acc:ZDB-GENE-060503-423]
ENSDARG00000079756	1725.95	5.99671	0.510358	-11.75	7.0603e-32	5.45358e-30	peak1	pseudopodium-enriched atypical kinase 1 [Source:ZFIN;Acc:ZDB-GENE-100422-1]
ENSDARG00000073902	614.871	5.99625	1.1754	-5.10145	3.37061e-07	2.15321e-06	ptpn9b	protein tyrosine phosphatase non-receptor type 9b [Source:ZFIN;Acc:ZDB-GENE-090313-52]
ENSDARG00000100127	5.62912	5.99354	1.78461	-3.35846	0.000783779	0.00256317
ENSDARG00000099092	19.108	5.99351	1.27871	-4.68717	2.77009e-06	1.5154e-05	RASGRP2	RAS guanyl releasing protein 2 [Source:HGNC Symbol;Acc:HGNC:9879]
ENSDARG00000060766	295.081	5.99247	1.22121	-4.90701	9.24754e-07	5.5096e-06
ENSDARG00000032157	99.7726	5.98653	0.70774	-8.45865	2.70489e-17	5.60843e-16	grk6	G protein-coupled receptor kinase 6 [Source:ZFIN;Acc:ZDB-GENE-101006-5]
ENSDARG00000075045	557.02	5.98501	0.631513	-9.47726	2.61052e-21	7.96481e-20	cxcl18b	chemokine (C-X-C motif) ligand 18b [Source:ZFIN;Acc:ZDB-GENE-090313-165]
ENSDARG00000009899	27.3465	5.98232	1.13584	-5.26687	1.38771e-07	9.44239e-07	ZNF385A	zinc finger protein 385A [Source:HGNC Symbol;Acc:HGNC:17521]
ENSDARG00000059411	5.50745	5.98166	1.82704	-3.27396	0.00106052	0.0033537	impa2	inositol monophosphatase 2 [Source:ZFIN;Acc:ZDB-GENE-050522-349]
ENSDARG00000014854	68.6512	5.98164	0.780411	-7.66474	1.79199e-14	2.81799e-13	reep1	receptor accessory protein 1 [Source:ZFIN;Acc:ZDB-GENE-110411-267]
ENSDARG00000098984	50.0438	5.97593	0.892842	-6.69315	2.18412e-11	2.46086e-10	pid1	phosphotyrosine interaction domain containing 1 [Source:ZFIN;Acc:ZDB-GENE-050320-72]
ENSDARG00000060372	137.162	5.97547	0.619425	-9.6468	5.07157e-22	1.68313e-20	plxna2	plexin A2 [Source:ZFIN;Acc:ZDB-GENE-090311-6]
ENSDARG00000001769	1161.59	5.97523	0.678565	-8.80569	1.30054e-18	3.11123e-17	ptpra	protein tyrosine phosphatase receptor type A [Source:ZFIN;Acc:ZDB-GENE-020107-1]
ENSDARG00000114444	27.3359	5.97481	1.12992	-5.28781	1.23789e-07	8.48085e-07
ENSDARG00000102015	114.998	5.9682	0.671676	-8.88554	6.36107e-19	1.56088e-17
ENSDARG00000062328	27.3057	5.9657	1.07609	-5.54389	2.95819e-08	2.21028e-07	RASGRP2	RAS guanyl releasing protein 2 [Source:HGNC Symbol;Acc:HGNC:9879]
ENSDARG00000079385	18.5419	5.96422	1.27355	-4.68315	2.82506e-06	1.54277e-05	si:ch211-235m3.5	si:ch211-235m3.5 [Source:ZFIN;Acc:ZDB-GENE-131121-233]
ENSDARG00000102566	430.922	5.96273	0.608717	-9.79557	1.17634e-22	4.20283e-21	EEIG1	estrogen-induced osteoclastogenesis regulator 1 [Source:HGNC Symbol;Acc:HGNC:31419]
ENSDARG00000101726	27.3107	5.95938	1.12133	-5.31458	1.06901e-07	7.39079e-07
ENSDARG00000093120	556.912	5.95918	0.577874	-10.3122	6.2032e-25	2.64232e-23	si:dkey-117m1.4	si:dkey-117m1.4 [Source:ZFIN;Acc:ZDB-GENE-090313-177]
ENSDARG00000052094	3586.97	5.95888	0.665857	-8.94918	3.58138e-19	9.03044e-18	notch1b	notch receptor 1b [Source:ZFIN;Acc:ZDB-GENE-990415-183]
ENSDARG00000062135	5.42195	5.95861	1.82514	-3.26474	0.00109564	0.00345281	sytl5	synaptotagmin-like 5 [Source:ZFIN;Acc:ZDB-GENE-070912-424]
ENSDARG00000007461	493.113	5.95834	0.439097	-13.5695	6.07081e-42	1.10979e-39	srgap1a	SLIT-ROBO Rho GTPase activating protein 1a [Source:ZFIN;Acc:ZDB-GENE-050420-284]
ENSDARG00000103588	10.6593	5.95515	1.53759	-3.87303	0.000107492	0.000430065	prrt2	proline-rich transmembrane protein 2 [Source:ZFIN;Acc:ZDB-GENE-121210-3]
ENSDARG00000034717	52.7213	5.95437	0.959364	-6.20658	5.41493e-10	5.18722e-09
ENSDARG00000088595	5.46432	5.94998	1.79194	-3.32041	0.000898862	0.00289975	CRISPLD2	cysteine rich secretory protein LCCL domain containing 2 [Source:HGNC Symbol;Acc:HGNC:25248]
ENSDARG00000015399	570.639	5.94989	0.712973	-8.34519	7.11002e-17	1.40642e-15	foxf1	forkhead box F1 [Source:ZFIN;Acc:ZDB-GENE-050419-153]
ENSDARG00000104574	10.7565	5.94926	1.52742	-3.89496	9.82129e-05	0.000396339	PCSK6	proprotein convertase subtilisin/kexin type 6 [Source:HGNC Symbol;Acc:HGNC:8569]
ENSDARG00000037924	757.924	5.94669	0.435073	-13.6682	1.57151e-42	3.06845e-40	gna13b	guanine nucleotide binding protein (G protein), alpha 13b [Source:ZFIN;Acc:ZDB-GENE-030131-8277]
ENSDARG00000075525	422.823	5.94236	0.498102	-11.93	8.25713e-33	6.88732e-31	cln8	CLN8 transmembrane ER and ERGIC protein [Source:ZFIN;Acc:ZDB-GENE-060906-3]
ENSDARG00000107283	5.37149	5.93925	1.8815	-3.15666	0.00159589	0.00482387
ENSDARG00000059948	35.448	5.93916	0.98165	-6.05018	1.44684e-09	1.29285e-08
ENSDARG00000057927	365.541	5.93796	0.507143	-11.7087	1.15094e-31	8.7667e-30	rps6ka3b	ribosomal protein S6 kinase, polypeptide 3b [Source:ZFIN;Acc:ZDB-GENE-070209-74]
ENSDARG00000077217	128.793	5.93302	0.65606	-9.04341	1.51857e-19	3.9517e-18	zgc:162184	zgc:162184 [Source:ZFIN;Acc:ZDB-GENE-070424-83]
ENSDARG00000089538	5.30028	5.93283	2.14489	-2.76603	0.00567432	0.0146859	rnf166	ring finger protein 166 [Source:ZFIN;Acc:ZDB-GENE-061121-1]
ENSDARG00000016404	457.03	5.93188	0.44559	-13.3124	1.96074e-40	3.02907e-38	ptch1	patched 1 [Source:ZFIN;Acc:ZDB-GENE-980526-196]
ENSDARG00000107130	920.013	5.93057	0.479533	-12.3674	3.92412e-35	3.91288e-33
ENSDARG00000061687	43.675	5.92923	0.926639	-6.39864	1.56764e-10	1.60548e-09	atxn1a	ataxin 1a [Source:ZFIN;Acc:ZDB-GENE-060503-759]
ENSDARG00000043835	10.5979	5.92854	1.60381	-3.69654	0.000218562	0.000818074	rab3ab	RAB3A, member RAS oncogene family, b [Source:ZFIN;Acc:ZDB-GENE-041210-268]
ENSDARG00000076068	18.15	5.92832	1.26064	-4.70263	2.56832e-06	1.41242e-05	crtc1a	CREB regulated transcription coactivator 1a [Source:ZFIN;Acc:ZDB-GENE-061027-225]
ENSDARG00000100128	95.5642	5.92762	0.681525	-8.69758	3.39031e-18	7.7311e-17
ENSDARG00000100533	5.40145	5.92557	1.86205	-3.18228	0.0014612	0.00446192
ENSDARG00000076787	5.32115	5.92177	1.86555	-3.17427	0.00150211	0.00456587	angpt4	angiopoietin 4 [Source:ZFIN;Acc:ZDB-GENE-110104-1]
ENSDARG00000019651	178.77	5.92132	0.531409	-11.1427	7.7741e-29	4.65957e-27	zgc:162239	zgc:162239 [Source:ZFIN;Acc:ZDB-GENE-070424-28]
ENSDARG00000078752	154.048	5.91931	0.615256	-9.62088	6.52679e-22	2.14338e-20	rubcn	rubicon autophagy regulator [Source:ZFIN;Acc:ZDB-GENE-100922-142]
ENSDARG00000098296	446.627	5.91861	0.584134	-10.1323	3.97327e-24	1.57901e-22	gnsb	glucosamine (N-acetyl)-6-sulfatase (Sanfilippo disease IIID), b [Source:ZFIN;Acc:ZDB-GENE-030131-5846]
ENSDARG00000092080	5.43417	5.91652	1.85944	-3.18189	0.00146319	0.00446738
ENSDARG00000103823	102.373	5.91499	0.697952	-8.47478	2.35519e-17	4.93936e-16
ENSDARG00000052919	5.24762	5.91017	1.97314	-2.9953	0.00274171	0.00774864	adrb3b	adrenoceptor beta 3b [Source:ZFIN;Acc:ZDB-GENE-081022-154]
ENSDARG00000090340	60.2323	5.90885	0.85139	-6.94024	3.91436e-12	4.76787e-11	fam83ga	family with sequence similarity 83 member Ga [Source:ZFIN;Acc:ZDB-GENE-110922-6]
ENSDARG00000089200	5.33802	5.9079	1.82114	-3.24407	0.00117835	0.003687
ENSDARG00000043589	17.9161	5.90706	1.27294	-4.64049	3.47586e-06	1.87162e-05	ca4a	carbonic anhydrase IV a [Source:ZFIN;Acc:ZDB-GENE-080204-85]
ENSDARG00000062199	357.243	5.90695	0.71078	-8.31052	9.52866e-17	1.8597e-15	gse1a	Gse1 coiled-coil protein a [Source:ZFIN;Acc:ZDB-GENE-131121-4]
ENSDARG00000062517	1126.54	5.90279	0.512288	-11.5224	1.01723e-30	7.10671e-29	fam110d	family with sequence similarity 110 member D [Source:ZFIN;Acc:ZDB-GENE-060503-190]
ENSDARG00000098906	26.4818	5.90253	1.09066	-5.41189	6.23621e-08	4.44601e-07
ENSDARG00000058252	5.20958	5.90065	1.87345	-3.14962	0.00163485	0.00492769	ADAMTS8	ADAM metallopeptidase with thrombospondin type 1 motif 8 [Source:HGNC Symbol;Acc:HGNC:224]
ENSDARG00000076614	5.18019	5.89957	2.04693	-2.88216	0.00394962	0.0106874	ssuh2.3	ssu-2 homolog, tandem duplicate 3 [Source:ZFIN;Acc:ZDB-GENE-080516-4]
ENSDARG00000053804	73.4456	5.89918	0.739489	-7.97737	1.49483e-15	2.64453e-14	osbpl2a	oxysterol binding protein-like 2a [Source:ZFIN;Acc:ZDB-GENE-091116-46]
ENSDARG00000063578	420.054	5.89753	0.461712	-12.7732	2.31471e-37	2.83675e-35	DGKI	diacylglycerol kinase iota [Source:HGNC Symbol;Acc:HGNC:2855]
ENSDARG00000059846	266.666	5.89555	0.654025	-9.01426	1.98208e-19	5.1154e-18	epg5	ectopic P-granules autophagy protein 5 homolog (C. elegans) [Source:ZFIN;Acc:ZDB-GENE-070705-307]
ENSDARG00000045070	101.08	5.8933	0.673394	-8.75165	2.10262e-18	4.91739e-17	itgb3b	integrin beta 3b [Source:ZFIN;Acc:ZDB-GENE-071207-2]
ENSDARG00000111110	10.1761	5.89059	1.72436	-3.41611	0.000635237	0.00212654	BSN	bassoon presynaptic cytomatrix protein [Source:HGNC Symbol;Acc:HGNC:1117]
ENSDARG00000077385	34.1224	5.88881	1.0021	-5.87649	4.1905e-09	3.51537e-08	rgs19	regulator of G protein signaling 19 [Source:ZFIN;Acc:ZDB-GENE-080723-72]
ENSDARG00000114796	50.8325	5.88627	0.869112	-6.77274	1.26368e-11	1.46287e-10	JMY	junction mediating and regulatory protein, p53 cofactor [Source:HGNC Symbol;Acc:HGNC:28916]
ENSDARG00000007864	5.3073	5.88437	1.91162	-3.07821	0.00208251	0.006075
ENSDARG00000103462	209.149	5.88183	0.554367	-10.61	2.67735e-26	1.27382e-24	dvl3b	dishevelled segment polarity protein 3b [Source:ZFIN;Acc:ZDB-GENE-121101-2]
ENSDARG00000003449	184.584	5.87545	0.691028	-8.50247	1.85594e-17	3.94513e-16	pde10a	phosphodiesterase 10A [Source:ZFIN;Acc:ZDB-GENE-040426-1115]
ENSDARG00000099008	5.16601	5.87514	2.24177	-2.62076	0.00877345	0.0214755	EGFLAM	EGF like, fibronectin type III and laminin G domains [Source:HGNC Symbol;Acc:HGNC:26810]
ENSDARG00000037607	33.7887	5.87398	1.00388	-5.85129	4.8777e-09	4.06543e-08	nol4lb	nucleolar protein 4-like b [Source:ZFIN;Acc:ZDB-GENE-070112-1702]
ENSDARG00000075854	75.6016	5.87032	0.716023	-8.1985	2.43408e-16	4.58339e-15	gjb10	gap junction protein beta 10 [Source:ZFIN;Acc:ZDB-GENE-040406-3]
ENSDARG00000061042	5.20206	5.86367	1.83857	-3.18925	0.00142641	0.00436358	gabbr2	gamma-aminobutyric acid (GABA) B receptor, 2 [Source:ZFIN;Acc:ZDB-GENE-060503-620]
ENSDARG00000092945	5.22469	5.86303	1.85917	-3.15357	0.00161286	0.00487009
ENSDARG00000076144	669.369	5.86221	0.43925	-13.3459	1.25086e-40	2.01765e-38	icam3	intercellular adhesion molecule 3 [Source:ZFIN;Acc:ZDB-GENE-060503-219]
ENSDARG00000070441	137.947	5.85892	0.630217	-9.29667	1.44918e-20	4.11262e-19	zdhhc17	zinc finger DHHC-type palmitoyltransferase 17 [Source:ZFIN;Acc:ZDB-GENE-070424-194]
ENSDARG00000101508	87.7882	5.85885	0.846576	-6.92064	4.49604e-12	5.44615e-11	nr6a1a	nuclear receptor subfamily 6, group A, member 1a [Source:ZFIN;Acc:ZDB-GENE-991207-19]
ENSDARG00000093794	5.15736	5.85705	1.82734	-3.20524	0.00134949	0.00415901
ENSDARG00000031817	48.9502	5.85389	0.988933	-5.9194	3.23123e-09	2.74956e-08	trim2a	tripartite motif containing 2a [Source:ZFIN;Acc:ZDB-GENE-050327-99]
ENSDARG00000069266	106.908	5.85372	0.63507	-9.21745	3.04246e-20	8.32199e-19	esrra	estrogen-related receptor alpha [Source:ZFIN;Acc:ZDB-GENE-990415-68]
ENSDARG00000039222	104.659	5.85363	0.745049	-7.8567	3.94373e-15	6.6549e-14	mpl	MPL proto-oncogene, thrombopoietin receptor [Source:ZFIN;Acc:ZDB-GENE-060421-1]
ENSDARG00000059081	5.05788	5.8515	1.97811	-2.95812	0.00309524	0.00862773	PRSS35	serine protease 35 [Source:HGNC Symbol;Acc:HGNC:21387]
ENSDARG00000045596	1140.59	5.84933	0.421134	-13.8895	7.33524e-44	1.5932e-41	rassf8a	Ras association domain family member 8a [Source:ZFIN;Acc:ZDB-GENE-091014-4]
ENSDARG00000054448	95.4234	5.84803	0.785028	-7.44945	9.37312e-14	1.35275e-12
ENSDARG00000077864	1372.03	5.8463	0.606766	-9.63519	5.67879e-22	1.87332e-20	rasgrp3	RAS guanyl releasing protein 3 (calcium and DAG-regulated) [Source:ZFIN;Acc:ZDB-GENE-070424-82]
ENSDARG00000002509	543.643	5.84511	0.385285	-15.1709	5.5121e-52	2.37096e-49	zgc:153911	zgc:153911 [Source:ZFIN;Acc:ZDB-GENE-061013-174]
ENSDARG00000036462	105.031	5.84412	0.683226	-8.55372	1.19187e-17	2.58872e-16
ENSDARG00000068973	352.99	5.8435	0.472412	-12.3695	3.82148e-35	3.82793e-33	pdlim4	PDZ and LIM domain 4 [Source:ZFIN;Acc:ZDB-GENE-070308-5]
ENSDARG00000053425	44.9398	5.84067	1.01937	-5.72969	1.00617e-08	7.98274e-08	SERINC2	serine incorporator 2 [Source:HGNC Symbol;Acc:HGNC:23231]
ENSDARG00000115335	341.285	5.83862	0.485179	-12.034	2.35593e-33	2.05088e-31	ubald2	UBA-like domain containing 2 [Source:ZFIN;Acc:ZDB-GENE-050522-185]
ENSDARG00000063313	56.5111	5.83632	0.890736	-6.55225	5.66761e-11	6.11889e-10	plbd1a	phospholipase B domain containing 1a [Source:ZFIN;Acc:ZDB-GENE-050411-22]
ENSDARG00000024619	32.5291	5.83292	1.06695	-5.46689	4.58004e-08	3.3269e-07	foxo6b	forkhead box O6 b [Source:ZFIN;Acc:ZDB-GENE-060503-776]
ENSDARG00000097592	32.0095	5.82832	1.20899	-4.82081	1.42976e-06	8.23869e-06	dtex3lb.1	deltex E3 ubiquitin ligase 3L b, tandem duplicate 1 [Source:ZFIN;Acc:ZDB-GENE-131119-61]
ENSDARG00000090973	16.9845	5.82798	1.269	-4.59259	4.37773e-06	2.31631e-05	ccdc50b	coiled-coil domain containing 50b [Source:ZFIN;Acc:ZDB-GENE-141215-69]
ENSDARG00000060600	137.109	5.82714	0.778735	-7.48283	7.27415e-14	1.06311e-12	capn15	calpain 15 [Source:ZFIN;Acc:ZDB-GENE-140106-70]
ENSDARG00000110596	4.97571	5.82497	1.85025	-3.14821	0.00164273	0.00494536
ENSDARG00000101998	9.7177	5.82389	1.58558	-3.67303	0.000239695	0.000887756	si:dkey-1b17.2	si:dkey-1b17.2 [Source:ZFIN;Acc:ZDB-GENE-050208-769]
ENSDARG00000011855	102.003	5.82278	0.744446	-7.82163	5.21439e-15	8.6921e-14	AAK1	AP2 associated kinase 1 [Source:HGNC Symbol;Acc:HGNC:19679]
ENSDARG00000076586	49.3184	5.82053	0.816991	-7.12435	1.04572e-12	1.36142e-11	csf2rb	colony stimulating factor 2 receptor subunit beta [Source:ZFIN;Acc:ZDB-GENE-080115-1]
ENSDARG00000061243	113.666	5.82032	0.717401	-8.11306	4.9359e-16	9.05341e-15	ubash3ba	ubiquitin associated and SH3 domain containing Ba [Source:ZFIN;Acc:ZDB-GENE-060526-172]
ENSDARG00000077582	24.3939	5.81729	1.16192	-5.00663	5.53898e-07	3.41989e-06
ENSDARG00000014480	71.852	5.81602	0.768475	-7.56825	3.78277e-14	5.73084e-13	nr6a1b	nuclear receptor subfamily 6, group A, member 1b [Source:ZFIN;Acc:ZDB-GENE-040724-202]
ENSDARG00000061725	421.145	5.81403	0.45687	-12.7258	4.25285e-37	5.12609e-35	MAST3	microtubule associated serine/threonine kinase 3 [Source:HGNC Symbol;Acc:HGNC:19036]
ENSDARG00000109361	9.62552	5.81021	1.58599	-3.66347	0.00024882	0.00091799
ENSDARG00000005150	210.48	5.80939	0.525631	-11.0522	2.13838e-28	1.21214e-26	tbx20	T-box transcription factor 20 [Source:ZFIN;Acc:ZDB-GENE-000427-7]
ENSDARG00000100679	241.16	5.80694	0.761589	-7.62477	2.44475e-14	3.79282e-13	lrch3	leucine-rich repeats and calponin homology (CH) domain containing 3 [Source:ZFIN;Acc:ZDB-GENE-071004-44]
ENSDARG00000062631	4.8546	5.80134	1.91181	-3.03448	0.00240952	0.00691854	npffr1l2	neuropeptide FF receptor 1 like 2 [Source:ZFIN;Acc:ZDB-GENE-060526-110]
ENSDARG00000055672	9.62355	5.80123	1.56239	-3.71306	0.000204771	0.000771201	map3k10	mitogen-activated protein kinase kinase kinase 10 [Source:ZFIN;Acc:ZDB-GENE-050419-112]
ENSDARG00000099304	4.99646	5.79836	1.91003	-3.03574	0.00239948	0.0068915
ENSDARG00000111743	4.88056	5.79803	1.85675	-3.12268	0.00179212	0.00533863
ENSDARG00000067676	44.6012	5.79739	0.891643	-6.50192	7.93025e-11	8.39199e-10	PLCL1	phospholipase C like 1 (inactive) [Source:HGNC Symbol;Acc:HGNC:9063]
ENSDARG00000086283	47.4636	5.79427	0.891947	-6.4962	8.23724e-11	8.6917e-10	cnsta	consortin, connexin sorting protein a [Source:ZFIN;Acc:ZDB-GENE-120917-3]
ENSDARG00000096085	4.89698	5.79289	1.92929	-3.0026	0.00267688	0.00758104
ENSDARG00000090255	4.82289	5.7925	1.90649	-3.0383	0.00237914	0.00684295	phlpp2	PH domain and leucine rich repeat protein phosphatase 2 [Source:ZFIN;Acc:ZDB-GENE-070719-3]
ENSDARG00000020231	4.81324	5.79128	1.91316	-3.02708	0.00246931	0.00706525	mapre3a	microtubule-associated protein, RP/EB family, member 3a [Source:ZFIN;Acc:ZDB-GENE-050913-88]
ENSDARG00000087822	76.0708	5.7889	0.681448	-8.49499	1.97956e-17	4.18359e-16	AGAP3	ArfGAP with GTPase domain, ankyrin repeat and PH domain 3 [Source:HGNC Symbol;Acc:HGNC:16923]
ENSDARG00000043210	4.91328	5.78803	1.93206	-2.99578	0.00273745	0.00773759	NFIC	nuclear factor I C [Source:HGNC Symbol;Acc:HGNC:7786]
ENSDARG00000094625	4.87147	5.7872	1.84844	-3.13085	0.001743	0.00521142
ENSDARG00000087020	164.398	5.78539	0.576453	-10.0362	1.05681e-23	4.10321e-22
ENSDARG00000070141	313.301	5.78393	0.47264	-12.2375	1.96036e-34	1.84568e-32	si:ch211-191i18.2	si:ch211-191i18.2 [Source:ZFIN;Acc:ZDB-GENE-060503-769]
ENSDARG00000073820	4.83931	5.78391	2.28974	-2.52601	0.0115367	0.0271749	zgc:174917	zgc:174917 [Source:ZFIN;Acc:ZDB-GENE-070928-42]
ENSDARG00000062082	217.759	5.77996	0.512467	-11.2787	1.67204e-29	1.06627e-27	hipk3b	homeodomain interacting protein kinase 3b [Source:ZFIN;Acc:ZDB-GENE-030131-82]
ENSDARG00000062449	16.2608	5.77876	1.3288	-4.34886	1.36845e-05	6.62104e-05	xpr1a	xenotropic and polytropic retrovirus receptor 1a [Source:ZFIN;Acc:ZDB-GENE-060503-362]
ENSDARG00000111983	4.83975	5.77803	1.85559	-3.11385	0.00184662	0.00548115	sb:cb470	sb:cb470 [Source:ZFIN;Acc:ZDB-GENE-030131-9856]
ENSDARG00000043249	878.232	5.77599	0.621569	-9.2926	1.50571e-20	4.25654e-19	irf1b	interferon regulatory factor 1b [Source:ZFIN;Acc:ZDB-GENE-041114-13]
ENSDARG00000063371	1562.57	5.77515	0.473521	-12.1962	3.25714e-34	3.01484e-32	rasa3	RAS p21 protein activator 3 [Source:ZFIN;Acc:ZDB-GENE-090313-21]
ENSDARG00000075819	422.22	5.77446	0.61604	-9.37352	7.01534e-21	2.06849e-19	arhgef2	rho/rac guanine nucleotide exchange factor (GEF) 2 [Source:ZFIN;Acc:ZDB-GENE-030717-1]
ENSDARG00000090976	70.1519	5.77441	0.743115	-7.77054	7.8151e-15	1.28419e-13	nabp2	nucleic acid binding protein 2 [Source:ZFIN;Acc:ZDB-GENE-160114-62]
ENSDARG00000109442	9.40109	5.77337	1.57804	-3.65856	0.000253632	0.000933858
ENSDARG00000105277	294.018	5.77153	0.540665	-10.6749	1.3344e-26	6.59296e-25	cnksr3	cnksr family member 3 [Source:ZFIN;Acc:ZDB-GENE-080204-43]
ENSDARG00000115903	4.83687	5.77128	1.91576	-3.01253	0.00259083	0.00736587	KIRREL3	kirre like nephrin family adhesion molecule 3 [Source:HGNC Symbol;Acc:HGNC:23204]
ENSDARG00000006978	31.2101	5.77025	1.04826	-5.50459	3.70018e-08	2.71929e-07	map3k20a	mitogen-activated protein kinase kinase kinase 20a [Source:NCBI gene (formerly Entrezgene);Acc:559247]
ENSDARG00000094793	9.48195	5.76986	1.54843	-3.72626	0.000194343	0.000734926	OVCH2	ovochymase 2 [Source:HGNC Symbol;Acc:HGNC:29970]
ENSDARG00000098164	4.74704	5.76369	2.06495	-2.79119	0.00525139	0.0137421
ENSDARG00000076998	9.31179	5.76185	1.59692	-3.60811	0.000308441	0.00111324
ENSDARG00000062122	23.4573	5.76141	1.17528	-4.90218	9.47804e-07	5.63774e-06	klhl5	kelch-like family member 5 [Source:ZFIN;Acc:ZDB-GENE-080424-7]
ENSDARG00000027933	4.8086	5.75922	1.90961	-3.0159	0.00256214	0.00729449
ENSDARG00000077252	16.1548	5.7584	1.28982	-4.4645	8.0257e-06	4.05294e-05
ENSDARG00000099758	345	5.7571	0.505418	-11.3908	4.649e-30	3.12838e-28	igf2bp2b	insulin-like growth factor 2 mRNA binding protein 2b [Source:ZFIN;Acc:ZDB-GENE-060503-536]
ENSDARG00000044144	456.936	5.75316	0.593535	-9.69305	3.22754e-22	1.09263e-20	wapla	WAPL cohesin release factor a [Source:ZFIN;Acc:ZDB-GENE-131010-1]
ENSDARG00000019426	892.45	5.7508	0.527797	-10.8959	1.20621e-27	6.5014e-26	trioa	trio Rho guanine nucleotide exchange factor a [Source:ZFIN;Acc:ZDB-GENE-060503-334]
ENSDARG00000111069	4.70279	5.75053	1.88482	-3.05097	0.002281	0.00659092	lgi2a	leucine-rich repeat LGI family, member 2a [Source:ZFIN;Acc:ZDB-GENE-060217-2]
ENSDARG00000076118	175.883	5.74959	0.568814	-10.108	5.0899e-24	2.01184e-22	cdip1	cell death-inducing p53 target 1 [Source:ZFIN;Acc:ZDB-GENE-070720-18]
ENSDARG00000076994	1002.87	5.74605	0.602276	-9.54055	1.42074e-21	4.44604e-20	adgra2	adhesion G protein-coupled receptor A2 [Source:ZFIN;Acc:ZDB-GENE-081104-363]
ENSDARG00000062177	216.823	5.74423	0.576186	-9.96941	2.07459e-23	7.9011e-22	dcbld2	discoidin, CUB and LCCL domain containing 2 [Source:ZFIN;Acc:ZDB-GENE-070112-1822]
ENSDARG00000078557	150.485	5.74135	0.640678	-8.96137	3.20672e-19	8.10435e-18
ENSDARG00000102445	112.63	5.73538	0.631583	-9.08097	1.07613e-19	2.83399e-18	si:dkey-22o22.2	si:dkey-22o22.2 [Source:ZFIN;Acc:ZDB-GENE-100922-84]
ENSDARG00000109611	4.649	5.73247	1.89632	-3.02294	0.00250329	0.00714871
ENSDARG00000079484	4.61628	5.73211	2.20258	-2.60246	0.00925579	0.0224806	KCNT1	potassium sodium-activated channel subfamily T member 1 [Source:HGNC Symbol;Acc:HGNC:18865]
ENSDARG00000068965	913.18	5.73178	0.517151	-11.0834	1.51088e-28	8.76832e-27	nrip1a	nuclear receptor interacting protein 1a [Source:ZFIN;Acc:ZDB-GENE-040723-8]
ENSDARG00000110266	4.63935	5.7313	1.90642	-3.00631	0.00264438	0.00750062	wu:fj42b12	wu:fj42b12 [Source:ZFIN;Acc:ZDB-GENE-030131-7935]
ENSDARG00000099849	441.154	5.72886	0.460319	-12.4454	1.48128e-35	1.54004e-33	ebf1a	EBF transcription factor 1a [Source:ZFIN;Acc:ZDB-GENE-081028-51]
ENSDARG00000036542	38.0207	5.72832	0.944723	-6.06349	1.33196e-09	1.19701e-08	pknox1.2	pbx/knotted 1 homeobox 1.2 [Source:ZFIN;Acc:ZDB-GENE-020123-1]
ENSDARG00000042861	30.0818	5.72805	1.11228	-5.14983	2.60716e-07	1.69512e-06	ltk	leukocyte receptor tyrosine kinase [Source:ZFIN;Acc:ZDB-GENE-030616-115]
ENSDARG00000102912	15.8834	5.72638	1.28811	-4.44557	8.76589e-06	4.4004e-05	gpr184	G protein-coupled receptor 184 [Source:ZFIN;Acc:ZDB-GENE-060929-1218]
ENSDARG00000100456	884.845	5.72358	0.425399	-13.4546	2.89234e-41	5.03566e-39	PTK2	protein tyrosine kinase 2 [Source:HGNC Symbol;Acc:HGNC:9611]
ENSDARG00000058222	4.63992	5.7213	1.90336	-3.00589	0.00264805	0.00750715	mpp4a	MAGUK p55 scaffold protein 4a [Source:ZFIN;Acc:ZDB-GENE-070912-523]
ENSDARG00000079933	37.59	5.72119	1.02423	-5.58586	2.3255e-08	1.76765e-07	SLC46A3	si:dkey-5g14.1 [Source:ZFIN;Acc:ZDB-GENE-091204-361]
ENSDARG00000105423	4.6947	5.71906	1.9271	-2.9677	0.00300037	0.00839745	cd27	CD27 molecule [Source:ZFIN;Acc:ZDB-GENE-160113-60]
ENSDARG00000078912	15.5836	5.71769	1.41853	-4.03071	5.56094e-05	0.000237566
ENSDARG00000044341	179.649	5.71672	0.629318	-9.08398	1.04674e-19	2.7599e-18	chst7	carbohydrate (N-acetylglucosamine 6-O) sulfotransferase 7 [Source:ZFIN;Acc:ZDB-GENE-131121-150]
ENSDARG00000116941	29.0827	5.7154	1.39316	-4.10248	4.08745e-05	0.000179512	nfil3-3	nuclear factor, interleukin 3 regulated, member 3 [Source:ZFIN;Acc:ZDB-GENE-081022-142]
ENSDARG00000102338	133.438	5.71356	0.58503	-9.76627	1.57133e-22	5.50645e-21	ptar1	protein prenyltransferase alpha subunit repeat containing 1 [Source:ZFIN;Acc:ZDB-GENE-060526-17]
ENSDARG00000088343	15.4996	5.70971	1.39778	-4.08483	4.41089e-05	0.000191793	prrt4a	proline rich transmembrane protein 4a [Source:ZFIN;Acc:ZDB-GENE-140106-210]
ENSDARG00000098640	22.545	5.70642	1.16943	-4.87965	1.06275e-06	6.2553e-06
ENSDARG00000116146	4.65057	5.70363	2.00153	-2.84963	0.00437697	0.011718
ENSDARG00000015860	81.1641	5.70239	0.710218	-8.02907	9.82124e-16	1.75876e-14	mtmr9	myotubularin related protein 9 [Source:ZFIN;Acc:ZDB-GENE-040724-223]
ENSDARG00000063621	8.92798	5.70213	1.6673	-3.41998	0.000626262	0.00209873	aadac	arylacetamide deacetylase [Source:ZFIN;Acc:ZDB-GENE-130530-713]
ENSDARG00000029219	4.52502	5.70075	1.92979	-2.95408	0.00313607	0.0087238	AVPR2	arginine vasopressin receptor 2 [Source:HGNC Symbol;Acc:HGNC:897]
ENSDARG00000091317	67.3836	5.69778	0.726328	-7.84464	4.34192e-15	7.29875e-14
ENSDARG00000099260	4.49951	5.69331	1.98024	-2.87506	0.00403948	0.010901	PITPNC1	phosphatidylinositol transfer protein cytoplasmic 1 [Source:HGNC Symbol;Acc:HGNC:21045]
ENSDARG00000040621	835.246	5.6932	0.579836	-9.81863	9.36104e-23	3.37752e-21	lrrc32	leucine rich repeat containing 32 [Source:ZFIN;Acc:ZDB-GENE-090630-1]
ENSDARG00000061231	90.3772	5.69305	0.791327	-7.19432	6.27744e-13	8.32074e-12	tinagl1	tubulointerstitial nephritis antigen-like 1 [Source:ZFIN;Acc:ZDB-GENE-060503-240]
ENSDARG00000012534	8.91981	5.69293	1.60939	-3.53733	0.000404189	0.001418	slc6a6a	solute carrier family 6 member 6a [Source:ZFIN;Acc:ZDB-GENE-081104-1]
ENSDARG00000101598	4.58658	5.69258	1.96223	-2.90108	0.00371881	0.0101253
ENSDARG00000115326	4.48033	5.69113	1.99296	-2.85562	0.00429528	0.0115247
ENSDARG00000110032	15.4197	5.68955	1.29793	-4.38356	1.16754e-05	5.71577e-05	SAMD5	sterile alpha motif domain containing 5 [Source:HGNC Symbol;Acc:HGNC:21180]
ENSDARG00000068749	4.50628	5.68878	1.92557	-2.95433	0.00313348	0.00871992
ENSDARG00000078215	129.511	5.68835	0.659648	-8.62331	6.50474e-18	1.44721e-16	RBSN	rabenosyn, RAB effector [Source:HGNC Symbol;Acc:HGNC:20759]
ENSDARG00000059233	4.50007	5.68526	1.90736	-2.9807	0.00287589	0.00808515	runx2b	RUNX family transcription factor 2b [Source:ZFIN;Acc:ZDB-GENE-040629-4]
ENSDARG00000075733	1147.87	5.68444	0.597263	-9.51747	1.77442e-21	5.50573e-20	zyx	zyxin [Source:ZFIN;Acc:ZDB-GENE-070928-18]
ENSDARG00000074401	80.215	5.67948	0.690084	-8.23013	1.87016e-16	3.54757e-15	gnpat	glyceronephosphate O-acyltransferase [Source:ZFIN;Acc:ZDB-GENE-040618-4]
ENSDARG00000086650	8.86278	5.67879	1.71749	-3.30645	0.000944846	0.00302762
ENSDARG00000057465	225.254	5.67852	0.528954	-10.7354	6.94361e-27	3.49362e-25	gfpt1	glutamine--fructose-6-phosphate transaminase 1 [Source:ZFIN;Acc:ZDB-GENE-070423-1]
ENSDARG00000106631	29.0263	5.67642	1.11224	-5.10361	3.33239e-07	2.13127e-06	tmem63bb	transmembrane protein 63Bb [Source:NCBI gene (formerly Entrezgene);Acc:569678]
ENSDARG00000076867	1587.89	5.67342	0.376199	-15.0809	2.16341e-51	8.78867e-49	mrtfbb	myocardin related transcription factor Bb [Source:ZFIN;Acc:ZDB-GENE-030619-16]
ENSDARG00000101317	86.6302	5.67279	0.686128	-8.26783	1.36422e-16	2.62057e-15	grinaa	glutamate receptor, ionotropic, N-methyl D-aspartate-associated protein 1a (glutamate binding) [Source:ZFIN;Acc:ZDB-GENE-060616-231]
ENSDARG00000033662	4.48133	5.6727	1.90946	-2.97084	0.00296991	0.00832599	scd	stearoyl-CoA desaturase (delta-9-desaturase) [Source:ZFIN;Acc:ZDB-GENE-031106-3]
ENSDARG00000061368	210.315	5.67038	0.708622	-8.00197	1.22441e-15	2.18195e-14	klf13	Kruppel like factor 13 [Source:ZFIN;Acc:ZDB-GENE-060929-1274]
ENSDARG00000079068	497.855	5.66979	0.407873	-13.9009	6.25797e-44	1.4191e-41	adam12b	ADAM metallopeptidase domain 12b [Source:ZFIN;Acc:ZDB-GENE-070809-1]
ENSDARG00000092671	78.7989	5.66909	0.733219	-7.73178	1.0605e-14	1.71312e-13	pard3ba	par-3 family cell polarity regulator beta a [Source:ZFIN;Acc:ZDB-GENE-080225-12]
ENSDARG00000076768	148.889	5.66781	0.592791	-9.56122	1.16376e-21	3.69992e-20
ENSDARG00000036546	36.4719	5.6654	0.978844	-5.78785	7.12943e-09	5.78182e-08	pdxkb	pyridoxal (pyridoxine, vitamin B6) kinase b [Source:ZFIN;Acc:ZDB-GENE-030616-521]
ENSDARG00000014181	343.142	5.66486	0.50311	-11.2597	2.07525e-29	1.31195e-27	foxp1b	forkhead box P1b [Source:ZFIN;Acc:ZDB-GENE-041203-1]
ENSDARG00000030114	101.746	5.66211	0.655653	-8.63583	5.83007e-18	1.29974e-16	vps4a	vacuolar protein sorting 4 homolog A [Source:ZFIN;Acc:ZDB-GENE-060929-388]
ENSDARG00000003041	204.273	5.6607	0.630384	-8.97975	2.71374e-19	6.9303e-18
ENSDARG00000105000	271.852	5.66059	0.709905	-7.97374	1.53949e-15	2.72133e-14	c2cd2	C2 calcium dependent domain containing 2 [Source:ZFIN;Acc:ZDB-GENE-110728-1]
ENSDARG00000087180	28.8526	5.66045	1.08048	-5.23885	1.61582e-07	1.08831e-06	ubxn2a	UBX domain protein 2A [Source:ZFIN;Acc:ZDB-GENE-110411-202]
ENSDARG00000104235	36.3906	5.65718	0.925488	-6.11264	9.79938e-10	9.03231e-09	myo5c	myosin VC [Source:ZFIN;Acc:ZDB-GENE-131127-196]
ENSDARG00000093878	4.37276	5.65199	2.07344	-2.72591	0.00641253	0.0163325
ENSDARG00000078600	152.951	5.65158	0.608975	-9.28048	1.68718e-20	4.75728e-19	ldlrad3	low density lipoprotein receptor class A domain containing 3 [Source:ZFIN;Acc:ZDB-GENE-030131-1533]
ENSDARG00000078169	4.39871	5.65139	1.92387	-2.93751	0.00330857	0.00913417	cacna2d2b	calcium channel, voltage-dependent, alpha 2/delta subunit 2b [Source:ZFIN;Acc:ZDB-GENE-060503-99]
ENSDARG00000102845	4.44052	5.65089	1.91314	-2.95373	0.00313959	0.00873139
ENSDARG00000074564	21.626	5.6495	1.18713	-4.75894	1.94608e-06	1.09605e-05	tlcd3bb	TLC domain containing 3Bb [Source:ZFIN;Acc:ZDB-GENE-110603-2]
ENSDARG00000102341	4.41169	5.64879	1.90359	-2.96745	0.00300282	0.00840323	sugct	succinyl-CoA:glutarate-CoA transferase [Source:ZFIN;Acc:ZDB-GENE-050913-18]
ENSDARG00000054253	8.70844	5.64731	1.56986	-3.59735	0.000321481	0.00115574	sobpa	sine oculis binding protein homolog (Drosophila) a [Source:ZFIN;Acc:ZDB-GENE-090313-313]
ENSDARG00000101281	77.5957	5.64592	0.732227	-7.71061	1.2522e-14	2.00361e-13	CORIN	corin, serine peptidase [Source:HGNC Symbol;Acc:HGNC:19012]
ENSDARG00000099199	126.656	5.64578	0.668001	-8.45176	2.86947e-17	5.92169e-16	itchb	itchy E3 ubiquitin protein ligase b [Source:ZFIN;Acc:ZDB-GENE-131024-2]
ENSDARG00000098631	43.6157	5.64084	0.833055	-6.77127	1.2766e-11	1.47626e-10
ENSDARG00000025891	8.62871	5.6398	1.61393	-3.49444	0.000475049	0.00164009	shox	shox homeobox [Source:ZFIN;Acc:ZDB-GENE-051030-21]
ENSDARG00000103739	648.762	5.63945	0.552474	-10.2076	1.83318e-24	7.46092e-23	bahcc1a	BAH domain and coiled-coil containing 1a [Source:ZFIN;Acc:ZDB-GENE-170301-1]
ENSDARG00000102180	117.416	5.63866	0.675223	-8.35082	6.77915e-17	1.34583e-15	SHROOM3	shroom family member 3 [Source:HGNC Symbol;Acc:HGNC:30422]
ENSDARG00000052142	125.868	5.63846	1.58128	-3.56575	0.000362821	0.00128873	acvr1bb	activin A receptor type 1Bb [Source:ZFIN;Acc:ZDB-GENE-131120-9]
ENSDARG00000010002	204.23	5.63841	0.540319	-10.4353	1.71017e-25	7.60975e-24	gna11a	guanine nucleotide binding protein (G protein), alpha 11a (Gq class) [Source:ZFIN;Acc:ZDB-GENE-050208-597]
ENSDARG00000015732	21.4263	5.63645	1.19176	-4.72951	2.25061e-06	1.2515e-05	cax2	cation/H+ exchanger protein 2 [Source:ZFIN;Acc:ZDB-GENE-100825-2]
ENSDARG00000105023	307.634	5.63604	0.493751	-11.4147	3.52931e-30	2.40443e-28	selplg	selectin P ligand [Source:ZFIN;Acc:ZDB-GENE-120410-1]
ENSDARG00000102867	270.966	5.63546	0.547669	-10.2899	7.8263e-25	3.30165e-23	srfb	serum response factor b [Source:ZFIN;Acc:ZDB-GENE-040426-1294]
ENSDARG00000056978	189.039	5.63412	0.622997	-9.04357	1.51635e-19	3.9517e-18	letm1	leucine zipper-EF-hand containing transmembrane protein 1 [Source:ZFIN;Acc:ZDB-GENE-050522-154]
ENSDARG00000103868	98.2325	5.63306	0.650205	-8.66351	4.5745e-18	1.0303e-16	E2F1	E2F transcription factor 1 [Source:HGNC Symbol;Acc:HGNC:3113]
ENSDARG00000014680	946.617	5.63275	0.390891	-14.41	4.47466e-47	1.25847e-44	znf710a	zinc finger protein 710a [Source:ZFIN;Acc:ZDB-GENE-030131-5559]
ENSDARG00000103615	4.33528	5.63129	1.92401	-2.92685	0.00342412	0.0094247
ENSDARG00000074481	177.008	5.62976	1.49325	-3.77013	0.000163162	0.000626846	ulk1b	unc-51 like autophagy activating kinase 1 [Source:ZFIN;Acc:ZDB-GENE-071203-2]
ENSDARG00000017636	179.429	5.62835	0.541824	-10.3878	2.81842e-25	1.23655e-23	rnf167	ring finger protein 167 [Source:ZFIN;Acc:ZDB-GENE-110126-2]
ENSDARG00000092799	40.4553	5.62374	1.09218	-5.14911	2.61729e-07	1.7012e-06
ENSDARG00000102986	255.525	5.62356	1.39634	-4.02735	5.64087e-05	0.000240653	csf1ra	colony stimulating factor 1 receptor, a [Source:ZFIN;Acc:ZDB-GENE-001205-1]
ENSDARG00000102258	8.45902	5.62299	1.75382	-3.20615	0.00134525	0.00414825
ENSDARG00000045666	394.139	5.62254	0.500775	-11.2277	2.98263e-29	1.8431e-27	ANKRD50	ankyrin repeat domain containing 50 [Source:HGNC Symbol;Acc:HGNC:29223]
ENSDARG00000094952	614.888	5.62162	0.477774	-11.7663	5.82432e-32	4.54691e-30	si:ch211-74m13.1	si:ch211-74m13.1 [Source:ZFIN;Acc:ZDB-GENE-081104-12]
ENSDARG00000098860	102.543	5.62068	0.797291	-7.04972	1.79276e-12	2.27065e-11	tlcd3a	TLC domain containing 3A [Source:ZFIN;Acc:ZDB-GENE-170623-4]
ENSDARG00000096613	8.49183	5.62053	1.60954	-3.49202	0.00047939	0.00165378
ENSDARG00000100738	4.2877	5.61576	1.93907	-2.89611	0.00377816	0.0102729
ENSDARG00000101143	76.4349	5.6148	0.741212	-7.57516	3.58694e-14	5.46057e-13	vps37bb	VPS37B subunit of ESCRT-I b [Source:ZFIN;Acc:ZDB-GENE-050913-110]
ENSDARG00000078452	202.091	5.61478	0.621148	-9.03935	1.57602e-19	4.09635e-18	hmox2b	heme oxygenase 2b [Source:ZFIN;Acc:ZDB-GENE-091118-52]
ENSDARG00000075923	20.8659	5.61457	1.2547	-4.47482	7.64761e-06	3.87629e-05	txnrd2.2	thioredoxin reductase 2, tandem duplicate 2 [Source:ZFIN;Acc:ZDB-GENE-040914-66]
ENSDARG00000099078	173.483	5.60894	0.5774	-9.71412	2.62499e-22	8.96954e-21
ENSDARG00000079912	35.1767	5.60653	0.93119	-6.02082	1.73536e-09	1.53813e-08	rapgefl1	Rap guanine nucleotide exchange factor (GEF)-like 1 [Source:ZFIN;Acc:ZDB-GENE-131121-404]
ENSDARG00000045557	61.5952	5.60511	0.842685	-6.6515	2.9013e-11	3.22912e-10	socs2	suppressor of cytokine signaling 2 [Source:ZFIN;Acc:ZDB-GENE-041210-171]
ENSDARG00000025013	4.26219	5.60355	2.34112	-2.39353	0.0166869	0.0372966	gna14a	guanine nucleotide binding protein (G protein), alpha 14a [Source:ZFIN;Acc:ZDB-GENE-081105-76]
ENSDARG00000104727	48.167	5.60329	0.796029	-7.03906	1.93545e-12	2.44432e-11	ino80da	INO80 complex subunit Da [Source:ZFIN;Acc:ZDB-GENE-091204-416]
ENSDARG00000112889	8.3418	5.60245	1.76083	-3.18171	0.00146409	0.00446949	rab38b	RAB38b, member of RAS oncogene family [Source:ZFIN;Acc:ZDB-GENE-091204-345]
ENSDARG00000003344	8.33892	5.60213	1.69255	-3.30987	0.000933393	0.00299705	trpc2b	transient receptor potential cation channel subfamily C member 2b [Source:ZFIN;Acc:ZDB-GENE-050712-3]
ENSDARG00000076376	27.9444	5.59734	1.02225	-5.4755	4.36282e-08	3.17858e-07	tmem175	transmembrane protein 175 [Source:ZFIN;Acc:ZDB-GENE-070705-79]
ENSDARG00000077749	8.40769	5.5911	1.60305	-3.4878	0.000487018	0.00167825	USP54	ubiquitin specific peptidase 54 [Source:HGNC Symbol;Acc:HGNC:23513]
ENSDARG00000005154	21.1243	5.59052	1.14907	-4.86527	1.14301e-06	6.69178e-06	aspa	aspartoacylase [Source:ZFIN;Acc:ZDB-GENE-080204-11]
ENSDARG00000054941	8.27261	5.59025	1.64167	-3.40522	0.000661117	0.00220275	ldlrad4b	low density lipoprotein receptor class A domain containing 4b [Source:ZFIN;Acc:ZDB-GENE-091230-3]
ENSDARG00000019782	4.21185	5.58613	1.98318	-2.81675	0.00485123	0.0128234
ENSDARG00000008784	367.975	5.58611	0.492551	-11.3412	8.20264e-30	5.37139e-28	prpf4ba	pre-mRNA processing factor 4Ba [Source:ZFIN;Acc:ZDB-GENE-040426-947]
ENSDARG00000074424	485.517	5.58517	0.462737	-12.0699	1.52387e-33	1.34795e-31	ibtk	inhibitor of Bruton agammaglobulinemia tyrosine kinase [Source:ZFIN;Acc:ZDB-GENE-030131-6246]
ENSDARG00000113380	8.23765	5.5822	1.6549	-3.37314	0.000743167	0.00244604
ENSDARG00000020133	6104.13	5.5799	0.583516	-9.56255	1.14887e-21	3.66171e-20	jdp2b	Jun dimerization protein 2b [Source:ZFIN;Acc:ZDB-GENE-040718-197]
ENSDARG00000068657	4.17004	5.5799	2.22289	-2.5102	0.0120662	0.0282042	irgq2	immunity-related GTPase family, q2 [Source:ZFIN;Acc:ZDB-GENE-051212-7]
ENSDARG00000005010	27.9242	5.57701	0.982506	-5.67631	1.37633e-08	1.07677e-07
ENSDARG00000104480	14.311	5.57658	1.38751	-4.01912	5.84153e-05	0.000248248	HCN1	hyperpolarization activated cyclic nucleotide gated potassium channel 1 [Source:HGNC Symbol;Acc:HGNC:4845]
ENSDARG00000008593	336.924	5.5734	0.446031	-12.4956	7.8946e-36	8.32615e-34	nbas	NBAS subunit of NRZ tethering complex [Source:ZFIN;Acc:ZDB-GENE-041014-367]
ENSDARG00000103108	410.425	5.57316	0.6743	-8.2651	1.39572e-16	2.6764e-15	acvr2bb	activin A receptor type 2Bb [Source:ZFIN;Acc:ZDB-GENE-170621-5]
ENSDARG00000096273	60.8584	5.56976	0.803228	-6.93422	4.08471e-12	4.96984e-11
ENSDARG00000100854	536.846	5.56715	0.659674	-8.43925	3.1939e-17	6.54198e-16	ago4	argonaute RISC component 4 [Source:ZFIN;Acc:ZDB-GENE-030131-5357]
ENSDARG00000058323	120.403	5.56658	0.589505	-9.4428	3.62931e-21	1.09967e-19	tmbim1a	transmembrane BAX inhibitor motif containing 1a [Source:ZFIN;Acc:ZDB-GENE-041010-69]
ENSDARG00000035468	204.158	5.56471	0.535924	-10.3834	2.95118e-25	1.29221e-23	slc25a25b	solute carrier family 25 member 25b [Source:ZFIN;Acc:ZDB-GENE-060526-340]
ENSDARG00000108432	8.25876	5.56448	1.62051	-3.43378	0.000595217	0.0020048
ENSDARG00000061446	13.9471	5.55994	1.36862	-4.06245	4.856e-05	0.00020945	smap2	small ArfGAP2 [Source:ZFIN;Acc:ZDB-GENE-060503-374]
ENSDARG00000020242	980.731	5.55886	1.27104	-4.37347	1.22286e-05	5.9706e-05	fermt2	FERM domain containing kindlin 2 [Source:ZFIN;Acc:ZDB-GENE-050506-132]
ENSDARG00000094504	337.22	5.55554	0.485121	-11.4519	2.30109e-30	1.57747e-28	plekha1b	pleckstrin homology domain containing, family A (phosphoinositide binding specific) member 1b [Source:ZFIN;Acc:ZDB-GENE-110408-54]
ENSDARG00000028786	78.9963	5.5555	0.897776	-6.18808	6.09024e-10	5.79868e-09	chst12a	carbohydrate (chondroitin 4) sulfotransferase 12a [Source:ZFIN;Acc:ZDB-GENE-081022-13]
ENSDARG00000043238	4.15851	5.55429	1.98444	-2.79892	0.00512739	0.0134545
ENSDARG00000089334	44.8934	5.55323	1.20352	-4.61417	3.94661e-06	2.10547e-05	ednrba	endothelin receptor Ba [Source:ZFIN;Acc:ZDB-GENE-980526-16]
ENSDARG00000086055	4.10705	5.55301	1.99865	-2.77839	0.00546295	0.014216	foxl3	forkhead box L3 [Source:ZFIN;Acc:ZDB-GENE-121214-362]
ENSDARG00000055930	1346.91	5.55253	0.469489	-11.8268	2.83891e-32	2.24019e-30	zc3h7bb	zinc finger CCCH-type containing 7Bb [Source:ZFIN;Acc:ZDB-GENE-080208-7]
ENSDARG00000020488	314.746	5.55007	0.487596	-11.3825	5.11071e-30	3.42502e-28	arhgap17a	Rho GTPase activating protein 17a [Source:ZFIN;Acc:ZDB-GENE-050417-56]
ENSDARG00000026723	1062.73	5.54952	0.408711	-13.5781	5.40009e-42	1.00391e-39	syncripl	synaptotagmin binding, cytoplasmic RNA interacting protein, like [Source:ZFIN;Acc:ZDB-GENE-030131-3104]
ENSDARG00000002483	4.10084	5.54949	1.95246	-2.84231	0.00447877	0.0119556	wnt7ab	wingless-type MMTV integration site family, member 7Ab [Source:ZFIN;Acc:ZDB-GENE-100922-44]
ENSDARG00000113011	64.9534	5.54927	0.862459	-6.43424	1.24092e-10	1.28649e-09
ENSDARG00000063407	233.532	5.54859	0.511176	-10.8546	1.89714e-27	1.00769e-25	adamtsl4	ADAMTS-like 4 [Source:ZFIN;Acc:ZDB-GENE-070815-2]
ENSDARG00000045415	46.9802	5.54598	0.820543	-6.75891	1.39031e-11	1.6033e-10	gnal	guanine nucleotide binding protein (G protein), alpha activating activity polypeptide, olfactory type [Source:ZFIN;Acc:ZDB-GENE-041114-26]
ENSDARG00000062325	13.9333	5.54426	1.33898	-4.14066	3.46306e-05	0.000154315	shank2b	SH3 and multiple ankyrin repeat domains 2b [Source:ZFIN;Acc:ZDB-GENE-061207-58]
ENSDARG00000023724	627.629	5.54279	0.436685	-12.6929	6.47617e-37	7.51682e-35	cdc42se1	CDC42 small effector 1 [Source:ZFIN;Acc:ZDB-GENE-030131-9260]
ENSDARG00000070352	83.7351	5.54197	0.789261	-7.02172	2.19157e-12	2.7551e-11	hoxc12a	homeobox C12a [Source:ZFIN;Acc:ZDB-GENE-000822-6]
ENSDARG00000054946	4.10761	5.54196	1.95598	-2.83333	0.00460652	0.0122578	mc5rb	melanocortin 5b receptor [Source:ZFIN;Acc:ZDB-GENE-021223-4]
ENSDARG00000059048	289.82	5.54133	0.717922	-7.71858	1.17636e-14	1.88502e-13	mpzl1l	myelin protein zero-like 1 like [Source:ZFIN;Acc:ZDB-GENE-050417-455]
ENSDARG00000078102	158.028	5.53817	0.529547	-10.4583	1.34216e-25	6.03337e-24	psda	pleckstrin and Sec7 domain containing a [Source:ZFIN;Acc:ZDB-GENE-090313-44]
ENSDARG00000074488	46.0368	5.53785	0.883574	-6.26755	3.66764e-10	3.59023e-09	ifngr1l	interferon gamma receptor 1-like [Source:ZFIN;Acc:ZDB-GENE-071120-8]
ENSDARG00000076622	168.078	5.53765	1.47492	-3.75455	0.000173653	0.000662395
ENSDARG00000040284	3115.98	5.53741	0.435168	-12.7248	4.30748e-37	5.16356e-35	si:dkey-79d12.5	si:dkey-79d12.5 [Source:ZFIN;Acc:ZDB-GENE-131127-429]
ENSDARG00000102671	8.18688	5.53613	1.62149	-3.41423	0.000639632	0.00213864	dpyda.1	dihydropyrimidine dehydrogenase a, tandem duplicate 1 [Source:ZFIN;Acc:ZDB-GENE-061013-727]
ENSDARG00000004336	747.58	5.53612	0.414426	-13.3585	1.05622e-40	1.72913e-38	exoc4	exocyst complex component 4 [Source:ZFIN;Acc:ZDB-GENE-041210-112]
ENSDARG00000053340	8.09397	5.53466	1.65418	-3.34586	0.000820285	0.00266903
ENSDARG00000042232	173.435	5.5344	0.631991	-8.75708	2.00369e-18	4.69605e-17	specc1lb	sperm antigen with calponin homology and coiled-coil domains 1-like b [Source:ZFIN;Acc:ZDB-GENE-090423-1]
ENSDARG00000107086	4.10473	5.53325	1.94635	-2.84289	0.00447071	0.0119399	PIEZO2	piezo type mechanosensitive ion channel component 2 [Source:HGNC Symbol;Acc:HGNC:26270]
ENSDARG00000067976	7.99745	5.53312	1.61181	-3.43286	0.000597255	0.00201136	ar	androgen receptor [Source:ZFIN;Acc:ZDB-GENE-060131-1]
ENSDARG00000095268	9694.93	5.53226	0.379769	-14.5674	4.52482e-48	1.45972e-45	cd34	CD34 molecule [Source:ZFIN;Acc:ZDB-GENE-030829-14]
ENSDARG00000089959	4.16296	5.52919	2.02849	-2.72576	0.00641534	0.0163377
ENSDARG00000042308	139.653	5.52842	0.65356	-8.45893	2.69843e-17	5.60032e-16	arhgef18b	rho/rac guanine nucleotide exchange factor (GEF) 18b [Source:ZFIN;Acc:ZDB-GENE-070705-462]
ENSDARG00000102902	450.753	5.52722	0.480134	-11.5118	1.15028e-30	8.01072e-29	strn4	striatin, calmodulin binding protein 4 [Source:ZFIN;Acc:ZDB-GENE-070501-3]
ENSDARG00000104094	245.195	5.52606	0.458241	-12.0593	1.73308e-33	1.52247e-31	grk3	G protein-coupled receptor kinase 3 [Source:ZFIN;Acc:ZDB-GENE-030616-382]
ENSDARG00000103078	4.01823	5.52484	2.03364	-2.71672	0.00659324	0.0167229
ENSDARG00000010515	131.33	5.52373	0.604705	-9.13459	6.56558e-20	1.7586e-18	DVL1	dishevelled segment polarity protein 1 [Source:HGNC Symbol;Acc:HGNC:3084]
ENSDARG00000112723	4.12448	5.52317	1.97958	-2.79007	0.00526971	0.0137884
ENSDARG00000039806	4.0312	5.52316	1.9733	-2.79895	0.00512698	0.0134545	tbxtb	T-box transcription factor Tb [Source:ZFIN;Acc:ZDB-GENE-081028-48]
ENSDARG00000103903	4.02155	5.52198	1.98238	-2.78553	0.00534408	0.0139397
ENSDARG00000099745	651.565	5.51884	0.437654	-12.61	1.85884e-36	2.06992e-34
ENSDARG00000098871	102.471	5.51839	0.676776	-8.15394	3.5227e-16	6.54339e-15	gga3b	golgi associated, gamma adaptin ear containing, ARF binding protein 3b [Source:ZFIN;Acc:ZDB-GENE-131126-18]
ENSDARG00000100587	60.9273	5.51781	0.791587	-6.97056	3.15676e-12	3.89263e-11
ENSDARG00000087040	4.01534	5.51773	1.9699	-2.80102	0.00509416	0.0133785	rhbdl1	rhomboid, veinlet-like 1 (Drosophila) [Source:ZFIN;Acc:ZDB-GENE-120529-2]
ENSDARG00000078136	59.4109	5.51709	0.726001	-7.59929	2.9777e-14	4.56796e-13	wdr47a	WD repeat domain 47a [Source:ZFIN;Acc:ZDB-GENE-070216-3]
ENSDARG00000102403	619.738	5.51671	0.433678	-12.7208	4.53471e-37	5.34827e-35	cry2	cryptochrome circadian regulator 2 [Source:ZFIN;Acc:ZDB-GENE-010426-6]
ENSDARG00000075584	94.5186	5.51581	0.671762	-8.21096	2.19433e-16	4.14618e-15	itfg1	integrin alpha FG-GAP repeat containing 1 [Source:ZFIN;Acc:ZDB-GENE-121003-3]
ENSDARG00000027638	8.0182	5.51394	1.61733	-3.40929	0.000651325	0.00217244	adra1ab	adrenoceptor alpha 1Ab [Source:ZFIN;Acc:ZDB-GENE-060503-384]
ENSDARG00000076308	132.931	5.51384	0.625122	-8.82042	1.14032e-18	2.7429e-17	pdp1	pyruvate dehydrogenase phosphatase catalytic subunit 1 [Source:ZFIN;Acc:ZDB-GENE-060810-70]
ENSDARG00000099152	3.97686	5.5136	1.99776	-2.75989	0.00578208	0.0149278
ENSDARG00000102911	197.212	5.51321	0.655353	-8.41259	4.01056e-17	8.15381e-16	iffo2b	intermediate filament family orphan 2b [Source:ZFIN;Acc:ZDB-GENE-121030-9]
ENSDARG00000092738	13.6888	5.5131	1.30229	-4.23339	2.30192e-05	0.000106042
ENSDARG00000103576	71.4308	5.51256	0.721129	-7.64435	2.1001e-14	3.27899e-13	EPHB3	EPH receptor B3 [Source:HGNC Symbol;Acc:HGNC:3394]
ENSDARG00000014169	4.02211	5.51013	1.99973	-2.75543	0.00586142	0.0151024	SYT2	synaptotagmin 2 [Source:HGNC Symbol;Acc:HGNC:11510]
ENSDARG00000011696	19.6603	5.50986	1.19695	-4.60326	4.15921e-06	2.20815e-05	esrrgb	estrogen-related receptor gamma b [Source:ZFIN;Acc:ZDB-GENE-040616-4]
ENSDARG00000103259	3.96056	5.50811	2.40908	-2.2864	0.0222311	0.0477839	opn4xb	opsin 4xb [Source:ZFIN;Acc:ZDB-GENE-070705-526]
ENSDARG00000006677	65.3684	5.50743	0.804725	-6.84386	7.70883e-12	9.13114e-11	ripk1l	receptor (TNFRSF)-interacting serine-threonine kinase 1, like [Source:ZFIN;Acc:ZDB-GENE-070705-132]
ENSDARG00000068863	109.558	5.50713	0.857454	-6.42266	1.33916e-10	1.38246e-09	si:dkey-98f17.5	si:dkey-98f17.5 [Source:ZFIN;Acc:ZDB-GENE-060526-354]
ENSDARG00000026548	4.09953	5.50548	2.00447	-2.74661	0.00602156	0.0154624	cyp2u1	cytochrome P450, family 2, subfamily U, polypeptide 1 [Source:ZFIN;Acc:ZDB-GENE-070730-1]
ENSDARG00000018726	93.3142	5.50518	0.753654	-7.30466	2.77974e-13	3.81835e-12	slco3a1a	solute carrier organic anion transporter family member 3A1a [Source:ZFIN;Acc:ZDB-GENE-030131-8662]
ENSDARG00000104958	115.403	5.50474	0.733856	-7.50112	6.32732e-14	9.3344e-13	KBTBD11	kelch repeat and BTB domain containing 11 [Source:HGNC Symbol;Acc:HGNC:29104]
ENSDARG00000068096	238.361	5.50439	0.569206	-9.67028	4.03266e-22	1.34833e-20	atf5a	activating transcription factor 5a [Source:ZFIN;Acc:ZDB-GENE-060526-205]
ENSDARG00000099558	3.93216	5.50351	2.05359	-2.67994	0.00736348	0.0184398	NPC1L1	NPC1 like intracellular cholesterol transporter 1 [Source:HGNC Symbol;Acc:HGNC:7898]
ENSDARG00000074721	209.238	5.50051	0.584094	-9.41718	4.63372e-21	1.38866e-19	RASSF9	Ras association domain family member 9 [Source:HGNC Symbol;Acc:HGNC:15739]
ENSDARG00000094175	13.2933	5.50015	1.49198	-3.68647	0.000227388	0.000846896
ENSDARG00000003046	58.3643	5.49796	0.73547	-7.47543	7.69493e-14	1.12311e-12	SORBS2	sorbin and SH3 domain containing 2 [Source:HGNC Symbol;Acc:HGNC:24098]
ENSDARG00000013598	132.465	5.49781	0.625972	-8.78284	1.59395e-18	3.76793e-17	tnfb	tumor necrosis factor b (TNF superfamily, member 2) [Source:ZFIN;Acc:ZDB-GENE-050601-2]
ENSDARG00000063007	29.8442	5.49586	0.991962	-5.5404	3.01788e-08	2.25104e-07	APC2	APC regulator of WNT signaling pathway 2 [Source:HGNC Symbol;Acc:HGNC:24036]
ENSDARG00000054771	19.8969	5.49491	1.14149	-4.81383	1.48067e-06	8.5089e-06	ghra	growth hormone receptor a [Source:ZFIN;Acc:ZDB-GENE-070509-1]
ENSDARG00000079372	563.205	5.49477	0.44189	-12.4347	1.69365e-35	1.73615e-33	si:ch211-264f5.6	si:ch211-264f5.6 [Source:ZFIN;Acc:ZDB-GENE-081104-208]
ENSDARG00000078652	375.87	5.49456	0.473176	-11.6121	3.57875e-31	2.59099e-29	zfyve1	zinc finger, FYVE domain containing 1 [Source:ZFIN;Acc:ZDB-GENE-131205-1]
ENSDARG00000056830	183.091	5.49411	0.648924	-8.46649	2.52893e-17	5.27851e-16	si:ch211-107m4.1	si:ch211-107m4.1 [Source:ZFIN;Acc:ZDB-GENE-081107-3]
ENSDARG00000063197	633.779	5.49312	0.437645	-12.5515	3.89853e-36	4.25483e-34	golga2	golgin A2 [Source:ZFIN;Acc:ZDB-GENE-081030-1]
ENSDARG00000062310	182.4	5.49261	0.505601	-10.8635	1.71981e-27	9.15714e-26	WDR26	WD repeat domain 26 [Source:HGNC Symbol;Acc:HGNC:21208]
ENSDARG00000045886	8910.23	5.48871	0.37513	-14.6315	1.76816e-48	6.25614e-46	slc38a2	solute carrier family 38 member 2 [Source:ZFIN;Acc:ZDB-GENE-030131-9659]
ENSDARG00000096787	3.94903	5.4866	2.01631	-2.7211	0.00650645	0.0165352
ENSDARG00000061992	488.639	5.4863	0.634377	-8.64832	5.2263e-18	1.16989e-16	DOT1L	DOT1 like histone lysine methyltransferase [Source:HGNC Symbol;Acc:HGNC:24948]
ENSDARG00000103119	7.78897	5.48507	1.61806	-3.3899	0.000699172	0.00231478
ENSDARG00000093672	3.97165	5.48436	1.96954	-2.78459	0.00535949	0.0139716
ENSDARG00000062181	98.26	5.48127	0.736093	-7.44644	9.58928e-14	1.38031e-12	bmt2	base methyltransferase of 25S rRNA 2 homolog [Source:ZFIN;Acc:ZDB-GENE-060825-17]
ENSDARG00000099844	19.2021	5.48027	1.26827	-4.32105	1.55292e-05	7.43481e-05	gnaz	guanine nucleotide binding protein (G protein), alpha z polypeptide [Source:ZFIN;Acc:ZDB-GENE-090420-3]
ENSDARG00000018773	3.91398	5.47959	1.99386	-2.74823	0.00599182	0.015395
ENSDARG00000062390	2559.97	5.47941	0.384944	-14.2343	5.61132e-46	1.48308e-43	cdc42ep5	CDC42 effector protein (Rho GTPase binding) 5 [Source:ZFIN;Acc:ZDB-GENE-030131-5813]
ENSDARG00000096739	19.4972	5.47853	1.17403	-4.66642	3.06493e-06	1.66507e-05	si:dkey-219e21.2	si:dkey-219e21.2 [Source:ZFIN;Acc:ZDB-GENE-141215-26]
ENSDARG00000077799	245.617	5.47836	1.45559	-3.76367	0.000167438	0.000641588	egr4	early growth response 4 [Source:ZFIN;Acc:ZDB-GENE-080204-90]
ENSDARG00000028017	526.749	5.47829	0.421675	-12.9917	1.36296e-38	1.83431e-36	tp53inp1	tumor protein p53 inducible nuclear protein 1 [Source:ZFIN;Acc:ZDB-GENE-031018-3]
ENSDARG00000037062	19.1328	5.47294	1.30786	-4.18465	2.85609e-05	0.000129397	dhh	desert hedgehog signaling molecule [Source:ZFIN;Acc:ZDB-GENE-990714-5]
ENSDARG00000006877	19.216	5.47212	1.17887	-4.64182	3.45346e-06	1.86047e-05	enpp4	ectonucleotide pyrophosphatase/phosphodiesterase 4 [Source:ZFIN;Acc:ZDB-GENE-050417-444]
ENSDARG00000099061	3.86929	5.4705	2.03808	-2.68415	0.00727143	0.0182322
ENSDARG00000056034	63.1806	5.46877	0.719608	-7.59966	2.96909e-14	4.55793e-13	pip4p2	phosphatidylinositol-4,5-bisphosphate 4-phosphatase 2 [Source:ZFIN;Acc:ZDB-GENE-060503-854]
ENSDARG00000075608	25.5747	5.46856	1.06918	-5.11471	3.14228e-07	2.01792e-06	MICAL2	microtubule associated monooxygenase, calponin and LIM domain containing 2 [Source:HGNC Symbol;Acc:HGNC:24693]
ENSDARG00000055723	523.743	5.46725	0.44018	-12.4205	2.02315e-35	2.06427e-33	hsp70l	heat shock cognate 70-kd protein, like [Source:ZFIN;Acc:ZDB-GENE-050321-1]
ENSDARG00000018393	555.962	5.46635	0.591831	-9.23633	2.55086e-20	7.04762e-19	kank2	KN motif and ankyrin repeat domains 2 [Source:ZFIN;Acc:ZDB-GENE-040724-121]
ENSDARG00000041299	65.9285	5.46453	0.723955	-7.54816	4.41467e-14	6.63319e-13	msi1a	musashi RNA binding protein 1a [Source:ZFIN;Acc:ZDB-GENE-050306-36]
ENSDARG00000074052	3.9405	5.46437	2.13709	-2.55692	0.0105604	0.0251958	herc56.4	HECT and RLD domain containing E3 ubiquitin protein ligase 56.4 [Source:ZFIN;Acc:ZDB-GENE-090311-7]
ENSDARG00000097442	7.61652	5.46434	1.80507	-3.02721	0.00246819	0.00706295
ENSDARG00000045932	7.67511	5.46427	1.68431	-3.24421	0.00117777	0.00368568	cpeb1a	cytoplasmic polyadenylation element binding protein 1a [Source:ZFIN;Acc:ZDB-GENE-080723-42]
ENSDARG00000036965	102.244	5.46386	0.704523	-7.75541	8.80609e-15	1.43202e-13	rnf24	ring finger protein 24 [Source:ZFIN;Acc:ZDB-GENE-041114-40]
ENSDARG00000078401	659.508	5.46206	0.620082	-8.80861	1.26709e-18	3.03452e-17	larp4aa	La ribonucleoprotein 4Aa [Source:ZFIN;Acc:ZDB-GENE-090313-50]
ENSDARG00000114825	184.872	5.46198	0.531436	-10.2778	8.87536e-25	3.71563e-23	SCARF2	scavenger receptor class F member 2 [Source:HGNC Symbol;Acc:HGNC:19869]
ENSDARG00000090304	44.1391	5.46057	0.835835	-6.53307	6.44361e-11	6.89193e-10
ENSDARG00000079123	77.8065	5.45994	0.640254	-8.52776	1.49206e-17	3.21994e-16	ikbkb	inhibitor of nuclear factor kappa B kinase subunit beta [Source:ZFIN;Acc:ZDB-GENE-071115-2]
ENSDARG00000011333	122.859	5.45693	0.616198	-8.8558	8.30822e-19	2.02284e-17
ENSDARG00000003803	3.89236	5.45682	2.07419	-2.63082	0.00851782	0.0209409	LHX3	LIM homeobox 3 [Source:HGNC Symbol;Acc:HGNC:6595]
ENSDARG00000101093	95.5398	5.45368	0.817991	-6.66716	2.60801e-11	2.91452e-10	znf1187	zinc finger protein 1187 [Source:ZFIN;Acc:ZDB-GENE-070424-48]
ENSDARG00000103878	3.83137	5.45205	2.20545	-2.47208	0.0134329	0.0308756	anpepb.1	alanyl (membrane) aminopeptidase b, tandem duplicate 1 [Source:ZFIN;Acc:ZDB-GENE-030131-1253]
ENSDARG00000039987	2638.59	5.45173	0.441459	-12.3493	4.91075e-35	4.83081e-33	hivep2a	HIVEP zinc finger 2a [Source:ZFIN;Acc:ZDB-GENE-041014-354]
ENSDARG00000094181	90.7605	5.45163	0.656534	-8.30366	1.0095e-16	1.96673e-15	shroom1	shroom family member 1 [Source:ZFIN;Acc:ZDB-GENE-091204-385]
ENSDARG00000078327	7.67612	5.45114	1.63772	-3.32848	0.00087321	0.00282281	cep170bb	centrosomal protein 170Bb [Source:ZFIN;Acc:ZDB-GENE-081104-258]
ENSDARG00000040874	1988.13	5.4448	0.377421	-14.4263	3.53388e-47	1.02003e-44	add3a	adducin 3 (gamma) a [Source:ZFIN;Acc:ZDB-GENE-030131-2721]
ENSDARG00000073824	3.8256	5.43723	1.98661	-2.73694	0.0062014	0.0158669	rasgrf1	Ras protein specific guanine nucleotide releasing factor 1 [Source:ZFIN;Acc:ZDB-GENE-090311-28]
ENSDARG00000091777	178.617	5.43645	0.510995	-10.6389	1.96338e-26	9.48691e-25	mapkap1	MAPK associated protein 1 [Source:ZFIN;Acc:ZDB-GENE-041111-178]
ENSDARG00000076773	12.8835	5.43627	1.35982	-3.99778	6.39389e-05	0.000269581	lrrc58a	leucine rich repeat containing 58a [Source:ZFIN;Acc:ZDB-GENE-090312-76]
ENSDARG00000112056	3.75151	5.43619	2.08787	-2.60371	0.00922215	0.0224063
ENSDARG00000044083	508.617	5.43483	0.511181	-10.6319	2.11701e-26	1.01844e-24	peli1b	pellino E3 ubiquitin protein ligase 1b [Source:ZFIN;Acc:ZDB-GENE-061027-372]
ENSDARG00000022841	61.8531	5.4335	0.715805	-7.59075	3.18059e-14	4.86899e-13	ptk2ba	protein tyrosine kinase 2 beta, a [Source:ZFIN;Acc:ZDB-GENE-080207-1]
ENSDARG00000074017	144.234	5.4266	0.561387	-9.66641	4.18798e-22	1.39623e-20	usp31	ubiquitin specific peptidase 31 [Source:ZFIN;Acc:ZDB-GENE-100210-4]
ENSDARG00000060435	61.5401	5.42619	0.71385	-7.6013	2.93175e-14	4.50377e-13	bnipl	BCL2 interacting protein like [Source:ZFIN;Acc:ZDB-GENE-060503-81]
ENSDARG00000100462	3.7198	5.42403	2.10631	-2.57513	0.0100203	0.0240577	paqr7a	progestin and adipoQ receptor family member VII, a [Source:ZFIN;Acc:ZDB-GENE-070705-346]
ENSDARG00000018162	179.052	5.42237	0.554519	-9.77852	1.39226e-22	4.91028e-21	ctnnal1	catenin (cadherin-associated protein), alpha-like 1 [Source:ZFIN;Acc:ZDB-GENE-060503-507]
ENSDARG00000005673	1430.44	5.42148	0.580813	-9.33429	1.01666e-20	2.93841e-19	f3b	coagulation factor IIIb [Source:ZFIN;Acc:ZDB-GENE-050417-234]
ENSDARG00000062154	854.789	5.42113	0.410778	-13.1972	9.10358e-40	1.32255e-37	DIP2C	disco interacting protein 2 homolog C [Source:HGNC Symbol;Acc:HGNC:29150]
ENSDARG00000060783	943.996	5.42094	0.478048	-11.3397	8.33882e-30	5.44431e-28	acap2b	ArfGAP with coiled-coil, ankyrin repeat and PH domains 2b [Source:ZFIN;Acc:ZDB-GENE-050208-640]
ENSDARG00000060532	49.3858	5.42084	0.766438	-7.07277	1.5187e-12	1.94601e-11	adam22	ADAM metallopeptidase domain 22 [Source:ZFIN;Acc:ZDB-GENE-070810-1]
ENSDARG00000014891	306.715	5.42072	0.491072	-11.0386	2.49018e-28	1.4043e-26	robo2	roundabout, axon guidance receptor, homolog 2 (Drosophila) [Source:ZFIN;Acc:ZDB-GENE-001019-1]
ENSDARG00000103817	3.74919	5.41724	2.00445	-2.7026	0.0068799	0.0173556
ENSDARG00000046124	128.557	5.41448	0.523468	-10.3435	4.47935e-25	1.92296e-23
ENSDARG00000040430	3.69773	5.41442	2.08531	-2.59645	0.00941915	0.0228091
ENSDARG00000070780	3.81363	5.41379	2.00753	-2.69675	0.00700201	0.0176332	rln3a	relaxin 3a [Source:ZFIN;Acc:ZDB-GENE-050310-3]
ENSDARG00000090338	30.6074	5.41049	0.941315	-5.7478	9.04099e-09	7.22785e-08	fam20cb	FAM20C golgi associated secretory pathway kinase b [Source:ZFIN;Acc:ZDB-GENE-050301-4]
ENSDARG00000088463	12.6857	5.41029	1.38266	-3.91297	9.11674e-05	0.00037084	CLPB	ClpB family mitochondrial disaggregase [Source:HGNC Symbol;Acc:HGNC:30664]
ENSDARG00000079291	243.919	5.40905	0.608817	-8.88452	6.41974e-19	1.57352e-17	rapgef3	Rap guanine nucleotide exchange factor (GEF) 3 [Source:ZFIN;Acc:ZDB-GENE-090312-38]
ENSDARG00000057886	3.69152	5.40869	2.12855	-2.54102	0.0110528	0.0262011
ENSDARG00000059903	7.28673	5.40815	1.70616	-3.16977	0.00152559	0.00462761	hs3st3l	heparan sulfate (glucosamine) 3-O-sulfotransferase 3-like [Source:ZFIN;Acc:ZDB-GENE-070202-6]
ENSDARG00000055429	1248.71	5.40753	0.404607	-13.3649	9.69473e-41	1.59905e-38	KAT6B	lysine acetyltransferase 6B [Source:HGNC Symbol;Acc:HGNC:17582]
ENSDARG00000014239	303.313	5.40491	0.551126	-9.80703	1.05011e-22	3.76408e-21
ENSDARG00000117000	3.70782	5.40281	2.12119	-2.54707	0.0108632	0.0258241
ENSDARG00000018111	460.545	5.40142	0.415254	-13.0075	1.10929e-38	1.50212e-36	kdm7aa	lysine (K)-specific demethylase 7Aa [Source:ZFIN;Acc:ZDB-GENE-030131-9829]
ENSDARG00000077364	36.3993	5.39947	0.912153	-5.91948	3.22962e-09	2.74925e-08	mapk9	mitogen-activated protein kinase 9 [Source:ZFIN;Acc:ZDB-GENE-091117-28]
ENSDARG00000056719	36.5169	5.39932	0.941084	-5.73734	9.61726e-09	7.64675e-08	slc6a19b	solute carrier family 6 member 19b [Source:ZFIN;Acc:ZDB-GENE-030131-4755]
ENSDARG00000017162	134.495	5.39891	1.39328	-3.87496	0.000106641	0.000427208	KIF3C	kinesin family member 3C [Source:HGNC Symbol;Acc:HGNC:6321]
ENSDARG00000039970	7.2388	5.3985	1.75479	-3.07644	0.00209488	0.00610542	cnr2	cannabinoid receptor 2 [Source:ZFIN;Acc:ZDB-GENE-040702-7]
ENSDARG00000092252	3.72424	5.39694	2.01251	-2.68169	0.00732503	0.018354
ENSDARG00000074645	164.328	5.39643	0.552878	-9.76061	1.6616e-22	5.79501e-21
ENSDARG00000105494	3.68243	5.39551	2.16311	-2.49433	0.0126197	0.0292857
ENSDARG00000100398	93.5848	5.39218	0.788481	-6.83869	7.99216e-12	9.45143e-11	pax7a	paired box 7a [Source:ZFIN;Acc:ZDB-GENE-990415-201]
ENSDARG00000115082	191.048	5.39042	0.542044	-9.94461	2.66212e-23	1.00514e-21
ENSDARG00000094242	100.368	5.38999	0.622684	-8.65605	4.88397e-18	1.09662e-16
ENSDARG00000036442	538.584	5.38407	0.422898	-12.7314	3.9586e-37	4.79778e-35	ATP11C	ATPase phospholipid transporting 11C [Source:HGNC Symbol;Acc:HGNC:13554]
ENSDARG00000062289	24.1853	5.3836	1.01543	-5.30179	1.14676e-07	7.89591e-07	edaradd	EDAR-associated death domain [Source:ZFIN;Acc:ZDB-GENE-050114-5]
ENSDARG00000071790	97.541	5.38252	0.733775	-7.33539	2.21079e-13	3.06756e-12
ENSDARG00000115511	66.0993	5.38242	0.711437	-7.56556	3.86189e-14	5.84492e-13
ENSDARG00000007996	419.068	5.38151	0.479941	-11.2129	3.52609e-29	2.16067e-27	pou2f1b	POU class 2 homeobox 1b [Source:ZFIN;Acc:ZDB-GENE-030131-2422]
ENSDARG00000027602	3.67667	5.37881	2.00762	-2.67919	0.00737996	0.0184726	lrfn1	leucine rich repeat and fibronectin type III domain containing 1 [Source:ZFIN;Acc:ZDB-GENE-040426-1227]
ENSDARG00000086215	1993.73	5.37438	0.39152	-13.727	7.00119e-43	1.42208e-40	gpr156	G protein-coupled receptor 156 [Source:ZFIN;Acc:ZDB-GENE-060201-2]
ENSDARG00000104859	7.24805	5.3694	1.6692	-3.21675	0.00129652	0.0040188
ENSDARG00000089297	3.58051	5.3677	2.10279	-2.55265	0.0106907	0.0254666
ENSDARG00000077882	37.699	5.36483	0.849485	-6.31539	2.69477e-10	2.6749e-09	ccn5	cellular communication network factor 5 [Source:ZFIN;Acc:ZDB-GENE-060223-1]
ENSDARG00000059931	2233.75	5.36095	0.448425	-11.9551	6.10903e-33	5.13463e-31	hyal2a	hyaluronidase 2a [Source:ZFIN;Acc:ZDB-GENE-131121-41]
ENSDARG00000010181	1068.34	5.35965	0.384423	-13.9421	3.51521e-44	8.29175e-42	asap2a	ArfGAP with SH3 domain, ankyrin repeat and PH domain 2a [Source:ZFIN;Acc:ZDB-GENE-041210-256]
ENSDARG00000111980	7.18414	5.35888	1.68152	-3.18693	0.00143792	0.0043957
ENSDARG00000092605	34.6436	5.35653	0.996049	-5.37777	7.54124e-08	5.31936e-07	znf1003	zinc finger protein 1003 [Source:ZFIN;Acc:ZDB-GENE-080219-42]
ENSDARG00000101792	272.37	5.35548	0.527659	-10.1495	3.33054e-24	1.33082e-22	SEC14L1	SEC14 like lipid binding 1 [Source:HGNC Symbol;Acc:HGNC:10698]
ENSDARG00000073784	12.2265	5.35543	1.40099	-3.82261	0.000132046	0.000516438	fez2a	fasciculation and elongation protein zeta 2a [Source:ZFIN;Acc:ZDB-GENE-110411-17]
ENSDARG00000079547	3.54203	5.35416	2.35298	-2.27548	0.0228773	0.0489666	ZBTB47	zinc finger and BTB domain containing 47 [Source:HGNC Symbol;Acc:HGNC:26955]
ENSDARG00000060901	35.4151	5.35326	0.876425	-6.10806	1.00848e-09	9.27201e-09	trim62.1	tripartite motif containing 62, tandem duplicate 1 [Source:ZFIN;Acc:ZDB-GENE-070112-502]
ENSDARG00000101983	520.651	5.35079	0.651952	-8.20734	2.26146e-16	4.26932e-15	pkn2a	protein kinase N2a [Source:ZFIN;Acc:ZDB-GENE-061207-42]
ENSDARG00000089404	40.7207	5.34724	0.864822	-6.18305	6.28739e-10	5.9746e-09
ENSDARG00000013789	3.58152	5.34209	2.08626	-2.56061	0.0104489	0.0249611	sim1b	SIM bHLH transcription factor 1b [Source:ZFIN;Acc:ZDB-GENE-041210-5]
ENSDARG00000076724	361.103	5.34131	0.530258	-10.073	7.26945e-24	2.83754e-22	pi4kaa	phosphatidylinositol 4-kinase, catalytic, alpha a [Source:ZFIN;Acc:ZDB-GENE-100204-2]
ENSDARG00000004018	158.364	5.34044	0.554257	-9.63533	5.67103e-22	1.87332e-20	chst13	carbohydrate (chondroitin 4) sulfotransferase 13 [Source:ZFIN;Acc:ZDB-GENE-090312-162]
ENSDARG00000102379	250.398	5.34019	0.483957	-11.0344	2.6071e-28	1.46646e-26	sesn4	sestrin 4 [Source:ZFIN;Acc:ZDB-GENE-160114-34]
ENSDARG00000112918	7.18238	5.3397	1.67983	-3.17871	0.00147933	0.00451099
ENSDARG00000042270	191.239	5.33747	0.514412	-10.3759	3.19324e-25	1.39542e-23	arsa	arylsulfatase A [Source:ZFIN;Acc:ZDB-GENE-050320-118]
ENSDARG00000011042	3.50122	5.33642	2.12707	-2.50882	0.0121136	0.028303	pgbd5	piggyBac transposable element derived 5 [Source:ZFIN;Acc:ZDB-GENE-040724-229]
ENSDARG00000112831	7.16653	5.33609	1.67232	-3.19084	0.00141861	0.00434637
ENSDARG00000033804	370.728	5.33163	0.467935	-11.394	4.48127e-30	3.03413e-28	snx27a	sorting nexin 27a [Source:ZFIN;Acc:ZDB-GENE-060503-371]
ENSDARG00000112898	17.6408	5.3267	1.1461	-4.64766	3.3572e-06	1.81352e-05	st3gal2	ST3 beta-galactoside alpha-2,3-sialyltransferase 2 [Source:ZFIN;Acc:ZDB-GENE-050419-181]
ENSDARG00000116727	3.55657	5.3212	2.08463	-2.55259	0.0106926	0.0254684
ENSDARG00000102610	45.6456	5.32087	0.811978	-6.55298	5.64011e-11	6.10094e-10	R3HDM2	R3H domain containing 2 [Source:HGNC Symbol;Acc:HGNC:29167]
ENSDARG00000041083	6.87806	5.32054	1.72638	-3.08192	0.00205673	0.00601259	anpeplb	alanyl (membrane) aminopeptidase-like b [Source:ZFIN;Acc:ZDB-GENE-030131-4781]
ENSDARG00000070809	858.574	5.31923	0.385192	-13.8093	2.23969e-43	4.72424e-41	znf516	zinc finger protein 516 [Source:ZFIN;Acc:ZDB-GENE-060503-194]
ENSDARG00000038709	28.3794	5.31888	1.04765	-5.07695	3.83538e-07	2.42819e-06	myadmb	myeloid associated differentiation marker b [Source:ZFIN;Acc:ZDB-GENE-070912-662]
ENSDARG00000016396	101.141	5.31695	0.611376	-8.69669	3.41693e-18	7.78372e-17	fam219aa	family with sequence similarity 219 member Aa [Source:ZFIN;Acc:ZDB-GENE-040801-110]
ENSDARG00000079860	126.885	5.31644	0.608431	-8.73795	2.37368e-18	5.5219e-17	PPP1R16B	protein phosphatase 1 regulatory subunit 16B [Source:HGNC Symbol;Acc:HGNC:15850]
ENSDARG00000006775	109.97	5.31585	0.657676	-8.08278	6.33071e-16	1.14964e-14	cass4	Cas scaffold protein family member 4 [Source:ZFIN;Acc:ZDB-GENE-110131-9]
ENSDARG00000105179	349.555	5.3145	0.464657	-11.4375	2.71686e-30	1.85669e-28	HDAC7	histone deacetylase 7 [Source:HGNC Symbol;Acc:HGNC:14067]
ENSDARG00000042872	6.87898	5.31332	1.67514	-3.17186	0.00151464	0.00459883
ENSDARG00000078455	3.51188	5.31164	2.04628	-2.59576	0.00943821	0.0228502	BEST4	bestrophin 4 [Source:HGNC Symbol;Acc:HGNC:17106]
ENSDARG00000037060	959.86	5.31088	0.542603	-9.78778	1.27052e-22	4.50998e-21	KMT2D	lysine methyltransferase 2D [Source:HGNC Symbol;Acc:HGNC:7133]
ENSDARG00000104756	44.095	5.30799	0.975495	-5.44133	5.28856e-08	3.80877e-07
ENSDARG00000030326	2067.71	5.30575	0.364408	-14.5599	5.05157e-48	1.60603e-45	efna1a	ephrin-A1a [Source:ZFIN;Acc:ZDB-GENE-040426-1135]
ENSDARG00000020957	6.81842	5.30465	1.6989	-3.12239	0.00179386	0.00534238	pth1r	parathyroid hormone 1 receptor [Source:ZFIN;Acc:ZDB-GENE-991123-8]
ENSDARG00000098167	6.9117	5.30446	1.64378	-3.22699	0.00125099	0.00389261
ENSDARG00000075641	1048.75	5.30417	1.23301	-4.30181	1.69405e-05	8.04206e-05	steap3	STEAP family member 3, metalloreductase [Source:ZFIN;Acc:ZDB-GENE-081104-268]
ENSDARG00000075555	6.8314	5.30379	1.66993	-3.17605	0.00149294	0.00454301	ADAMTS17	ADAM metallopeptidase with thrombospondin type 1 motif 17 [Source:HGNC Symbol;Acc:HGNC:17109]
ENSDARG00000069608	693.954	5.30224	0.616514	-8.60036	7.94661e-18	1.75025e-16	palm2akap2	PALM2 and AKAP2 fusion [Source:ZFIN;Acc:ZDB-GENE-050208-62]
ENSDARG00000053003	74.4693	5.30195	0.730296	-7.25999	3.87106e-13	5.25818e-12	slc35f1	solute carrier family 35 member F1 [Source:ZFIN;Acc:ZDB-GENE-060503-463]
ENSDARG00000074222	22.302	5.30104	1.21928	-4.34768	1.37587e-05	6.65397e-05	rap1gap2b	RAP1 GTPase activating protein 2b [Source:ZFIN;Acc:ZDB-GENE-080722-11]
ENSDARG00000077633	3.41572	5.30026	2.13061	-2.48767	0.0128582	0.0297573
ENSDARG00000102372	1227.44	5.30013	0.384113	-13.7984	2.60698e-43	5.44661e-41	cert1b	ceramide transporter 1b [Source:ZFIN;Acc:ZDB-GENE-110125-5]
ENSDARG00000090699	3.43835	5.29967	2.07925	-2.54883	0.0108084	0.0257079
ENSDARG00000092060	6.79924	5.29948	1.80989	-2.92806	0.0034108	0.00938923	tbx5b	T-box transcription factor 5b [Source:ZFIN;Acc:ZDB-GENE-060601-2]
ENSDARG00000087575	3.55425	5.29801	2.09691	-2.52658	0.011518	0.0271368
ENSDARG00000078313	1148.31	5.29758	0.419936	-12.6152	1.74117e-36	1.94878e-34	MYO9B	myosin IXB [Source:HGNC Symbol;Acc:HGNC:7609]
ENSDARG00000057112	7.00886	5.29721	1.74039	-3.0437	0.00233691	0.00673915	GPR25	G protein-coupled receptor 25 [Source:HGNC Symbol;Acc:HGNC:4480]
ENSDARG00000052511	49.1382	5.29716	0.831708	-6.36902	1.90246e-10	1.92501e-09	lin28b	lin-28 homolog B (C. elegans) [Source:ZFIN;Acc:ZDB-GENE-140811-1]
ENSDARG00000044053	11.7369	5.29689	1.37405	-3.85494	0.000115756	0.000458696	vsnl1b	visinin-like 1b [Source:ZFIN;Acc:ZDB-GENE-080225-39]
ENSDARG00000015164	1413.36	5.29641	0.390309	-13.5698	6.04845e-42	1.10979e-39	mknk2b	MAPK interacting serine/threonine kinase 2b [Source:ZFIN;Acc:ZDB-GENE-030829-2]
ENSDARG00000071143	38.1258	5.29339	1.0144	-5.21825	1.80619e-07	1.20151e-06	si:dkey-208m12.2	si:dkey-208m12.2 [Source:ZFIN;Acc:ZDB-GENE-060503-716]
ENSDARG00000098374	614.72	5.29314	0.500005	-10.5862	3.45492e-26	1.62641e-24	FLNB	filamin B [Source:HGNC Symbol;Acc:HGNC:3755]
ENSDARG00000055781	11.5409	5.29026	1.57035	-3.36885	0.000754834	0.00247664	ptger3	prostaglandin E receptor 3 (subtype EP3) [Source:ZFIN;Acc:ZDB-GENE-120508-5]
ENSDARG00000078770	6.73866	5.28827	1.7469	-3.02724	0.00246798	0.00706295	GNPAT	glyceronephosphate O-acyltransferase [Source:HGNC Symbol;Acc:HGNC:4416]
ENSDARG00000096566	11.5066	5.2874	1.47313	-3.58922	0.000331669	0.00118867
ENSDARG00000102075	11.7114	5.28493	1.34279	-3.93579	8.29227e-05	0.000340141	rnf122	ring finger protein 122 [Source:ZFIN;Acc:ZDB-GENE-091204-454]
ENSDARG00000099708	3.39698	5.28401	2.15489	-2.4521	0.0142024	0.0324236	CACNA1H	calcium voltage-gated channel subunit alpha1 H [Source:HGNC Symbol;Acc:HGNC:1395]
ENSDARG00000068858	3.47107	5.28329	2.06369	-2.56012	0.0104637	0.0249938	il2rga	interleukin 2 receptor, gamma a [Source:ZFIN;Acc:ZDB-GENE-080402-1]
ENSDARG00000058985	16.9234	5.28156	1.17197	-4.50656	6.58856e-06	3.37537e-05	KCNJ6	potassium inwardly rectifying channel subfamily J member 6 [Source:HGNC Symbol;Acc:HGNC:6267]
ENSDARG00000104442	124.246	5.28074	0.825937	-6.39364	1.61986e-10	1.65278e-09	aatkb	apoptosis-associated tyrosine kinase b [Source:ZFIN;Acc:ZDB-GENE-100812-6]
ENSDARG00000043627	246.266	5.28067	0.444639	-11.8763	1.57165e-32	1.28169e-30	tbc1d9b	TBC1 domain family member 9b [Source:ZFIN;Acc:ZDB-GENE-230815-1]
ENSDARG00000099821	3.46486	5.27966	2.14241	-2.46436	0.0137258	0.0314698
ENSDARG00000014348	1210.11	5.2767	0.487581	-10.8222	2.70197e-27	1.40458e-25	stk17b	serine/threonine kinase 17b (apoptosis-inducing) [Source:ZFIN;Acc:ZDB-GENE-040426-1499]
ENSDARG00000100061	11.4403	5.2762	1.43773	-3.66983	0.000242714	0.000897576
ENSDARG00000039434	3.47784	5.27451	2.08069	-2.53498	0.0112455	0.0265833	oprm1	opioid receptor, mu 1 [Source:ZFIN;Acc:ZDB-GENE-010125-1]
ENSDARG00000086326	23.8791	5.27301	1.03061	-5.11637	3.11475e-07	2.002e-06
ENSDARG00000062396	85.4749	5.27128	0.73269	-7.19442	6.27263e-13	8.31939e-12
ENSDARG00000112439	3.33643	5.26673	2.18054	-2.41533	0.0157209	0.0354366
ENSDARG00000110950	11.3749	5.2659	1.60082	-3.28951	0.00100362	0.00319543
ENSDARG00000079483	16.5817	5.26385	1.24195	-4.23836	2.25156e-05	0.000103918
ENSDARG00000061636	3.36582	5.25846	2.06773	-2.54311	0.0109872	0.026071	KCNJ9	potassium inwardly rectifying channel subfamily J member 9 [Source:HGNC Symbol;Acc:HGNC:6270]
ENSDARG00000078890	578.885	5.25738	0.600674	-8.75248	2.0872e-18	4.88654e-17	WDFY3	WD repeat and FYVE domain containing 3 [Source:HGNC Symbol;Acc:HGNC:20751]
ENSDARG00000069742	378.094	5.25555	0.507487	-10.356	3.92888e-25	1.69661e-23	cul5a	cullin 5a [Source:ZFIN;Acc:ZDB-GENE-030131-5426]
ENSDARG00000060012	538.259	5.2555	0.54891	-9.57443	1.0242e-21	3.28958e-20	f2r	coagulation factor II (thrombin) receptor [Source:ZFIN;Acc:ZDB-GENE-060526-30]
ENSDARG00000014527	16.5257	5.25203	1.23432	-4.25501	2.09039e-05	9.72778e-05	pdk3a	pyruvate dehydrogenase kinase, isozyme 3a [Source:ZFIN;Acc:ZDB-GENE-061220-3]
ENSDARG00000077909	26.9312	5.25186	1.0943	-4.7993	1.59224e-06	9.10081e-06	rce1a	Ras converting CAAX endopeptidase 1a [Source:ZFIN;Acc:ZDB-GENE-041008-116]
ENSDARG00000017931	303.744	5.2505	0.542892	-9.67135	3.99059e-22	1.33651e-20	ints6l	integrator complex subunit 6 like [Source:ZFIN;Acc:ZDB-GENE-040426-1150]
ENSDARG00000100055	259.683	5.24661	0.531194	-9.87701	5.23732e-23	1.9277e-21	tox2	TOX high mobility group box family member 2 [Source:ZFIN;Acc:ZDB-GENE-040426-2095]
ENSDARG00000052578	3.34376	5.24614	2.17961	-2.40692	0.0160879	0.0361524	c6ast4	six-cysteine containing astacin protease 4 [Source:ZFIN;Acc:ZDB-GENE-050626-100]
ENSDARG00000060148	568.267	5.24256	0.480597	-10.9084	1.05034e-27	5.6892e-26	sh3pxd2aa	SH3 and PX domains 2Aa [Source:ZFIN;Acc:ZDB-GENE-060503-271]
ENSDARG00000059587	209.541	5.24242	0.566695	-9.25086	2.22693e-20	6.18381e-19	ABR	ABR activator of RhoGEF and GTPase [Source:HGNC Symbol;Acc:HGNC:81]
ENSDARG00000100308	173.386	5.241	0.650182	-8.06082	7.5783e-16	1.3694e-14	SEMA4F	ssemaphorin 4F [Source:HGNC Symbol;Acc:HGNC:10734]
ENSDARG00000042726	11.1799	5.23867	1.44481	-3.62585	0.000288015	0.00104606	GRB7	growth factor receptor bound protein 7 [Source:HGNC Symbol;Acc:HGNC:4567]
ENSDARG00000104613	518.395	5.23488	1.28118	-4.08599	4.38898e-05	0.00019092
ENSDARG00000010437	239.185	5.23286	0.826597	-6.3306	2.44202e-10	2.43724e-09	tent5c	terminal nucleotidyltransferase 5C [Source:ZFIN;Acc:ZDB-GENE-030131-5365]
ENSDARG00000089868	3.26058	5.23071	2.16929	-2.41125	0.0158979	0.035773	si:ch211-112c15.8	si:ch211-112c15.8 [Source:ZFIN;Acc:ZDB-GENE-141211-78]
ENSDARG00000014866	297.972	5.22907	1.47496	-3.54524	0.000392258	0.00138077	hprt1l	hypoxanthine phosphoribosyltransferase 1, like [Source:ZFIN;Acc:ZDB-GENE-040625-17]
ENSDARG00000076804	21.7654	5.22901	1.05201	-4.97048	6.67871e-07	4.07088e-06	ttyh1	tweety family member 1 [Source:ZFIN;Acc:ZDB-GENE-100922-257]
ENSDARG00000029688	213.138	5.22884	0.71071	-7.35721	1.87799e-13	2.6207e-12	hsp70.1	heat shock cognate 70-kd protein, tandem duplicate 1 [Source:ZFIN;Acc:ZDB-GENE-990415-91]
ENSDARG00000023940	3.31537	5.22841	2.221	-2.35407	0.0185689	0.0408202	si:ch73-362m14.4	si:ch73-362m14.4 [Source:ZFIN;Acc:ZDB-GENE-120215-30]
ENSDARG00000042259	213.088	5.22747	0.528236	-9.89609	4.32866e-23	1.60402e-21	tgfbr1b	transforming growth factor, beta receptor 1 b [Source:ZFIN;Acc:ZDB-GENE-091027-1]
ENSDARG00000079611	2237.33	5.22666	0.46466	-11.2483	2.35997e-29	1.4834e-27	sema4c	sema domain, immunoglobulin domain (Ig), transmembrane domain (TM) and short cytoplasmic domain, (semaphorin) 4C [Source:ZFIN;Acc:ZDB-GENE-080303-16]
ENSDARG00000060868	387.804	5.226	0.622577	-8.39414	4.69335e-17	9.46306e-16	mbtd1	mbt domain containing 1 [Source:ZFIN;Acc:ZDB-GENE-060810-138]
ENSDARG00000097889	16.3985	5.22504	1.22385	-4.26935	1.9604e-05	9.1864e-05
ENSDARG00000003303	3.28653	5.22498	2.10391	-2.48346	0.0130114	0.0300579	stc1	stanniocalcin 1 [Source:ZFIN;Acc:ZDB-GENE-060825-79]
ENSDARG00000098612	3.28653	5.22498	2.10391	-2.48346	0.0130114	0.0300579	chrm2a	cholinergic receptor, muscarinic 2a [Source:ZFIN;Acc:ZDB-GENE-030314-1]
ENSDARG00000093074	21.7844	5.22387	1.03228	-5.0605	4.18164e-07	2.6292e-06	si:ch211-139g16.8	si:ch211-139g16.8 [Source:ZFIN;Acc:ZDB-GENE-100922-126]
ENSDARG00000104277	6.43782	5.22012	1.81285	-2.87951	0.00398289	0.0107681
ENSDARG00000002231	304.161	5.21902	0.521732	-10.0033	1.47464e-23	5.66536e-22	plpp2a	phospholipid phosphatase 2a [Source:ZFIN;Acc:ZDB-GENE-140703-2]
ENSDARG00000100607	101.655	5.21372	0.844421	-6.17431	6.64516e-10	6.28069e-09	zbtb38	zinc finger and BTB domain containing 38 [Source:ZFIN;Acc:ZDB-GENE-091204-308]
ENSDARG00000018000	133.288	5.21103	0.654007	-7.96784	1.61465e-15	2.84275e-14	ubp1	upstream binding protein 1 [Source:ZFIN;Acc:ZDB-GENE-060503-870]
ENSDARG00000088507	56.0278	5.2061	0.876678	-5.93844	2.87746e-09	2.46285e-08	znf982	zinc finger protein 982 [Source:ZFIN;Acc:ZDB-GENE-131120-1]
ENSDARG00000079473	156.868	5.20454	0.586855	-8.86852	7.41219e-19	1.81272e-17	map3k21	mitogen-activated protein kinase kinase kinase 21 [Source:ZFIN;Acc:ZDB-GENE-090312-24]
ENSDARG00000042722	109.197	5.20134	0.768585	-6.76742	1.31099e-11	1.51284e-10	blnk	B cell linker [Source:ZFIN;Acc:ZDB-GENE-040702-4]
ENSDARG00000115651	56.8868	5.1987	0.775596	-6.70285	2.04392e-11	2.31121e-10
ENSDARG00000017986	440.747	5.19785	0.611696	-8.49744	1.93816e-17	4.10796e-16	VPS13D	vacuolar protein sorting 13 homolog D [Source:HGNC Symbol;Acc:HGNC:23595]
ENSDARG00000075054	3.19094	5.19716	2.22766	-2.33302	0.0196473	0.0429107	rasgrf2a	Ras protein-specific guanine nucleotide-releasing factor 2a [Source:ZFIN;Acc:ZDB-GENE-111128-1]
ENSDARG00000079095	10.8384	5.19703	1.44917	-3.58622	0.000335503	0.00120084
ENSDARG00000078227	107.423	5.1967	0.649821	-7.99713	1.27354e-15	2.26399e-14	cspg4	chondroitin sulfate proteoglycan 4 [Source:ZFIN;Acc:ZDB-GENE-050519-1]
ENSDARG00000094454	3.25537	5.19661	2.14538	-2.42223	0.0154257	0.0348452
ENSDARG00000038784	57.0294	5.19613	0.74514	-6.97335	3.09471e-12	3.82471e-11	faim2a	Fas apoptotic inhibitory molecule 2a [Source:ZFIN;Acc:ZDB-GENE-050320-88]
ENSDARG00000079251	16.1978	5.19209	1.17769	-4.40872	1.03981e-05	5.14325e-05	nlgn2b	neuroligin 2b [Source:ZFIN;Acc:ZDB-GENE-090918-3]
ENSDARG00000086573	3.26835	5.19181	2.10094	-2.47118	0.0134668	0.0309406	OMG	oligodendrocyte myelin glycoprotein [Source:HGNC Symbol;Acc:HGNC:8135]
ENSDARG00000078815	126.961	5.1897	0.581837	-8.91951	4.68361e-19	1.16358e-17	grk5l	G protein-coupled receptor kinase 5 like [Source:ZFIN;Acc:ZDB-GENE-081105-95]
ENSDARG00000076008	41.4359	5.18894	0.855181	-6.06765	1.29797e-09	1.16982e-08	umad1	UBAP1-MVB12-associated (UMA) domain containing 1 [Source:ZFIN;Acc:ZDB-GENE-070705-289]
ENSDARG00000102719	3.1784	5.18704	2.16438	-2.39654	0.0165505	0.0370403	pcdh2ab3	protocadherin 2 alpha b 3 [Source:ZFIN;Acc:ZDB-GENE-041118-3]
ENSDARG00000028800	132.606	5.18276	0.732761	-7.07292	1.5171e-12	1.94509e-11	cyth2	cytohesin 2 [Source:ZFIN;Acc:ZDB-GENE-100921-55]
ENSDARG00000103750	110.742	5.18158	0.540019	-9.59519	8.37626e-22	2.71418e-20
ENSDARG00000036105	6.26602	5.18137	2.01242	-2.5747	0.0100326	0.0240847	si:dkeyp-92c9.2	si:dkeyp-92c9.2 [Source:ZFIN;Acc:ZDB-GENE-060503-468]
ENSDARG00000040841	20.9531	5.17912	1.08501	-4.77336	1.81179e-06	1.02728e-05	adra2a	adrenoceptor alpha 2A [Source:ZFIN;Acc:ZDB-GENE-021010-1]
ENSDARG00000098103	214.754	5.17855	0.643142	-8.05194	8.14888e-16	1.46646e-14	tefb	TEF transcription factor, PAR bZIP family member b [Source:ZFIN;Acc:ZDB-GENE-050522-224]
ENSDARG00000018096	160.289	5.17717	0.517012	-10.0136	1.32787e-23	5.11941e-22	scap	SREBF chaperone [Source:ZFIN;Acc:ZDB-GENE-040107-41]
ENSDARG00000051886	2385.96	5.177	0.508301	-10.1849	2.31601e-24	9.35661e-23	ankrd11	ankyrin repeat domain 11 [Source:ZFIN;Acc:ZDB-GENE-030131-3932]
ENSDARG00000080019	302.526	5.17594	0.612978	-8.44393	3.06839e-17	6.30256e-16	uba6	ubiquitin like modifier activating enzyme 6 [Source:ZFIN;Acc:ZDB-GENE-090312-139]
ENSDARG00000036626	10.8717	5.17548	1.35354	-3.82366	0.000131487	0.000514433	sema6ba	sema domain, transmembrane domain (TM), and cytoplasmic domain, (semaphorin) 6Ba [Source:ZFIN;Acc:ZDB-GENE-131024-1]
ENSDARG00000103663	89.6927	5.17518	0.712767	-7.26068	3.85143e-13	5.23474e-12	ninj1	ninjurin 1 [Source:ZFIN;Acc:ZDB-GENE-141216-96]
ENSDARG00000044417	170.966	5.17124	0.500369	-10.3349	4.90122e-25	2.09996e-23	disp1	dispatched homolog 1 (Drosophila) [Source:ZFIN;Acc:ZDB-GENE-030911-7]
ENSDARG00000088219	10.84	5.17121	1.35126	-3.82695	0.000129743	0.000508607
ENSDARG00000026028	27.4156	5.1699	1.01519	-5.09256	3.53256e-07	2.24619e-06	ankrd44	ankyrin repeat domain 44 [Source:ZFIN;Acc:ZDB-GENE-070912-605]
ENSDARG00000102616	3.2434	5.16968	2.15653	-2.39722	0.0165202	0.0369875
ENSDARG00000103305	46.5755	5.16698	0.802936	-6.43511	1.23388e-10	1.281e-09	P2RY14	purinergic receptor P2Y14 [Source:HGNC Symbol;Acc:HGNC:16442]
ENSDARG00000062575	101.018	5.1644	0.599736	-8.61112	7.23477e-18	1.60312e-16
ENSDARG00000029431	60.3999	5.16244	0.761272	-6.78133	1.19075e-11	1.38429e-10	prr5l	proline rich 5 like [Source:ZFIN;Acc:ZDB-GENE-120411-9]
ENSDARG00000075972	168.928	5.16194	0.487917	-10.5796	3.70712e-26	1.73767e-24	csrnp2	cysteine-serine-rich nuclear protein 2 [Source:ZFIN;Acc:ZDB-GENE-090312-137]
ENSDARG00000074004	10.5906	5.1619	1.50499	-3.42986	0.000603883	0.00203087	STAC	SH3 and cysteine rich domain [Source:HGNC Symbol;Acc:HGNC:11353]
ENSDARG00000009870	126.433	5.15568	0.66163	-7.79238	6.57576e-15	1.08542e-13	mapk8b	mitogen-activated protein kinase 8b [Source:ZFIN;Acc:ZDB-GENE-010202-1]
ENSDARG00000088799	45.1018	5.15345	0.840897	-6.12851	8.87058e-10	8.22807e-09	xxylt1	xyloside xylosyltransferase 1 [Source:ZFIN;Acc:ZDB-GENE-120521-2]
ENSDARG00000054160	6.1488	5.15335	2.02962	-2.53907	0.0111146	0.026325	zgc:113625	zgc:113625 [Source:ZFIN;Acc:ZDB-GENE-050320-47]
ENSDARG00000053179	92.056	5.15121	0.593439	-8.68027	3.9484e-18	8.96648e-17	cttnbp2nla	CTTNBP2 N-terminal like a [Source:ZFIN;Acc:ZDB-GENE-140106-51]
ENSDARG00000077101	167.811	5.15083	0.659329	-7.81222	5.61897e-15	9.33813e-14	zbtb10	zinc finger and BTB domain containing 10 [Source:ZFIN;Acc:ZDB-GENE-030429-10]
ENSDARG00000089706	446.201	5.15029	0.631529	-8.15527	3.48406e-16	6.4826e-15	anpepla	alanyl (membrane) aminopeptidase-like a [Source:ZFIN;Acc:ZDB-GENE-141215-4]
ENSDARG00000098674	365.219	5.14707	0.518878	-9.91961	3.42101e-23	1.28066e-21	ppfia1	PTPRF interacting protein alpha 1 [Source:ZFIN;Acc:ZDB-GENE-080214-4]
ENSDARG00000095614	3.07028	5.1461	2.26084	-2.27619	0.0228343	0.0488986	cacna1eb	calcium channel, voltage-dependent, R type, alpha 1E subunit b [Source:ZFIN;Acc:ZDB-GENE-070705-133]
ENSDARG00000043982	63.094	5.14593	1.78283	-2.88638	0.00389702	0.010562	tube1	tubulin, epsilon 1 [Source:ZFIN;Acc:ZDB-GENE-040426-1174]
ENSDARG00000088634	6.25309	5.14575	1.68729	-3.04971	0.00229064	0.00661616	adcy1b	adenylate cyclase 1b [Source:ZFIN;Acc:ZDB-GENE-100805-1]
ENSDARG00000078001	28.8692	5.14548	0.958075	-5.37064	7.84568e-08	5.51991e-07	kbtbd7	kelch repeat and BTB (POZ) domain containing 7 [Source:ZFIN;Acc:ZDB-GENE-070912-204]
ENSDARG00000020845	668.932	5.14537	0.475391	-10.8234	2.66578e-27	1.38906e-25	TNS1	tensin 1 [Source:HGNC Symbol;Acc:HGNC:11973]
ENSDARG00000040246	3.11553	5.14428	2.11774	-2.42913	0.0151349	0.0342566	rap2ab	RAP2A, member of RAS oncogene family b [Source:ZFIN;Acc:ZDB-GENE-090312-116]
ENSDARG00000116007	3.13816	5.14215	2.19947	-2.3379	0.0193922	0.0424304
ENSDARG00000002013	838.014	5.14205	0.645538	-7.96553	1.64512e-15	2.89175e-14	grb10a	growth factor receptor-bound protein 10a [Source:ZFIN;Acc:ZDB-GENE-040822-32]
ENSDARG00000111942	6.14728	5.14173	1.70511	-3.01548	0.00256572	0.00730299
ENSDARG00000116832	6.37584	5.14138	1.82144	-2.82271	0.00476197	0.0126224
ENSDARG00000069501	59.8472	5.14065	0.72229	-7.11716	1.10173e-12	1.4284e-11	abhd11	abhydrolase domain containing 11 [Source:ZFIN;Acc:ZDB-GENE-040909-1]
ENSDARG00000103383	3.12851	5.13999	2.13717	-2.40505	0.0161703	0.0363153	dnah9	dynein, axonemal, heavy chain 9 [Source:ZFIN;Acc:ZDB-GENE-020925-1]
ENSDARG00000100497	387.584	5.13562	0.588073	-8.73296	2.48093e-18	5.75918e-17	hic2	hypermethylated in cancer 2 [Source:ZFIN;Acc:ZDB-GENE-030619-1]
ENSDARG00000055250	20.3345	5.13562	1.09665	-4.68299	2.82727e-06	1.5436e-05	ccnp	cyclin P [Source:ZFIN;Acc:ZDB-GENE-030131-5453]
ENSDARG00000012184	40.1544	5.13421	0.82409	-6.23016	4.65969e-10	4.49911e-09	zgc:162872	zgc:162872 [Source:ZFIN;Acc:ZDB-GENE-081022-1]
ENSDARG00000070230	713.65	5.12875	0.589649	-8.69797	3.37884e-18	7.71297e-17	ALDH1L2	aldehyde dehydrogenase 1 family member L2 [Source:HGNC Symbol;Acc:HGNC:26777]
ENSDARG00000091890	3.03235	5.1281	2.20329	-2.32747	0.0199401	0.0434386
ENSDARG00000075397	78.0089	5.12729	0.694134	-7.3866	1.50634e-13	2.12917e-12	cipca	CLOCK-interacting pacemaker a [Source:ZFIN;Acc:ZDB-GENE-120928-5]
ENSDARG00000102125	108.084	5.12707	0.619232	-8.27973	1.23458e-16	2.37779e-15	IQSEC2	IQ motif and Sec7 domain ArfGEF 2 [Source:HGNC Symbol;Acc:HGNC:29059]
ENSDARG00000075671	3.05498	5.12687	2.14963	-2.385	0.0170789	0.0380366	tlr4al	toll-like receptor 4a, like [Source:ZFIN;Acc:ZDB-GENE-090507-2]
ENSDARG00000042518	281.946	5.12621	0.458503	-11.1803	5.09014e-29	3.0761e-27	hipk2	homeodomain interacting protein kinase 2 [Source:ZFIN;Acc:ZDB-GENE-031125-4]
ENSDARG00000036897	109.591	5.12586	0.700411	-7.31836	2.51024e-13	3.46334e-12	sgms2b	sphingomyelin synthase 2b [Source:ZFIN;Acc:ZDB-GENE-040801-162]
ENSDARG00000016868	108.571	5.12514	0.753261	-6.80393	1.01801e-11	1.18788e-10	rhobtb4	Rho related BTB domain containing 4 [Source:ZFIN;Acc:ZDB-GENE-060315-11]
ENSDARG00000016718	229.172	5.12327	0.626484	-8.17783	2.89007e-16	5.3957e-15
ENSDARG00000075376	6.13207	5.12269	1.68872	-3.03347	0.00241763	0.00693728	SGSM1	small G protein signaling modulator 1 [Source:HGNC Symbol;Acc:HGNC:29410]
ENSDARG00000058180	3.11942	5.12232	2.13624	-2.39782	0.0164931	0.0369343	exoc3l4	exocyst complex component 3-like 4 [Source:ZFIN;Acc:ZDB-GENE-081028-71]
ENSDARG00000062823	10.3931	5.12024	1.40802	-3.63649	0.00027638	0.00100881	pi4kab	phosphatidylinositol 4-kinase, catalytic, alpha b [Source:ZFIN;Acc:ZDB-GENE-080220-34]
ENSDARG00000040250	3.02947	5.11662	2.24602	-2.27808	0.0227218	0.0486814
ENSDARG00000095463	3.0521	5.11542	2.1455	-2.38425	0.0171138	0.038091
ENSDARG00000022996	1535.5	5.1151	1.13209	-4.51828	6.23434e-06	3.20512e-05	setx	senataxin [Source:ZFIN;Acc:ZDB-GENE-070402-1]
ENSDARG00000087706	14.9667	5.11491	1.25641	-4.07103	4.68047e-05	0.000202516	dicp3.3	diverse immunoglobulin domain-containing protein 3.3 [Source:ZFIN;Acc:ZDB-GENE-120306-20]
ENSDARG00000089844	91.5984	5.11446	0.658859	-7.76261	8.31993e-15	1.36103e-13
ENSDARG00000074258	5.98789	5.11286	1.82205	-2.80609	0.00501462	0.0132028	GRAMD1B	GRAM domain containing 1B [Source:HGNC Symbol;Acc:HGNC:29214]
ENSDARG00000021982	111.094	5.11281	0.612309	-8.35005	6.82356e-17	1.35342e-15
ENSDARG00000029476	10.346	5.11265	1.46805	-3.48262	0.000496536	0.00170649	ldlra	low density lipoprotein receptor a [Source:ZFIN;Acc:ZDB-GENE-031217-1]
ENSDARG00000076592	259.577	5.11217	0.542527	-9.42289	4.38825e-21	1.3187e-19	man1b1b	mannosidase, alpha, class 1B, member 1b [Source:ZFIN;Acc:ZDB-GENE-070705-482]
ENSDARG00000098551	2.99443	5.10776	2.21533	-2.30565	0.0211304	0.0456957
ENSDARG00000052958	29.6533	5.10762	0.978357	-5.22061	1.78333e-07	1.188e-06	nppb	natriuretic peptide B [Source:ZFIN;Acc:ZDB-GENE-130530-642]
ENSDARG00000115005	2.98478	5.10558	2.23766	-2.28166	0.0225095	0.0482925
ENSDARG00000088245	20.0001	5.10548	1.10988	-4.60002	4.22448e-06	2.24063e-05
ENSDARG00000063211	552.992	5.10531	0.413404	-12.3494	4.90573e-35	4.83081e-33	exoc8	exocyst complex component 8 [Source:ZFIN;Acc:ZDB-GENE-070410-60]
ENSDARG00000077726	1114.5	5.10527	1.56329	-3.26572	0.00109188	0.00344145	nocta	nocturnin a [Source:ZFIN;Acc:ZDB-GENE-050208-306]
ENSDARG00000101034	111.102	5.10504	0.577052	-8.84676	9.01006e-19	2.18644e-17	zc3h12ab	zinc finger CCCH-type containing 12Ab [Source:ZFIN;Acc:ZDB-GENE-081031-82]
ENSDARG00000038121	359.148	5.10496	0.721255	-7.07788	1.46376e-12	1.88332e-11
ENSDARG00000016674	5.95033	5.1024	1.74535	-2.92342	0.00346204	0.00951596
ENSDARG00000018032	58.1531	5.10104	0.749092	-6.80963	9.78513e-12	1.14545e-10	scn8ab	sodium channel, voltage gated, type VIII, alpha subunit b [Source:ZFIN;Acc:ZDB-GENE-060906-2]
ENSDARG00000102071	6.04036	5.09835	1.74966	-2.91391	0.00356938	0.00978035
ENSDARG00000039220	2.99154	5.09771	2.16259	-2.35722	0.0184122	0.0405001	st6galnac5a	ST6 (alpha-N-acetyl-neuraminyl-2,3-beta-galactosyl-1,3)-N-acetylgalactosaminide alpha-2,6-sialyltransferase 5a [Source:ZFIN;Acc:ZDB-GENE-070705-488]
ENSDARG00000096509	2.96271	5.09327	2.2137	-2.3008	0.0214029	0.0462213
ENSDARG00000030129	54.5223	5.09297	0.781437	-6.51744	7.15168e-11	7.61584e-10
ENSDARG00000057374	164.494	5.09165	0.678994	-7.49882	6.43956e-14	9.49359e-13	sfxn3	sideroflexin 3 [Source:ZFIN;Acc:ZDB-GENE-070112-2092]
ENSDARG00000097344	24.0724	5.09044	1.08146	-4.70701	2.51381e-06	1.38522e-05	bloc1s3	biogenesis of lysosomal organelles complex-1, subunit 3 [Source:ZFIN;Acc:ZDB-GENE-050913-10]
ENSDARG00000111506	37.5788	5.08997	0.837786	-6.07551	1.23597e-09	1.11624e-08
ENSDARG00000027676	43.4327	5.08739	0.847963	-5.99955	1.9787e-09	1.73488e-08
ENSDARG00000103985	144.32	5.0865	0.638813	-7.96242	1.68712e-15	2.96083e-14	spry1	sprouty homolog 1, antagonist of FGF signaling (Drosophila) [Source:ZFIN;Acc:ZDB-GENE-081215-2]
ENSDARG00000115383	1525.23	5.08449	0.469391	-10.8321	2.42531e-27	1.26676e-25	gnb4b	guanine nucleotide binding protein (G protein), beta polypeptide 4b [Source:ZFIN;Acc:ZDB-GENE-041114-167]
ENSDARG00000018399	393.819	5.08258	0.432316	-11.7566	6.52764e-32	5.05996e-30	rps6kb1a	ribosomal protein S6 kinase b, polypeptide 1a [Source:ZFIN;Acc:ZDB-GENE-091113-52]
ENSDARG00000063253	191.708	5.07721	0.471856	-10.7601	5.31276e-27	2.71037e-25
ENSDARG00000058421	24.0303	5.07721	1.05541	-4.81065	1.5044e-06	8.63929e-06	lgi1b	leucine-rich, glioma inactivated 1b [Source:ZFIN;Acc:ZDB-GENE-060217-1]
ENSDARG00000026500	2.94397	5.0749	2.20512	-2.30141	0.0213683	0.0461556	xkr9	XK, Kell blood group complex subunit-related family, member 9 [Source:ZFIN;Acc:ZDB-GENE-060421-6224]
ENSDARG00000061363	33.9943	5.07328	0.852359	-5.95205	2.64801e-09	2.27623e-08	gfod1	glucose-fructose oxidoreductase domain containing 1 [Source:ZFIN;Acc:ZDB-GENE-091118-89]
ENSDARG00000078650	2.91513	5.07088	2.22607	-2.27795	0.0227298	0.0486938	kcna4	potassium voltage-gated channel, shaker-related subfamily, member 4 [Source:ZFIN;Acc:ZDB-GENE-121127-2]
ENSDARG00000076052	14.6097	5.07067	1.19685	-4.23667	2.26857e-05	0.000104638
ENSDARG00000095608	14.5347	5.06972	1.25102	-4.05247	5.06801e-05	0.000217909
ENSDARG00000076414	24.0431	5.06922	1.06767	-4.74794	2.055e-06	1.15266e-05	espn	espin [Source:ZFIN;Acc:ZDB-GENE-081105-173]
ENSDARG00000014246	51.1247	5.06791	0.759851	-6.66961	2.56488e-11	2.87364e-10
ENSDARG00000074184	342.759	5.06629	1.21196	-4.18023	2.91217e-05	0.000131693	arhgap32b	Rho GTPase activating protein 32b [Source:ZFIN;Acc:ZDB-GENE-091204-147]
ENSDARG00000063054	1827.62	5.0658	0.379648	-13.3434	1.29384e-40	2.07174e-38	SHANK3	SH3 and multiple ankyrin repeat domains 3 [Source:HGNC Symbol;Acc:HGNC:14294]
ENSDARG00000075567	86.2202	5.06552	0.743827	-6.81008	9.75422e-12	1.14244e-10	fbxl20	F-box and leucine-rich repeat protein 20 [Source:ZFIN;Acc:ZDB-GENE-081031-27]
ENSDARG00000061110	38.1728	5.06445	0.84335	-6.00516	1.91146e-09	1.67929e-08	zbtb44	zinc finger and BTB domain containing 44 [Source:ZFIN;Acc:ZDB-GENE-060526-201]
ENSDARG00000074238	704.469	5.06226	0.407043	-12.4367	1.65238e-35	1.70983e-33	brpf3b	bromodomain and PHD finger containing, 3b [Source:ZFIN;Acc:ZDB-GENE-081104-468]
ENSDARG00000077788	823.998	5.06087	0.365876	-13.8322	1.62957e-43	3.5047e-41	ARHGEF10	Rho guanine nucleotide exchange factor 10 [Source:HGNC Symbol;Acc:HGNC:14103]
ENSDARG00000104290	320.188	5.06077	0.538472	-9.39839	5.54061e-21	1.64694e-19	ripk2	receptor-interacting serine-threonine kinase 2 [Source:ZFIN;Acc:ZDB-GENE-030902-3]
ENSDARG00000075919	5.84997	5.0583	1.70712	-2.96306	0.00304597	0.00850228	CCSER1	coiled-coil serine rich protein 1 [Source:HGNC Symbol;Acc:HGNC:29349]
ENSDARG00000074317	2.93488	5.0573	2.16903	-2.3316	0.0197219	0.0430444	fam20ca	FAM20C golgi associated secretory pathway kinase a [Source:ZFIN;Acc:ZDB-GENE-130530-750]
ENSDARG00000090387	5.8533	5.05583	1.80553	-2.80019	0.00510724	0.0134112	ONECUT2	one cut homeobox 2 [Source:HGNC Symbol;Acc:HGNC:8139]
ENSDARG00000059719	2.90604	5.05428	2.17709	-2.32157	0.0202561	0.0440483	fam169aa	family with sequence similarity 169 member Aa [Source:ZFIN;Acc:ZDB-GENE-060825-117]
ENSDARG00000074740	176.915	5.05241	0.651207	-7.75853	8.5919e-15	1.40239e-13	ARHGAP18	Rho GTPase activating protein 18 [Source:HGNC Symbol;Acc:HGNC:21035]
ENSDARG00000014098	162.971	5.05219	0.539142	-9.37079	7.1992e-21	2.11417e-19	pkd2	polycystic kidney disease 2 [Source:ZFIN;Acc:ZDB-GENE-040827-4]
ENSDARG00000091342	48.0941	5.0515	0.715055	-7.06449	1.61207e-12	2.05485e-11	adcy5	adenylate cyclase 5 [Source:ZFIN;Acc:ZDB-GENE-081104-470]
ENSDARG00000099524	23.8061	5.04902	0.993706	-5.081	3.7545e-07	2.37836e-06	GBE1	1,4-alpha-glucan branching enzyme 1 [Source:HGNC Symbol;Acc:HGNC:4180]
ENSDARG00000078762	33.3893	5.04856	0.838708	-6.01946	1.75004e-09	1.54988e-08	tmem169b	transmembrane protein 169b [Source:ZFIN;Acc:ZDB-GENE-141211-51]
ENSDARG00000056765	9.67773	5.0481	1.81005	-2.78893	0.00528827	0.0138188	ela2l	elastase 2 like [Source:ZFIN;Acc:ZDB-GENE-040511-1]
ENSDARG00000098903	182.458	5.0474	0.562919	-8.96648	3.06143e-19	7.75504e-18	tfe3a	transcription factor binding to IGHM enhancer 3a [Source:ZFIN;Acc:ZDB-GENE-010919-2]
ENSDARG00000096687	14.359	5.04724	1.29336	-3.90243	9.52317e-05	0.000385514	RGS7	regulator of G protein signaling 7 [Source:HGNC Symbol;Acc:HGNC:10003]
ENSDARG00000093460	5.77012	5.04647	1.85871	-2.71503	0.00662694	0.0168006	gpr52	G protein-coupled receptor 52 [Source:ZFIN;Acc:ZDB-GENE-050208-696]
ENSDARG00000103346	5.702	5.04445	2.02212	-2.49464	0.0126085	0.0292691	si:ch211-142b24.6	si:ch211-142b24.6 [Source:ZFIN;Acc:ZDB-GENE-141212-227]
ENSDARG00000079348	5.73508	5.04391	1.72828	-2.91845	0.00351781	0.00964748	GRIN2B	glutamate ionotropic receptor NMDA type subunit 2B [Source:HGNC Symbol;Acc:HGNC:4586]
ENSDARG00000115101	13.9935	5.03588	1.31004	-3.84406	0.000121014	0.000477374
ENSDARG00000060127	94.6668	5.03479	0.684456	-7.3559	1.89645e-13	2.64402e-12	adamts3	ADAM metallopeptidase with thrombospondin type 1 motif, 3 [Source:ZFIN;Acc:ZDB-GENE-110223-1]
ENSDARG00000114349	32.7158	5.03441	0.896392	-5.6163	1.95084e-08	1.49583e-07	zgc:174224	zgc:174224 [Source:NCBI gene (formerly Entrezgene);Acc:100126810]
ENSDARG00000098408	14.3287	5.034	1.196	-4.20903	2.56473e-05	0.000117214	stbd1	starch binding domain 1 [Source:ZFIN;Acc:ZDB-GENE-120817-2]
ENSDARG00000079453	19.0343	5.03288	1.05528	-4.76924	1.84924e-06	1.04607e-05	ATP8B4	ATPase phospholipid transporting 8B4 (putative) [Source:HGNC Symbol;Acc:HGNC:13536]
ENSDARG00000063580	385.265	5.03116	0.455129	-11.0544	2.08825e-28	1.18679e-26	ppp1r9ala	protein phosphatase 1 regulatory subunit 9A-like A [Source:ZFIN;Acc:ZDB-GENE-091204-412]
ENSDARG00000057644	1563.96	5.02985	0.302136	-16.6476	3.14872e-62	2.87806e-59	adam8b	ADAM metallopeptidase domain 8b [Source:ZFIN;Acc:ZDB-GENE-070808-1]
ENSDARG00000087260	65.1628	5.02867	0.659875	-7.62064	2.52416e-14	3.90773e-13	mtss1lb	MTSS I-BAR domain containing 2b [Source:ZFIN;Acc:ZDB-GENE-140718-4]
ENSDARG00000103830	441.46	5.02606	0.666198	-7.54439	4.54403e-14	6.81822e-13	ddr2l	discoidin domain receptor family, member 2, like [Source:ZFIN;Acc:ZDB-GENE-041210-162]
ENSDARG00000059738	688.308	5.0256	0.639359	-7.86038	3.82966e-15	6.47735e-14	PTPRS	protein tyrosine phosphatase receptor type S [Source:HGNC Symbol;Acc:HGNC:9681]
ENSDARG00000001953	2962.45	5.02302	0.405669	-12.3821	3.26757e-35	3.2881e-33	pfkfb3	6-phosphofructo-2-kinase/fructose-2,6-biphosphatase 3 [Source:ZFIN;Acc:ZDB-GENE-040426-2724]
ENSDARG00000039724	19.0079	5.02134	1.14708	-4.3775	1.20051e-05	5.87191e-05	OSBPL8	oxysterol binding protein like 8 [Source:HGNC Symbol;Acc:HGNC:16396]
ENSDARG00000071192	9.73646	5.01931	1.55731	-3.22307	0.00126824	0.00394015	gja1a	gap junction protein alpha 1a [Source:ZFIN;Acc:ZDB-GENE-050616-10]
ENSDARG00000058470	122.895	5.01928	0.584565	-8.58636	8.97671e-18	1.97119e-16	mapk13	mitogen-activated protein kinase 13 [Source:ZFIN;Acc:ZDB-GENE-041111-17]
ENSDARG00000071086	9.67879	5.01394	1.488	-3.36959	0.000752814	0.00247232	gpr155b	G protein-coupled receptor 155b [Source:ZFIN;Acc:ZDB-GENE-110815-2]
ENSDARG00000035700	157.674	5.01254	0.540302	-9.27728	1.73865e-20	4.89611e-19	zgc:101664	zgc:101664 [Source:ZFIN;Acc:ZDB-GENE-041010-187]
ENSDARG00000019278	100.008	5.01229	0.597317	-8.39135	4.8059e-17	9.66334e-16	GNB4	G protein subunit beta 4 [Source:HGNC Symbol;Acc:HGNC:20731]
ENSDARG00000062080	79.4597	5.00943	0.752124	-6.66037	2.73138e-11	3.04928e-10	shc2	SHC (Src homology 2 domain containing) transforming protein 2 [Source:ZFIN;Acc:ZDB-GENE-050208-666]
ENSDARG00000057180	13.9059	5.00906	1.26377	-3.9636	7.38294e-05	0.000307149	il17c	interleukin 17c [Source:ZFIN;Acc:ZDB-GENE-061031-5]
ENSDARG00000011724	1624.55	5.00594	0.404255	-12.3831	3.22527e-35	3.2605e-33	marveld1	MARVEL domain containing 1 [Source:ZFIN;Acc:ZDB-GENE-050208-33]
ENSDARG00000058598	10709.9	5.00505	0.429639	-11.6494	2.30971e-31	1.68894e-29	sox18	SRY-box transcription factor 18 [Source:ZFIN;Acc:ZDB-GENE-080725-1]
ENSDARG00000087084	66.403	5.00414	0.84062	-5.95291	2.63412e-09	2.26518e-08	hcar1-4	hydroxycarboxylic acid receptor 1-4 [Source:ZFIN;Acc:ZDB-GENE-111111-10]
ENSDARG00000038974	18.4197	5.00159	1.10059	-4.54445	5.50782e-06	2.85706e-05
ENSDARG00000092644	602.085	4.9986	1.23383	-4.0513	5.09345e-05	0.00021896	ago1	argonaute RISC component 1 [Source:ZFIN;Acc:ZDB-GENE-110606-3]
ENSDARG00000093381	617.805	4.99655	0.529597	-9.43462	3.92397e-21	1.18568e-19	tgm2l	transglutaminase 2, like [Source:ZFIN;Acc:ZDB-GENE-050420-97]
ENSDARG00000010096	9.58603	4.99571	1.49682	-3.33755	0.000845198	0.00274439	slc1a6	solute carrier family 1 member 6 [Source:ZFIN;Acc:ZDB-GENE-071004-45]
ENSDARG00000009886	45.0639	4.99484	0.831391	-6.00781	1.88044e-09	1.65402e-08	rnf114	ring finger protein 114 [Source:ZFIN;Acc:ZDB-GENE-040813-1]
ENSDARG00000062765	374.446	4.99277	0.534318	-9.3442	9.25835e-21	2.68651e-19	nsd3	nuclear receptor binding SET domain protein 3 [Source:ZFIN;Acc:ZDB-GENE-050324-2]
ENSDARG00000105428	429.474	4.99245	0.388253	-12.8588	7.67975e-38	9.7948e-36
ENSDARG00000079892	31.6127	4.99141	0.917135	-5.4424	5.25683e-08	3.78716e-07	plxnb2a.3	plexin b2a, tandem duplicate 3 [Source:ZFIN;Acc:ZDB-GENE-041210-121]
ENSDARG00000059362	485.388	4.99042	0.518973	-9.61597	6.84635e-22	2.23495e-20	cavin1b	caveolae associated protein 1b [Source:ZFIN;Acc:ZDB-GENE-030131-5509]
ENSDARG00000032188	426.098	4.98921	0.619648	-8.05169	8.16617e-16	1.46837e-14	lrrc8aa	leucine rich repeat containing 8 VRAC subunit Aa [Source:ZFIN;Acc:ZDB-GENE-030131-5853]
ENSDARG00000068729	36.2648	4.98836	0.838676	-5.9479	2.71609e-09	2.3311e-08	eif2ak2	eukaryotic translation initiation factor 2-alpha kinase 2 [Source:ZFIN;Acc:ZDB-GENE-080422-1]
ENSDARG00000101118	92.8351	4.98505	0.626516	-7.95678	1.7657e-15	3.08885e-14
ENSDARG00000074381	451.427	4.98437	0.36974	-13.4807	2.03098e-41	3.59304e-39
ENSDARG00000039959	84.8128	4.9808	0.613191	-8.12276	4.5571e-16	8.38666e-15	gdnfa	glial cell derived neurotrophic factor a [Source:ZFIN;Acc:ZDB-GENE-010226-1]
ENSDARG00000021611	507.171	4.98061	0.443639	-11.2267	3.0145e-29	1.85756e-27
ENSDARG00000079064	40.1886	4.97772	0.827412	-6.01602	1.78761e-09	1.5806e-08
ENSDARG00000105237	928.166	4.97383	0.439521	-11.3165	1.08767e-29	7.01772e-28	mcc	MCC regulator of WNT signaling pathway [Source:ZFIN;Acc:ZDB-GENE-141210-1]
ENSDARG00000026325	5.44974	4.97133	1.778	-2.79602	0.00517368	0.013563	mmp11a	matrix metallopeptidase 11a [Source:ZFIN;Acc:ZDB-GENE-070817-3]
ENSDARG00000099034	9.39196	4.96948	1.43614	-3.46031	0.000539548	0.00183647	unc5a	unc-5 netrin receptor A [Source:ZFIN;Acc:ZDB-GENE-080219-19]
ENSDARG00000101366	141.841	4.96852	0.580361	-8.56109	1.11809e-17	2.43571e-16	cmklr2	chemerin chemokine-like receptor 2 [Source:ZFIN;Acc:ZDB-GENE-091204-457]
ENSDARG00000063361	59.8924	4.96826	0.721794	-6.88322	5.85166e-12	7.00315e-11
ENSDARG00000103858	229.526	4.9675	1.37991	-3.59987	0.000318378	0.00114609	ARF5	ADP ribosylation factor 5 [Source:HGNC Symbol;Acc:HGNC:658]
ENSDARG00000055574	34.921	4.96564	0.981413	-5.05968	4.19956e-07	2.63895e-06	FOXN2	forkhead box N2 [Source:HGNC Symbol;Acc:HGNC:5281]
ENSDARG00000030224	330.555	4.96553	0.723023	-6.86772	6.52338e-12	7.77736e-11	ppp2caa	protein phosphatase 2 catalytic subunit alpha a [Source:ZFIN;Acc:ZDB-GENE-050417-441]
ENSDARG00000079148	469.578	4.9629	0.437122	-11.3536	7.11724e-30	4.67458e-28	nckap5l	NCK-associated protein 5-like [Source:ZFIN;Acc:ZDB-GENE-090313-304]
ENSDARG00000077905	5.77375	4.96256	1.8117	-2.73917	0.00615937	0.0157756	CSMD3	CUB and Sushi multiple domains 3 [Source:HGNC Symbol;Acc:HGNC:19291]
ENSDARG00000021979	176.543	4.96251	0.489312	-10.1418	3.60333e-24	1.4372e-22
ENSDARG00000114922	57.1213	4.96246	0.650665	-7.62676	2.40734e-14	3.73743e-13
ENSDARG00000073996	157.519	4.96116	0.580487	-8.54654	1.26828e-17	2.74653e-16	PRICKLE3	prickle planar cell polarity protein 3 [Source:HGNC Symbol;Acc:HGNC:6645]
ENSDARG00000012833	155.905	4.96093	0.579774	-8.55666	1.16186e-17	2.52603e-16	foxn3	forkhead box N3 [Source:ZFIN;Acc:ZDB-GENE-060512-39]
ENSDARG00000021288	282.513	4.95944	0.532716	-9.30973	1.28159e-20	3.67026e-19	mier3b	mesoderm induction early response 1, family member 3 b [Source:ZFIN;Acc:ZDB-GENE-070424-65]
ENSDARG00000078335	2097.55	4.95501	0.369744	-13.4012	5.95149e-41	9.96625e-39	amot	angiomotin [Source:ZFIN;Acc:ZDB-GENE-030131-7487]
ENSDARG00000044415	243.282	4.95269	0.50615	-9.78501	1.30578e-22	4.62761e-21	tlr5a	toll-like receptor 5a [Source:ZFIN;Acc:ZDB-GENE-040219-14]
ENSDARG00000103715	9.38296	4.95009	1.38455	-3.57523	0.000349918	0.00124755
ENSDARG00000098801	297.854	4.94941	1.40293	-3.5279	0.000418869	0.00146294	sbno2a	strawberry notch homolog 2a [Source:ZFIN;Acc:ZDB-GENE-100629-3]
ENSDARG00000098695	1113.2	4.94769	0.535272	-9.24333	2.3894e-20	6.62658e-19	vclb	vinculin b [Source:ZFIN;Acc:ZDB-GENE-131017-1]
ENSDARG00000023062	7165.24	4.94753	0.530532	-9.3256	1.10356e-20	3.18118e-19	ccn1	cellular communication network factor 1 [Source:ZFIN;Acc:ZDB-GENE-040426-3]
ENSDARG00000014717	1292.86	4.94732	1.20715	-4.09836	4.16089e-05	0.000182336	DYNC1H1	dynein cytoplasmic 1 heavy chain 1 [Source:HGNC Symbol;Acc:HGNC:2961]
ENSDARG00000100315	154.712	4.94544	0.611182	-8.09161	5.88813e-16	1.07282e-14	SLC15A1	solute carrier family 15 member 1 [Source:HGNC Symbol;Acc:HGNC:10920]
ENSDARG00000102142	213.797	4.94483	0.788457	-6.27152	3.57532e-10	3.50454e-09	ece2b	endothelin converting enzyme 2b [Source:ZFIN;Acc:ZDB-GENE-131120-140]
ENSDARG00000078185	44.0284	4.94267	0.749704	-6.59282	4.31543e-11	4.72865e-10	pacs2	phosphofurin acidic cluster sorting protein 2 [Source:ZFIN;Acc:ZDB-GENE-081218-1]
ENSDARG00000104106	5.38675	4.94208	2.09218	-2.36216	0.0181688	0.0400732
ENSDARG00000044048	17.9227	4.9419	1.0695	-4.62076	3.82343e-06	2.04373e-05	prnpb	prion protein b [Source:ZFIN;Acc:ZDB-GENE-041221-2]
ENSDARG00000078503	13.2635	4.94182	1.28383	-3.84929	0.000118462	0.000468319	dennd1c	DENN domain containing 1C [Source:ZFIN;Acc:ZDB-GENE-090313-329]
ENSDARG00000102898	39.083	4.93988	0.842686	-5.86207	4.57139e-09	3.82029e-08	mtf1	metal-regulatory transcription factor 1 [Source:ZFIN;Acc:ZDB-GENE-020424-1]
ENSDARG00000076748	17.8391	4.93827	1.07622	-4.58852	4.46403e-06	2.35686e-05	ntn2	netrin 2 [Source:ZFIN;Acc:ZDB-GENE-050310-2]
ENSDARG00000035422	1058.48	4.93684	0.448895	-10.9978	3.9172e-28	2.16452e-26	ccn1l1	cellular communication network factor 1, like 1 [Source:ZFIN;Acc:ZDB-GENE-050417-136]
ENSDARG00000075670	56.3719	4.93606	0.713206	-6.92095	4.48626e-12	5.4373e-11	rereb	arginine-glutamic acid dipeptide (RE) repeats b [Source:ZFIN;Acc:ZDB-GENE-070212-3]
ENSDARG00000056037	5.36813	4.9339	1.78212	-2.76855	0.00563055	0.0145852
ENSDARG00000035660	253.079	4.93373	0.445638	-11.0712	1.73154e-28	9.94366e-27		KIAA0319 like [Source:HGNC Symbol;Acc:HGNC:30071]
ENSDARG00000026329	7193.12	4.93234	0.291884	-16.8983	4.63381e-64	4.62054e-61
ENSDARG00000078366	26.1068	4.93047	0.972375	-5.07054	3.96687e-07	2.50493e-06
ENSDARG00000069904	31.2433	4.9277	0.856781	-5.75141	8.85014e-09	7.08044e-08
ENSDARG00000099368	94.7328	4.92443	0.784153	-6.27994	3.38701e-10	3.33038e-09	slc25a42	solute carrier family 25 member 42 [Source:ZFIN;Acc:ZDB-GENE-060825-313]
ENSDARG00000045378	13.1801	4.92422	1.31952	-3.73182	0.000190101	0.000720249	pi15a	peptidase inhibitor 15a [Source:ZFIN;Acc:ZDB-GENE-040724-135]
ENSDARG00000043646	49.6574	4.92412	0.960329	-5.12754	2.93559e-07	1.89573e-06	slc6a8	solute carrier family 6 member 8 [Source:ZFIN;Acc:ZDB-GENE-071024-2]
ENSDARG00000101532	5.25908	4.92344	1.81856	-2.70732	0.00678282	0.0171521
ENSDARG00000076559	2625.94	4.92184	0.382307	-12.874	6.30175e-38	8.0843e-36	rb1cc1	RB1-inducible coiled-coil 1 [Source:ZFIN;Acc:ZDB-GENE-130206-1]
ENSDARG00000099173	21.6818	4.92148	1.05735	-4.65455	3.24688e-06	1.75912e-05
ENSDARG00000102398	9.20231	4.92141	1.39199	-3.53552	0.000406972	0.00142593	cnn1b	calponin 1, basic, smooth muscle, b [Source:ZFIN;Acc:ZDB-GENE-091118-54]
ENSDARG00000036826	163.064	4.91758	0.789894	-6.22562	4.79671e-10	4.61717e-09	ankrd52a	ankyrin repeat domain 52a [Source:ZFIN;Acc:ZDB-GENE-050522-247]
ENSDARG00000094860	9.08545	4.91693	1.53428	-3.20472	0.00135193	0.00416593	gpr3	G protein-coupled receptor 3 [Source:ZFIN;Acc:ZDB-GENE-060503-489]
ENSDARG00000020136	131.453	4.90768	0.501409	-9.78778	1.27053e-22	4.50998e-21	ptges	prostaglandin E synthase [Source:ZFIN;Acc:ZDB-GENE-050407-2]
ENSDARG00000115550	21.6287	4.9072	1.04934	-4.67649	2.91832e-06	1.58975e-05
ENSDARG00000038713	17.25	4.90591	1.12518	-4.36011	1.29995e-05	6.32308e-05
ENSDARG00000091799	5.29561	4.90589	1.77863	-2.75824	0.00581143	0.0149948	fam217bb	family with sequence similarity 217 member Bb [Source:ZFIN;Acc:ZDB-GENE-120215-250]
ENSDARG00000004184	272.891	4.90521	0.450485	-10.8887	1.30431e-27	6.97869e-26	nf1b	neurofibromin 1b [Source:ZFIN;Acc:ZDB-GENE-091111-4]
ENSDARG00000063056	579.156	4.90286	0.618981	-7.92086	2.35879e-15	4.06479e-14	TULP4	TUB like protein 4 [Source:HGNC Symbol;Acc:HGNC:15530]
ENSDARG00000076381	134.099	4.90131	0.811619	-6.03892	1.55147e-09	1.38295e-08	slc25a1b	slc25a1 solute carrier family 25 member 1b [Source:ZFIN;Acc:ZDB-GENE-130114-1]
ENSDARG00000104110	1399.85	4.89989	0.54962	-8.91506	4.87552e-19	1.20852e-17	COL4A2	collagen type IV alpha 2 chain [Source:HGNC Symbol;Acc:HGNC:2203]
ENSDARG00000099395	16.8159	4.8968	1.22682	-3.99145	6.56709e-05	0.000276193	cables1	Cdk5 and Abl enzyme substrate 1 [Source:ZFIN;Acc:ZDB-GENE-070912-509]
ENSDARG00000074839	5.23505	4.89595	1.7891	-2.73655	0.00620875	0.015878
ENSDARG00000063332	9.1078	4.89547	1.45236	-3.37071	0.00074976	0.00246404	SHANK3	SH3 and multiple ankyrin repeat domains 3 [Source:HGNC Symbol;Acc:HGNC:14294]
ENSDARG00000100304	60.6636	4.89517	0.667306	-7.33572	2.2054e-13	3.06202e-12	chdh	choline dehydrogenase [Source:ZFIN;Acc:ZDB-GENE-120111-1]
ENSDARG00000020884	318.681	4.89398	0.461246	-10.6103	2.66761e-26	1.27216e-24	gli2b	GLI family zinc finger 2b [Source:ZFIN;Acc:ZDB-GENE-050523-1]
ENSDARG00000075990	1083.2	4.89151	0.38449	-12.7221	4.45946e-37	5.3167e-35	ACAP3	ArfGAP with coiled-coil, ankyrin repeat and PH domains 3 [Source:HGNC Symbol;Acc:HGNC:16754]
ENSDARG00000061940	13.0018	4.89117	1.25708	-3.8909	9.98739e-05	0.000402597	htr4	5-hydroxytryptamine receptor 4 [Source:ZFIN;Acc:ZDB-GENE-160114-31]
ENSDARG00000109443	397.232	4.88894	0.530232	-9.22038	2.96042e-20	8.11784e-19	EML4	EMAP like 4 [Source:HGNC Symbol;Acc:HGNC:1316]
ENSDARG00000024431	1938.22	4.88767	0.33615	-14.5401	6.74694e-48	2.1144e-45	ets1	v-ets avian erythroblastosis virus E26 oncogene homolog 1 [Source:ZFIN;Acc:ZDB-GENE-021115-5]
ENSDARG00000100839	45.8876	4.88765	0.787614	-6.20564	5.44755e-10	5.21164e-09
ENSDARG00000074244	70.5069	4.88684	0.637736	-7.6628	1.81928e-14	2.85885e-13	ARHGEF10L	Rho guanine nucleotide exchange factor 10 like [Source:HGNC Symbol;Acc:HGNC:25540]
ENSDARG00000079468	8.72457	4.88648	1.58356	-3.08575	0.00203037	0.00594765	rhobtb1	Rho related BTB domain containing 1 [Source:ZFIN;Acc:ZDB-GENE-130530-871]
ENSDARG00000077656	17.2785	4.88609	1.06075	-4.60624	4.10016e-06	2.18102e-05	ARFGEF3	ARFGEF family member 3 [Source:HGNC Symbol;Acc:HGNC:21213]
ENSDARG00000071044	12.8158	4.88511	1.24038	-3.9384	8.20275e-05	0.000337096	fbxo44.3	F-box protein 44, tandem duplicate 3 [Source:ZFIN;Acc:ZDB-GENE-060929-84]
ENSDARG00000075857	145.428	4.88075	0.689194	-7.08183	1.42267e-12	1.83259e-11	pgs1	phosphatidylglycerophosphate synthase 1 [Source:ZFIN;Acc:ZDB-GENE-170216-1]
ENSDARG00000062231	8.76591	4.87944	1.4546	-3.35449	0.000795104	0.00259595	znf362b	zinc finger protein 362b [Source:ZFIN;Acc:ZDB-GENE-070424-35]
ENSDARG00000038985	287.671	4.87817	0.655437	-7.44263	9.8704e-14	1.41985e-12	cdyl	chromodomain protein, Y-like [Source:ZFIN;Acc:ZDB-GENE-070912-561]
ENSDARG00000003865	47.4456	4.87685	1.92876	-2.5285	0.0114552	0.0270177	pard6b	par-6 partitioning defective 6 homolog beta (C. elegans) [Source:ZFIN;Acc:ZDB-GENE-090312-133]
ENSDARG00000113295	8.69951	4.8768	1.52687	-3.19398	0.00140326	0.00430476
ENSDARG00000056105	21.1198	4.87605	1.03411	-4.71522	2.41452e-06	1.33655e-05	syt11b	synaptotagmin XIb [Source:ZFIN;Acc:ZDB-GENE-090601-7]
ENSDARG00000100965	1257.27	4.87553	0.397914	-12.2527	1.6245e-34	1.54942e-32	EP400	E1A binding protein p400 [Source:HGNC Symbol;Acc:HGNC:11958]
ENSDARG00000116556	8.69663	4.87404	1.55308	-3.1383	0.00169929	0.00509183	bcl11bb	BCL11 transcription factor B b [Source:ZFIN;Acc:ZDB-GENE-110201-2]
ENSDARG00000000472	33.4308	4.87156	0.844783	-5.76664	8.08659e-09	6.48612e-08	cntn2	contactin 2 [Source:ZFIN;Acc:ZDB-GENE-990630-12]
ENSDARG00000005232	81.1458	4.87093	0.676984	-7.19505	6.24383e-13	8.2862e-12	ccdc85ca	coiled-coil domain containing 85C, a [Source:ZFIN;Acc:ZDB-GENE-060825-198]
ENSDARG00000057826	500.362	4.86377	0.451926	-10.7623	5.18557e-27	2.65165e-25
ENSDARG00000087921	259.061	4.86248	0.448007	-10.8536	1.91794e-27	1.01628e-25	plce1	phospholipase C, epsilon 1 [Source:ZFIN;Acc:ZDB-GENE-061212-4]
ENSDARG00000071524	926.371	4.86246	0.472281	-10.2957	7.36861e-25	3.11455e-23	insrb	insulin receptor b [Source:ZFIN;Acc:ZDB-GENE-020503-4]
ENSDARG00000074771	45.8263	4.85965	0.77586	-6.26356	3.76281e-10	3.6801e-09	ifngr1	interferon gamma receptor 1 [Source:ZFIN;Acc:ZDB-GENE-081022-158]
ENSDARG00000087994	8.66891	4.8592	1.48093	-3.28118	0.00103373	0.00327466
ENSDARG00000055554	12.7256	4.85787	1.224	-3.96885	7.22202e-05	0.000301197	wnt1	wingless-type MMTV integration site family, member 1 [Source:ZFIN;Acc:ZDB-GENE-980526-526]
ENSDARG00000098733	503.47	4.85444	1.21448	-3.99714	6.41131e-05	0.000270263	PXDN	peroxidasin [Source:HGNC Symbol;Acc:HGNC:14966]
ENSDARG00000034910	5.01167	4.85423	1.92901	-2.51643	0.0118549	0.0277903
ENSDARG00000102443	16.8648	4.84977	1.08516	-4.46919	7.85164e-06	3.97419e-05
ENSDARG00000055412	12.0973	4.84916	1.49009	-3.25428	0.00113679	0.0035702	mylk4b	myosin light chain kinase family, member 4b [Source:ZFIN;Acc:ZDB-GENE-041001-128]
ENSDARG00000104283	617.697	4.84905	0.515588	-9.40491	5.20755e-21	1.55215e-19	CDC42BPA	CDC42 binding protein kinase alpha [Source:HGNC Symbol;Acc:HGNC:1737]
ENSDARG00000053311	60.5003	4.8483	0.754282	-6.4277	1.29552e-10	1.33866e-09	tespa1	thymocyte expressed, positive selection associated 1 [Source:ZFIN;Acc:ZDB-GENE-120727-10]
ENSDARG00000014488	110.48	4.84501	0.646594	-7.49312	6.72578e-14	9.86912e-13	ca2	carbonic anhydrase II [Source:ZFIN;Acc:ZDB-GENE-031219-5]
ENSDARG00000055854	713.65	4.84364	0.461424	-10.4971	8.90404e-26	4.04406e-24	nr4a3	nuclear receptor subfamily 4, group A, member 3 [Source:ZFIN;Acc:ZDB-GENE-070824-4]
ENSDARG00000061784	24.5977	4.8431	0.965468	-5.01632	5.26702e-07	3.25931e-06	arhgap25	Rho GTPase activating protein 25 [Source:ZFIN;Acc:ZDB-GENE-060526-210]
ENSDARG00000012196	348.145	4.84294	0.629104	-7.69815	1.38048e-14	2.19446e-13	fer	fer (fps/fes related) tyrosine kinase [Source:ZFIN;Acc:ZDB-GENE-060526-234]
ENSDARG00000037943	99.6991	4.84166	0.815805	-5.93482	2.94159e-09	2.51578e-08	cpt1a2b	carnitine palmitoyltransferase 1A2b [Source:ZFIN;Acc:ZDB-GENE-050417-155]
ENSDARG00000058803	58.0097	4.8402	1.02699	-4.71302	2.44069e-06	1.34865e-05	grk1a	G protein-coupled receptor kinase 1 a [Source:ZFIN;Acc:ZDB-GENE-050823-1]
ENSDARG00000062418	226.828	4.83563	0.449716	-10.7526	5.75943e-27	2.90904e-25	ttl	tubulin tyrosine ligase [Source:ZFIN;Acc:ZDB-GENE-060929-608]
ENSDARG00000055302	5.02269	4.83445	1.77016	-2.73108	0.00631263	0.016123	grid2	glutamate receptor, ionotropic, delta 2 [Source:ZFIN;Acc:ZDB-GENE-040913-1]
ENSDARG00000092499	339.005	4.83301	0.419856	-11.5111	1.15986e-30	8.05188e-29	si:ch211-183d21.1	si:ch211-183d21.1 [Source:ZFIN;Acc:ZDB-GENE-030131-8516]
ENSDARG00000092600	4.95204	4.83206	1.89384	-2.55146	0.0107272	0.0255368
ENSDARG00000079188	8.37236	4.83105	1.62287	-2.97686	0.00291221	0.00817988	nxph2b	neurexophilin 2b [Source:ZFIN;Acc:ZDB-GENE-090708-1]
ENSDARG00000037421	4717.06	4.83102	0.549088	-8.79827	1.38937e-18	3.3093e-17	egr1	early growth response 1 [Source:ZFIN;Acc:ZDB-GENE-980526-320]
ENSDARG00000044191	437.338	4.83081	0.545224	-8.86024	7.98459e-19	1.94836e-17	gxylt2	glucoside xylosyltransferase 2 [Source:ZFIN;Acc:ZDB-GENE-070424-64]
ENSDARG00000098420	58.9135	4.82969	0.812681	-5.94291	2.80002e-09	2.39938e-08	SNTA1	syntrophin alpha 1 [Source:HGNC Symbol;Acc:HGNC:11167]
ENSDARG00000004537	961.753	4.82453	0.540784	-8.92137	4.60567e-19	1.14682e-17	kmt2a	lysine (K)-specific methyltransferase 2A [Source:ZFIN;Acc:ZDB-GENE-080521-3]
ENSDARG00000078979	130.07	4.82255	0.669718	-7.20088	5.98265e-13	7.96368e-12	arhgef40	Rho guanine nucleotide exchange factor (GEF) 40 [Source:ZFIN;Acc:ZDB-GENE-110623-2]
ENSDARG00000033046	24.5005	4.82101	0.951563	-5.06641	4.05378e-07	2.5576e-06	ccni2	cyclin I family, member 2 [Source:ZFIN;Acc:ZDB-GENE-081106-2]
ENSDARG00000011473	441.316	4.81929	0.505306	-9.53737	1.465e-21	4.57151e-20	calcrla	calcitonin receptor-like a [Source:ZFIN;Acc:ZDB-GENE-040822-26]
ENSDARG00000036584	5.07803	4.81846	1.81024	-2.66178	0.00777277	0.0193102	st8sia5	ST8 alpha-N-acetyl-neuraminide alpha-2,8-sialyltransferase 5 [Source:ZFIN;Acc:ZDB-GENE-060322-8]
ENSDARG00000062812	58.9727	4.81101	0.755686	-6.36642	1.93497e-10	1.9552e-09	glsa	glutaminase a [Source:ZFIN;Acc:ZDB-GENE-050204-3]
ENSDARG00000043858	8.35807	4.80971	1.50561	-3.19452	0.00140062	0.00429724	cdk19	cyclin dependent kinase 19 [Source:ZFIN;Acc:ZDB-GENE-040724-19]
ENSDARG00000104090	378.605	4.80793	0.514998	-9.33582	1.00209e-20	2.90012e-19	june	JunE proto-oncogene, AP-1 transcription factor subunit [Source:ZFIN;Acc:ZDB-GENE-060929-812]
ENSDARG00000092139	10.8006	4.80428	1.42578	-3.36958	0.000752841	0.00247232
ENSDARG00000098832	168.111	4.79683	0.728746	-6.5823	4.63212e-11	5.05043e-10	fam168a	family with sequence similarity 168 member A [Source:ZFIN;Acc:ZDB-GENE-060825-128]
ENSDARG00000113141	31.7253	4.79648	0.904026	-5.30569	1.12245e-07	7.74068e-07
ENSDARG00000103067	81.5217	4.79609	0.65577	-7.31368	2.59924e-13	3.57939e-12	ADGRD2	adhesion G protein-coupled receptor D2 [Source:HGNC Symbol;Acc:HGNC:18651]
ENSDARG00000099118	107.798	4.79595	0.617688	-7.76436	8.20561e-15	1.34333e-13	TRAPPC9	trafficking protein particle complex subunit 9 [Source:HGNC Symbol;Acc:HGNC:30832]
ENSDARG00000013828	182.427	4.79496	0.570048	-8.41151	4.04772e-17	8.22174e-16	snx13	sorting nexin 13 [Source:ZFIN;Acc:ZDB-GENE-050306-12]
ENSDARG00000070522	4.82229	4.79083	1.8021	-2.65847	0.0078497	0.0194751	cacna1ia	calcium voltage-gated channel subunit alpha1 Ia [Source:ZFIN;Acc:ZDB-GENE-060503-324]
ENSDARG00000007129	124.408	4.79079	0.77867	-6.15253	7.62575e-10	7.16428e-09
ENSDARG00000101861	11.8836	4.78975	1.44988	-3.30355	0.000954688	0.00305425	cyp2k19	cytochrome P450, family 2, subfamily k, polypeptide 19 [Source:ZFIN;Acc:ZDB-GENE-091211-1]
ENSDARG00000098647	273.03	4.78939	0.546218	-8.76827	1.81432e-18	4.26588e-17	ankdd1a	ankyrin repeat and death domain containing 1A [Source:ZFIN;Acc:ZDB-GENE-070615-8]
ENSDARG00000102026	243.858	4.78839	0.453699	-10.5541	4.86212e-26	2.25975e-24	gpsm2l	G protein signaling modulator 2, like [Source:ZFIN;Acc:ZDB-GENE-041010-223]
ENSDARG00000102053	46.0652	4.78756	0.903508	-5.29885	1.16532e-07	8.01619e-07
ENSDARG00000090617	91.1354	4.78622	0.616191	-7.76743	8.0097e-15	1.31322e-13	ctif	CBP80/20-dependent translation initiation factor [Source:ZFIN;Acc:ZDB-GENE-130530-1003]
ENSDARG00000034300	11.9904	4.78564	1.29181	-3.70459	0.000211732	0.000795066	SEMA3C	semaphorin 3C [Source:HGNC Symbol;Acc:HGNC:10725]
ENSDARG00000035161	109.588	4.78518	0.603684	-7.92664	2.25161e-15	3.88619e-14	pkdcca	protein kinase domain containing, cytoplasmic a [Source:ZFIN;Acc:ZDB-GENE-081107-30]
ENSDARG00000100192	104.593	4.78426	0.699179	-6.84268	7.77277e-12	9.2019e-11	znf1155	zinc finger protein 1155 [Source:ZFIN;Acc:ZDB-GENE-050208-712]
ENSDARG00000015174	47.3413	4.78392	0.711792	-6.72095	1.80542e-11	2.05636e-10	atp6v0a1b	ATPase H+ transporting V0 subunit a1b [Source:ZFIN;Acc:ZDB-GENE-050522-215]
ENSDARG00000104795	39.1834	4.78323	0.924634	-5.17311	2.30228e-07	1.51304e-06	cxcl8a	chemokine (C-X-C motif) ligand 8a [Source:ZFIN;Acc:ZDB-GENE-081104-317]
ENSDARG00000091408	11.9383	4.78291	1.32381	-3.61299	0.000302684	0.00109498
ENSDARG00000021055	4.79057	4.78136	1.8094	-2.64251	0.00822933	0.020309	isl1b	ISL LIM homeobox 1b [Source:ZFIN;Acc:ZDB-GENE-040624-1]
ENSDARG00000077396	190.215	4.77976	0.56329	-8.48544	2.14909e-17	4.51145e-16	tlcd2	TLC domain containing 2 [Source:ZFIN;Acc:ZDB-GENE-080204-81]
ENSDARG00000076055	4.80987	4.77957	2.00127	-2.38827	0.016928	0.0377656
ENSDARG00000061040	278.129	4.77755	0.575625	-8.29977	1.04315e-16	2.0251e-15	pum2	pumilio RNA-binding family member 2 [Source:ZFIN;Acc:ZDB-GENE-081031-76]
ENSDARG00000057035	62.1146	4.77745	0.675576	-7.07167	1.53084e-12	1.96042e-11	stoml3b	stomatin (EPB72)-like 3b [Source:ZFIN;Acc:ZDB-GENE-050417-366]
ENSDARG00000038561	8.12836	4.77712	1.51984	-3.14317	0.00167131	0.00501896	klf6b	Kruppel like factor 6b [Source:ZFIN;Acc:ZDB-GENE-070912-633]
ENSDARG00000063475	11.9795	4.77616	1.24231	-3.84457	0.000120763	0.000476797	abcg1	ATP-binding cassette, sub-family G (WHITE), member 1 [Source:ZFIN;Acc:ZDB-GENE-070424-84]
ENSDARG00000100164	26.768	4.77467	1.04949	-4.54949	5.3776e-06	2.79215e-05
ENSDARG00000104500	179.2	4.77443	0.529499	-9.01688	1.93529e-19	5.00641e-18	fyco1a	FYVE and coiled-coil domain autophagy adaptor 1a [Source:ZFIN;Acc:ZDB-GENE-110411-276]
ENSDARG00000007149	38.9415	4.77373	0.808686	-5.90308	3.56784e-09	3.02076e-08	l1cama	L1 cell adhesion molecule, paralog a [Source:ZFIN;Acc:ZDB-GENE-990415-10]
ENSDARG00000010059	576.661	4.77239	0.45704	-10.442	1.59498e-25	7.14065e-24	itpkb	inositol-trisphosphate 3-kinase B [Source:ZFIN;Acc:ZDB-GENE-041014-166]
ENSDARG00000100349	703.188	4.77023	0.475786	-10.026	1.17165e-23	4.54109e-22	prkacaa	protein kinase, cAMP-dependent, catalytic, alpha, genome duplicate a [Source:ZFIN;Acc:ZDB-GENE-050114-6]
ENSDARG00000070145	465.707	4.76726	0.466413	-10.2211	1.59476e-24	6.58837e-23	MAGI1	membrane associated guanylate kinase, WW and PDZ domain containing 1 [Source:HGNC Symbol;Acc:HGNC:946]
ENSDARG00000102471	276.675	4.76676	0.489546	-9.7371	2.09437e-22	7.24672e-21	trak2	trafficking protein, kinesin binding 2 [Source:ZFIN;Acc:ZDB-GENE-030131-7496]
ENSDARG00000069954	52.7724	4.76628	0.812284	-5.86775	4.41753e-09	3.69593e-08
ENSDARG00000005163	63.9415	4.7657	0.727889	-6.54728	5.85927e-11	6.31e-10	efr3a	EFR3 homolog A (S. cerevisiae) [Source:ZFIN;Acc:ZDB-GENE-040426-1681]
ENSDARG00000104388	4.77527	4.7648	1.82783	-2.60681	0.00913911	0.0222464
ENSDARG00000070165	398.687	4.76366	0.484132	-9.83958	7.60288e-23	2.7705e-21	tnfrsf1b	tumor necrosis factor receptor superfamily, member 1B [Source:ZFIN;Acc:ZDB-GENE-070410-133]
ENSDARG00000029124	42.5684	4.7634	0.783777	-6.07749	1.22075e-09	1.10457e-08	adamts15a	ADAM metallopeptidase with thrombospondin type 1 motif, 15a [Source:ZFIN;Acc:ZDB-GENE-060526-203]
ENSDARG00000073771	304.936	4.76295	0.496991	-9.58356	9.37564e-22	3.02906e-20	tbc1d12b	TBC1 domain family, member 12b [Source:ZFIN;Acc:ZDB-GENE-121214-108]
ENSDARG00000053326	179.486	4.76118	0.532876	-8.93488	4.07608e-19	1.02542e-17	gna11b	guanine nucleotide binding protein (G protein), alpha 11b (Gq class) [Source:ZFIN;Acc:ZDB-GENE-041121-9]
ENSDARG00000097680	23.4675	4.76078	0.934519	-5.09437	3.49906e-07	2.22697e-06
ENSDARG00000054331	4.73355	4.75802	1.86097	-2.55675	0.0105656	0.0252042	ccn4a	cellular communication network factor 4a [Source:ZFIN;Acc:ZDB-GENE-070705-178]
ENSDARG00000060835	80.2033	4.75562	0.602293	-7.89586	2.88325e-15	4.92218e-14	tecpr2	tectonin beta-propeller repeat containing 2 [Source:ZFIN;Acc:ZDB-GENE-060503-358]
ENSDARG00000055825	64.7253	4.75442	0.60423	-7.86856	3.58741e-15	6.08639e-14	CELSR3	cadherin EGF LAG seven-pass G-type receptor 3 [Source:HGNC Symbol;Acc:HGNC:3230]
ENSDARG00000116052	277.444	4.75192	1.32089	-3.59753	0.000321258	0.00115513
ENSDARG00000103413	4.66659	4.75009	1.85775	-2.5569	0.0105609	0.0251958	rtbdn	retbindin [Source:ZFIN;Acc:ZDB-GENE-050522-166]
ENSDARG00000063001	19.6566	4.74861	1.00427	-4.72841	2.26284e-06	1.25766e-05	atp8a1	ATPase phospholipid transporting 8A1 [Source:ZFIN;Acc:ZDB-GENE-060929-36]
ENSDARG00000001968	24.0666	4.74818	0.972455	-4.88268	1.04654e-06	6.16982e-06	dock5	dedicator of cytokinesis 5 [Source:ZFIN;Acc:ZDB-GENE-080108-4]
ENSDARG00000076964	258.646	4.74715	0.49658	-9.55968	1.18126e-21	3.74471e-20	cables2a	Cdk5 and Abl enzyme substrate 2a [Source:ZFIN;Acc:ZDB-GENE-091118-58]
ENSDARG00000092359	150.631	4.74697	0.665491	-7.13304	9.81768e-13	1.28197e-11	si:dkeyp-113d7.10	si:dkeyp-113d7.10 [Source:ZFIN;Acc:ZDB-GENE-061207-80]
ENSDARG00000077474	181.887	4.74664	0.641202	-7.40272	1.33424e-13	1.8952e-12	PLA2R1	phospholipase A2 receptor 1 [Source:HGNC Symbol;Acc:HGNC:9042]
ENSDARG00000017173	109.325	4.74475	0.584429	-8.11861	4.7156e-16	8.65658e-15	si:dkey-29p10.4	si:dkey-29p10.4 [Source:ZFIN;Acc:ZDB-GENE-050420-117]
ENSDARG00000000324	113.902	4.7445	0.625192	-7.58887	3.22702e-14	4.93662e-13	dcaf8	DDB1 and CUL4 associated factor 8 [Source:ZFIN;Acc:ZDB-GENE-070912-578]
ENSDARG00000079017	1386.56	4.74383	0.380212	-12.4768	9.99289e-36	1.04388e-33	tlnrd1	talin rod domain containing 1 [Source:ZFIN;Acc:ZDB-GENE-130103-2]
ENSDARG00000094677	19.3643	4.7431	1.0129	-4.68271	2.83113e-06	1.54455e-05	si:dkey-92j12.5	si:dkey-92j12.5 [Source:ZFIN;Acc:ZDB-GENE-090313-354]
ENSDARG00000059432	68.0813	4.74275	0.634568	-7.47397	7.78094e-14	1.13491e-12	FSD1L	fibronectin type III and SPRY domain containing 1 like [Source:HGNC Symbol;Acc:HGNC:13753]
ENSDARG00000074447	606.081	4.74201	0.379238	-12.504	7.09637e-36	7.52984e-34	dapk3	death-associated protein kinase 3 [Source:ZFIN;Acc:ZDB-GENE-030131-3026]
ENSDARG00000092765	19.1471	4.74195	1.06156	-4.46696	7.93376e-06	4.01205e-05
ENSDARG00000021735	58.4053	4.74135	0.644136	-7.36079	1.82824e-13	2.55453e-12	cacna1ba	calcium channel, voltage-dependent, N type, alpha 1B subunit, a [Source:ZFIN;Acc:ZDB-GENE-060531-44]
ENSDARG00000067992	4.6637	4.74081	1.91241	-2.47897	0.0131762	0.030378
ENSDARG00000003069	120.175	4.7403	0.631103	-7.51113	5.862e-14	8.68296e-13	btbd7	BTB (POZ) domain containing 7 [Source:ZFIN;Acc:ZDB-GENE-030131-4477]
ENSDARG00000088342	9.02171	4.74008	1.49871	-3.16276	0.0015628	0.00473068	TMEM145	transmembrane protein 145 [Source:HGNC Symbol;Acc:HGNC:26912]
ENSDARG00000075606	41.0179	4.73677	0.854155	-5.54556	2.93013e-08	2.19081e-07	RNF5	ring finger protein 5 [Source:HGNC Symbol;Acc:HGNC:10068]
ENSDARG00000016089	407.78	4.73639	0.501042	-9.45308	3.29002e-21	9.99629e-20	bicral	BICRA like chromatin remodeling complex associated protein [Source:ZFIN;Acc:ZDB-GENE-100716-3]
ENSDARG00000010332	33.3504	4.73578	1.02471	-4.62157	3.80853e-06	2.03725e-05	zgc:56231	zgc:56231 [Source:ZFIN;Acc:ZDB-GENE-040426-1914]
ENSDARG00000015064	4.65426	4.73489	1.82443	-2.59527	0.00945153	0.0228749
ENSDARG00000098383	18.7806	4.73451	1.1504	-4.11555	3.86257e-05	0.000170558
ENSDARG00000101135	786.153	4.73261	1.15012	-4.11488	3.87381e-05	0.000170985	si:dkey-85k7.7	si:dkey-85k7.7 [Source:ZFIN;Acc:ZDB-GENE-040128-7]
ENSDARG00000099149	232.749	4.73189	0.599937	-7.88731	3.08777e-15	5.25905e-14	hs3st3b1a	heparan sulfate (glucosamine) 3-O-sulfotransferase 3B1a [Source:ZFIN;Acc:ZDB-GENE-070202-4]
ENSDARG00000011941	390.79	4.73184	0.410209	-11.5352	8.76992e-31	6.16621e-29	bmpr2a	bone morphogenetic protein receptor, type II a (serine/threonine kinase) [Source:ZFIN;Acc:ZDB-GENE-070618-1]
ENSDARG00000025949	219.363	4.73181	0.485343	-9.74943	1.85509e-22	6.4391e-21	irak1	interleukin-1 receptor-associated kinase 1 [Source:ZFIN;Acc:ZDB-GENE-071116-5]
ENSDARG00000026907	46.7028	4.73175	0.767527	-6.16493	7.05128e-10	6.65021e-09	slc48a1a	solute carrier family 48 member 1a [Source:ZFIN;Acc:ZDB-GENE-040718-121]
ENSDARG00000034895	1652.93	4.73129	0.378118	-12.5127	6.35989e-36	6.8057e-34	tgfb1b	transforming growth factor, beta 1b [Source:ZFIN;Acc:ZDB-GENE-091028-1]
ENSDARG00000076611	37.144	4.72392	0.856273	-5.51684	3.45142e-08	2.54779e-07	FBXO21	F-box protein 21 [Source:HGNC Symbol;Acc:HGNC:13592]
ENSDARG00000042107	26.515	4.72106	0.89746	-5.26047	1.4369e-07	9.75592e-07
ENSDARG00000114451	3616.89	4.71696	0.413925	-11.3957	4.39319e-30	2.98369e-28
ENSDARG00000101949	134.176	4.7167	0.53662	-8.78965	1.50025e-18	3.55794e-17	numbl	NUMB like endocytic adaptor protein [Source:ZFIN;Acc:ZDB-GENE-051113-340]
ENSDARG00000071449	172.728	4.71646	0.590338	-7.98942	1.3557e-15	2.4042e-14	fam234a	family with sequence similarity 234 member A [Source:ZFIN;Acc:ZDB-GENE-091204-17]
ENSDARG00000015134	41.7021	4.7158	0.77003	-6.12418	9.1154e-10	8.44445e-09	camkk1b	calcium/calmodulin-dependent protein kinase kinase 1, alpha b [Source:ZFIN;Acc:ZDB-GENE-080722-13]
ENSDARG00000020891	80.0509	4.71237	0.61008	-7.72418	1.12576e-14	1.8079e-13	PARL	presenilin associated rhomboid like [Source:HGNC Symbol;Acc:HGNC:18253]
ENSDARG00000052088	15.1141	4.71152	1.21774	-3.86908	0.000109246	0.000435969
ENSDARG00000007566	1017.55	4.7113	0.364031	-12.942	2.60653e-38	3.40354e-36	appbp2	amyloid beta precursor protein (cytoplasmic tail) binding protein 2 [Source:ZFIN;Acc:ZDB-GENE-030131-1715]
ENSDARG00000054036	4.5235	4.70863	1.90435	-2.47256	0.0134148	0.0308374	rnf34b	ring finger protein 34b [Source:ZFIN;Acc:ZDB-GENE-071004-31]
ENSDARG00000100229	7.78107	4.70857	1.54213	-3.05329	0.00226348	0.00654891
ENSDARG00000079373	94.7261	4.70808	0.631061	-7.46058	8.61453e-14	1.24655e-12	fosl1b	FOS like 1, AP-1 transcription factor subunit b [Source:ZFIN;Acc:ZDB-GENE-091204-259]
ENSDARG00000074531	77.6769	4.70715	0.591812	-7.95379	1.80896e-15	3.16201e-14	spag9a	sperm associated antigen 9a [Source:ZFIN;Acc:ZDB-GENE-070820-7]
ENSDARG00000021086	109.824	4.70703	0.552029	-8.52678	1.50479e-17	3.24123e-16	znf367	zinc finger protein 367 [Source:ZFIN;Acc:ZDB-GENE-050417-231]
ENSDARG00000016977	377.453	4.70366	0.442602	-10.6273	2.22479e-26	1.06795e-24	snx27b	sorting nexin 27b [Source:ZFIN;Acc:ZDB-GENE-040426-1529]
ENSDARG00000098349	161.155	4.70265	0.62759	-7.49319	6.72208e-14	9.86912e-13	hdac4	histone deacetylase 4 [Source:ZFIN;Acc:ZDB-GENE-061013-95]
ENSDARG00000011571	794.816	4.70205	0.369712	-12.7181	4.68885e-37	5.5005e-35	calcrlb	calcitonin receptor-like b [Source:ZFIN;Acc:ZDB-GENE-080924-1]
ENSDARG00000032298	95.2019	4.70199	0.567364	-8.28744	1.15715e-16	2.23455e-15	tbc1d20	TBC1 domain family, member 20 [Source:ZFIN;Acc:ZDB-GENE-050626-61]
ENSDARG00000090673	40.9365	4.70122	0.750597	-6.26331	3.76889e-10	3.68441e-09
ENSDARG00000110978	4.65906	4.7012	1.81923	-2.58417	0.00976144	0.0235329
ENSDARG00000102365	1166.73	4.69945	0.374269	-12.5564	3.66805e-36	4.04352e-34	eloa	elongin A [Source:ZFIN;Acc:ZDB-GENE-040426-2810]
ENSDARG00000069484	143.905	4.69753	0.491785	-9.55201	1.27208e-21	4.021e-20	DAB2IP	DAB2 interacting protein [Source:HGNC Symbol;Acc:HGNC:17294]
ENSDARG00000044441	110.035	4.69123	0.806814	-5.81452	6.08098e-09	4.99059e-08	MYO7B	myosin VIIB [Source:HGNC Symbol;Acc:HGNC:7607]
ENSDARG00000100747	4.52451	4.68612	1.90277	-2.46279	0.0137859	0.0315746	GUCA1A	guanylate cyclase activator 1A [Source:HGNC Symbol;Acc:HGNC:4678]
ENSDARG00000027552	222.616	4.68482	0.492965	-9.50335	2.03245e-21	6.27971e-20	mapk1	mitogen-activated protein kinase 1 [Source:ZFIN;Acc:ZDB-GENE-030722-2]
ENSDARG00000071357	206.599	4.68482	0.634882	-7.37904	1.59438e-13	2.24348e-12	map4k3b	mitogen-activated protein kinase kinase kinase kinase 3b [Source:ZFIN;Acc:ZDB-GENE-090428-1]
ENSDARG00000091127	35.5666	4.6846	0.984624	-4.75776	1.95756e-06	1.10195e-05	klf15	Kruppel like factor 15 [Source:ZFIN;Acc:ZDB-GENE-030131-7844]
ENSDARG00000059817	524.254	4.68351	0.50302	-9.31078	1.26901e-20	3.63898e-19	mtmr12	myotubularin related protein 12 [Source:ZFIN;Acc:ZDB-GENE-050401-1]
ENSDARG00000010098	719.861	4.68325	0.448581	-10.4402	1.62548e-25	7.25376e-24	pank1b	pantothenate kinase 1b [Source:ZFIN;Acc:ZDB-GENE-070209-259]
ENSDARG00000067719	738.267	4.68321	0.627275	-7.46597	8.26897e-14	1.2021e-12	wwtr1	WW domain containing transcription regulator 1 [Source:ZFIN;Acc:ZDB-GENE-051101-1]
ENSDARG00000077648	157.816	4.68315	0.757571	-6.1818	6.33754e-10	6.01326e-09	fnip2	folliculin interacting protein 2 [Source:ZFIN;Acc:ZDB-GENE-090312-31]
ENSDARG00000052263	317.289	4.68284	0.469842	-9.96684	2.12888e-23	8.09381e-22	rab1aa	RAB1A, member RAS oncogene family a [Source:ZFIN;Acc:ZDB-GENE-090312-110]
ENSDARG00000033544	31.0573	4.68268	0.799629	-5.85607	4.7395e-09	3.95626e-08	ADAMTS15	ADAM metallopeptidase with thrombospondin type 1 motif 15 [Source:HGNC Symbol;Acc:HGNC:16305]
ENSDARG00000044485	13184.9	4.6793	0.329923	-14.183	1.16785e-45	3.01402e-43	sall4	spalt-like transcription factor 4 [Source:ZFIN;Acc:ZDB-GENE-060328-2]
ENSDARG00000117075	4.53796	4.67909	1.82055	-2.57015	0.0101655	0.0243557	arsib	arylsulfatase family, member Ib [Source:ZFIN;Acc:ZDB-GENE-100819-1]
ENSDARG00000036560	4.63123	4.67823	1.89595	-2.46748	0.0136068	0.0312262	gpr185b	G protein-coupled receptor 185 b [Source:ZFIN;Acc:ZDB-GENE-081104-390]
ENSDARG00000069027	129.271	4.67708	0.608746	-7.68314	1.55239e-14	2.45352e-13	admb	adrenomedullin b [Source:ZFIN;Acc:ZDB-GENE-120221-6]
ENSDARG00000103394	166.77	4.67623	0.532744	-8.77763	1.66951e-18	3.93808e-17	kif5bb	kinesin family member 5B, b [Source:ZFIN;Acc:ZDB-GENE-070629-4]
ENSDARG00000060551	25.5493	4.67561	0.926368	-5.04725	4.48219e-07	2.8013e-06	rps6ka5	ribosomal protein S6 kinase, polypeptide 5 [Source:ZFIN;Acc:ZDB-GENE-130530-693]
ENSDARG00000055295	36.1529	4.67227	0.830404	-5.6265	1.83903e-08	1.41356e-07	cyb561d1	cytochrome b561 family, member D1 [Source:ZFIN;Acc:ZDB-GENE-040912-157]
ENSDARG00000069420	107.274	4.67153	0.670803	-6.96408	3.30558e-12	4.05562e-11	trim23	tripartite motif containing 23 [Source:ZFIN;Acc:ZDB-GENE-060929-804]
ENSDARG00000102583	897.104	4.67001	0.436642	-10.6953	1.07085e-26	5.3268e-25	il4r.1	interleukin 4 receptor, tandem duplicate 1 [Source:ZFIN;Acc:ZDB-GENE-050227-5]
ENSDARG00000105452	222.249	4.66775	0.508436	-9.1806	4.28715e-20	1.15964e-18	plxna1a	plexin A1a [Source:ZFIN;Acc:ZDB-GENE-140106-137]
ENSDARG00000100199	22.0628	4.66567	0.992884	-4.69912	2.61291e-06	1.4355e-05
ENSDARG00000022772	234.137	4.66327	0.450447	-10.3525	4.07514e-25	1.75287e-23	osbp2b	oxysterol binding protein 2b [Source:ZFIN;Acc:ZDB-GENE-060526-3]
ENSDARG00000071823	10.9695	4.66104	1.32184	-3.52618	0.000421604	0.00147226	ADARB2	adenosine deaminase RNA specific B2 (inactive) [Source:HGNC Symbol;Acc:HGNC:227]
ENSDARG00000061718	21.7847	4.66091	1.06253	-4.38663	1.15119e-05	5.64216e-05	znf704	zinc finger protein 704 [Source:ZFIN;Acc:ZDB-GENE-060503-775]
ENSDARG00000078267	76.1697	4.66045	0.67859	-6.86785	6.51773e-12	7.77485e-11
ENSDARG00000111587	4.37457	4.65925	1.92191	-2.42428	0.0153387	0.0346677
ENSDARG00000077145	21.6887	4.65764	0.973885	-4.78254	1.73092e-06	9.83707e-06	adcy3a	adenylate cyclase 3a [Source:ZFIN;Acc:ZDB-GENE-111027-6]
ENSDARG00000078582	60.3995	4.65699	0.68238	-6.82464	8.8149e-12	1.03741e-10	MYO16	myosin XVI [Source:HGNC Symbol;Acc:HGNC:29822]
ENSDARG00000113564	17.8874	4.65616	1.15576	-4.02865	5.60984e-05	0.000239469
ENSDARG00000055552	21.7469	4.65528	1.08234	-4.30114	1.69924e-05	8.06322e-05	dvl1b	dishevelled segment polarity protein 1b [Source:ZFIN;Acc:ZDB-GENE-071004-1]
ENSDARG00000011317	47.4079	4.65377	0.810834	-5.73948	9.49667e-09	7.55635e-08	adra1ba	adrenoceptor alpha 1Ba [Source:ZFIN;Acc:ZDB-GENE-120510-1]
ENSDARG00000104892	7.45437	4.65026	1.57608	-2.95052	0.0031724	0.00881146
ENSDARG00000052496	522.106	4.64942	0.455292	-10.212	1.75282e-24	7.1872e-23	arhgap45a	Rho GTPase activating protein 45a [Source:ZFIN;Acc:ZDB-GENE-140106-47]
ENSDARG00000010925	42.7644	4.64941	0.698757	-6.65383	2.85559e-11	3.17985e-10	HTRA3	HtrA serine peptidase 3 [Source:HGNC Symbol;Acc:HGNC:30406]
ENSDARG00000075383	262.333	4.64864	0.562815	-8.25962	1.46141e-16	2.79503e-15	GRAMD1B	GRAM domain containing 1B [Source:HGNC Symbol;Acc:HGNC:29214]
ENSDARG00000086236	39.7748	4.64782	0.75963	-6.11853	9.44446e-10	8.73454e-09	f2r2.2	coagulation fac2tor II thrombin receptor 2. [Source:ZFIN;Acc:ZDB-GENE-120215-10]
ENSDARG00000076952	17.8278	4.64762	1.2582	-3.69386	0.000220876	0.000825304
ENSDARG00000034076	7.58657	4.6467	1.57565	-2.94907	0.00318728	0.00884832	lrp11	low density lipoprotein receptor-related protein 11 [Source:ZFIN;Acc:ZDB-GENE-030131-7847]
ENSDARG00000074665	18.0709	4.64471	1.02855	-4.5158	6.30796e-06	3.23918e-05	cdk14	cyclin dependent kinase 14 [Source:ZFIN;Acc:ZDB-GENE-080220-44]
ENSDARG00000103555	4.51986	4.64439	1.87066	-2.48275	0.0130373	0.0301083
ENSDARG00000058903	198.098	4.64438	0.672593	-6.90518	5.01383e-12	6.04651e-11	gpr161a	G protein-coupled receptor 161a [Source:ZFIN;Acc:ZDB-GENE-120215-39]
ENSDARG00000101079	340.789	4.6442	0.584002	-7.95237	1.82978e-15	3.19507e-14	HECTD4	HECT domain E3 ubiquitin protein ligase 4 [Source:HGNC Symbol;Acc:HGNC:26611]
ENSDARG00000101036	352.488	4.64347	0.425378	-10.9161	9.65667e-28	5.24353e-26	traf2b	Tnf receptor-associated factor 2b [Source:ZFIN;Acc:ZDB-GENE-030131-5345]
ENSDARG00000077762	54.7396	4.64254	0.676948	-6.85805	6.98089e-12	8.30926e-11	slc2a4rg	SLC2A4 regulator [Source:ZFIN;Acc:ZDB-GENE-090313-332]
ENSDARG00000036031	14.1674	4.64219	1.23651	-3.75427	0.00017385	0.00066303	septin5b	septin 5b [Source:ZFIN;Acc:ZDB-GENE-040808-43]
ENSDARG00000060875	4.33376	4.63844	1.8759	-2.47265	0.0134115	0.030833	pde1a	phosphodiesterase 1A, calmodulin-dependent [Source:ZFIN;Acc:ZDB-GENE-090831-2]
ENSDARG00000006308	4.35639	4.63619	1.84306	-2.51549	0.0118868	0.027843	ptpn18	protein tyrosine phosphatase non-receptor type 18 [Source:ZFIN;Acc:ZDB-GENE-050320-12]
ENSDARG00000076544	39.3482	4.63602	0.738772	-6.27531	3.48933e-10	3.42332e-09	aldh5a1	aldehyde dehydrogenase 5 family, member A1 (succinate-semialdehyde dehydrogenase) [Source:ZFIN;Acc:ZDB-GENE-070228-2]
ENSDARG00000104380	14.2681	4.63488	1.19268	-3.8861	0.000101866	0.000409874
ENSDARG00000099733	56.5679	4.63442	0.758649	-6.10878	1.00394e-09	9.23801e-09	CIR1	corepressor interacting with RBPJ, CIR1 [Source:HGNC Symbol;Acc:HGNC:24217]
ENSDARG00000077201	122.201	4.62917	0.597165	-7.75192	9.05104e-15	1.46967e-13
ENSDARG00000013245	49.1723	4.62846	0.709382	-6.52464	6.8165e-11	7.27304e-10	wbp1la	WW domain binding protein 1-like a [Source:ZFIN;Acc:ZDB-GENE-030131-1961]
ENSDARG00000098683	306.05	4.62664	0.477037	-9.6987	3.05366e-22	1.03537e-20	zmiz2	zinc finger, MIZ-type containing 2 [Source:ZFIN;Acc:ZDB-GENE-090313-285]
ENSDARG00000079779	4.37316	4.62306	1.83143	-2.52429	0.0115932	0.0272905	radil	Ras association and DIL domains [Source:ZFIN;Acc:ZDB-GENE-071206-1]
ENSDARG00000019451	10.4731	4.62002	1.40169	-3.29603	0.000980607	0.00312911	pcsk2	proprotein convertase subtilisin/kexin type 2 [Source:ZFIN;Acc:ZDB-GENE-090608-1]
ENSDARG00000105643	264.383	4.61964	0.433447	-10.6579	1.60175e-26	7.82573e-25	si:dkey-181f22.4	si:dkey-181f22.4 [Source:ZFIN;Acc:ZDB-GENE-160728-126]
ENSDARG00000063577	17.7909	4.61897	1.05131	-4.39355	1.11512e-05	5.4873e-05
ENSDARG00000059888	85.7963	4.61849	0.563881	-8.19054	2.60051e-16	4.87169e-15	ago3a	argonaute RISC catalytic component 3a [Source:ZFIN;Acc:ZDB-GENE-051107-16]
ENSDARG00000018967	10.6295	4.61669	1.3241	-3.48667	0.000489078	0.00168455	GABBR1	gamma-aminobutyric acid type B receptor subunit 1 [Source:HGNC Symbol;Acc:HGNC:4070]
ENSDARG00000103317	398.149	4.61348	0.410574	-11.2367	2.69378e-29	1.66931e-27	capn5a	calpain 5a [Source:ZFIN;Acc:ZDB-GENE-061103-214]
ENSDARG00000060096	44.7293	4.61234	0.771495	-5.97845	2.25266e-09	1.95787e-08
ENSDARG00000095136	24.5078	4.61013	0.928975	-4.96259	6.95576e-07	4.22683e-06	si:ch211-130m23.2	si:ch211-130m23.2 [Source:ZFIN;Acc:ZDB-GENE-060531-13]
ENSDARG00000076729	890.258	4.60994	0.337039	-13.6778	1.37879e-42	2.72492e-40	myo9aa	myosin IXAa [Source:ZFIN;Acc:ZDB-GENE-080424-5]
ENSDARG00000029381	58.7705	4.60971	0.803487	-5.73713	9.62932e-09	7.65357e-08	aldh3a2b	aldehyde dehydrogenase 3 family, member A2b [Source:ZFIN;Acc:ZDB-GENE-040912-103]
ENSDARG00000068199	117.876	4.60861	0.527919	-8.72977	2.552e-18	5.91163e-17	pld3	phospholipase D family member 3 [Source:ZFIN;Acc:ZDB-GENE-050419-212]
ENSDARG00000067920	374.301	4.60847	0.573658	-8.03348	9.47463e-16	1.69947e-14	rab8a	RAB8A, member RAS oncogene family [Source:ZFIN;Acc:ZDB-GENE-070424-36]
ENSDARG00000039863	777.332	4.60837	0.569681	-8.08939	5.99652e-16	1.09166e-14	lifrb	LIF receptor subunit alpha b [Source:ZFIN;Acc:ZDB-GENE-080107-2]
ENSDARG00000092362	1117.1	4.60756	0.600674	-7.67066	1.7111e-14	2.69659e-13	hsp70.2	heat shock cognate 70-kd protein, tandem duplicate 2 [Source:ZFIN;Acc:ZDB-GENE-110405-1]
ENSDARG00000094018	321.266	4.60738	0.609297	-7.5618	3.97514e-14	6.00157e-13	rnf214	ring finger protein 214 [Source:ZFIN;Acc:ZDB-GENE-030131-2439]
ENSDARG00000067796	374.634	4.60576	0.388307	-11.8611	1.88406e-32	1.52512e-30	clpxb	caseinolytic mitochondrial matrix peptidase chaperone subunit Xb [Source:ZFIN;Acc:ZDB-GENE-130404-1]
ENSDARG00000087844	4922.46	4.60547	0.414226	-11.1183	1.02237e-28	6.02895e-27	plekhn1	pleckstrin homology domain containing, family N member 1 [Source:ZFIN;Acc:ZDB-GENE-090313-357]
ENSDARG00000059116	257.049	4.6045	0.438554	-10.4993	8.70562e-26	3.96214e-24	heatr5b	HEAT repeat containing 5B [Source:ZFIN;Acc:ZDB-GENE-130530-676]
ENSDARG00000032959	4.21646	4.60423	1.93103	-2.38434	0.0171098	0.0380861	kcnc1b	potassium voltage-gated channel, Shaw-related subfamily, member 1b [Source:ZFIN;Acc:ZDB-GENE-080414-3]
ENSDARG00000102564	4.34822	4.60354	1.8462	-2.49353	0.012648	0.0293391	gfra1b	gdnf family receptor alpha 1b [Source:ZFIN;Acc:ZDB-GENE-010226-3]
ENSDARG00000019945	60.4112	4.60298	0.789943	-5.82698	5.64399e-09	4.65834e-08	ptprdb	protein tyrosine phosphatase receptor type Db [Source:ZFIN;Acc:ZDB-GENE-070615-38]
ENSDARG00000052741	36.455	4.60144	1.06496	-4.32078	1.5548e-05	7.44223e-05	CARD11	caspase recruitment domain family member 11 [Source:HGNC Symbol;Acc:HGNC:16393]
ENSDARG00000093349	17.3661	4.59905	1.07101	-4.29412	1.75387e-05	8.30447e-05
ENSDARG00000110710	4.26171	4.59904	1.98253	-2.31978	0.0203528	0.0442366
ENSDARG00000087131	10.6267	4.59798	1.2734	-3.61079	0.000305269	0.00110324	ifnlr1	interferon lambda receptor 1 [Source:ZFIN;Acc:ZDB-GENE-071120-5]
ENSDARG00000098955	440.223	4.59688	0.417131	-11.0203	3.05203e-28	1.70797e-26	ssh2b	slingshot protein phosphatase 2b [Source:ZFIN;Acc:ZDB-GENE-081205-4]
ENSDARG00000115013	37.8094	4.59618	0.826262	-5.56262	2.65757e-08	1.99997e-07
ENSDARG00000058178	227.322	4.59575	0.432115	-10.6355	2.03806e-26	9.82615e-25	ZDHHC20	zinc finger DHHC-type palmitoyltransferase 20 [Source:HGNC Symbol;Acc:HGNC:20749]
ENSDARG00000055276	1753.27	4.59205	0.352155	-13.0399	7.25952e-39	9.95326e-37	rel	v-rel avian reticuloendotheliosis viral oncogene homolog [Source:ZFIN;Acc:ZDB-GENE-040718-255]
ENSDARG00000098108	564.269	4.5895	0.539774	-8.50264	1.85324e-17	3.94321e-16	dusp2	dual specificity phosphatase 2 [Source:ZFIN;Acc:ZDB-GENE-040801-188]
ENSDARG00000008322	168.568	4.58673	0.465669	-9.84976	6.87059e-23	2.5162e-21	ambra1a	autophagy/beclin-1 regulator 1a [Source:ZFIN;Acc:ZDB-GENE-111104-2]
ENSDARG00000087018	45.4468	4.58617	0.900902	-5.09065	3.56842e-07	2.26769e-06
ENSDARG00000102776	33.4648	4.58269	0.977876	-4.68637	2.78097e-06	1.52097e-05	cxcl19	chemokine (C-X-C motif) ligand 19 [Source:ZFIN;Acc:ZDB-GENE-140708-2]
ENSDARG00000086034	240.105	4.57825	0.661845	-6.9174	4.6e-12	5.55673e-11	NECTIN1	nectin cell adhesion molecule 1 [Source:HGNC Symbol;Acc:HGNC:9706]
ENSDARG00000027087	10.3561	4.57518	1.29847	-3.52351	0.000425873	0.00148622	tgfb2	transforming growth factor, beta 2 [Source:ZFIN;Acc:ZDB-GENE-030723-3]
ENSDARG00000059630	168.542	4.57442	0.560936	-8.15499	3.49209e-16	6.49204e-15	mlec	malectin [Source:ZFIN;Acc:ZDB-GENE-081105-187]
ENSDARG00000101172	16.7099	4.57308	1.25196	-3.65275	0.000259446	0.000953346	tmem200ca	transmembrane protein 200C, genome duplicate a [Source:ZFIN;Acc:ZDB-GENE-110216-2]
ENSDARG00000099702	104.906	4.57274	0.74409	-6.14541	7.97566e-10	7.46107e-09	ahrra	aryl-hydrocarbon receptor repressor a [Source:ZFIN;Acc:ZDB-GENE-051018-1]
ENSDARG00000076564	1366.31	4.57265	0.678051	-6.74383	1.5427e-11	1.76814e-10	HSPG2	heparan sulfate proteoglycan 2 [Source:HGNC Symbol;Acc:HGNC:5273]
ENSDARG00000099221	30.721	4.57215	0.823389	-5.55284	2.81064e-08	2.10721e-07	ppp2r2bb	protein phosphatase 2, regulatory subunit B, beta b [Source:ZFIN;Acc:ZDB-GENE-041010-39]
ENSDARG00000099376	37.3303	4.57179	0.788219	-5.80015	6.62556e-09	5.40098e-08
ENSDARG00000060925	255.788	4.57065	0.491854	-9.29269	1.5044e-20	4.25654e-19	jarid2a	jumonji and AT-rich interaction domain containing 2a [Source:ZFIN;Acc:ZDB-GENE-061218-1]
ENSDARG00000054690	22.0099	4.56934	1.31952	-3.46287	0.000534454	0.0018214	si:dkey-166k12.1	si:dkey-166k12.1 [Source:ZFIN;Acc:ZDB-GENE-120215-78]
ENSDARG00000090656	152.299	4.56899	0.496711	-9.19849	3.63027e-20	9.84391e-19	tomm20a	translocase of outer mitochondrial membrane 20 [Source:ZFIN;Acc:ZDB-GENE-040426-1976]
ENSDARG00000062146	730.766	4.56802	0.604777	-7.55323	4.2458e-14	6.3926e-13	larp4b	La ribonucleoprotein 4B [Source:ZFIN;Acc:ZDB-GENE-061027-39]
ENSDARG00000097847	26.8284	4.5678	0.98931	-4.61715	3.89039e-06	2.07699e-05	si:ch211-269k10.4	si:ch211-269k10.4 [Source:ZFIN;Acc:ZDB-GENE-131121-414]
ENSDARG00000041006	355.773	4.56676	0.523136	-8.7296	2.55584e-18	5.9143e-17	st3gal4	ST3 beta-galactoside alpha-2,3-sialyltransferase 4 [Source:ZFIN;Acc:ZDB-GENE-050309-174]
ENSDARG00000079670	7.14842	4.56522	1.52808	-2.98754	0.00281229	0.0079287	LRRC7	leucine rich repeat containing 7 [Source:HGNC Symbol;Acc:HGNC:18531]
ENSDARG00000101471	549.298	4.56466	0.485023	-9.41123	4.90349e-21	1.4655e-19	fgd4a	FYVE, RhoGEF and PH domain containing 4a [Source:ZFIN;Acc:ZDB-GENE-050420-347]
ENSDARG00000060597	135.588	4.56312	0.549072	-8.31061	9.52111e-17	1.8597e-15	zgc:158659	zgc:158659 [Source:ZFIN;Acc:ZDB-GENE-070112-492]
ENSDARG00000057995	322.15	4.56274	1.25551	-3.63418	0.000278861	0.00101668	arl15b	ADP-ribosylation factor-like 15b [Source:ZFIN;Acc:ZDB-GENE-080813-2]
ENSDARG00000037359	16.7087	4.56266	1.1735	-3.88808	0.00010104	0.000406774	cdr2b	cerebellar degeneration-related protein 2b [Source:ZFIN;Acc:ZDB-GENE-101203-4]
ENSDARG00000044327	558.169	4.56002	0.389683	-11.7019	1.2469e-31	9.39977e-30	tmem185	transmembrane protein 185 [Source:ZFIN;Acc:ZDB-GENE-040426-1167]
ENSDARG00000063244	178.643	4.55812	0.497734	-9.15773	5.30026e-20	1.4249e-18	lix1l	limb and CNS expressed 1 like [Source:ZFIN;Acc:ZDB-GENE-060503-777]
ENSDARG00000070578	1713.56	4.55672	0.489232	-9.31401	1.23092e-20	3.53901e-19	edn2	endothelin 2 [Source:ZFIN;Acc:ZDB-GENE-060503-774]
ENSDARG00000057262	4.09303	4.55558	2.00215	-2.27534	0.0228854	0.0489792	cyp27a3	cytochrome P450 family 27 subfamily A member 3 [Source:ZFIN;Acc:ZDB-GENE-081105-124]
ENSDARG00000069594	356.565	4.55547	0.585572	-7.77952	7.28031e-15	1.19721e-13	KIF13A	kinesin family member 13A [Source:HGNC Symbol;Acc:HGNC:14566]
ENSDARG00000016531	965.512	4.5549	0.371808	-12.2507	1.66634e-34	1.58245e-32	klhl4	kelch-like family member 4 [Source:ZFIN;Acc:ZDB-GENE-070410-63]
ENSDARG00000060235	87.8542	4.55445	0.574488	-7.92785	2.22966e-15	3.85437e-14	mst1ra	macrophage stimulating 1 receptor a [Source:ZFIN;Acc:ZDB-GENE-071218-2]
ENSDARG00000069912	1075.78	4.55334	0.43946	-10.3612	3.72215e-25	1.61051e-23	hmga2	high mobility group AT-hook 2 [Source:ZFIN;Acc:ZDB-GENE-030131-3148]
ENSDARG00000032435	690.423	4.55283	0.600594	-7.58055	3.44088e-14	5.25279e-13	itga9	integrin, alpha 9 [Source:ZFIN;Acc:ZDB-GENE-040426-1129]
ENSDARG00000101282	287.03	4.55257	0.436067	-10.4401	1.62686e-25	7.25376e-24	ZSWIM6	zinc finger SWIM-type containing 6 [Source:HGNC Symbol;Acc:HGNC:29316]
ENSDARG00000037042	65.5716	4.55122	0.745352	-6.10614	1.02072e-09	9.37273e-09	ddhd1b	DDHD domain containing 1b [Source:ZFIN;Acc:ZDB-GENE-040724-18]
ENSDARG00000055271	39.5057	4.54989	0.829742	-5.4835	4.16989e-08	3.04612e-07	nkd2b	NKD inhibitor of WNT signaling pathway 2b [Source:NCBI gene (formerly Entrezgene);Acc:794221]
ENSDARG00000115038	16.7993	4.54799	1.06982	-4.25117	2.12654e-05	9.86729e-05
ENSDARG00000062634	53.2165	4.54707	0.707239	-6.42932	1.28179e-10	1.32572e-09	kat2b	K(lysine) acetyltransferase 2B [Source:ZFIN;Acc:ZDB-GENE-060503-207]
ENSDARG00000059342	80.1475	4.54601	0.666076	-6.82506	8.78875e-12	1.03488e-10	avil	advillin [Source:ZFIN;Acc:ZDB-GENE-060421-6683]
ENSDARG00000032795	47.9402	4.54444	0.879417	-5.16756	2.37165e-07	1.55583e-06	pgap6	post-glycosylphosphatidylinositol attachment to proteins 6 [Source:ZFIN;Acc:ZDB-GENE-090312-158]
ENSDARG00000018257	253.23	4.5435	0.710448	-6.39526	1.60275e-10	1.63761e-09	ncoa1	nuclear receptor coactivator 1 [Source:ZFIN;Acc:ZDB-GENE-041001-175]
ENSDARG00000063706	13.3672	4.54324	1.29732	-3.50201	0.000461764	0.00159793	PDE8B	phosphodiesterase 8B [Source:HGNC Symbol;Acc:HGNC:8794]
ENSDARG00000060319	45.849	4.54233	0.775225	-5.85937	4.64624e-09	3.88136e-08	scn4bb	sodium channel, voltage-gated, type IV, beta b [Source:ZFIN;Acc:ZDB-GENE-031116-71]
ENSDARG00000098652	13.6745	4.54148	1.16681	-3.89221	9.93363e-05	0.000400577	PCDH11X	protocadherin 11 X-linked [Source:HGNC Symbol;Acc:HGNC:8656]
ENSDARG00000045006	170.339	4.54137	0.674622	-6.73171	1.67675e-11	1.91678e-10	ptprga	protein tyrosine phosphatase receptor type Ga [Source:ZFIN;Acc:ZDB-GENE-101101-4]
ENSDARG00000099930	36.1186	4.53879	0.899525	-5.04576	4.51721e-07	2.82239e-06	col27a1b	collagen, type XXVII, alpha 1b [Source:ZFIN;Acc:ZDB-GENE-100119-2]
ENSDARG00000071876	1285.5	4.53693	1.41409	-3.20837	0.00133488	0.00412149	rell2	RELT like 2 [Source:ZFIN;Acc:ZDB-GENE-060421-6581]
ENSDARG00000070065	10.0453	4.53518	1.31734	-3.44267	0.000576009	0.00194668
ENSDARG00000101694	19.3084	4.53282	1.01068	-4.48491	7.29449e-06	3.71188e-05
ENSDARG00000059936	231.418	4.53136	0.614637	-7.37242	1.67556e-13	2.34868e-12	herc4	HECT and RLD domain containing E3 ubiquitin protein ligase 4 [Source:ZFIN;Acc:ZDB-GENE-070801-1]
ENSDARG00000112100	6.90333	4.53125	1.56366	-2.89785	0.00375726	0.0102224	NETO2	neuropilin and tolloid like 2 [Source:HGNC Symbol;Acc:HGNC:14644]
ENSDARG00000025920	620.973	4.52923	0.484666	-9.34506	9.18388e-21	2.66843e-19	tiam1b	TIAM Rac1 associated GEF 1b [Source:ZFIN;Acc:ZDB-GENE-120221-1]
ENSDARG00000004702	4273.29	4.5282	0.3577	-12.6592	9.94878e-37	1.13081e-34	irf2bp2a	interferon regulatory factor 2 binding protein 2a [Source:ZFIN;Acc:ZDB-GENE-030131-7809]
ENSDARG00000099995	776.456	4.52633	0.488056	-9.2742	1.78957e-20	5.03306e-19
ENSDARG00000103276	16.6325	4.52592	1.03932	-4.35469	1.33258e-05	6.46029e-05	fcer1g	Fc epsilon receptor IgFc epsilon receptor Ig [Source:ZFIN;Acc:ZDB-GENE-061130-3]
ENSDARG00000075261	9269.65	4.52539	0.454457	-9.95779	2.33183e-23	8.81955e-22	timp2b	TIMP metallopeptidase inhibitor 2b [Source:ZFIN;Acc:ZDB-GENE-040426-2655]
ENSDARG00000077356	4.06853	4.52517	1.91419	-2.36402	0.0180781	0.0399012	sypl1	synaptophysin-like 1 [Source:ZFIN;Acc:ZDB-GENE-110420-2]
ENSDARG00000069632	23.204	4.52498	1.02561	-4.41199	1.02423e-05	5.07303e-05	emp1	epithelial membrane protein 1 [Source:ZFIN;Acc:ZDB-GENE-070822-2]
ENSDARG00000016011	174.442	4.52316	0.583176	-7.75609	8.75896e-15	1.42647e-13	gpcpd1	glycerophosphocholine phosphodiesterase 1 [Source:ZFIN;Acc:ZDB-GENE-060503-472]
ENSDARG00000030173	106.826	4.52142	0.670366	-6.7447	1.53341e-11	1.75841e-10	traf2a	Tnf receptor-associated factor 2a [Source:ZFIN;Acc:ZDB-GENE-071120-2]
ENSDARG00000099599	4.16821	4.5201	1.97201	-2.29213	0.0218981	0.0471514	pigrl2.4	polymeric immunoglobulin receptor-like 2.4 [Source:ZFIN;Acc:ZDB-GENE-150409-3]
ENSDARG00000041572	576.808	4.51783	0.490391	-9.2127	3.18025e-20	8.66647e-19	zfpm1	zinc finger protein, FOG family member 1 [Source:ZFIN;Acc:ZDB-GENE-050419-238]
ENSDARG00000103146	107.408	4.51713	0.606521	-7.4476	9.50513e-14	1.3691e-12	NLRC3	NLR family CARD domain containing 3 [Source:HGNC Symbol;Acc:HGNC:29889]
ENSDARG00000096587	9.70308	4.51612	1.4813	-3.04875	0.00229794	0.00663551
ENSDARG00000099717	280.45	4.51478	0.646378	-6.98474	2.85385e-12	3.54701e-11
ENSDARG00000087536	305.696	4.51382	0.495364	-9.11213	8.0779e-20	2.14274e-18
ENSDARG00000062745	264.105	4.5127	0.60214	-7.49443	6.65882e-14	9.80367e-13	socs5b	suppressor of cytokine signaling 5b [Source:ZFIN;Acc:ZDB-GENE-080722-18]
ENSDARG00000060618	272.238	4.51174	0.417081	-10.8174	2.84718e-27	1.47656e-25	ipo13b	importin 13b [Source:ZFIN;Acc:ZDB-GENE-070706-1]
ENSDARG00000077174	179.795	4.51027	0.580817	-7.76539	8.13961e-15	1.33352e-13	qsox2	quiescin Q6 sulfhydryl oxidase 2 [Source:ZFIN;Acc:ZDB-GENE-110203-4]
ENSDARG00000060430	107.485	4.50966	0.542299	-8.31582	9.11226e-17	1.78319e-15	zfyve28	zinc finger, FYVE domain containing 28 [Source:ZFIN;Acc:ZDB-GENE-061103-208]
ENSDARG00000099619	150.045	4.50946	0.60439	-7.46118	8.57496e-14	1.24164e-12
ENSDARG00000089856	554.592	4.50899	0.478868	-9.41594	4.68882e-21	1.40326e-19	cita	citron rho-interacting serine/threonine kinase a [Source:ZFIN;Acc:ZDB-GENE-130530-981]
ENSDARG00000077245	9.6849	4.50777	1.48948	-3.0264	0.00247483	0.00707828
ENSDARG00000089138	293.534	4.50735	0.455357	-9.89849	4.22596e-23	1.56861e-21	si:ch1073-440b2.1	si:ch1073-440b2.1 [Source:ZFIN;Acc:ZDB-GENE-030131-8303]
ENSDARG00000100436	161.052	4.507	0.659331	-6.83572	8.15968e-12	9.63395e-11	CNGA2	cyclic nucleotide gated channel subunit alpha 2 [Source:HGNC Symbol;Acc:HGNC:2149]
ENSDARG00000103519	191.261	4.50677	0.581589	-7.74905	9.25795e-15	1.50105e-13	ADAMTS1	ADAM metallopeptidase with thrombospondin type 1 motif 1 [Source:HGNC Symbol;Acc:HGNC:217]
ENSDARG00000005159	246.823	4.50578	0.459907	-9.79714	1.15821e-22	4.1448e-21	cyth3b	cytohesin 3b [Source:ZFIN;Acc:ZDB-GENE-130530-529]
ENSDARG00000040623	4841.85	4.50435	0.38768	-11.6187	3.31015e-31	2.41245e-29	fosl2	FOS like 2, AP-1 transcription factor subunit [Source:ZFIN;Acc:ZDB-GENE-070209-164]
ENSDARG00000086256	76.1524	4.50368	0.723357	-6.22608	4.78238e-10	4.6054e-09	si:ch211-236p5.2	si:ch211-236p5.2 [Source:ZFIN;Acc:ZDB-GENE-081028-33]
ENSDARG00000008398	3.93445	4.50201	1.95792	-2.29938	0.0214834	0.0463814	cacna1c	calcium channel, voltage-dependent, L type, alpha 1C subunit [Source:ZFIN;Acc:ZDB-GENE-020129-1]
ENSDARG00000005915	351.766	4.50155	0.703681	-6.39715	1.58304e-10	1.61974e-09	tcf3a	transcription factor 3a [Source:ZFIN;Acc:ZDB-GENE-990415-51]
ENSDARG00000112895	35.0228	4.50131	1.04992	-4.2873	1.80859e-05	8.53779e-05
ENSDARG00000086703	124.451	4.50051	0.510635	-8.81356	1.21234e-18	2.90974e-17
ENSDARG00000001014	12582.3	4.49961	0.322867	-13.9364	3.80616e-44	8.88252e-42	MYH9	myosin heavy chain 9 [Source:HGNC Symbol;Acc:HGNC:7579]
ENSDARG00000045130	201.458	4.4952	0.462829	-9.71244	2.66875e-22	9.10488e-21	klhl11	kelch-like family member 11 [Source:ZFIN;Acc:ZDB-GENE-030131-5524]
ENSDARG00000028857	3.98303	4.49192	1.89309	-2.3728	0.0176537	0.0390707	SGSM1	small G protein signaling modulator 1 [Source:HGNC Symbol;Acc:HGNC:29410]
ENSDARG00000103077	13.1806	4.49004	1.14147	-3.93356	8.36963e-05	0.000343122	si:rp71-81e14.2	si:rp71-81e14.2 [Source:ZFIN;Acc:ZDB-GENE-060503-95]
ENSDARG00000102078	114.923	4.48752	0.532259	-8.43108	3.42491e-17	7.00208e-16	rab35a	RAB35, member RAS oncogene family a [Source:ZFIN;Acc:ZDB-GENE-131030-1]
ENSDARG00000079553	352.499	4.48565	0.407833	-10.9987	3.87488e-28	2.15198e-26	cd83	CD83 molecule [Source:ZFIN;Acc:ZDB-GENE-060503-762]
ENSDARG00000040984	173.85	4.48558	0.556832	-8.05553	7.91326e-16	1.42523e-14	hspa13	heat shock protein 70 family, member 13 [Source:ZFIN;Acc:ZDB-GENE-070410-58]
ENSDARG00000067950	334.361	4.4852	0.451099	-9.94285	2.70969e-23	1.02135e-21
ENSDARG00000078970	22.2538	4.48444	1.00783	-4.44962	8.60226e-06	4.32717e-05	il7r	interleukin 7 receptor [Source:ZFIN;Acc:ZDB-GENE-080110-7]
ENSDARG00000000370	506.911	4.48411	0.523973	-8.55789	1.14948e-17	2.5016e-16
ENSDARG00000112403	38.3619	4.48371	0.76656	-5.84913	4.94156e-09	4.11396e-08
ENSDARG00000088616	6.64879	4.48292	1.6517	-2.71412	0.00664527	0.0168451
ENSDARG00000053389	37.7185	4.48261	0.828996	-5.40728	6.39898e-08	4.55613e-07	jade2	jade family PHD finger 2 [Source:ZFIN;Acc:ZDB-GENE-120215-66]
ENSDARG00000027079	16.0083	4.48235	1.09981	-4.07555	4.59049e-05	0.000198936	znf804a	zinc finger protein 804A [Source:ZFIN;Acc:ZDB-GENE-070912-632]
ENSDARG00000013576	1336.01	4.48214	0.465934	-9.61969	6.60274e-22	2.16186e-20	gadd45bb	growth arrest and DNA-damage-inducible, beta b [Source:ZFIN;Acc:ZDB-GENE-050223-1]
ENSDARG00000086752	3.96096	4.48097	1.88623	-2.37563	0.0175192	0.038816
ENSDARG00000101188	45.5113	4.47951	0.785547	-5.70241	1.18127e-08	9.30805e-08	rab11fip5b	RAB11 family interacting protein 5b (class I) [Source:ZFIN;Acc:ZDB-GENE-041111-111]
ENSDARG00000097627	6.71323	4.47935	1.55071	-2.88858	0.00386991	0.0104963
ENSDARG00000092470	41.3655	4.4789	0.750386	-5.96879	2.39021e-09	2.07004e-08
ENSDARG00000070625	25.007	4.47526	0.983047	-4.55244	5.30267e-06	2.75716e-05	enpp5	ectonucleotide pyrophosphatase/phosphodiesterase 5 [Source:ZFIN;Acc:ZDB-GENE-041014-10]
ENSDARG00000090170	80.8344	4.47408	0.614427	-7.28171	3.29616e-13	4.49955e-12	rab11fip4a	RAB11 family interacting protein 4 (class II) a [Source:ZFIN;Acc:ZDB-GENE-040718-266]
ENSDARG00000037805	12.8395	4.47349	1.33009	-3.36329	0.000770184	0.00252172	lgals3bp.3	galectin 3 binding protein, tandem duplicate 3 [Source:ZFIN;Acc:ZDB-GENE-060331-57]
ENSDARG00000060661	360.312	4.47306	0.478261	-9.35275	8.53948e-21	2.48779e-19	klf8	Kruppel like factor 8 [Source:ZFIN;Acc:ZDB-GENE-070424-152]
ENSDARG00000035169	3.96773	4.47213	1.94834	-2.29535	0.0217132	0.0468037	LAYN	layilin [Source:HGNC Symbol;Acc:HGNC:29471]
ENSDARG00000057263	25.4227	4.4708	0.915217	-4.88496	1.03451e-06	6.1104e-06	zgc:173729	zgc:173729 [Source:ZFIN;Acc:ZDB-GENE-071004-64]
ENSDARG00000060944	236.872	4.47065	0.516112	-8.66216	4.62907e-18	1.04045e-16	rnf217	ring finger protein 217 [Source:ZFIN;Acc:ZDB-GENE-060503-400]
ENSDARG00000088145	28.471	4.47024	0.85396	-5.23472	1.65235e-07	1.11121e-06
ENSDARG00000059549	173.751	4.46953	0.759332	-5.88613	3.95346e-09	3.32925e-08	akap10	A kinase (PRKA) anchor protein 10 [Source:ZFIN;Acc:ZDB-GENE-030131-2535]
ENSDARG00000028159	1012.99	4.46397	0.402447	-11.0921	1.37079e-28	7.99761e-27	tead1a	TEA domain family member 1a [Source:ZFIN;Acc:ZDB-GENE-040426-2101]
ENSDARG00000055476	3.99368	4.46271	1.92609	-2.31698	0.0205051	0.0445189
ENSDARG00000055855	3.88455	4.46255	1.90062	-2.34794	0.0188775	0.041424	kcnc3a	potassium voltage-gated channel, Shaw-related subfamily, member 3a [Source:ZFIN;Acc:ZDB-GENE-100901-1]
ENSDARG00000011490	180.594	4.45943	0.467166	-9.54572	1.35162e-21	4.26013e-20	scube3	signal peptide, CUB domain, EGF-like 3 [Source:ZFIN;Acc:ZDB-GENE-060717-1]
ENSDARG00000076673	759.094	4.45712	0.404287	-11.0246	2.9065e-28	1.63069e-26	dspb	desmoplakin b [Source:ZFIN;Acc:ZDB-GENE-030131-1662]
ENSDARG00000104555	300.393	4.45686	0.38837	-11.4758	1.74552e-30	1.20413e-28	sh2d3cb	SH2 domain containing 3Cb [Source:ZFIN;Acc:ZDB-GENE-040426-1052]
ENSDARG00000043553	76.338	4.45638	0.756344	-5.892	3.81556e-09	3.2195e-08	ches1	checkpoint suppressor 1 [Source:ZFIN;Acc:ZDB-GENE-040217-1]
ENSDARG00000074702	1462.02	4.45551	0.344546	-12.9316	2.98699e-38	3.87725e-36	arfgef2	ADP-ribosylation factor guanine nucleotide-exchange factor 2 (brefeldin A-inhibited) [Source:ZFIN;Acc:ZDB-GENE-090312-50]
ENSDARG00000075340	577.197	4.4535	0.415235	-10.7252	7.74839e-27	3.88074e-25	med1	mediator complex subunit 1 [Source:ZFIN;Acc:ZDB-GENE-081104-257]
ENSDARG00000104026	37.6998	4.45277	0.797384	-5.58423	2.34744e-08	1.78371e-07	si:dkeyp-35e5.5	si:dkeyp-35e5.5 [Source:ZFIN;Acc:ZDB-GENE-050420-335]
ENSDARG00000009281	6.52489	4.44858	1.69797	-2.61994	0.00879444	0.0215164	dnm1b	dynamin 1b [Source:ZFIN;Acc:ZDB-GENE-100920-3]
ENSDARG00000100631	61.9214	4.44813	0.649806	-6.84533	7.63018e-12	9.05264e-11	klhl12	kelch-like family member 12 [Source:ZFIN;Acc:ZDB-GENE-041114-205]
ENSDARG00000000796	1850.5	4.44813	0.38182	-11.6498	2.30035e-31	1.68772e-29	nr4a1	nuclear receptor subfamily 4, group A, member 1 [Source:ZFIN;Acc:ZDB-GENE-040704-11]
ENSDARG00000089107	3.81731	4.44805	1.94043	-2.2923	0.0218886	0.0471417
ENSDARG00000059916	701.39	4.44737	0.433529	-10.2585	1.08346e-24	4.51003e-23	hyal1	hyaluronidase 1 [Source:ZFIN;Acc:ZDB-GENE-060312-42]
ENSDARG00000035961	9.39897	4.44649	1.36001	-3.26946	0.00107753	0.00340113	kcng2	potassium voltage-gated channel, subfamily G, member 2 [Source:ZFIN;Acc:ZDB-GENE-100701-1]
ENSDARG00000097245	164.134	4.44637	0.525944	-8.45407	2.81318e-17	5.81099e-16	mtcl3a	MTCL family member 3a [Source:ZFIN;Acc:ZDB-GENE-100921-84]
ENSDARG00000063921	12533.3	4.44487	0.411278	-10.8075	3.17316e-27	1.64174e-25	mt-nd5	NADH dehydrogenase 5, mitochondrial [Source:ZFIN;Acc:ZDB-GENE-011205-12]
ENSDARG00000010146	786.095	4.4446	0.474876	-9.3595	8.01144e-21	2.34017e-19	cpa2	carboxypeptidase A2 (pancreatic) [Source:ZFIN;Acc:ZDB-GENE-040801-182]
ENSDARG00000076380	79.2571	4.44254	0.570512	-7.78694	6.86512e-15	1.13063e-13
ENSDARG00000103505	213.41	4.44082	0.477368	-9.30272	1.36893e-20	3.89497e-19	fbxl3a	F-box and leucine-rich repeat protein 3a [Source:ZFIN;Acc:ZDB-GENE-030912-5]
ENSDARG00000105288	1257.86	4.43672	0.402917	-11.0115	3.36348e-28	1.87747e-26	GARRE1	si:ch211-79l17.1 [Source:NCBI gene (formerly Entrezgene);Acc:100535053]
ENSDARG00000076014	162.134	4.42954	0.480732	-9.21415	3.13748e-20	8.56055e-19	ERC1	ELKS/RAB6-interacting/CAST family member 1 [Source:HGNC Symbol;Acc:HGNC:17072]
ENSDARG00000076620	262.123	4.42874	0.460699	-9.61308	7.04094e-22	2.29505e-20	abhd8b	abhydrolase domain containing 8b [Source:ZFIN;Acc:ZDB-GENE-130530-805]
ENSDARG00000032234	179.033	4.42812	0.590927	-7.49352	6.70501e-14	9.85183e-13	wnt2bb	wingless-type MMTV integration site family, member 2Bb [Source:ZFIN;Acc:ZDB-GENE-060824-6]
ENSDARG00000018716	161.816	4.427	0.501409	-8.82911	1.05514e-18	2.54919e-17	DGKH	diacylglycerol kinase eta [Source:HGNC Symbol;Acc:HGNC:2854]
ENSDARG00000063097	49.0373	4.42689	0.671617	-6.59139	4.35741e-11	4.77227e-10	scube1	signal peptide, CUB domain, EGF-like 1 [Source:ZFIN;Acc:ZDB-GENE-050302-78]
ENSDARG00000058475	44.5465	4.42682	0.720939	-6.14036	8.23371e-10	7.68609e-09
ENSDARG00000042072	69.1576	4.4258	0.793623	-5.5767	2.4513e-08	1.85429e-07
ENSDARG00000102436	21.1347	4.42567	1.06694	-4.148	3.35389e-05	0.000149998	wizb	WIZ zinc finger b [Source:ZFIN;Acc:ZDB-GENE-131126-2]
ENSDARG00000059474	347.849	4.42191	0.481729	-9.17925	4.34099e-20	1.17276e-18	mlxip	MLX interacting protein [Source:ZFIN;Acc:ZDB-GENE-060526-8]
ENSDARG00000058791	9.53006	4.4208	1.40508	-3.14631	0.00165347	0.00497288	zgc:171887	zgc:171887 [Source:ZFIN;Acc:ZDB-GENE-080220-39]
ENSDARG00000074802	189.741	4.41985	0.465679	-9.4912	2.28393e-21	6.99757e-20
ENSDARG00000057231	49.7932	4.41962	0.74412	-5.93939	2.86079e-09	2.44953e-08	rorca	RAR-related orphan receptor C a [Source:ZFIN;Acc:ZDB-GENE-990415-250]
ENSDARG00000104560	33.5886	4.41947	0.847078	-5.21731	1.81542e-07	1.20681e-06
ENSDARG00000040334	2425.61	4.41895	0.41207	-10.7238	7.87063e-27	3.93298e-25	mat2aa	methionine adenosyltransferase 2Aa [Source:ZFIN;Acc:ZDB-GENE-030131-2049]
ENSDARG00000101579	595.977	4.41805	0.381786	-11.572	5.71055e-31	4.05412e-29	epc1a	enhancer of polycomb homolog 1 (Drosophila) a [Source:ZFIN;Acc:ZDB-GENE-070629-5]
ENSDARG00000043451	97.9324	4.41677	0.638093	-6.92183	4.45854e-12	5.40669e-11	cab39	calcium binding protein 39 [Source:ZFIN;Acc:ZDB-GENE-040625-158]
ENSDARG00000078653	277.66	4.41612	0.414422	-10.6561	1.63306e-26	7.96099e-25	ralbp1	ralA binding protein 1 [Source:ZFIN;Acc:ZDB-GENE-040426-2098]
ENSDARG00000076328	97.7655	4.41611	0.52224	-8.4561	2.76476e-17	5.71635e-16	OSBPL11	oxysterol binding protein like 11 [Source:HGNC Symbol;Acc:HGNC:16397]
ENSDARG00000035339	12.5796	4.41491	1.17618	-3.75361	0.000174308	0.000664546
ENSDARG00000105239	288.868	4.41244	0.436193	-10.1158	4.70199e-24	1.86523e-22	ecm1b	extracellular matrix protein 1b [Source:ZFIN;Acc:ZDB-GENE-121204-2]
ENSDARG00000094485	220.54	4.41217	0.614526	-7.1798	6.98157e-13	9.18744e-12	si:dkey-27h10.2	si:dkey-27h10.2 [Source:ZFIN;Acc:ZDB-GENE-090313-296]
ENSDARG00000018907	2188.17	4.41148	0.387215	-11.3928	4.53918e-30	3.06388e-28	kat6a	K(lysine) acetyltransferase 6A [Source:ZFIN;Acc:ZDB-GENE-021022-3]
ENSDARG00000044550	615.335	4.41066	0.710196	-6.21048	5.28243e-10	5.06915e-09	hif1al2	hypoxia inducible factor 1 subunit alpha, like 2 [Source:ZFIN;Acc:ZDB-GENE-050211-2]
ENSDARG00000054203	3.78328	4.41052	1.90287	-2.31782	0.020459	0.0444277	npffr1l1	neuropeptide FF receptor 1 like 1 [Source:ZFIN;Acc:ZDB-GENE-091118-18]
ENSDARG00000018516	98.8604	4.40832	0.820667	-5.37163	7.80302e-08	5.49165e-07	STK38	serine/threonine kinase 38 [Source:HGNC Symbol;Acc:HGNC:17847]
ENSDARG00000116353	139.266	4.40753	0.752295	-5.85879	4.66265e-09	3.89359e-08	lrp4	low density lipoprotein receptor-related protein 4 [Source:ZFIN;Acc:ZDB-GENE-130129-1]
ENSDARG00000040778	1249.03	4.40725	0.431934	-10.2035	1.91231e-24	7.76858e-23	ralba	v-ral simian leukemia viral oncogene homolog Ba (ras related) [Source:ZFIN;Acc:ZDB-GENE-040801-267]
ENSDARG00000075759	1717.98	4.40676	0.367877	-11.9789	4.58367e-33	3.88231e-31	samd4a	sterile alpha motif domain containing 4A [Source:ZFIN;Acc:ZDB-GENE-070720-7]
ENSDARG00000044436	120.523	4.40628	0.534483	-8.24401	1.66533e-16	3.16571e-15	rps6ka4	ribosomal protein S6 kinase, polypeptide 4 [Source:ZFIN;Acc:ZDB-GENE-060526-284]
ENSDARG00000098451	33.1698	4.40531	0.806213	-5.4642	4.64995e-08	3.37433e-07	tlcd4a	TLC domain containing 4a [Source:ZFIN;Acc:ZDB-GENE-090402-1]
ENSDARG00000033498	32.3137	4.40349	0.99306	-4.43426	9.23904e-06	4.62205e-05	rorb	RAR-related orphan receptor B [Source:ZFIN;Acc:ZDB-GENE-061204-2]
ENSDARG00000040442	633.002	4.40328	0.578677	-7.60922	2.7576e-14	4.24813e-13	PRTG	protogenin [Source:HGNC Symbol;Acc:HGNC:26373]
ENSDARG00000011298	407.785	4.40307	0.409232	-10.7593	5.35559e-27	2.72588e-25	atf7a	activating transcription factor 7a [Source:ZFIN;Acc:ZDB-GENE-050721-2]
ENSDARG00000079765	99.988	4.40307	0.606158	-7.26389	3.76125e-13	5.11534e-12	si:ch211-112f3.4	si:ch211-112f3.4 [Source:ZFIN;Acc:ZDB-GENE-141219-9]
ENSDARG00000062040	143.818	4.40183	0.52106	-8.44782	2.96785e-17	6.10749e-16	atp8b5a	ATPase phospholipid transporting 8B5a [Source:ZFIN;Acc:ZDB-GENE-060531-48]
ENSDARG00000076560	216.991	4.40055	0.68521	-6.42219	1.34324e-10	1.38601e-09	apbb1	amyloid beta (A4) precursor protein-binding, family B, member 1 (Fe65) [Source:ZFIN;Acc:ZDB-GENE-091118-127]
ENSDARG00000063570	1361.3	4.39976	0.365849	-12.0262	2.58908e-33	2.24493e-31	dyrk1aa	dual-specificity tyrosine-(Y)-phosphorylation regulated kinase 1A, a [Source:ZFIN;Acc:ZDB-GENE-050302-29]
ENSDARG00000088505	6.33515	4.39951	1.65015	-2.66612	0.00767321	0.0191107
ENSDARG00000079295	9.36326	4.39894	1.30761	-3.3641	0.000767943	0.00251551	CACNA1B	calcium voltage-gated channel subunit alpha1 B [Source:HGNC Symbol;Acc:HGNC:1389]
ENSDARG00000098215	319.577	4.39889	1.22131	-3.60177	0.000316057	0.00113829	BICD2	BICD cargo adaptor 2 [Source:HGNC Symbol;Acc:HGNC:17208]
ENSDARG00000036848	168.221	4.39883	0.618243	-7.11505	1.11868e-12	1.44953e-11	SLC43A2	solute carrier family 43 member 2 [Source:HGNC Symbol;Acc:HGNC:23087]
ENSDARG00000037810	38.988	4.39742	0.751222	-5.85368	4.80803e-09	4.01041e-08	adtrp1	androgen dependent TFPI regulating protein 1 [Source:ZFIN;Acc:ZDB-GENE-050417-220]
ENSDARG00000058871	33.1389	4.39712	0.825954	-5.32369	1.01684e-07	7.05005e-07	zgc:171857	zgc:171857 [Source:ZFIN;Acc:ZDB-GENE-080305-14]
ENSDARG00000020057	204.885	4.39589	0.781683	-5.62362	1.86999e-08	1.43534e-07	bmpr2b	bone morphogenetic protein receptor, type II b (serine/threonine kinase) [Source:ZFIN;Acc:ZDB-GENE-070618-2]
ENSDARG00000006272	724.562	4.39309	0.413996	-10.6114	2.63673e-26	1.26017e-24	pals1a	protein associated with LIN7 1, MAGUK p55 family member a [Source:ZFIN;Acc:ZDB-GENE-020712-1]
ENSDARG00000109823	26.6688	4.39225	0.961032	-4.57035	4.86922e-06	2.55174e-05	pdxp	pyridoxal (pyridoxine, vitamin B6) phosphatase [Source:ZFIN;Acc:ZDB-GENE-080723-69]
ENSDARG00000055731	100.561	4.39182	0.644185	-6.81763	9.25535e-12	1.08633e-10	si:dkeyp-69e1.8	si:dkeyp-69e1.8 [Source:ZFIN;Acc:ZDB-GENE-070912-676]
ENSDARG00000032932	119.544	4.39049	0.516534	-8.4999	1.89747e-17	4.0295e-16	cnksr1	connector enhancer of kinase suppressor of Ras 1 [Source:ZFIN;Acc:ZDB-GENE-040426-1802]
ENSDARG00000012671	208.073	4.39001	0.704826	-6.2285	4.70923e-10	4.54176e-09	inhbaa	inhibin subunit beta Aa [Source:ZFIN;Acc:ZDB-GENE-000210-21]
ENSDARG00000021869	29.9214	4.38898	0.853008	-5.14529	2.67103e-07	1.73305e-06	rcan2	regulator of calcineurin 2 [Source:ZFIN;Acc:ZDB-GENE-040516-17]
ENSDARG00000058949	43.6106	4.38756	0.747378	-5.8706	4.34224e-09	3.6371e-08
ENSDARG00000059424	8.93967	4.38725	1.43993	-3.04685	0.00231255	0.00667506
ENSDARG00000096867	60.6143	4.38703	0.758392	-5.78464	7.26674e-09	5.87753e-08
ENSDARG00000040141	9.17632	4.38495	1.35951	-3.22538	0.00125804	0.00391234
ENSDARG00000042115	111.029	4.38485	0.623117	-7.03695	1.96488e-12	2.47722e-11	tmem198a	transmembrane protein 198a [Source:ZFIN;Acc:ZDB-GENE-070912-716]
ENSDARG00000042141	486.411	4.38442	0.488528	-8.97475	2.83986e-19	7.23554e-18	myo6b	myosin VIb [Source:ZFIN;Acc:ZDB-GENE-030318-3]
ENSDARG00000057583	2620.77	4.38425	0.467678	-9.37452	6.94906e-21	2.0517e-19	prrc2c	proline-rich coiled-coil 2C [Source:ZFIN;Acc:ZDB-GENE-081104-156]
ENSDARG00000005356	131.402	4.38323	0.524878	-8.35094	6.77191e-17	1.34561e-15	tyro3	TYRO3 protein tyrosine kinase [Source:ZFIN;Acc:ZDB-GENE-990714-13]
ENSDARG00000098161	18.179	4.38185	0.967899	-4.52717	5.97775e-06	3.0826e-05	cntn4	contactin 4 [Source:ZFIN;Acc:ZDB-GENE-060929-776]
ENSDARG00000078066	118.055	4.37958	1.74645	-2.5077	0.0121519	0.0283683	ELK1	ETS transcription factor ELK1 [Source:HGNC Symbol;Acc:HGNC:3321]
ENSDARG00000016348	82.4026	4.37699	0.579026	-7.55924	4.05446e-14	6.11291e-13
ENSDARG00000075975	12.0309	4.37439	1.23172	-3.55144	0.000383124	0.00135296	slc45a3	solute carrier family 45 member 3 [Source:ZFIN;Acc:ZDB-GENE-070509-3]
ENSDARG00000063436	3.69481	4.37424	1.91753	-2.28118	0.0225376	0.0483434
ENSDARG00000069978	26.3674	4.3728	1.00019	-4.37196	1.23136e-05	6.01078e-05	cd28l	cd28-like molecule [Source:ZFIN;Acc:ZDB-GENE-070912-309]
ENSDARG00000096791	6.25057	4.37194	1.53952	-2.83981	0.00451403	0.0120409	si:ch73-344o19.1	si:ch73-344o19.1 [Source:ZFIN;Acc:ZDB-GENE-081104-282]
ENSDARG00000103658	1734.53	4.37111	0.437248	-9.99688	1.5728e-23	6.02138e-22	hivep1	HIVEP zinc finger 1 [Source:ZFIN;Acc:ZDB-GENE-070912-512]
ENSDARG00000099113	276.865	4.36981	0.544114	-8.03106	9.66308e-16	1.73185e-14	UNC13B	unc-13 homolog B [Source:HGNC Symbol;Acc:HGNC:12566]
ENSDARG00000055284	122.855	4.36893	0.501224	-8.71652	2.86889e-18	6.59694e-17	afap1	actin filament associated protein 1 [Source:ZFIN;Acc:ZDB-GENE-100316-6]
ENSDARG00000060207	1809.36	4.36762	0.369069	-11.8341	2.6e-32	2.07404e-30	traf7	TNF receptor-associated factor 7 [Source:ZFIN;Acc:ZDB-GENE-070112-2212]
ENSDARG00000008098	37.4592	4.3674	1.00678	-4.33798	1.438e-05	6.93003e-05	ifit9	interferon-induced protein with tetratricopeptide repeats 9 [Source:ZFIN;Acc:ZDB-GENE-121214-233]
ENSDARG00000055374	9.01429	4.36659	1.39425	-3.13185	0.00173706	0.00519578
ENSDARG00000086052	29.3432	4.36288	0.8496	-5.13522	2.8182e-07	1.82476e-06
ENSDARG00000093799	88.7496	4.362	1.5613	-2.79383	0.0052088	0.013647	setbp1	SET binding protein 1 [Source:ZFIN;Acc:ZDB-GENE-060526-72]
ENSDARG00000075226	422.892	4.36	0.423186	-10.3028	6.8432e-25	2.89806e-23	smad4a	SMAD family member 4a [Source:ZFIN;Acc:ZDB-GENE-990603-8]
ENSDARG00000078734	613.309	4.35935	0.41543	-10.4936	9.24431e-26	4.18128e-24	myo1f	myosin IF [Source:ZFIN;Acc:ZDB-GENE-081104-506]
ENSDARG00000067591	73.0972	4.35814	0.600956	-7.25201	4.10632e-13	5.55708e-12	puraa	purine-rich element binding protein Aa [Source:ZFIN;Acc:ZDB-GENE-040624-8]
ENSDARG00000052604	101.61	4.35792	0.742527	-5.86904	4.38332e-09	3.66871e-08	CPEB2	cytoplasmic polyadenylation element binding protein 2 [Source:HGNC Symbol;Acc:HGNC:21745]
ENSDARG00000114719	6.11981	4.35623	1.58019	-2.75678	0.00583738	0.0150475
ENSDARG00000068572	380.508	4.35615	0.429035	-10.1534	3.20104e-24	1.28141e-22	slc16a1b	solute carrier family 16 member 1b [Source:ZFIN;Acc:ZDB-GENE-030515-5]
ENSDARG00000098257	14.8004	4.35513	1.10477	-3.94211	8.07674e-05	0.000332607	pcdh15a	protocadherin-related 15a [Source:ZFIN;Acc:ZDB-GENE-030616-3]
ENSDARG00000028389	57.1717	4.35472	0.626997	-6.94536	3.77487e-12	4.61077e-11
ENSDARG00000087205	571.621	4.35429	0.511616	-8.51085	1.72658e-17	3.69162e-16	akt3b	v-akt murine thymoma viral oncogene homolog 3b [Source:ZFIN;Acc:ZDB-GENE-110309-3]
ENSDARG00000102774	153.546	4.3534	0.548792	-7.93269	2.14456e-15	3.71313e-14	znf687a	zinc finger protein 687a [Source:ZFIN;Acc:ZDB-GENE-100922-32]
ENSDARG00000075156	2176.5	4.35239	0.367211	-11.8526	2.08693e-32	1.67696e-30	TBC1D4	TBC1 domain family member 4 [Source:HGNC Symbol;Acc:HGNC:19165]
ENSDARG00000017785	135.589	4.35081	0.499757	-8.70584	3.15221e-18	7.2257e-17	zgc:158689	zgc:158689 [Source:ZFIN;Acc:ZDB-GENE-070112-1902]
ENSDARG00000055433	128.55	4.35023	0.614606	-7.07807	1.46171e-12	1.88178e-11	vps26bl	vacuolar protein sorting 26 homolog B, like [Source:ZFIN;Acc:ZDB-GENE-040718-112]
ENSDARG00000079144	194.629	4.35021	0.651273	-6.67954	2.39686e-11	2.69088e-10	bcl2l11	BCL2 like 11 [Source:ZFIN;Acc:ZDB-GENE-081008-1]
ENSDARG00000101512	31.9783	4.34955	0.980544	-4.43585	9.17098e-06	4.58905e-05	tmx4	thioredoxin-related transmembrane protein 4 [Source:ZFIN;Acc:ZDB-GENE-050706-155]
ENSDARG00000074501	69.2185	4.34899	0.631247	-6.88952	5.59807e-12	6.72167e-11	tnip2	TNFAIP3 interacting protein 2 [Source:ZFIN;Acc:ZDB-GENE-120913-2]
ENSDARG00000045015	6.05685	4.34802	1.70119	-2.55587	0.0105922	0.0252622	cyp27b1	cytochrome P450, family 27, subfamily B, polypeptide 1 [Source:ZFIN;Acc:ZDB-GENE-111005-2]
ENSDARG00000074644	6.2257	4.34735	1.586	-2.74109	0.00612366	0.0156988	spock1	SPARC (osteonectin), cwcv and kazal like domains proteoglycan 1 [Source:ZFIN;Acc:ZDB-GENE-110428-1]
ENSDARG00000006079	6.23283	4.3429	1.56129	-2.7816	0.00540915	0.014091	GPR37L1	G protein-coupled receptor 37 like 1 [Source:HGNC Symbol;Acc:HGNC:14923]
ENSDARG00000114289	8.68474	4.34038	1.51057	-2.87334	0.00406162	0.0109499
ENSDARG00000078149	39.515	4.33934	0.859339	-5.04963	4.42671e-07	2.77295e-06	grin2ca	glutamate receptor, ionotropic, N-methyl D-aspartate 2Ca [Source:ZFIN;Acc:ZDB-GENE-070822-3]
ENSDARG00000062114	57.2153	4.33881	0.642656	-6.75137	1.46452e-11	1.68293e-10	TENT4A	terminal nucleotidyltransferase 4A [Source:HGNC Symbol;Acc:HGNC:16705]
ENSDARG00000099943	1173.61	4.33747	0.411917	-10.53	6.28642e-26	2.8911e-24	mapre2	microtubule-associated protein, RP/EB family, member 2 [Source:ZFIN;Acc:ZDB-GENE-071004-41]
ENSDARG00000102023	193.686	4.33641	0.514625	-8.42635	3.56606e-17	7.27709e-16	phf13	PHD finger protein 13 [Source:ZFIN;Acc:ZDB-GENE-121113-2]
ENSDARG00000052527	63.5815	4.3364	0.848978	-5.10778	3.25959e-07	2.08715e-06	mul1	mitochondrial E3 ubiquitin protein ligase 1 [Source:ZFIN;Acc:ZDB-GENE-050208-236]
ENSDARG00000098237	2172.65	4.33473	0.615757	-7.03968	1.92683e-12	2.43485e-11	fbn2b	fibrillin 2b [Source:ZFIN;Acc:ZDB-GENE-090112-3]
ENSDARG00000041483	23.2442	4.33404	0.887486	-4.8835	1.04219e-06	6.14914e-06	paqr6	progestin and adipoQ receptor family member VI [Source:ZFIN;Acc:ZDB-GENE-090714-1]
ENSDARG00000103284	168.558	4.33207	0.474392	-9.13182	6.73545e-20	1.7997e-18
ENSDARG00000030239	141.547	4.32965	0.583081	-7.42547	1.1238e-13	1.60604e-12	dennd6aa	DENN/MADD domain containing 6Aa [Source:ZFIN;Acc:ZDB-GENE-041010-63]
ENSDARG00000060683	100.461	4.32794	0.571407	-7.57418	3.61407e-14	5.49044e-13	lrsam1	leucine rich repeat and sterile alpha motif containing 1 [Source:ZFIN;Acc:ZDB-GENE-060526-97]
ENSDARG00000060348	633.116	4.32764	0.452566	-9.56244	1.15007e-21	3.66171e-20	map3k3	mitogen-activated protein kinase kinase kinase 3 [Source:ZFIN;Acc:ZDB-GENE-070910-1]
ENSDARG00000071013	60.9078	4.32622	0.758328	-5.70495	1.16378e-08	9.18012e-08	arl6ip6	ADP-ribosylation factor-like 6 interacting protein 6 [Source:ZFIN;Acc:ZDB-GENE-070410-117]
ENSDARG00000100973	734.236	4.32617	0.37003	-11.6914	1.41022e-31	1.05225e-29	arhgap24	Rho GTPase activating protein 24 [Source:ZFIN;Acc:ZDB-GENE-091118-20]
ENSDARG00000052279	540.844	4.32524	0.585635	-7.38556	1.51815e-13	2.14447e-12	osgn1	oxidative stress induced growth inhibitor 1 [Source:ZFIN;Acc:ZDB-GENE-040426-864]
ENSDARG00000086853	29.0223	4.32464	0.798789	-5.414	6.16333e-08	4.39691e-07	DPYD	dihydropyrimidine dehydrogenase [Source:HGNC Symbol;Acc:HGNC:3012]
ENSDARG00000033840	134.759	4.32289	0.576952	-7.49264	6.75028e-14	9.89845e-13	fat3a	FAT atypical cadherin 3a [Source:ZFIN;Acc:ZDB-GENE-060929-1254]
ENSDARG00000054754	36.736	4.32257	0.858437	-5.0354	4.76855e-07	2.97265e-06	hs6st1a	heparan sulfate 6-O-sulfotransferase 1a [Source:ZFIN;Acc:ZDB-GENE-050524-1]
ENSDARG00000009782	567.563	4.32224	0.369763	-11.6892	1.44707e-31	1.07608e-29	myh11a	myosin, heavy chain 11a, smooth muscle [Source:ZFIN;Acc:ZDB-GENE-050531-1]
ENSDARG00000069928	61.6987	4.32096	0.752322	-5.7435	9.27377e-09	7.39239e-08	prkceb	protein kinase C, epsilon b [Source:ZFIN;Acc:ZDB-GENE-081028-47]
ENSDARG00000014946	29.0183	4.32038	0.830283	-5.20351	1.95562e-07	1.29726e-06	angpt2a	angiopoietin 2a [Source:ZFIN;Acc:ZDB-GENE-121101-1]
ENSDARG00000093143	45.0696	4.32025	0.748444	-5.77231	7.81937e-09	6.28789e-08	znf1010	zinc finger protein 1010 [Source:ZFIN;Acc:ZDB-GENE-131120-161]
ENSDARG00000109783	6.02614	4.31987	1.6045	-2.69234	0.00709535	0.0178437	igsf11	immunoglobulin superfamily member 11 [Source:ZFIN;Acc:ZDB-GENE-080303-21]
ENSDARG00000113801	85.3092	4.31911	0.639859	-6.7501	1.47748e-11	1.69693e-10
ENSDARG00000009796	191.774	4.31695	0.522618	-8.26024	1.45378e-16	2.78287e-15	klc1a	kinesin light chain 1a [Source:ZFIN;Acc:ZDB-GENE-040426-1599]
ENSDARG00000033832	145.784	4.31171	0.640762	-6.72904	1.70784e-11	1.94926e-10	ampd1	adenosine monophosphate deaminase 1 (isoform M) [Source:ZFIN;Acc:ZDB-GENE-040426-1906]
ENSDARG00000002571	577.275	4.31092	0.393602	-10.9525	6.46537e-28	3.55466e-26	tmod2	tropomodulin 2 [Source:ZFIN;Acc:ZDB-GENE-040912-185]
ENSDARG00000060521	289.716	4.31062	0.527247	-8.17571	2.94122e-16	5.48653e-15	rbm27	RNA binding motif protein 27 [Source:ZFIN;Acc:ZDB-GENE-110411-31]
ENSDARG00000022763	199.604	4.31059	0.47997	-8.98095	2.68446e-19	6.87152e-18	hpcal1	hippocalcin-like 1 [Source:ZFIN;Acc:ZDB-GENE-040426-1242]
ENSDARG00000060498	100.121	4.30915	0.697359	-6.17924	6.44122e-10	6.10899e-09	tnfrsf9a	tumor necrosis factor receptor superfamily, member 9a [Source:ZFIN;Acc:ZDB-GENE-060421-8213]
ENSDARG00000040036	38.3811	4.30909	0.783185	-5.50201	3.75484e-08	2.75762e-07	tcf19l	transcription factor 19 (SC1), like [Source:ZFIN;Acc:ZDB-GENE-060324-2]
ENSDARG00000063370	160.609	4.30903	0.745795	-5.77777	7.56966e-09	6.1005e-08	sgk2a	serum/glucocorticoid regulated kinase 2a [Source:ZFIN;Acc:ZDB-GENE-030131-9632]
ENSDARG00000089213	205.36	4.30865	0.573689	-7.51043	5.89345e-14	8.72366e-13	adam15	ADAM metallopeptidase domain 15 [Source:ZFIN;Acc:ZDB-GENE-070809-4]
ENSDARG00000110940	39.4738	4.30387	0.739577	-5.81936	5.90718e-09	4.86433e-08	PTPRS	protein tyrosine phosphatase receptor type S [Source:HGNC Symbol;Acc:HGNC:9681]
ENSDARG00000012829	63.7761	4.30382	0.655902	-6.56169	5.32016e-11	5.77156e-10	asah2	N-acylsphingosine amidohydrolase 2 [Source:ZFIN;Acc:ZDB-GENE-041112-1]
ENSDARG00000098700	91.0473	4.30364	0.536254	-8.02539	1.01207e-15	1.80944e-14	il1b	interleukin 1, beta [Source:ZFIN;Acc:ZDB-GENE-040702-2]
ENSDARG00000058553	126.66	4.30292	1.36998	-3.14086	0.00168453	0.00505313	sprb	sepiapterin reductase b [Source:ZFIN;Acc:ZDB-GENE-070719-1]
ENSDARG00000006253	568.333	4.3028	0.360807	-11.9255	8.71678e-33	7.21585e-31	mier3a	mesoderm induction early response 1, family member 3 a [Source:ZFIN;Acc:ZDB-GENE-050913-97]
ENSDARG00000089981	570.728	4.30165	0.420902	-10.2201	1.6119e-24	6.64667e-23	rnf146	ring finger protein 146 [Source:ZFIN;Acc:ZDB-GENE-030131-5997]
ENSDARG00000019973	484.423	4.3014	0.457596	-9.40001	5.45572e-21	1.62391e-19	stk38a	serine/threonine kinase 38a [Source:ZFIN;Acc:ZDB-GENE-040426-2811]
ENSDARG00000078850	241.796	4.30124	0.458114	-9.38903	6.0556e-21	1.79759e-19	plekhm2	pleckstrin homology domain containing, family M (with RUN domain) member 2 [Source:ZFIN;Acc:ZDB-GENE-081022-169]
ENSDARG00000078127	272.504	4.29946	0.421442	-10.2018	1.94657e-24	7.89313e-23	neurl4	neuralized E3 ubiquitin protein ligase 4 [Source:ZFIN;Acc:ZDB-GENE-100318-4]
ENSDARG00000104414	308.447	4.29896	0.52873	-8.13073	4.26703e-16	7.87265e-15	shmt2	serine hydroxymethyltransferase 2 (mitochondrial) [Source:ZFIN;Acc:ZDB-GENE-071213-1]
ENSDARG00000076135	6000.04	4.29712	0.3881	-11.0722	1.7116e-28	9.85497e-27	mmrn2a	multimerin 2a [Source:ZFIN;Acc:ZDB-GENE-080424-3]
ENSDARG00000044094	22.6178	4.29698	0.92779	-4.63141	3.63184e-06	1.95082e-05	gfpt2	glutamine-fructose-6-phosphate transaminase 2 [Source:ZFIN;Acc:ZDB-GENE-071113-1]
ENSDARG00000088937	8.56508	4.29583	1.44896	-2.96477	0.0030291	0.00846273
ENSDARG00000016994	63.3795	4.29565	0.669723	-6.41408	1.41678e-10	1.45847e-09	ssrp1b	structure specific recognition protein 1b [Source:ZFIN;Acc:ZDB-GENE-041008-209]
ENSDARG00000060349	50.6082	4.29554	0.628711	-6.83228	8.35732e-12	9.85669e-11	WASF1	WASP family member 1 [Source:HGNC Symbol;Acc:HGNC:12732]
ENSDARG00000086896	837.811	4.29551	0.416558	-10.3119	6.22432e-25	2.64286e-23	fubp3	far upstream element (FUSE) binding protein 3 [Source:ZFIN;Acc:ZDB-GENE-041121-12]
ENSDARG00000061233	1548.81	4.29448	0.33587	-12.7862	1.95912e-37	2.41445e-35	abcc5	ATP-binding cassette, sub-family C (CFTR/MRP), member 5 [Source:ZFIN;Acc:ZDB-GENE-050517-17]
ENSDARG00000006301	501.079	4.29414	0.423441	-10.1411	3.63162e-24	1.44586e-22	RAPH1	wu:fj59g11 [Source:ZFIN;Acc:ZDB-GENE-030131-8202]
ENSDARG00000095915	5.806	4.29311	1.72944	-2.48238	0.0130509	0.0301302
ENSDARG00000112928	14.1512	4.29258	1.08881	-3.94245	8.0654e-05	0.000332264
ENSDARG00000036944	8.49007	4.29059	1.38241	-3.1037	0.0019112	0.00564507	ensaa	endosulfine alpha a [Source:ZFIN;Acc:ZDB-GENE-060503-181]
ENSDARG00000093091	5.95073	4.2888	1.61922	-2.64868	0.00808063	0.0199825	iqsec3b	IQ motif and Sec7 domain ArfGEF 3b [Source:ZFIN;Acc:ZDB-GENE-050420-210]
ENSDARG00000074728	5.95278	4.28722	1.60907	-2.66441	0.00771233	0.0191842	MFSD9	major facilitator superfamily domain containing 9 [Source:HGNC Symbol;Acc:HGNC:28158]
ENSDARG00000078076	426.644	4.28408	0.39819	-10.7589	5.38163e-27	2.73279e-25	nab2	NGFI-A binding protein 2 (EGR1 binding protein 2) [Source:ZFIN;Acc:ZDB-GENE-080204-105]
ENSDARG00000053066	437.401	4.28058	1.27044	-3.36937	0.000753407	0.00247381	tubb1	tubulin, beta 1 class VI [Source:ZFIN;Acc:ZDB-GENE-110408-5]
ENSDARG00000054302	556.057	4.27829	0.433256	-9.87473	5.3577e-23	1.96871e-21	ehd4	EH-domain containing 4 [Source:ZFIN;Acc:ZDB-GENE-060810-22]
ENSDARG00000105147	322.543	4.27764	0.438513	-9.75487	1.75821e-22	6.11251e-21	osbpl1a	oxysterol binding protein-like 1A [Source:ZFIN;Acc:ZDB-GENE-050208-657]
ENSDARG00000095397	13.5826	4.27724	1.28164	-3.33732	0.000845906	0.00274588
ENSDARG00000018744	11.4599	4.276	1.29421	-3.30395	0.000953329	0.00305035	prl2	prolactin 2 [Source:ZFIN;Acc:ZDB-GENE-041210-160]
ENSDARG00000094901	27.6936	4.27552	0.83889	-5.09664	3.45736e-07	2.20349e-06	abcc6b.2	ATP-binding cassette, sub-family C (CFTR/MRP), member 6b, tandem duplicate 2 [Source:ZFIN;Acc:ZDB-GENE-110208-2]
ENSDARG00000075648	81.5148	4.27551	1.62109	-2.63743	0.00835378	0.020579	sema5bb	sema domain, seven thrombospondin repeats (type 1 and type 1-like), transmembrane domain (TM) and short cytoplasmic domain, (semaphorin) 5Bb [Source:ZFIN;Acc:ZDB-GENE-130530-778]
ENSDARG00000099657	47.5739	4.2731	0.848699	-5.03488	4.78149e-07	2.97903e-06	AKT1	AKT serine/threonine kinase 1 [Source:HGNC Symbol;Acc:HGNC:391]
ENSDARG00000052020	69.5881	4.26831	0.677443	-6.30061	2.96474e-10	2.93094e-09	cmtm4	CKLF-like MARVEL transmembrane domain containing 4 [Source:ZFIN;Acc:ZDB-GENE-040718-195]
ENSDARG00000099359	96.8459	4.26696	0.685073	-6.22847	4.71008e-10	4.54176e-09
ENSDARG00000114454	110.755	4.26658	0.785058	-5.43473	5.48797e-08	3.94461e-07
ENSDARG00000045094	83.5362	4.26569	0.751145	-5.67891	1.35557e-08	1.06242e-07	smad10a	SMAD family member 10a [Source:ZFIN;Acc:ZDB-GENE-060503-248]
ENSDARG00000018566	2254.51	4.26513	0.453354	-9.40796	5.0585e-21	1.50977e-19	flnca	filamin C, gamma a (actin binding protein 280) [Source:ZFIN;Acc:ZDB-GENE-070503-1]
ENSDARG00000076464	203.755	4.26244	0.534829	-7.96973	1.59024e-15	2.80426e-14	lamtor1	late endosomal/lysosomal adaptor, MAPK and MTOR activator 1 [Source:ZFIN;Acc:ZDB-GENE-130819-1]
ENSDARG00000079012	86.7394	4.26088	0.977813	-4.35756	1.31521e-05	6.39161e-05	cbfa2t3	CBFA2/RUNX1 partner transcriptional co-repressor 3 [Source:ZFIN;Acc:ZDB-GENE-070209-2]
ENSDARG00000088475	13.5807	4.26073	1.21642	-3.5027	0.000460574	0.00159464	pcdh1gb9	protocadherin 1 gamma b 9 [Source:ZFIN;Acc:ZDB-GENE-041118-18]
ENSDARG00000111799	24.727	4.26	0.897476	-4.74665	2.06816e-06	1.15974e-05
ENSDARG00000043661	43.2981	4.25843	0.775504	-5.49117	3.99269e-08	2.92349e-07	cadpsa	Ca2+-dependent activator protein for secretion a [Source:ZFIN;Acc:ZDB-GENE-030616-525]
ENSDARG00000063014	22.024	4.25782	0.926666	-4.59478	4.33212e-06	2.29384e-05	dbpa	D site albumin promoter binding protein a [Source:ZFIN;Acc:ZDB-GENE-060503-802]
ENSDARG00000078954	736.175	4.25032	0.457328	-9.2938	1.48874e-20	4.21944e-19	rxrba	retinoid x receptor, beta a [Source:ZFIN;Acc:ZDB-GENE-980526-436]
ENSDARG00000054848	257.197	4.24873	0.42526	-9.99089	1.67077e-23	6.38531e-22	pdk4	pyruvate dehydrogenase kinase, isozyme 4 [Source:ZFIN;Acc:ZDB-GENE-060503-754]
ENSDARG00000096662	767.458	4.24716	0.357664	-11.8747	1.60163e-32	1.30129e-30
ENSDARG00000004177	10.9315	4.24683	1.22016	-3.48055	0.000500384	0.00171837
ENSDARG00000004939	317.266	4.24519	0.587363	-7.22754	4.9183e-13	6.60702e-12	mtdhb	metadherin b [Source:ZFIN;Acc:ZDB-GENE-090929-2]
ENSDARG00000086977	45.1634	4.24279	0.706913	-6.00186	1.95073e-09	1.71172e-08	atxn1l	ataxin 1-like [Source:ZFIN;Acc:ZDB-GENE-090908-1]
ENSDARG00000088831	13.8642	4.24212	1.09603	-3.87044	0.000108639	0.000433863
ENSDARG00000070555	436.119	4.24149	0.37315	-11.3667	6.12512e-30	4.0841e-28	ldlrad4a	low density lipoprotein receptor class A domain containing 4a [Source:ZFIN;Acc:ZDB-GENE-060503-850]
ENSDARG00000094002	5.67265	4.24048	1.75238	-2.41984	0.0155273	0.0350398	ccl34b.4	chemokine (C-C motif) ligand 34b, duplicate 4 [Source:ZFIN;Acc:ZDB-GENE-091204-344]
ENSDARG00000104082	167.656	4.23994	0.464198	-9.13391	6.60667e-20	1.76745e-18	trps1	trichorhinophalangeal syndrome I [Source:ZFIN;Acc:ZDB-GENE-030131-8404]
ENSDARG00000111614	90.616	4.23918	0.725763	-5.841	5.18891e-09	4.31007e-08
ENSDARG00000103436	13.7381	4.23898	1.09792	-3.86091	0.000112965	0.000448965
ENSDARG00000099755	89.012	4.23884	0.562616	-7.53417	4.91449e-14	7.35396e-13	pfklb	phosphofructokinase, liver b [Source:ZFIN;Acc:ZDB-GENE-050417-62]
ENSDARG00000100506	39.9447	4.23808	0.781782	-5.42106	5.92478e-08	4.24052e-07	crb1	crumbs cell polarity complex component 1 [Source:ZFIN;Acc:ZDB-GENE-050208-382]
ENSDARG00000091801	354.509	4.23766	0.441399	-9.60051	7.95484e-22	2.58526e-20	serpinb14	serpin peptidase inhibitor, clade B (ovalbumin), member 14 [Source:ZFIN;Acc:ZDB-GENE-050506-148]
ENSDARG00000045065	115.58	4.23409	0.50384	-8.40363	4.32875e-17	8.76012e-16	vti1a	vesicle transport through interaction with t-SNAREs 1A [Source:ZFIN;Acc:ZDB-GENE-050809-135]
ENSDARG00000071032	126.36	4.23367	0.567092	-7.46557	8.29369e-14	1.20489e-12	pnkd	PNKD metallo-beta-lactamase domain containing [Source:ZFIN;Acc:ZDB-GENE-050208-278]
ENSDARG00000079788	1256.62	4.23292	0.438063	-9.6628	4.33835e-22	1.44416e-20	FAM171A1	family with sequence similarity 171 member A1 [Source:HGNC Symbol;Acc:HGNC:23522]
ENSDARG00000086091	8.23033	4.23126	1.35348	-3.1262	0.00177083	0.00528095	kcnn4	potassium intermediate/small conductance calcium-activated channel, subfamily N, member 4 [Source:ZFIN;Acc:ZDB-GENE-131127-192]
[truncated: 8,298 more rows]
