# Supplementary material for: In vivo profiling of the endothelium using ‘AngioTag’ zebrafish
Source: Angiogenesis. 2025 Jul 4;28(3):40. doi: 10.1007/s10456-025-09990-8 (PMC12227374; doi:10.1007/s10456-025-09990-8)
Supplement: Supplementary file 7 — Supplementary Material 7 [file 10456_2025_9990_MOESM7_ESM.xlsx]

## Sheet: Skin
gene	SYMBOL	ALIAS	UNIPROT	ENTREZID	baseMean	log2FoldChange	lfcSE	stat	pvalue	padj
ENSDARG00000056525	bcar1	fc17f11	B5DE36	568309	8028.04	6.85879	0.19611	34.9144	2.24894e-267	1.63415e-263
ENSDARG00000088801	fgd5a	fgd5a	X1WDS7	100151562	4074.99	6.75218	0.189406	35.5403	5.8736e-277	6.40193e-273
ENSDARG00000007413	arid2	fi45a01	A0JPE6	566352	5003.21	6.47835	0.174845	36.9604	2.47941e-299	5.40486e-295
ENSDARG00000078233	ctnnd1	ctnnd1	A0A0R4IV39	556726	32421.5	5.92569	0.190736	31.0228	1.32876e-211	5.79314e-208
ENSDARG00000100198	sncaip	zgc:172291	A8WGA8	796993	53.2856	5.79482	0.655843	7.31396	1.29689e-13	2.78806e-12
ENSDARG00000077089	blm	blm		572540	321.782	5.55728	0.655681	8.43631	1.63759e-17	4.67249e-16
ENSDARG00000014031	abcc2	mr	F1DB26	393561	711.82	5.4702	0.24111	22.5245	1.19313e-112	1.44494e-109
ENSDARG00000001162	matr3l1.1	mat	Q800H4	556124	5984.61	5.19921	0.205185	25.2996	1.61521e-141	2.93416e-138
ENSDARG00000079900	shroom4	im:714575	F1Q6C1	559035	973.769	5.09883	0.215886	23.5486	6.48168e-123	1.00924e-119
ENSDARG00000105343	ENSDARG00000105343				185.291	5.04541	0.350615	14.0813	2.47452e-45	3.41405e-43
ENSDARG00000075549	cdh5	fc88a07	Q68SP4	445471	1735.78	5.01299	0.208654	23.9883	1.84229e-127	3.08923e-124
ENSDARG00000060123	ca16b	wu:fb17c03	F1QWY5	569183	1469.58	4.9243	0.190585	25.7859	6.38974e-147	1.54767e-143
ENSDARG00000001729	strn3	GS2NA	A9JRZ4	563124	8995.37	4.91961	0.179912	27.3189	1.26488e-164	4.59552e-161
ENSDARG00000108974	ENSDARG00000108974				29.3188	4.86014	0.71101	6.11458	4.84055e-10	7.48363e-09
ENSDARG00000117504	LOC110440077	LOC110440077		110440077	224.292	4.84333	0.371228	12.7702	1.20265e-37	1.10153e-35
ENSDARG00000089954	si:ch211-189e2.3	fj98d01		100536102	21.7886	4.78746	0.767254	5.1799	1.11003e-07	1.26226e-06
ENSDARG00000117590	ENSDARG00000117590				35.3102	4.75728	0.64785	6.63637	1.60754e-11	2.87708e-10
ENSDARG00000091306	kcnn1a	si:rp71-39b20.3	A0A0R4INU5	563352	226.024	4.65936	0.301338	15.3014	3.74019e-53	7.69173e-51
ENSDARG00000007370	dysf	si:rp71-50c18.1	F6IA09	560924	680.775	4.6592	0.24245	19.1528	4.58715e-82	2.38084e-79
ENSDARG00000079634	ENSDARG00000079634				329.028	4.56319	0.260328	17.392	4.74295e-68	1.66761e-65
ENSDARG00000069769	gig2j	Dre	B3DIL1	100005405	1510.3	4.55412	0.198601	22.9176	1.54986e-116	1.98738e-113
ENSDARG00000078624	arhgef9b	arhge	F1Q628	560923	368.341	4.55154	0.24669	18.3435	1.85898e-75	8.10478e-73
ENSDARG00000006896	lhx6a	lhx6	Q6BDC4	445565	114.969	4.53175	0.454975	9.80655	5.27582e-23	2.24186e-21
ENSDARG00000076624	ptprb	R-PTP-beta	A0A1L1QZQ6	100149130	618.533	4.50923	0.247377	18.1823	3.56226e-74	1.49334e-71
ENSDARG00000075349	si:ch73-138n13.1	im:715093	E7EZK0	504038	11214.2	4.50628	0.175527	25.6562	1.80492e-145	3.93455e-142
ENSDARG00000101717	sox17	sox17	Q5PQZ5	30544	147.372	4.50226	0.372619	11.9266	4.29987e-33	3.13488e-31
ENSDARG00000082311	ENSDARG00000082311				22.8764	4.48626	0.743319	5.36393	4.07155e-08	4.93636e-07
ENSDARG00000089878	nedd9	fc45g12	Q08BB0	768136	2113.86	4.47549	0.174761	25.5798	1.27991e-144	2.53643e-141
ENSDARG00000094423	si:ch211-270n8.4	si:ch211-270n8.4		103911998	37.4733	4.45867	0.615192	6.81751	4.63147e-12	8.67366e-11
ENSDARG00000079581	nyap2a	si:dkeyp-51h1.2		100000797	30.4059	4.45661	0.718382	5.59338	1.11344e-08	1.44907e-07
ENSDARG00000031658	si:ch211-207d6.2	si:ch211-207d6.2		570069	3559.32	4.43301	0.16791	26.4039	6.1745e-154	1.68248e-150
ENSDARG00000105215	kdrl	VEGFR	Q8AXB3	796537	1704.49	4.3821	0.198791	22.0231	8.64548e-108	9.42314e-105
ENSDARG00000013653	adgrl4	eltd	A0A140TAT8	406676	537.929	4.37026	0.249332	17.4763	1.08624e-68	3.94651e-66
ENSDARG00000057671	epas1b	HIF	B3DJD1	555192	3323.01	4.36899	0.201636	21.6618	2.35074e-104	2.22799e-101
ENSDARG00000036136	tipin	zgc:91928	G1K2L6	445058	1628.29	4.3625	0.189024	23.0321	1.11206e-117	1.51511e-114
ENSDARG00000038199	cdab	cd	Q6P0R4	402979	27.1897	4.35586	0.668926	5.9654	1.22017e-09	1.80696e-08
ENSDARG00000010936	abcb4	abcb1	E7F1E3	100136865	169.788	4.32915	0.349313	12.2685	6.68939e-35	5.48203e-33
ENSDARG00000078772	nbr1b	nbr1b	F1R2I7	555713	3490.33	4.31914	0.159556	27.0468	2.0799e-161	6.4771e-158
ENSDARG00000109164	ENSDARG00000109164				73.2152	4.31136	0.471152	8.88659	3.1507e-19	1.02511e-17
ENSDARG00000094597	ENSDARG00000094597				22.7491	4.30571	0.706124	5.49707	1.93072e-08	2.43142e-07
ENSDARG00000086214	ntrk3b	si:dkey-18e5.1	A0A0H2UKW5	798577	12.4668	4.29824	0.873585	4.2718	9.69513e-06	8.34416e-05
ENSDARG00000099812	prrt4b	fj35h06	A0A0R4IBE2	335883	417.372	4.2973	0.230391	18.5809	2.2928e-77	1.04127e-74
ENSDARG00000105437	ENSDARG00000105437				128.193	4.2813	0.34853	12.1063	4.89043e-34	3.78037e-32
ENSDARG00000077037	txlna	fc21b12	A5D6U5	324180	3587.91	4.25283	0.184343	23.0392	9.44785e-118	1.37302e-114
ENSDARG00000069017	elnb	el		558461	29.1336	4.22635	0.670603	5.91968	1.61282e-09	2.34542e-08
ENSDARG00000117442	ENSDARG00000117442				28.6461	4.22092	0.673048	5.83397	2.70618e-09	3.80839e-08
ENSDARG00000097181	defbl3	db-3	A1IVN1	100009621	31.4775	4.21901	0.62315	6.35423	1.04734e-10	1.72439e-09
ENSDARG00000093660	ENSDARG00000093660				87.8479	4.20913	0.468413	8.53634	6.92675e-18	2.02952e-16
ENSDARG00000077285	scarf1	wu:fb07b12	E7FBT2	100005273	387.05	4.20888	0.260852	16.072	2.00376e-58	5.07906e-56
ENSDARG00000076972	plvapa	plvap	B0BLX9	100136858	1070.55	4.17867	0.195835	21.3213	3.60172e-101	2.80406e-98
ENSDARG00000099075	ENSDARG00000099075				84.2467	4.16559	0.429749	9.54008	7.13633e-22	2.71492e-20
ENSDARG00000017299	fabp4a	fab	Q66I80	447944	33646.4	4.16194	0.133195	31.2447	1.31835e-214	7.18467e-211
ENSDARG00000042627	nhsl1b	gukh2	E7EXR7	447799	613.137	4.16146	0.228913	18.1111	1.30136e-73	4.97689e-71
ENSDARG00000056915	si:ch211-237l4.6	zC237L4.6	Q7SZZ2	446130	181.096	4.16046	0.307568	13.4217	2.25581e-41	2.37558e-39
ENSDARG00000076135	mmrn2a	si:ch211-134m17.7		100148368	359.794	4.13915	0.248168	16.6168	2.63156e-62	7.85828e-60
ENSDARG00000057833	gulp1b	im:691208	E7FG11	100006392	328.487	4.13669	0.291	14.1639	7.66678e-46	1.07825e-43
ENSDARG00000095930	myha	myhc		100149148	432.527	4.12373	0.274567	14.7482	1.58072e-49	2.71323e-47
ENSDARG00000040497	LOC571124	LOC571124	F1QV70	571124	269.718	4.11708	0.263473	15.5189	1.29295e-54	2.8185e-52
ENSDARG00000117238	ENSDARG00000117238				33.0936	4.11391	0.611511	6.36894	9.51718e-11	1.57528e-09
ENSDARG00000078201	vcam1a	si:dkey-60b12.4		100001105	156.321	4.08878	0.3306	12.2525	8.1447e-35	6.60024e-33
ENSDARG00000088546	myct1b	si:ch211-195g8.4	E7FG94	100537522	172.983	4.08801	0.330976	12.225	1.14326e-34	9.19629e-33
ENSDARG00000106333	ENSDARG00000106333				16.0136	4.07841	0.775964	4.69463	1.33542e-06	1.306e-05
ENSDARG00000104108	slco1d1	Oatp		326845	165.017	4.07794	0.341695	11.8794	7.57274e-33	5.4302e-31
ENSDARG00000102698	ENSDARG00000102698				7.40988	4.06523	0.970134	4.09951	2.07011e-05	0.000168069
ENSDARG00000101360	pigrl3.9	pigrl3.9		103910135	10.8577	4.06255	0.883229	4.11529	1.93347e-05	0.000157738
ENSDARG00000035132	rgs3b	im:713730		557360	136.394	4.04979	0.357942	11.2012	2.01112e-29	1.19132e-27
ENSDARG00000042829	adgrf6	G6l		565101	222.14	4.03772	0.312275	12.8898	2.56906e-38	2.42437e-36
ENSDARG00000083593	ENSDARG00000083593				19.1588	4.03247	0.726034	5.03604	2.37628e-07	2.58744e-06
ENSDARG00000095607	ENSDARG00000095607				40.4178	4.02643	0.543048	7.13329	4.90002e-13	1.00108e-11
ENSDARG00000081715	ENSDARG00000081715				7.46302	4.02457	0.971565	3.97731	3.48492e-05	0.000271597
ENSDARG00000058996	jam2a	JAM-B	A4JYM3	100005261	1810.93	4.01869	0.186466	21.537	3.50635e-103	3.0574e-100
ENSDARG00000098259	ENSDARG00000098259				20.689	4.01643	0.752451	5.05977	2.09876e-07	2.30367e-06
ENSDARG00000105561	ENSDARG00000105561				7.15351	4.01302	0.973344	4.03623	2.71586e-05	0.000216069
ENSDARG00000096811	ENSDARG00000096811				10.0584	4.01172	0.895449	3.9799	3.4472e-05	0.000268857
ENSDARG00000111436	ENSDARG00000111436				13.1913	4.0072	0.824675	4.20961	1.27907e-05	0.000108164
ENSDARG00000102414	myhz1.1l	fd14a01		100008376	10012.9	4.00492	0.530286	7.45562	4.47226e-14	9.96838e-13
ENSDARG00000100753	scarb2b	scarb2b	A0A0G2L2K5	564077	6293.83	4.00016	0.211755	18.8956	6.195e-80	3.00099e-77
ENSDARG00000094098	ENSDARG00000094098				27.6566	3.99469	0.639025	5.91038	1.70657e-09	2.47515e-08
ENSDARG00000040938	ENSDARG00000040938				83.0354	3.98446	0.476808	8.38641	2.50613e-17	6.98607e-16
ENSDARG00000092064	ENSDARG00000092064				12.8011	3.98212	0.827556	4.16407	1.56315e-05	0.000129752
ENSDARG00000089622	ENSDARG00000089622				24.1353	3.98118	0.666968	5.59058	1.13158e-08	1.47092e-07
ENSDARG00000019371	flt1	VEGF	B3DKP1	544667	465.026	3.97941	0.267588	14.838	4.16235e-50	7.2012e-48
ENSDARG00000055705	f5	si:bz20i	B7ZVT7	327320	165.095	3.95009	0.312489	12.5105	3.26915e-36	2.81677e-34
ENSDARG00000057568	nefla	si:ch211-222n4.10		793912	129.423	3.94896	0.341434	11.4441	1.25792e-30	7.94824e-29
ENSDARG00000102045	ENSDARG00000102045				18.2013	3.94527	0.732189	4.88723	5.11313e-07	5.33052e-06
ENSDARG00000113519	LOC100332323	LOC100332323		100332323	18.637	3.93837	0.729027	4.92614	4.19346e-07	4.4097e-06
ENSDARG00000028663	tek	tie	O73791	30747	366.67	3.92928	0.232759	16.8328	7.01105e-64	2.18334e-61
ENSDARG00000020811	fibpb	fi	Q6T938	405787	311.51	3.91997	0.255858	15.2776	5.38793e-53	1.08751e-50
ENSDARG00000063089	ccm2l	ccml	E7EYK9	568661	225.644	3.89782	0.31501	12.3217	3.45987e-35	2.88972e-33
ENSDARG00000098051	opn6b	no	X1WF41	557053	9.75277	3.8963	0.896813	3.91688	4.48507e-05	0.000340781
ENSDARG00000092351	ENSDARG00000092351				17.3296	3.89461	0.737939	4.84541	6.31765e-07	6.52694e-06
ENSDARG00000055132	lrfn4a	si:ch211-250a23.3	E9QF02	101882983	52.4342	3.89244	0.477667	7.94944	9.368e-16	2.34458e-14
ENSDARG00000016963	slc16a1a	mct1b	H1ABV8	100534752	1086.76	3.88998	0.22692	17.1101	6.23518e-66	2.02867e-63
ENSDARG00000103551	rnf213b	rnf213		563001	954.651	3.87997	0.214087	18.1525	6.13353e-74	2.431e-71
ENSDARG00000094593	ENSDARG00000094593				6.85557	3.86818	0.977119	3.68584	0.000113977	0.000797619
ENSDARG00000111323	ENSDARG00000111323				9.16915	3.86329	0.906088	3.82909	6.4308e-05	0.000472162
ENSDARG00000102909	ENSDARG00000102909				9.35711	3.8628	0.900581	3.89568	4.89612e-05	0.000368694
ENSDARG00000094681	hbl2	si:ch211-284o19.3	E9QFM3	566971	296.745	3.86173	0.275091	13.9974	8.07927e-45	1.06096e-42
ENSDARG00000091943	ENSDARG00000091943				23.4975	3.85641	0.68374	5.27171	6.75803e-08	7.95026e-07
ENSDARG00000031228	podxl	fc18d02	Q5RHU2	563365	3350.62	3.85611	0.199236	19.3486	1.048e-83	5.57206e-81
ENSDARG00000035438	myhc4	fi38g05	Q508P7	334274	30280.8	3.85605	0.177795	21.6027	8.46579e-104	7.68941e-101
ENSDARG00000089640	si:dkey-117n7.5	si:dkey-117n7.5	Q1LYP0	559444	22.513	3.85493	0.672074	5.39924	3.34625e-08	4.09803e-07
ENSDARG00000095756	ENSDARG00000095756				12.1904	3.8475	0.8369	4.15743	1.60927e-05	0.000133209
ENSDARG00000078419	LOC101884302	LOC101884302	A0A0R4IP60	101884302	29.8005	3.83386	0.61391	5.89052	1.92488e-09	2.76966e-08
ENSDARG00000075706	myripa	si:ch211-106h4.9		561671	335.523	3.83336	0.270738	14.1476	9.66295e-46	1.35027e-43
ENSDARG00000117691	ENSDARG00000117691				56.5499	3.82922	0.467632	8.05038	4.12672e-16	1.06208e-14
ENSDARG00000044290	ENSDARG00000044290				12.5091	3.82808	0.834817	3.99831	3.18982e-05	0.000250667
ENSDARG00000044924	gdf11	bmp1	Q8JFP9	406247	18.4432	3.82319	0.720471	4.95947	3.53425e-07	3.74723e-06
ENSDARG00000097683	sptbn5	si:dkey-28g23.4		569585	11.1775	3.82219	0.855087	4.07532	2.29753e-05	0.000185221
ENSDARG00000076895	flrt3	fb93g11	B8A507	558864	305.346	3.8198	0.276778	13.8083	1.13529e-43	1.3749e-41
ENSDARG00000093603	or61b1	Dr3OR2	Q2PRM1	100150837	6.45074	3.80842	0.984632	3.67472	0.000119055	0.000828833
ENSDARG00000101385	f8	f8		100302404	33.8736	3.80719	0.616229	5.9873	1.06677e-09	1.58842e-08
ENSDARG00000036670	aplnrb	APLNR2b	A0T2N3	565492	224.808	3.80129	0.290856	12.9613	1.01417e-38	9.78221e-37
ENSDARG00000019579	ldb2a	ldb	O73713	30577	600.625	3.79906	0.194127	19.5393	2.54256e-85	1.45856e-82
ENSDARG00000090366	znf1065	zgc:171626		100126129	36.1958	3.79446	0.575601	6.40134	7.70082e-11	1.28439e-09
ENSDARG00000069608	palm2akap2	akap2	A0A0R4ISM7	100332334	346.52	3.79383	0.278385	13.5578	3.56319e-42	3.94284e-40
ENSDARG00000088308	notchl	notchl	X1WEZ2	569522	470.962	3.78616	0.238918	15.8306	9.56735e-57	2.19535e-54
ENSDARG00000092550	ENSDARG00000092550				12.2548	3.78021	0.865001	3.81352	6.84997e-05	0.000498906
ENSDARG00000090052	si:dkey-165a24.9	gb:ck028746	E7F793	557933	216.912	3.77232	0.269349	13.9417	1.76601e-44	2.26455e-42
ENSDARG00000063295	myh9a	fi22c04	F1R889	333938	12921.2	3.76467	0.406708	9.18699	2.02003e-20	7.01188e-19
ENSDARG00000117667	ENSDARG00000117667				48.9938	3.75315	0.523231	6.83738	4.03263e-12	7.5913e-11
ENSDARG00000040991	cttnbp2	fj55a11	F1QFV1	555837	292.795	3.75048	0.269867	13.8748	4.50448e-44	5.54764e-42
ENSDARG00000098332	zgc:112970	zgc:112970	Q58EP7	541543	101.652	3.74575	0.357669	10.3737	1.63251e-25	7.96131e-24
ENSDARG00000088667	ENSDARG00000088667				6.25213	3.74039	0.985009	3.57045	0.000178181	0.00120104
ENSDARG00000117280	LOC110438741	LOC110438741		110438741	6.34495	3.74002	0.988239	3.45138	0.000278865	0.00180546
ENSDARG00000117406	ENSDARG00000117406				13.0022	3.73881	0.805697	4.30543	8.33303e-06	7.25157e-05
ENSDARG00000055100	cxcl12b	SDF-1	Q6V9B5	799354	1886.85	3.72922	0.219383	17.0185	2.99217e-65	9.53697e-63
ENSDARG00000076801	arap3	arf	E7FFL7	558931	246.365	3.71201	0.253454	14.5953	1.50419e-48	2.42888e-46
ENSDARG00000000161	itsn2a	si:dkey-266k12.1	B0V162	566412	178.746	3.70241	0.316488	11.638	1.32085e-31	8.83226e-30
ENSDARG00000067544	tcf15	p	Q9YHA3	30159	812.853	3.69357	0.230693	15.934	1.8397e-57	4.45595e-55
ENSDARG00000117286	LOC100150811	LOC100150811		100150811	8.10919	3.69171	0.921202	3.63466	0.000139173	0.000955028
ENSDARG00000073711	ENSDARG00000073711				96.3028	3.68596	0.374978	9.7395	1.02278e-22	4.18303e-21
ENSDARG00000092369	ENSDARG00000092369				25.2021	3.68408	0.664811	5.39191	3.48566e-08	4.25919e-07
ENSDARG00000096759	ENSDARG00000096759				16.8367	3.68148	0.819055	3.715	0.0001016	0.00071862
ENSDARG00000093702	si:dkey-126g1.9	cb484	E9QBF6	792999	1672.7	3.67458	0.185791	19.7878	1.89649e-87	1.25278e-84
ENSDARG00000052789	azin1a	wu:fc93f10	E7FB34	550230	312.806	3.6725	0.275901	13.2513	2.21634e-40	2.24716e-38
ENSDARG00000117452	ENSDARG00000117452				14.9839	3.67186	0.755409	4.49247	3.52003e-06	3.23905e-05
ENSDARG00000004105	tie1	sb:eu71	G1K2H0	30746	366.38	3.67094	0.240238	15.2547	7.66321e-53	1.53257e-50
ENSDARG00000115956	ENSDARG00000115956				383.77	3.66115	0.229735	15.9136	2.54984e-57	6.04174e-55
ENSDARG00000088727	zmp:0000000937	zmp:0000000937	F1QIA8	101884588	27.3212	3.66096	0.617083	5.75382	4.36247e-09	5.94359e-08
ENSDARG00000117234	ENSDARG00000117234				15.5123	3.65507	0.803454	4.42814	4.75243e-06	4.29512e-05
ENSDARG00000012944	myhz2	myo2hc	Q6IQX1	246275	156.196	3.64086	0.312557	11.5305	4.63238e-31	2.99648e-29
ENSDARG00000101321	ENSDARG00000101321				7.69144	3.62641	0.927939	3.65798	0.000127106	0.000878779
ENSDARG00000111309	ENSDARG00000111309				76.9706	3.62181	0.391849	9.13398	3.30127e-20	1.14229e-18
ENSDARG00000091966	ENSDARG00000091966				46.6623	3.60374	0.496236	7.14959	4.35189e-13	8.94127e-12
ENSDARG00000012137	cyp46a1.1	CH1073-389B1.1	Q504G3	553543	14.9546	3.60217	0.761054	4.32522	7.61899e-06	6.67818e-05
ENSDARG00000089586	ncam3	si:dkey-77d17.6	X1WF51	566122	384.578	3.59542	0.258431	13.806	1.17277e-43	1.41245e-41
ENSDARG00000015824	lemd3	im:715844	Q5TZH9	558474	793.161	3.59337	0.18305	19.5997	7.77105e-86	4.57841e-83
ENSDARG00000088975	si:ch211-14k19.8	VAP	E7F3G9	567378	130.45	3.59261	0.315048	11.3258	4.88873e-30	2.9768e-28
ENSDARG00000074829	rasip1	rasip1	J9PJE8	102725533	219.212	3.59011	0.296693	12.0745	7.20368e-34	5.54887e-32
ENSDARG00000055459	dlgap3	si:ch211-250g4.1	Q1L8T7	557556	25.5502	3.58643	0.611909	5.62871	9.07807e-09	1.19284e-07
ENSDARG00000036913	st6galnac6	siat7F		407715	12.0852	3.58198	0.811785	4.02587	2.83829e-05	0.000224952
ENSDARG00000090054	znf318	znf318	E7EYC3	100330539	1577.58	3.58112	0.166389	21.508	6.55197e-103	5.49332e-100
ENSDARG00000009782	myh11a	meltd	Q4U0S2	554168	1155.78	3.57779	0.20451	17.4626	1.38151e-68	4.93697e-66
ENSDARG00000098711	ENSDARG00000098711				73.582	3.57677	0.400178	8.85058	4.35339e-19	1.39149e-17
ENSDARG00000105854	ENSDARG00000105854				18.5081	3.57143	0.69713	4.8575	5.94385e-07	6.15534e-06
ENSDARG00000009123	sele	E-selectin	F1QTG4	558139	280.094	3.56729	0.257703	13.8135	1.05666e-43	1.28682e-41
ENSDARG00000105555	ENSDARG00000105555				13.8279	3.56434	0.766573	4.32671	7.56757e-06	6.64112e-05
ENSDARG00000063682	fhod3a	si:dkey-263h23.7		564742	150.251	3.56151	0.302843	11.6717	8.88786e-32	6.07356e-30
ENSDARG00000088817	wdr59	si:ch73-167i17.2	A0A286YB35	103909113	124.154	3.54591	0.323073	10.9	5.76465e-28	3.15738e-26
ENSDARG00000077489	lrfn2b	si:ch73-57f22.4	R4GER4	558484	7.62859	3.54086	0.924968	3.55704	0.000187529	0.00125706
ENSDARG00000102972	ENSDARG00000102972				23.4593	3.53836	0.652382	5.21888	9.00052e-08	1.03537e-06
ENSDARG00000103533	clec14a	c	Q7SXC9	327325	1077.18	3.52822	0.216859	16.2992	5.00362e-60	1.36342e-57
ENSDARG00000015156	fbln2	im:690706	F1RCR3	553503	363.116	3.5264	0.216164	16.2769	7.1952e-60	1.9364e-57
ENSDARG00000093135	ENSDARG00000093135				20.3315	3.52201	0.666847	5.04958	2.21395e-07	2.42279e-06
ENSDARG00000030547	rnd1a	Rnd	Q6TEM4	405780	44.5361	3.51684	0.51775	6.7598	6.90901e-12	1.27852e-10
ENSDARG00000105497	ENSDARG00000105497				7.38979	3.51523	0.931772	3.43621	0.000294957	0.0019023
ENSDARG00000092464	si:dkeyp-20g2.3	si:dkeyp-20g	A0A0R4IL24	567236	41.1753	3.51459	0.518936	6.66632	1.31149e-11	2.37254e-10
ENSDARG00000035005	bag2	zgc:64195	Q7T307	393975	222.39	3.51039	0.278012	12.543	2.1723e-36	1.88661e-34
ENSDARG00000093492	si:dkey-246i21.1	si:dkey-246i21.1		103909693	601.224	3.50983	0.213919	16.3815	1.29708e-60	3.72041e-58
ENSDARG00000018048	zgc:171704	zgc:171704		100124619	47.4596	3.50608	0.503519	6.73726	8.06988e-12	1.48577e-10
ENSDARG00000017391	LOC100535393	LOC100535393		100535393	24.6091	3.50592	0.621754	5.38312	3.66029e-08	4.46007e-07
ENSDARG00000061052	nipblb	fc12g03	F1QBY1	794108	2354.65	3.50285	0.176841	19.7931	1.70643e-87	1.16245e-84
ENSDARG00000103969	smyhc2	MYH7	B6IDE1	100124599	9152.62	3.49537	0.172813	20.2001	4.88671e-91	3.55085e-88
ENSDARG00000096580	ENSDARG00000096580				5.34199	3.48353	1.00147	3.26552	0.00054632	0.00332846
ENSDARG00000079850	dchs1b	dchs		553300	129.95	3.47293	0.333996	10.356	1.9646e-25	9.51698e-24
ENSDARG00000094659	ENSDARG00000094659				66.9466	3.46568	0.408756	8.38455	2.54605e-17	7.07926e-16
ENSDARG00000030307	hspa12b	GA269	Q0R4G9	735291	516.886	3.46549	0.200309	17.2801	3.32207e-67	1.11412e-64
ENSDARG00000000563	ttn.1	TTN		100001684	16419.7	3.46147	0.157707	21.9618	3.33712e-107	3.46409e-104
ENSDARG00000070162	stox2a	si:ch211-261d5.6	F1QWT9	571741	492.723	3.45325	0.216428	15.9351	1.80787e-57	4.42806e-55
ENSDARG00000043004	si:dkeyp-117h8.4	fi40f05	F1RD09	572032	20.0113	3.44942	0.686839	4.72829	1.1321e-06	1.12227e-05
ENSDARG00000112568	ENSDARG00000112568				4.99252	3.44659	1.00311	3.38906	0.000350661	0.0022338
ENSDARG00000096184	si:dkey-21h14.8	si:dkey-21h14.8		101885550	5.11086	3.44337	1.00411	3.24183	0.000593828	0.0035938
ENSDARG00000074819	si:dkeyp-23e4.3	si:dkeyp-23e4.3	F1Q7X0	566257	674.214	3.43474	0.205092	16.7218	4.54343e-63	1.39496e-60
ENSDARG00000113074	ENSDARG00000113074				19.3045	3.43179	0.689392	4.68231	1.41832e-06	1.38026e-05
ENSDARG00000070038	rbp2a	CR	Q8UVG6	568032	1321.38	3.42878	0.170375	20.1143	2.76708e-90	1.9458e-87
ENSDARG00000056091	cttnbp2nlb	cttnb	Q08BK9	556247	352.74	3.42606	0.222507	15.3537	1.67255e-53	3.47236e-51
ENSDARG00000067990	myhz1.1	cb20	B8A568	58142	74.5062	3.42427	0.994861	3.92943	4.25737e-05	0.000325636
ENSDARG00000073732	myh14	si:ch211-120k19.2	E7FGF6	563011	2932.86	3.42409	0.16362	20.9199	1.76351e-97	1.32562e-94
ENSDARG00000079393	tmprss15	si:dkeyp-23e4.2	F1RER3	100148042	17.2531	3.41507	0.70381	4.62534	1.86996e-06	1.78311e-05
ENSDARG00000077297	nbr1a	fa99f08	E9QEG9	337168	894.851	3.40906	0.191837	17.7627	6.86916e-71	2.58174e-68
ENSDARG00000028213	ttn.2	p		317731	17649.5	3.40823	0.156073	21.845	4.33219e-106	4.29261e-103
ENSDARG00000097023	ENSDARG00000097023				16.4066	3.40569	0.735668	4.35562	6.6346e-06	5.86725e-05
ENSDARG00000114403	ENSDARG00000114403				4.88933	3.40165	1.00646	3.26779	0.000541951	0.00330369
ENSDARG00000031095	veph1	ve	A0A0R4I9B9	405756	29.0445	3.40071	0.596848	5.42509	2.89634e-08	3.58938e-07
ENSDARG00000071462	lama3	si:dkey-121a11.10		101882184	8.68764	3.39887	0.89081	3.56091	0.000184783	0.00124017
ENSDARG00000109671	ENSDARG00000109671				33.0588	3.39557	0.549693	6.05441	7.0466e-10	1.06673e-08
ENSDARG00000077405	LOC402866	LOC402866		402866	2083.38	3.39545	0.18673	18.1618	5.17456e-74	2.12831e-71
ENSDARG00000094668	si:ch211-51a19.5	si:ch211-51a19.5	Q5TZ48	100034589	34.6063	3.39515	0.545368	6.03841	7.7818e-10	1.17314e-08
ENSDARG00000106389	ENSDARG00000106389				4.81642	3.39066	1.00627	3.32449	0.00044291	0.00275432
ENSDARG00000113485	ENSDARG00000113485				6.58466	3.39048	0.946049	3.38591	0.000354713	0.00225631
ENSDARG00000060263	pecam1a	CD31	A0JMH1	569386	1098.96	3.38886	0.173963	19.4695	9.95413e-85	5.56385e-82
ENSDARG00000100303	ENSDARG00000100303				43.8167	3.38481	0.517365	6.55625	2.75887e-11	4.81703e-10
ENSDARG00000080188	ENSDARG00000080188				4.90685	3.38348	1.00551	3.2317	0.000615271	0.00370607
ENSDARG00000027424	slc25a3a	slc2	Q6PC47	393688	8.56377	3.37921	0.89269	3.492	0.000239709	0.00157214
ENSDARG00000093025	ENSDARG00000093025				21.1531	3.37549	0.671554	4.77441	9.0117e-07	9.07372e-06
ENSDARG00000108299	ENSDARG00000108299				12.3231	3.37318	0.782312	4.02881	2.80298e-05	0.000222514
ENSDARG00000096264	or61c3	Dr3OR2	I3ISJ9	100332319	8.44775	3.36782	0.893551	3.56356	0.000182931	0.00123002
ENSDARG00000109743	ENSDARG00000109743				10.7101	3.36754	0.861951	3.7206	9.93758e-05	0.000704257
ENSDARG00000101345	ENSDARG00000101345				18.7843	3.35616	0.69107	4.55745	2.58894e-06	2.42216e-05
ENSDARG00000053205	ppfia4	ppfia2	B0S6H8	100005543	31.3096	3.34969	0.568854	5.79511	3.41372e-09	4.72181e-08
ENSDARG00000113474	ENSDARG00000113474				69.9631	3.34233	0.39825	8.28586	5.86294e-17	1.58569e-15
ENSDARG00000106879	ENSDARG00000106879				50.8214	3.33763	0.454195	7.26313	1.89123e-13	4.00261e-12
ENSDARG00000117566	ENSDARG00000117566				31.0783	3.33597	0.572375	5.76774	4.0171e-09	5.51093e-08
ENSDARG00000104339	LOC100535713	LOC100535713		100535713	16.7165	3.33264	0.717408	4.38108	5.90462e-06	5.26011e-05
ENSDARG00000027609	hpn	si:ch73-124g13.3	A5D6S2	569259	198.922	3.32232	0.312306	10.5935	1.59686e-26	8.17135e-25
ENSDARG00000011581	si:dkey-23k10.5	fd60c08	E7F5Z6	326062	212.263	3.32071	0.282888	11.6662	9.48053e-32	6.43819e-30
ENSDARG00000098861	si:dkey-71b5.6	si:dkey-71b5.6	H9GZ74	100294632	64.3785	3.31529	0.409209	8.02766	4.96766e-16	1.26507e-14
ENSDARG00000090489	ankrd66	ankrd66	E7F8W4	101886816	22.0162	3.3148	0.636804	5.06102	2.08512e-07	2.29101e-06
ENSDARG00000055467	or90d1	si:dkeyp-3f10.14	E7F353	100151233	6.78932	3.31237	0.941733	3.30071	0.000482205	0.00297694
ENSDARG00000102680	ENSDARG00000102680				36.1287	3.31092	0.521117	6.25677	1.96511e-10	3.1475e-09
ENSDARG00000078901	anks1ab	anks1ab	X1WBF0	100003659	15.757	3.30698	0.713052	4.40794	5.21793e-06	4.69054e-05
ENSDARG00000114030	ENSDARG00000114030				11.7068	3.30337	0.789548	3.926	4.31853e-05	0.000329621
ENSDARG00000045141	aqp8a.1	aq	Q66I64	447923	7420.8	3.28844	0.167049	19.6941	1.21202e-86	7.33912e-84
ENSDARG00000061664	zgc:162707	c3orf7	A3KNX6	100002095	66.4088	3.28792	0.419587	7.75541	4.40301e-15	1.04898e-13
ENSDARG00000105706	or62b5	Dr3OR21	Q2PRA4	100149435	4.52753	3.28772	1.0118	3.18868	0.000714614	0.00424928
ENSDARG00000105583	si:dkeyp-75h12.7	si:dkeyp-75h12.7		100006302	13.3548	3.28759	0.754774	4.1112	1.968e-05	0.000160136
ENSDARG00000101225	cngb3.1	cngb		562675	42.7715	3.28575	0.505208	6.4241	6.63253e-11	1.11475e-09
ENSDARG00000092456	si:ch211-188i4.4	si:ch211-188i4.4		101885622	36.834	3.28519	0.556698	5.71988	5.32986e-09	7.19415e-08
ENSDARG00000059963	polk	si:ch211-254o18.3	E7F6Y7	562749	23.5991	3.28318	0.637136	4.81728	7.2763e-07	7.4678e-06
ENSDARG00000103883	ENSDARG00000103883				164.654	3.28118	0.283902	11.5376	4.26134e-31	2.78123e-29
ENSDARG00000117065	ENSDARG00000117065				30.8015	3.27835	0.565202	5.73542	4.86368e-09	6.5976e-08
ENSDARG00000067997	myhz1.3	fmyhc1.3	B8A569	100008070	84.3425	3.27601	0.426342	7.39374	7.1378e-14	1.56222e-12
ENSDARG00000110967	LOC101884738	LOC101884738		101884738	14.1801	3.27254	0.751607	4.04404	2.62691e-05	0.000209912
ENSDARG00000086733	ENSDARG00000086733				7.89512	3.27034	0.894706	3.40054	0.00033626	0.0021496
ENSDARG00000114031	smyhc3	smyhc3	B6IDE0	100001337	574.652	3.26876	0.204864	15.905	2.9234e-57	6.85239e-55
ENSDARG00000094149	ENSDARG00000094149				161.756	3.26816	0.298686	10.9399	3.71268e-28	2.05413e-26
ENSDARG00000023713	aqp1a.1	aq	Q6NZ72	335821	739.913	3.26236	0.196724	16.6016	3.3927e-62	9.99425e-60
ENSDARG00000013730	slc4a4a	NBC	Q3ZMH2	568631	23.0674	3.25551	0.627281	5.06614	2.02982e-07	2.23814e-06
ENSDARG00000099985	ccn1l2	cyr6	A0A0R4IXA2	553273	94.1766	3.25314	0.383609	8.39833	2.26444e-17	6.33664e-16
ENSDARG00000030512	tsnaxip1	wu:fc26b06	A5WVR3	565917	360.797	3.25076	0.229071	14.1767	6.38779e-46	9.10114e-44
ENSDARG00000087956	she	she	E7F7N7	561493	349.861	3.25	0.243439	13.2943	1.24959e-40	1.28489e-38
ENSDARG00000115048	ENSDARG00000115048				12.2479	3.24573	0.801023	3.91385	4.54181e-05	0.000344561
ENSDARG00000105193	ENSDARG00000105193				34.1022	3.24419	0.530486	5.97287	1.16561e-09	1.72969e-08
ENSDARG00000090381	ENSDARG00000090381				19.6366	3.24314	0.666297	4.73541	1.09306e-06	1.08505e-05
ENSDARG00000010018	qki2	qki	Q6P104	393815	1210.27	3.24247	0.199709	16.2169	1.91648e-59	5.09481e-57
ENSDARG00000068193	tmem44	zgc:153362	Q0P465	751636	4.36734	3.24102	1.01304	3.17496	0.000749298	0.00443496
ENSDARG00000111644	ENSDARG00000111644				21.9785	3.2347	0.649357	4.91094	4.53212e-07	4.74979e-06
ENSDARG00000037965	srrm2	zgc:110023	F1QLP6	553531	2666.35	3.23378	0.17008	19.0051	7.7431e-81	3.83618e-78
ENSDARG00000030125	sox7	sox7	Q6TEN5	394203	1912.26	3.23371	0.176254	18.3438	1.84899e-75	8.10478e-73
ENSDARG00000117353	ENSDARG00000117353				4.35998	3.2294	1.01309	3.14283	0.000836626	0.004896
ENSDARG00000022101	ENSDARG00000022101				266.784	3.22217	0.245112	13.1483	8.7032e-40	8.62368e-38
ENSDARG00000111450	ENSDARG00000111450				4.34947	3.22032	1.01433	3.08219	0.00102743	0.00586768
ENSDARG00000038139	pdgfbb	sb:eu243	E7FBB3	796490	836.939	3.21697	0.198773	16.1691	4.16695e-59	1.08137e-56
ENSDARG00000077231	vwf	si:ch1073-474e24.1	F5XVB3	570643	165.849	3.21546	0.300298	10.655	8.26576e-27	4.31065e-25
ENSDARG00000114616	ENSDARG00000114616				55.4064	3.20742	0.478332	6.63316	1.64288e-11	2.9355e-10
ENSDARG00000113157	ENSDARG00000113157				12.5919	3.19853	0.762319	3.98435	3.38327e-05	0.000264155
ENSDARG00000005645	robo3	cb503	F1QFK4	30770	133.604	3.19717	0.35089	9.11171	4.05464e-20	1.39192e-18
ENSDARG00000055009	col4a1	col4a5		554269	1294.52	3.19674	0.186525	17.1254	4.79995e-66	1.58537e-63
ENSDARG00000001993	myhb	myhb	X1WF87	100002040	148.43	3.19628	0.323936	9.72143	1.22167e-22	4.95924e-21
ENSDARG00000082618	ENSDARG00000082618				4.2312	3.19595	1.01568	3.12504	0.000888892	0.00516168
ENSDARG00000112703	ENSDARG00000112703				36.2994	3.19575	0.524399	5.88871	1.94613e-09	2.7984e-08
ENSDARG00000103837	LOC100329813	LOC100329813		100329813	441.708	3.19486	0.548842	5.5217	1.67869e-08	2.13999e-07
ENSDARG00000102579	ENSDARG00000102579				61.224	3.19035	0.420404	7.55498	2.09456e-14	4.77607e-13
ENSDARG00000075285	mrasa	si:ch73-116o1.2	E7F5A7	100536317	87.5934	3.18987	0.37742	8.40674	2.1078e-17	5.92113e-16
ENSDARG00000104169	znf638	si:ch211-212k18.4	A0A0R4IZ89	563749	1682.8	3.1884	0.161254	19.7625	3.13211e-87	2.00814e-84
ENSDARG00000038424	c4b	c4-2		794635	566.61	3.1859	0.193734	16.4234	6.5054e-61	1.89082e-58
ENSDARG00000117410	ENSDARG00000117410				12.122	3.18467	0.779901	3.90776	4.65773e-05	0.000352916
ENSDARG00000117354	ENSDARG00000117354				5.8469	3.18129	0.961329	3.18561	0.000722239	0.00429228
ENSDARG00000070598	eno4	zgc:153973	Q08BC6	558487	15.2042	3.17663	0.735331	4.20232	1.32096e-05	0.000111438
ENSDARG00000078759	dna2	si:ch211-1n9.7	B8A5D8	559535	12.5356	3.1713	0.768145	3.92327	4.36777e-05	0.000332926
ENSDARG00000103810	ENSDARG00000103810				11.964	3.1696	0.78863	3.88317	5.1551e-05	0.000385642
ENSDARG00000063054	shank3b	si:dkey-153k10.1		566152	72.541	3.16906	0.453712	6.89849	2.62795e-12	5.04284e-11
ENSDARG00000093488	ENSDARG00000093488				10.4265	3.16295	0.83627	3.67439	0.000119209	0.000829443
ENSDARG00000087994	si:ch211-114c17.1	si:ch211-114c17.1		100334796	28.608	3.16134	0.56995	5.42959	2.82411e-08	3.50385e-07
ENSDARG00000005414	grapa	g	Q503S8	553596	401.056	3.15809	0.221175	14.2548	2.09211e-46	3.08148e-44
ENSDARG00000111966	ENSDARG00000111966				4.2366	3.15693	1.01532	2.99029	0.00139356	0.00767905
ENSDARG00000092404	lct	si:dkey-79p17.2		796436	5.69807	3.14924	0.961785	3.08348	0.00102297	0.00584374
ENSDARG00000043157	dnajb13	TS	Q568I8	572669	49.2383	3.14922	0.458253	6.76919	6.47533e-12	1.20133e-10
ENSDARG00000094978	si:ch73-18b11.2	si:ch73-18b11.2		101886862	9.821	3.14917	0.852069	3.49165	0.000240027	0.00157364
ENSDARG00000055678	akap12b	aka	F2Z4T4	567365	2874.77	3.14809	0.214623	14.6197	1.0523e-48	1.72475e-46
ENSDARG00000104073	ENSDARG00000104073				17.8909	3.14441	0.724702	4.02765	2.81691e-05	0.000223456
ENSDARG00000077039	esama	ESAM	B0CLV1	799432	234.894	3.14323	0.275776	11.3792	2.65463e-30	1.64398e-28
ENSDARG00000055493	hic1	zfHIC	Q70ZY9	436585	1127.48	3.14214	0.161641	19.4302	2.14254e-84	1.16763e-81
ENSDARG00000093890	ENSDARG00000093890				39.8442	3.13639	0.496826	6.25531	1.98366e-10	3.17254e-09
ENSDARG00000019728	bmpr1aa	BMPR-IA	Q1RLX1	58145	811.313	3.13319	0.202086	15.4994	1.75091e-54	3.74198e-52
ENSDARG00000030311	tmc2b	si:dkey-229d2.2	F1QZE9	567304	46.4455	3.13185	0.474341	6.51782	3.56678e-11	6.17572e-10
ENSDARG00000105823	ENSDARG00000105823				7.88202	3.13087	0.918691	3.11936	0.00090621	0.00525245
ENSDARG00000094561	fxyd2	si:ch211-139a5.9	A0A0R4ILG2	794522	17.3363	3.13031	0.676783	4.47608	3.80125e-06	3.4802e-05
ENSDARG00000116725	ENSDARG00000116725				30.6721	3.12916	0.544042	5.62483	9.28455e-09	1.21704e-07
ENSDARG00000107092	ENSDARG00000107092				6.0547	3.12589	0.953605	3.12053	0.000902617	0.00523441
ENSDARG00000054319	oxct1b	wu:fb66a0	Q08CC2	560273	68.0345	3.12292	0.404112	7.68447	7.6814e-15	1.80244e-13
ENSDARG00000021735	cacna1ba	CACNA	A2BHF4	555941	14.4211	3.12287	0.750707	4.08196	2.23283e-05	0.000180339
ENSDARG00000061862	myo18ab	myo1		559005	1013.77	3.12277	0.167357	18.653	5.96771e-78	2.76788e-75
ENSDARG00000104834	ano7	si:dkey-83h2.5	E7FD02	556876	77.6452	3.11593	0.94649	3.79693	7.32505e-05	0.0005312
ENSDARG00000101697	vwdel	si:dkey-30e9.7	A0A0R4IWA2	100006681	138.787	3.11483	0.304046	10.224	7.73702e-25	3.62708e-23
ENSDARG00000026329	arhgap29a	fj83g02	E7F0M6	564805	110.2	3.11269	0.332766	9.33657	4.97547e-21	1.80767e-19
ENSDARG00000051914	slc14a2	UT	Q533H0	326634	268.748	3.1116	0.261553	11.921	4.60177e-33	3.3438e-31
ENSDARG00000059472	arhgap31	si:dkey-70b23.1	E9QGF9	101885883	190.349	3.10972	0.2787	11.1343	4.26925e-29	2.47514e-27
ENSDARG00000058000	cep350	fa12b05	A0A0R4I9E0	100004437	1439.82	3.1092	0.190219	16.3409	2.52374e-60	7.05321e-58
ENSDARG00000097221	ENSDARG00000097221				8.9027	3.10691	0.848129	3.38	0.000362423	0.00230267
ENSDARG00000112439	ENSDARG00000112439				119.395	3.10302	0.328476	9.35942	4.00892e-21	1.46628e-19
ENSDARG00000008697	epas1a	HIF2	F8W2W5	566886	911.014	3.10277	0.210413	14.7225	2.31196e-49	3.90686e-47
ENSDARG00000096663	si:dkey-249p7.4	si:dkey-249p7.4		100537239	32.3373	3.10195	0.571206	5.0195	2.59026e-07	2.80363e-06
ENSDARG00000087857	si:ch211-180a12.2	si:ch211-180a12.2	E7F867	100150385	12.7276	3.0989	0.794694	3.96527	3.6656e-05	0.00028386
ENSDARG00000096680	ENSDARG00000096680				4.10046	3.09833	1.01819	2.88095	0.00198242	0.0105376
ENSDARG00000109416	ENSDARG00000109416				18.0451	3.09481	0.716747	4.33345	7.33958e-06	6.45238e-05
ENSDARG00000102204	jph3b	fc26e06	A0A0R4IT36	569861	15.2692	3.0935	0.721588	4.12776	1.83158e-05	0.000150043
ENSDARG00000061101	snx19a	si:dkey-127j5.4	B3DJX2	100170806	13.2222	3.09307	0.743243	3.99659	3.21314e-05	0.000252136
ENSDARG00000037177	zc3h13	pcca	B0S5D8	560041	1401.85	3.09198	0.170188	18.1551	5.8465e-74	2.36014e-71
ENSDARG00000113686	ENSDARG00000113686				55.8394	3.09099	0.43626	6.94666	1.87018e-12	3.63352e-11
ENSDARG00000097572	ENSDARG00000097572				3.95121	3.08958	1.02002	3.01208	0.00129731	0.00720877
ENSDARG00000091466	ENSDARG00000091466				17.5929	3.08534	0.701134	4.32026	7.79222e-06	6.81359e-05
ENSDARG00000117577	LOC103910419	LOC103910419		103910419	19.0214	3.08511	0.685435	4.44879	4.31784e-06	3.92349e-05
ENSDARG00000028857	sgsm1a	sgs	F1QP87	100270734	10.975	3.0825	0.805402	3.45703	0.000273085	0.00177278
ENSDARG00000078707	sema7a	fc47g07	X1WHP4	324910	432.179	3.08177	0.221572	13.8958	3.35732e-44	4.25501e-42
ENSDARG00000098519	ENSDARG00000098519				5.76558	3.08117	0.963916	2.89266	0.00190999	0.0101999
ENSDARG00000061806	ENSDARG00000061806				3.94385	3.08049	1.02001	2.98937	0.00139775	0.00770017
ENSDARG00000079742	mcf2l2	mcf2l2		100149630	227.155	3.07079	0.241761	12.6748	4.07694e-37	3.62748e-35
ENSDARG00000103262	ENSDARG00000103262				21.5742	3.06987	0.689517	4.5284	2.97154e-06	2.76233e-05
ENSDARG00000113858	ENSDARG00000113858				225.679	3.06966	0.255625	11.9853	2.1224e-33	1.56834e-31
ENSDARG00000062114	tent4a	TRF4-1		557829	27.779	3.06692	0.56658	5.35424	4.29587e-08	5.19388e-07
ENSDARG00000100952	wu:fj16a03	fj16a0	A0A0G2KUB6	335475	6789.29	3.0668	0.143365	21.404	6.1374e-102	4.95515e-99
ENSDARG00000102250	ENSDARG00000102250				5.62516	3.06391	0.964999	2.91581	0.00177384	0.00951942
ENSDARG00000074307	rapgef5b	rapg	A5PLJ4	100073343	105.95	3.06386	0.344651	8.84229	4.68892e-19	1.49654e-17
ENSDARG00000096955	ENSDARG00000096955				23.8058	3.06209	0.633101	4.8057	7.71044e-07	7.85787e-06
ENSDARG00000090833	igfbp6b	igfbp6b	C4MCP1	100301946	70.2048	3.06175	0.390987	7.78887	3.38056e-15	8.09811e-14
ENSDARG00000093322	ENSDARG00000093322				24.587	3.0599	0.613799	4.65792	1.59707e-06	1.54389e-05
ENSDARG00000078576	setd5	setd5		570278	55.0767	3.05613	0.419589	7.22116	2.57737e-13	5.40232e-12
ENSDARG00000079312	kmt2ca	ml	A0A0R4IM21	560793	1921.79	3.05515	0.168436	18.1291	9.38846e-74	3.65462e-71
ENSDARG00000115609	ENSDARG00000115609				50.7469	3.05257	0.441379	6.85756	3.50237e-12	6.62169e-11
ENSDARG00000117382	ENSDARG00000117382				37.5357	3.05252	0.963157	2.53407	0.00563727	0.0265071
ENSDARG00000079011	col17a1b	col1	F1R7W0	568794	6824.1	3.04777	0.138026	22.0797	2.47765e-108	2.84265e-105
ENSDARG00000109167	ENSDARG00000109167				10.5293	3.0466	0.807993	3.52578	0.000211118	0.00139827
ENSDARG00000045944	slc6a1a	fj43h03	F1QUY7	692318	14.5743	3.04556	0.765705	3.92791	4.28428e-05	0.00032735
ENSDARG00000099708	cacna1hb	si:ch211-201p7.4		100007317	3.85307	3.04384	1.02095	2.9599	0.00153868	0.00839799
ENSDARG00000091539	ENSDARG00000091539				29.6539	3.04095	0.584763	5.2448	7.82242e-08	9.08476e-07
ENSDARG00000092247	ENSDARG00000092247				175.34	3.03976	0.305798	9.8285	4.24373e-23	1.81747e-21
ENSDARG00000107086	ENSDARG00000107086				33.817	3.03908	0.514064	5.82281	2.89332e-09	4.04304e-08
ENSDARG00000073799	zgc:194210	fc09b09	B3DIS3	794982	8.1858	3.03759	0.869985	3.27698	0.000524623	0.00320973
ENSDARG00000095840	ENSDARG00000095840				101.883	3.03758	0.354061	8.56507	5.40058e-18	1.60391e-16
ENSDARG00000062173	camsap2a	cam	Q1LUF1	562741	84.2395	3.03688	0.360865	8.37161	2.84175e-17	7.88134e-16
ENSDARG00000092778	LOC101886663	LOC101886663		101886663	936.465	3.03685	0.203817	14.8637	2.83393e-50	4.94215e-48
ENSDARG00000058960	otol1b	Otol	E7FAJ7	572364	3.84031	3.03499	1.02216	2.90091	0.0018604	0.00994966
ENSDARG00000104110	col4a2	zCanstatin	A0A0H2UKP2	553355	1303.29	3.03278	0.215988	14.0389	4.50808e-45	6.10383e-43
ENSDARG00000093337	ENSDARG00000093337				29.948	3.0316	0.550062	5.4671	2.28729e-08	2.85571e-07
ENSDARG00000059931	hyal2a	si:ch73-216p3.4	E7F701	567869	93.4266	3.03128	0.361187	8.39191	2.39155e-17	6.67522e-16
ENSDARG00000113814	ENSDARG00000113814				16.7362	3.02415	0.694059	4.31472	7.99027e-06	6.98116e-05
ENSDARG00000097767	ENSDARG00000097767				20.9104	3.0185	0.644262	4.5767	2.36181e-06	2.22494e-05
ENSDARG00000114418	ENSDARG00000114418				14.9928	3.0158	0.715107	4.12811	1.82881e-05	0.000149873
ENSDARG00000099337	si:ch211-209j12.2	si:ch211-209j12.2		103910949	12.9511	3.01577	0.830875	3.49661	0.000235602	0.00154696
ENSDARG00000030107	syne2a	si:ch211-207i1.1		559363	4398.31	3.01571	0.174341	17.31	1.97719e-67	6.73451e-65
ENSDARG00000010630	hoxb6a	ZF-22	P15861	30341	123.811	3.01494	0.362337	8.29242	5.54826e-17	1.50431e-15
ENSDARG00000080823	ENSDARG00000080823				5.45673	3.01157	0.963819	3.0213	0.00125848	0.00701268
ENSDARG00000098963	ENSDARG00000098963				6.95035	3.01104	0.915024	2.95477	0.0015645	0.00851974
ENSDARG00000007034	hnrpkl	wu:fc19f05	B8JLJ8	406264	374.993	3.00663	0.226248	13.286	1.39463e-40	1.4273e-38
ENSDARG00000074079	si:dkey-3d4.3	si:dkey-3d4.3		555952	25.9574	3.00541	0.577313	5.08005	1.88665e-07	2.09192e-06
ENSDARG00000075383	gramd1ba	si:ch211-249g19.1		568698	22.3042	3.00054	0.628072	4.64039	1.73873e-06	1.66783e-05
ENSDARG00000097726	si:ch211-149e23.4	si:ch211-149e23.4	X1WGN5	797154	75.049	2.9963	0.397965	7.44468	4.8589e-14	1.07751e-12
ENSDARG00000008849	ptprq	si:ch211-11f8.3		555426	8.25537	2.99548	0.866624	3.26838	0.000540832	0.00329779
ENSDARG00000107203	ENSDARG00000107203				22.4077	2.99191	0.612001	4.75665	9.84167e-07	9.8367e-06
ENSDARG00000090230	tmem108	si:ch211-149n12.2	E7FAE6	563089	233.769	2.98778	0.26802	11.1529	3.46371e-29	2.01886e-27
ENSDARG00000018782	kdm4aa	si:ch211-215f22.3	I3ITH4	100003413	138.335	2.98374	0.307377	9.67183	1.98601e-22	7.91463e-21
ENSDARG00000007824	camta1b	camt		497465	65.6463	2.97973	0.407266	7.32869	1.16209e-13	2.51314e-12
ENSDARG00000116308	ENSDARG00000116308				15.6107	2.97841	0.69528	4.11852	1.90653e-05	0.000155715
ENSDARG00000103456	ENSDARG00000103456				14.4466	2.97784	0.741557	4.04566	2.60877e-05	0.000208845
ENSDARG00000114704	kctd20	kctd20		570693	3.70417	2.9775	1.02427	2.84319	0.00223324	0.0117081
ENSDARG00000060480	ENSDARG00000060480				96.2846	2.9709	0.339319	8.72263	1.35904e-18	4.21419e-17
ENSDARG00000084075	ENSDARG00000084075				8.15166	2.97	0.876129	3.14565	0.000828578	0.00485021
ENSDARG00000018179	acvrl1	al	Q8JFB0	266753	1149.45	2.96596	0.193971	15.2922	4.31057e-53	8.78188e-51
ENSDARG00000042988	slc24a2	zgc:153443	E9QFG3	751686	12.091	2.96358	0.797791	3.59271	0.000163627	0.00111223
ENSDARG00000061486	dnah10	si:dkeyp-86b9.1	E7FGT8	569992	21.5826	2.96049	0.65022	4.45374	4.21936e-06	3.83881e-05
ENSDARG00000115618	ENSDARG00000115618				18.2884	2.95967	0.657019	4.40688	5.24357e-06	4.70971e-05
ENSDARG00000076679	rai1	rai1	E7F726	101885257	23.8717	2.95863	0.600315	4.81421	7.38915e-07	7.57292e-06
ENSDARG00000018117	ENSDARG00000018117				5.08915	2.9581	0.975669	2.85901	0.00212484	0.0111964
ENSDARG00000117580	ENSDARG00000117580				6.7327	2.95782	0.912603	3.0457	0.00116071	0.00653471
ENSDARG00000069171	gramd4a	gram	A0A286YA09	558571	35.236	2.95775	0.527382	5.48587	2.05716e-08	2.58169e-07
ENSDARG00000098435	cdh8	cdh8	F1QAB8	564205	8.39616	2.95444	0.866109	3.28174	0.000515842	0.00316044
ENSDARG00000052094	notch1b	etID309871.5	A0PGH6	794892	212.458	2.95264	0.267688	10.9983	1.94681e-28	1.09096e-26
ENSDARG00000112694	ENSDARG00000112694				12.2687	2.95043	0.806154	3.56207	0.000183969	0.00123547
ENSDARG00000056125	myct1a	myct1	Q5SNQ9	796556	247.148	2.94883	0.247711	11.866	8.89151e-33	6.34263e-31
ENSDARG00000062650	rif1	fc38c03	Q1MSY2	567001	478.873	2.94673	0.224033	13.1315	1.0865e-39	1.0717e-37
ENSDARG00000069186	cyp27a1.2	si:dkeyp-68f9.10	E9QJ06	795106	26.4232	2.9462	0.585309	4.9479	3.75099e-07	3.96546e-06
ENSDARG00000093219	ENSDARG00000093219				30.8662	2.9423	0.527434	5.49991	1.89992e-08	2.39677e-07
ENSDARG00000062727	cep290	im:714570	F8W5U5	560588	196.197	2.94212	0.254026	11.5567	3.41604e-31	2.24296e-29
ENSDARG00000078800	slc26a10	cb448	E7FF67	100150270	49.4565	2.93981	0.437656	6.67322	1.2513e-11	2.26741e-10
ENSDARG00000097875	ENSDARG00000097875				6.30855	2.93966	0.92277	2.94242	0.00162827	0.00883169
ENSDARG00000090232	ENSDARG00000090232				380.274	2.93948	0.21908	13.3824	3.83284e-41	3.99771e-39
ENSDARG00000102836	ENSDARG00000102836				40.6225	2.93777	0.499314	5.89792	1.84061e-09	2.65894e-08
ENSDARG00000041301	crybb3	crybb3	Q52JI3	553184	30.8813	2.93695	0.534257	5.39898	3.35104e-08	4.10159e-07
ENSDARG00000070620	LOC100149482	LOC100149482		100149482	57.1587	2.93457	0.411943	7.06986	7.7544e-13	1.55509e-11
ENSDARG00000078864	lats2	si:ch211-173o4.2	B2BJC1	567674	79.6082	2.93447	0.357397	8.17116	1.52718e-16	4.03038e-15
ENSDARG00000004537	kmt2a	im:714835	A8VKP8	557048	1017.36	2.92847	0.196432	14.9254	1.12581e-50	1.99525e-48
ENSDARG00000093781	lrriq1	si:ch211-154h20.2		565257	24.8151	2.92842	0.57959	4.94847	3.73989e-07	3.95564e-06
ENSDARG00000018397	hpca	zgc:73126	Q6PC34	393696	573.952	2.92774	0.209323	13.9752	1.10432e-44	1.44151e-42
ENSDARG00000024101	adra1d	si:dkey-37g12.4	F1R2I5	568614	79.4622	2.9274	0.368875	7.93158	1.08186e-15	2.69526e-14
ENSDARG00000029232	ENSDARG00000029232				269.741	2.92549	0.248034	11.7709	2.75543e-32	1.92799e-30
ENSDARG00000057940	dido1	datf	A1A5T6	553277	4473.08	2.92449	0.153519	19.0476	3.439e-81	1.74341e-78
ENSDARG00000060326	map1sb	si:dkey-193b15.3	B0S6B4	565533	61.7195	2.92254	0.434652	6.57986	2.35452e-11	4.1392e-10
ENSDARG00000055835	slc26a6	si:dkey-20d21.8	A9C3T3	100005108	18.2887	2.92217	0.66162	4.25324	1.05349e-05	9.00939e-05
ENSDARG00000058835	ENSDARG00000058835				343.692	2.92165	0.216313	13.4868	9.35645e-42	1.00971e-39
ENSDARG00000079291	rapgef3	si:dkey-27m20.2	E7FDC9	101886094	106.693	2.91998	0.325859	8.91219	2.50169e-19	8.20611e-18
ENSDARG00000098129	si:dkeyp-97a10.2	gb:bm036580		100537548	273.246	2.91975	0.26053	11.1942	2.17704e-29	1.28263e-27
ENSDARG00000083084	ENSDARG00000083084				3.72583	2.91924	1.02433	2.62265	0.0043625	0.0210907
ENSDARG00000021987	plecb	si:ch211-165e15.1	E7F4T0	100321011	19887.5	2.91791	0.188153	15.5139	1.39648e-54	3.01404e-52
ENSDARG00000032630	neb	im:690486		566928	3801.49	2.91775	0.147738	19.7538	3.71951e-87	2.31661e-84
ENSDARG00000063451	ccdc13	si:ch211-163f10.5	F1RBY8	555345	192.082	2.91309	0.269799	10.8132	1.49071e-27	8.02373e-26
ENSDARG00000113719	ENSDARG00000113719				51.1752	2.9115	0.429517	6.71082	9.67664e-12	1.7652e-10
ENSDARG00000028148	pax2a	PAXZF-B	Q90268	30425	25.3984	2.91126	0.572463	4.97652	3.23687e-07	3.46564e-06
ENSDARG00000057519	pcdh1g9	DrPcdh1g8	I6LC28	553997	3.60063	2.90976	1.02632	2.68421	0.00363504	0.0179889
ENSDARG00000109525	ENSDARG00000109525				13.9048	2.90952	0.732708	3.86324	5.59468e-05	0.000415531
ENSDARG00000003900	gpr61l	si:dkeyp-111e5.4	E7F5I7	561988	14.4751	2.90891	0.718687	3.89826	4.8444e-05	0.000365408
ENSDARG00000117632	LOC110439932	LOC110439932		110439932	5.11504	2.90873	0.970974	2.91816	0.00176052	0.00945493
ENSDARG00000093270	ENSDARG00000093270				7.7673	2.9085	0.92807	3.04174	0.00117606	0.00661087
ENSDARG00000035820	drd4b	Drd4c	Q5DJ14	503565	21.751	2.90805	0.636891	4.45308	4.23237e-06	3.84903e-05
ENSDARG00000116527	ENSDARG00000116527				3.53312	2.90633	1.02558	2.81023	0.00247533	0.0128598
ENSDARG00000055223	ablim2	ablim2		568454	207.434	2.90592	0.24645	11.766	2.91992e-32	2.03359e-30
ENSDARG00000000103	myh10	dZ204D19.2	I3ISA3	555454	436.957	2.90577	0.208377	13.9369	1.89126e-44	2.41097e-42
ENSDARG00000091867	ENSDARG00000091867				19.9679	2.90199	0.637714	4.45963	4.10509e-06	3.74422e-05
ENSDARG00000058993	rock1	rock1	E7F9X9	100329779	775.176	2.89832	0.185868	15.5709	5.73728e-55	1.2633e-52
ENSDARG00000089578	xrra1	xrra1		100536325	12.9249	2.89802	0.769403	3.76036	8.48345e-05	0.000608325
ENSDARG00000015266	mab21l2	id:ibd34	Q8UUZ1	117234	95.5503	2.89793	0.338879	8.52628	7.55621e-18	2.20801e-16
ENSDARG00000110005	ENSDARG00000110005				19.1224	2.89793	0.652273	4.37223	6.14906e-06	5.46893e-05
ENSDARG00000055455	gpm6aa	DMbeta	Q8UUT4	368223	273.279	2.89535	0.291524	9.89749	2.13425e-23	9.23107e-22
ENSDARG00000015964	cldn33b	zgc:153311	Q0P479	751666	123.47	2.89399	0.32711	8.80506	6.53885e-19	2.0658e-17
ENSDARG00000093358	ENSDARG00000093358				7.65365	2.89259	0.885275	3.06571	0.00108576	0.00616043
ENSDARG00000019426	trioa	si:ch211-13c6.1	F1Q551	557667	193.193	2.89153	0.276586	10.4516	7.20615e-26	3.60291e-24
ENSDARG00000078902	rims1b	ri		568486	4.78168	2.88989	0.98202	2.85758	0.00213443	0.0112415
ENSDARG00000117257	ENSDARG00000117257				5.10965	2.88945	0.9726	2.88938	0.00192999	0.0102916
ENSDARG00000073998	LOC101884217	LOC101884217		101884217	6.41597	2.88922	0.919309	2.95196	0.0015788	0.00858691
ENSDARG00000103754	aspm	fc13b04	A0A0R4INR1	554173	120.335	2.8882	0.305959	9.40226	2.67023e-21	9.88256e-20
ENSDARG00000071374	lrrtm2	sc:d032	F1R4D3	100538061	95.3624	2.88799	0.347191	8.28485	5.9129e-17	1.59722e-15
ENSDARG00000096273	si:dkey-3n22.9	si:dkey-3n22.9		101886676	68.5402	2.88674	0.429531	6.7373	8.06781e-12	1.48577e-10
ENSDARG00000116824	ENSDARG00000116824				6.21237	2.8864	0.926423	2.80657	0.0025036	0.0129754
ENSDARG00000091101	fabp10b	fabp10b	X1WFK9	795210	55.1604	2.8858	0.455207	6.12514	4.53029e-10	7.02389e-09
ENSDARG00000059327	gata2a	gat	Q7T3G1	30480	110.078	2.88505	0.347254	8.24321	8.38242e-17	2.25312e-15
ENSDARG00000092558	or61a1	Dr3OR2	Q2PRA7	100149422	6.77855	2.884	0.917312	2.78653	0.00266382	0.0137019
ENSDARG00000060627	LOC103910581	hip1r		103910581	41.3295	2.8837	0.473633	6.04839	7.31503e-10	1.10583e-08
ENSDARG00000117472	ENSDARG00000117472				12.3512	2.88204	0.768905	3.69687	0.000109139	0.000766716
ENSDARG00000110894	ENSDARG00000110894				30.5443	2.8813	0.53395	5.27201	6.74673e-08	7.94126e-07
ENSDARG00000093273	ENSDARG00000093273				3.84802	2.88083	1.02832	2.30184	0.0106721	0.0460036
ENSDARG00000004184	nf1b	si:dkey-15g19.1	E7FFY1	564518	45.0154	2.88052	0.456275	6.24847	2.07247e-10	3.31216e-09
ENSDARG00000005482	rapgef2b	fa11h07	A0A0R4IBW6	557693	462.06	2.88038	0.212272	13.5818	2.56589e-42	2.85377e-40
ENSDARG00000036180	ccnb2	sb:cb30	Q7ZVA8	368316	75.1952	2.88009	0.379145	7.55502	2.09393e-14	4.77607e-13
ENSDARG00000092574	ENSDARG00000092574				7.60467	2.87795	0.87011	3.1059	0.000948501	0.00546705
ENSDARG00000056920	tmem88a	zgc:77242	Q6P0G3	402969	283.339	2.87767	0.252838	11.3619	3.23501e-30	1.99773e-28
ENSDARG00000018441	heg1	heg	A9C3V5	406202	101.205	2.87459	0.326233	8.77432	8.5972e-19	2.69268e-17
ENSDARG00000096127	ENSDARG00000096127				7.35164	2.87285	0.899666	3.20078	0.000685288	0.00409021
ENSDARG00000024492	col9a2	cb343	Q1LXU2	321212	14.6685	2.87198	0.744295	3.62091	0.000146782	0.00100556
ENSDARG00000100563	ENSDARG00000100563				14.7488	2.87191	0.713277	3.88971	5.01817e-05	0.00037695
ENSDARG00000061585	cyp4v7	zgc:154042	A0JMN1	562008	4.90577	2.86696	0.980106	2.71369	0.00332689	0.0166261
ENSDARG00000070709	wu:fi42e03	fi42e0	F1QPC7	100002462	12.1729	2.86533	0.773117	3.68757	0.000113205	0.000793235
ENSDARG00000109107	ENSDARG00000109107				10.9493	2.86344	0.796542	3.24326	0.000590861	0.00357683
ENSDARG00000092949	si:dkey-34k9.3	si:dkey-34k9.3		798310	3.47143	2.86254	1.0266	2.71633	0.00330051	0.0165169
ENSDARG00000092035	si:ch211-156j16.1	fc72g03	B0V2Z2	564557	1645.24	2.86252	0.230867	12.4173	1.0527e-35	8.89451e-34
ENSDARG00000110545	ENSDARG00000110545				19.6013	2.85992	0.633012	4.4135	5.08556e-06	4.5791e-05
ENSDARG00000074143	myo10l3	si:ch211-244a17.5	F1QYX1	555290	243.584	2.85972	0.236924	12.0402	1.09227e-33	8.23889e-32
ENSDARG00000075829	kiss1	kis	A8C5J1	100134982	3.42222	2.8585	1.02729	2.76025	0.00288788	0.0147191
ENSDARG00000007807	cyth3a	cyth3	E7F2Q0	100002190	270.874	2.85776	0.232481	12.2815	5.69082e-35	4.71689e-33
ENSDARG00000056781	zanl	unm_sa		100147904	30.9064	2.85673	0.528986	5.355	4.27772e-08	5.1748e-07
ENSDARG00000099959	smyhc1	fb18g10	Q508P8	321552	1068.53	2.85529	0.474932	5.90317	1.78289e-09	2.58069e-08
ENSDARG00000080675	otoa	si:dkey-71b5.7	E7EXK7	100007015	44.7238	2.85435	0.480497	5.92505	1.56098e-09	2.27762e-08
ENSDARG00000067995	myhz1.2	fmyhc1.2	B8A561	799300	29.2797	2.85393	0.589388	4.71684	1.19766e-06	1.18295e-05
ENSDARG00000074677	frem3	cb348	B6IDE8	564383	39.1582	2.85201	0.49065	5.71947	5.34298e-09	7.2074e-08
ENSDARG00000058868	apc	cb965	A0A0R4IWH7	386762	563.199	2.85166	0.189512	15.0455	1.84811e-51	3.41415e-49
ENSDARG00000089507	ugt1b5	ugt1b5	D3XD67	100384899	376.973	2.85036	0.21096	13.4925	8.6585e-42	9.39039e-40
ENSDARG00000087697	lpl	fb62e04	Q6P2U2	30354	3098.46	2.85004	0.210179	13.5262	5.47445e-42	5.99686e-40
ENSDARG00000104072	ENSDARG00000104072				3.5641	2.84928	1.02658	2.54729	0.00542809	0.0256396
ENSDARG00000105470	si:dkey-23a13.2	si:dkey-23a13.2	A0A140LG22	101883814	25.4686	2.8489	0.699982	4.49825	3.42573e-06	3.16028e-05
ENSDARG00000080922	ENSDARG00000080922				6.2328	2.84876	0.922152	2.92643	0.00171439	0.00923911
ENSDARG00000111170	arhgap6	arhgap6		101882360	189.744	2.8475	0.308931	9.21769	1.51789e-20	5.33687e-19
ENSDARG00000092878	ENSDARG00000092878				228.89	2.84621	0.243023	11.7051	6.00388e-32	4.12866e-30
ENSDARG00000086950	ENSDARG00000086950				176.058	2.84202	0.285301	9.93576	1.45476e-23	6.30462e-22
ENSDARG00000069692	col7a1l	cb483		559516	39.2719	2.83972	0.490205	5.70144	5.93987e-09	7.95351e-08
ENSDARG00000091249	LOC795699	LOC795699		795699	13.9548	2.83937	0.719856	3.81884	6.70413e-05	0.000489757
ENSDARG00000093232	ENSDARG00000093232				356.936	2.8392	0.275494	10.3553	1.97914e-25	9.56616e-24
ENSDARG00000045065	vti1a	zgc:109895	F1Q7S0	567385	639.212	2.83611	0.201695	14.0431	4.24437e-45	5.78269e-43
ENSDARG00000095585	ENSDARG00000095585				12.6016	2.83609	0.794166	3.32444	0.000442986	0.00275432
ENSDARG00000008976	mdn1	si:dkeyp-117e10.5		555704	907.631	2.83525	0.206147	13.7463	2.67885e-43	3.13958e-41
ENSDARG00000077316	LOC556707	LOC556707	E7FBQ4	556707	10.4024	2.83195	0.824562	3.37926	0.000363402	0.00230755
ENSDARG00000096359	eppk1	cb159	I3ISA6	101885652	1281.76	2.82944	0.193536	14.6083	1.2428e-48	2.02177e-46
ENSDARG00000098790	sowahca	si:ch211-124n19.5		100321117	18.4585	2.82794	0.644798	4.30606	8.3094e-06	7.23678e-05
ENSDARG00000056917	si:rp71-45g20.4	si:rp71-45g20.4	A7MCJ1	100006347	4.70759	2.82777	0.983491	2.70649	0.00339996	0.0169446
ENSDARG00000091918	ENSDARG00000091918				31.7905	2.82368	0.564544	5.17014	1.16958e-07	1.32582e-06
ENSDARG00000004763	ENSDARG00000004763				51.5845	2.82237	0.436093	6.40514	7.51155e-11	1.25475e-09
ENSDARG00000042249	frmd4a	si:ch211-220f12.1	A2CGB3	564713	80.4302	2.82018	0.353185	7.9445	9.74914e-16	2.43595e-14
ENSDARG00000079471	ENSDARG00000079471				42.4131	2.81903	0.503209	5.61727	9.69991e-09	1.2692e-07
ENSDARG00000095386	ENSDARG00000095386				45.599	2.81738	0.451649	6.14227	4.06759e-10	6.35167e-09
ENSDARG00000102025	znf644b	si:ch211-15l16.2	A0A0R4IBX8	100537559	192.85	2.81714	0.262026	10.7485	3.01027e-27	1.59274e-25
ENSDARG00000117230	ENSDARG00000117230				16.0404	2.81505	0.698432	4.03682	2.70901e-05	0.000215603
ENSDARG00000100318	ENSDARG00000100318				7.10783	2.81244	0.903279	3.14988	0.000816684	0.00479346
ENSDARG00000017790	chrnb2	chrn	E7F4S7	561906	13.6057	2.81195	0.730745	3.76782	8.23405e-05	0.000591999
ENSDARG00000020134	sipa1l1	cb600	Q5TYS4	562521	49.4179	2.80975	0.433957	6.42296	6.68266e-11	1.12144e-09
ENSDARG00000114818	ENSDARG00000114818				282.564	2.80893	0.678843	3.86682	5.5131e-05	0.000409891
ENSDARG00000021288	mier3b	zgc:162295	A4IG69	567247	36.5998	2.8084	0.490448	5.66142	7.50642e-09	9.91711e-08
ENSDARG00000108302	ENSDARG00000108302				3.33143	2.80706	1.02837	2.68058	0.0036747	0.0181561
ENSDARG00000102917	si:ch211-199m9.3	si:ch211-199m9.3		101885763	4.74747	2.80704	0.984266	2.58846	0.00482026	0.0230735
ENSDARG00000085985	ENSDARG00000085985				3.31166	2.80699	1.02949	2.64641	0.00406753	0.0198407
ENSDARG00000101964	zgc:171592	zgc:171592	A8KB66	100003031	136.513	2.80633	0.319134	8.86779	3.73064e-19	1.20646e-17
ENSDARG00000094146	pimr134	si:dkey-197d18.3		559546	17.9562	2.80629	0.661084	4.11218	1.95974e-05	0.000159523
ENSDARG00000044622	polq	bZ1P14.5	F1Q4P4	566079	95.0574	2.80538	0.349693	8.02082	5.25213e-16	1.3344e-14
ENSDARG00000057479	hrh2b	si:dkey-179g5.13	A7MBV0	100005590	6.11839	2.80528	0.925313	2.86046	0.00211516	0.0111589
ENSDARG00000077068	si:ch211-11p18.6	si:ch211-11p18.6		566957	24.4795	2.80506	0.58695	4.77046	9.19025e-07	9.2407e-06
ENSDARG00000079144	bcl2l11	BI	B2KKY9	100190951	63.2195	2.80337	0.408863	6.83217	4.18199e-12	7.85213e-11
ENSDARG00000003680	runx1t1	MTG8	Q1L8K2	767809	84.8618	2.80333	0.344506	8.09561	2.84894e-16	7.40216e-15
ENSDARG00000105099	golga7bb	si:ch211-286o21.1		565590	16.1786	2.80283	0.697989	4.02824	2.80975e-05	0.00022297
ENSDARG00000092439	ENSDARG00000092439				8.25439	2.80083	0.856908	3.22168	0.000637209	0.00382765
ENSDARG00000004789	lrp1ba	lr		565136	17.2687	2.80054	0.662714	4.15495	1.62676e-05	0.000134376
ENSDARG00000074070	irx5b	ir	Q6R5L3	405792	19.5053	2.80024	0.702868	4.13876	1.74594e-05	0.000143676
ENSDARG00000063068	syne1b	syne1		567576	552.054	2.79953	0.18588	15.0561	1.57513e-51	2.93472e-49
ENSDARG00000097781	ENSDARG00000097781				17.983	2.79919	0.652046	4.19935	1.33839e-05	0.000112734
ENSDARG00000103020	pecam1b	si:dkey-237i9.8	A0A0R4IB29	100333180	83.1858	2.79841	0.346937	8.03556	4.65773e-16	1.18892e-14
ENSDARG00000098628	ENSDARG00000098628				6.39139	2.79821	0.928359	3.02299	0.00125145	0.00697706
ENSDARG00000113454	ENSDARG00000113454				96.7547	2.7972	0.338527	8.22659	9.63109e-17	2.57605e-15
ENSDARG00000074764	ENSDARG00000074764				18.9244	2.79689	0.641176	4.26529	9.98219e-06	8.567e-05
ENSDARG00000069855	pnisr	fb24d01	A4IG17	563938	1507.66	2.79678	0.17325	16.1224	8.88101e-59	2.27761e-56
ENSDARG00000089213	adam15	si:dkey-24i24.1	E7FGJ0	795199	142.417	2.79336	0.285026	9.7641	8.02692e-23	3.32659e-21
ENSDARG00000095217	ENSDARG00000095217				306.148	2.79317	0.251014	11.1265	4.66081e-29	2.69499e-27
ENSDARG00000030750	LOC561083	LOC561083		561083	5.75208	2.79286	0.935155	2.77019	0.00280114	0.0143372
ENSDARG00000105465	LOC107195253	LOC107195253		107195253	493.526	2.79267	0.219097	12.7476	1.60709e-37	1.45365e-35
ENSDARG00000033840	fat3a	fat	F1QA09	569256	42.3368	2.78977	0.466099	5.95666	1.28725e-09	1.90113e-08
ENSDARG00000115438	ENSDARG00000115438				13.9812	2.78757	0.711017	3.82309	6.58948e-05	0.000482027
ENSDARG00000090767	si:ch211-136m16.8	si:ch211-136m16.8	E7FDL3	100000629	1392.21	2.78726	0.175322	15.8932	3.53251e-57	8.19203e-55
ENSDARG00000084532	ENSDARG00000084532				3.32218	2.78597	1.02939	2.55844	0.00525715	0.024924
ENSDARG00000074166	birc6	birc6	X1WF03	796547	735.231	2.78268	0.230907	12.0583	8.76876e-34	6.70702e-32
ENSDARG00000076791	cdk13	cdc2l5	E7F092	108178997	590.461	2.77997	0.204547	13.59	2.29545e-42	2.56608e-40
ENSDARG00000086215	gpr156	gab	E7F1E4	101885196	207.856	2.77813	0.244718	11.3358	4.36224e-30	2.67114e-28
ENSDARG00000056838	pimr93	si:dkey-8o15.5		567749	48.171	2.77783	0.437773	6.27892	1.70468e-10	2.75465e-09
ENSDARG00000098376	si:ch211-207l14.1	si:ch211-155d24.7	A0A0R4IP89	562414	8.73853	2.77712	0.856261	3.0039	0.00133273	0.00737928
ENSDARG00000017490	cel.1	Cel	Q7SXC0	322481	191.218	2.77385	0.270307	10.2491	5.97106e-25	2.81738e-23
ENSDARG00000113371	ENSDARG00000113371				10.0771	2.77333	0.796974	3.32072	0.000448923	0.00278805
ENSDARG00000117760	ENSDARG00000117760				13.3091	2.7732	0.727545	3.70897	0.000104053	0.000733584
ENSDARG00000114344	ENSDARG00000114344				32.9684	2.773	0.570985	4.89047	5.02989e-07	5.24876e-06
ENSDARG00000088087	kdm6ba	jmjd3b	A0A1D5NSI1	556678	3262.23	2.76944	0.194626	14.2196	3.46372e-46	5.03371e-44
ENSDARG00000100269	or42a7	Dr3OR	Q2PRJ7	100151312	8.65688	2.76799	0.858022	3.16589	0.000773046	0.00455572
ENSDARG00000007941	hmx4	Hmx1	B7ZD71	751654	3.21702	2.76532	1.02997	2.66209	0.00388283	0.0190441
ENSDARG00000020845	tns1b	fa11e05		555362	2464.86	2.76474	0.156813	17.6315	7.05464e-70	2.60651e-67
ENSDARG00000078824	si:ch211-66e2.3	sc:d013	A4JYI9	100141487	465.113	2.76432	0.202863	13.6348	1.24335e-42	1.41165e-40
ENSDARG00000020924	myo1ca	MMI-beta	A5PF48	567536	1225.06	2.76398	0.182572	15.1353	4.73722e-52	8.97971e-50
ENSDARG00000090787	klhdc8b	si:dkey-109j17.6		799189	15.8452	2.7587	0.731845	3.68324	0.000115144	0.000804754
ENSDARG00000007891	meox1	ch	F1Q4R9	436723	430.996	2.75653	0.214232	12.8503	4.28231e-38	4.00644e-36
ENSDARG00000093749	ENSDARG00000093749				14.5875	2.75601	0.695781	3.86336	5.59188e-05	0.000415465
ENSDARG00000080278	ENSDARG00000080278				13.4045	2.7558	0.719022	3.73436	9.40956e-05	0.000670104
ENSDARG00000041003	or30by2	Dr3OR15	Q2PRB4	100333449	6.16148	2.75567	0.936932	2.5524	0.00534916	0.0252942
ENSDARG00000027290	nrp1b	nrp1b	Q6T870	402973	41.8085	2.75486	0.484547	5.67036	7.1247e-09	9.46443e-08
ENSDARG00000113552	fam78bb	fj35d09	B0V2R6	796762	5.82024	2.75241	0.930749	2.79271	0.0026134	0.0134711
ENSDARG00000051899	exoc3l1	exoc3l	A2AV37	567832	148.211	2.75166	0.280412	9.78057	6.82233e-23	2.84904e-21
ENSDARG00000061421	brsk2a	brsk2a		100334759	41.642	2.74958	0.46058	5.91318	1.67787e-09	2.43677e-08
ENSDARG00000102501	hoxa5a	z-1	B3DI27	58055	9.05658	2.74917	0.849031	3.21653	0.000648757	0.00388737
ENSDARG00000082534	ENSDARG00000082534				27.5597	2.7489	0.552972	4.93297	4.04936e-07	4.26641e-06
ENSDARG00000078979	arhgef40	arhgef40	E7F579	100151026	137.96	2.74787	0.284182	9.64164	2.66638e-22	1.05107e-20
ENSDARG00000067859	sspo	scospondin		100036547	16.1148	2.74734	0.67949	3.90551	4.70129e-05	0.000355969
ENSDARG00000088584	si:ch73-352p18.4	si:ch73-352p18.4	E7F8K1	100535246	31.6264	2.74573	0.558732	4.97184	3.31609e-07	3.54524e-06
ENSDARG00000110136	ENSDARG00000110136				74.0185	2.74447	0.367685	7.43766	5.12434e-14	1.13177e-12
ENSDARG00000016531	klhl4	khlh	F1QYP2	559349	125.573	2.74447	0.315486	8.65419	2.48204e-18	7.55672e-17
ENSDARG00000097362	ENSDARG00000097362				8.12743	2.74378	0.874123	3.17729	0.000743283	0.00440294
ENSDARG00000115082	LOC101882228	LOC101882228		101882228	37.6767	2.74318	0.492328	5.5226	1.67013e-08	2.13031e-07
ENSDARG00000099359	ENSDARG00000099359				3.15344	2.74056	1.03108	2.63018	0.00426697	0.0206702
ENSDARG00000094773	ENSDARG00000094773				25.1366	2.73899	0.571297	4.7179	1.19148e-06	1.17791e-05
ENSDARG00000062590	pleca	fa95h11	A5WV02	567639	13735.6	2.73848	0.145198	18.863	1.14862e-79	5.44319e-77
ENSDARG00000117508	ENSDARG00000117508				93.9911	2.73699	0.374597	7.32162	1.22501e-13	2.63874e-12
ENSDARG00000113575	ENSDARG00000113575				39.0373	2.73631	0.487282	5.60486	1.04211e-08	1.36026e-07
ENSDARG00000097320	ENSDARG00000097320				13.8411	2.7362	0.756525	3.39314	0.000345484	0.00220404
ENSDARG00000011941	bmpr2a	bmpr2a	Q288P3	562822	705.366	2.73496	0.18192	15.0296	2.34804e-51	4.30125e-49
ENSDARG00000100590	ENSDARG00000100590				22.89	2.73486	0.643344	4.21686	1.23861e-05	0.000104938
ENSDARG00000105842	ENSDARG00000105842				3.17707	2.73291	1.0305	2.5894	0.00480715	0.023031
ENSDARG00000111801	LOC101885127	LOC101885127	A0A0G2KHX5	101885127	24.2292	2.73213	0.578993	4.63422	1.7914e-06	1.71426e-05
ENSDARG00000025902	plekhg5a	plekh	F1R1Q2	562861	761.575	2.7306	0.182945	14.9276	1.09005e-50	1.94771e-48
ENSDARG00000057090	ENSDARG00000057090				12.9029	2.73007	0.761046	3.58556	0.000168177	0.00113818
ENSDARG00000093460	gpr52	si:ch211-197g15.11		101884270	8.45762	2.7289	0.893295	3.20989	0.000663935	0.00397177
ENSDARG00000110603	ENSDARG00000110603				8.8515	2.72795	0.854777	3.09522	0.000983342	0.00564548
ENSDARG00000077035	LOC110438057	LOC110438057		110438057	10.0397	2.72702	0.80695	3.30186	0.000480226	0.0029664
ENSDARG00000099578	ENSDARG00000099578				6.69737	2.72611	0.913681	3.03865	0.00118822	0.00667578
ENSDARG00000116369	ENSDARG00000116369				3.13872	2.72591	1.03108	2.60527	0.00459006	0.0220637
ENSDARG00000100115	dnah1	dnah1	A0A0R4IY79	100317899	36.2769	2.7257	0.514014	5.34295	4.57233e-08	5.5159e-07
ENSDARG00000063075	soga1	c20orf1	E7EZ13	797906	402.193	2.72542	0.203967	13.35	5.92155e-41	6.11772e-39
ENSDARG00000054302	ehd4	im:714718		569546	537.543	2.72308	0.209783	12.95	1.17517e-38	1.12852e-36
ENSDARG00000079549	cdc42ep1a	si:ch211-141o9.9	E7F913	101883603	83.3571	2.72226	0.35394	7.68869	7.43264e-15	1.74595e-13
ENSDARG00000042990	cyp2p10	cyp2j	Q7ZU60	399485	10.7646	2.72218	0.783478	3.32615	0.000440265	0.00274194
ENSDARG00000032317	tox	sb:eu86	B0V356	569666	902.293	2.72016	0.2069	13.1705	6.4829e-40	6.48261e-38
ENSDARG00000085485	ENSDARG00000085485				8.34975	2.71788	0.8472	2.96053	0.00153553	0.00838293
ENSDARG00000109055	ftr81	im:716196	A0A286Y945	692330	4.31858	2.71635	0.991577	2.62862	0.00428656	0.0207466
ENSDARG00000074137	c2cd3	si:ch211-149e23.1		797081	48.2794	2.71631	0.45126	6.03337	8.0287e-10	1.20952e-08
ENSDARG00000089326	arhgap20	arhgap20	E7FFI5	796434	380.026	2.71578	0.211728	12.8499	4.30618e-38	4.01156e-36
ENSDARG00000074094	tgm2b	TGM2	Q1ECX3	323856	354.37	2.71539	0.232945	11.6593	1.0287e-31	6.96417e-30
ENSDARG00000039266	rbm25a	si:ch211-12d10.5		568088	317.473	2.71531	0.22059	12.2785	5.90912e-35	4.87928e-33
ENSDARG00000069402	lrrc4.1	lr	E9QDQ3	565021	73.8528	2.71284	0.391448	6.90564	2.49887e-12	4.79938e-11
ENSDARG00000006220	ugt1ab	Ugt1a3	F1R1P2	406731	56.2184	2.7116	0.432823	6.23304	2.28736e-10	3.64757e-09
ENSDARG00000106579	LOC100331257	LOC100331257		100331257	4.5116	2.71141	0.984643	2.7257	0.00320822	0.0161291
ENSDARG00000094913	ENSDARG00000094913				3.09876	2.71108	1.03134	2.62097	0.004384	0.02119
ENSDARG00000051836	si:dkeyp-19e1.3	im:690448	F1R1B6	553000	476.407	2.71089	0.192376	14.0849	2.35217e-45	3.26591e-43
ENSDARG00000103707	ENSDARG00000103707				7.82045	2.71059	0.862176	3.03701	0.00119468	0.00670831
ENSDARG00000103885	ENSDARG00000103885				4.21658	2.70902	0.993815	2.6832	0.00364606	0.018035
ENSDARG00000051886	ankrd11	fc59e05	E7F5R3	327352	2844.45	2.70805	0.170111	15.9214	2.2494e-57	5.38843e-55
ENSDARG00000099529	ENSDARG00000099529				9.70941	2.70798	0.847625	3.09056	0.000998884	0.00571664
ENSDARG00000002385	atm	chunp96	F1QJB6	403064	148.905	2.70793	0.277657	9.72839	1.14082e-22	4.6397e-21
ENSDARG00000074638	loxhd1b	si:dkey-210e6.2		100150283	15.1984	2.70706	0.69974	3.83206	6.35369e-05	0.000467288
ENSDARG00000062355	axdnd1	si:dkey-171o17.5	A4QNW8	557839	14.9923	2.70486	0.696461	3.83022	6.40142e-05	0.000470322
ENSDARG00000093798	ENSDARG00000093798				20.21	2.70422	0.627037	4.28633	9.08253e-06	7.86924e-05
ENSDARG00000104117	fzd4	fz1	A0A0R4IVK2	30363	194.422	2.70354	0.250489	10.7733	2.30053e-27	1.22315e-25
ENSDARG00000087197	ros1	c-		245951	16.2772	2.70334	0.690943	3.82197	6.61954e-05	0.000484064
ENSDARG00000032737	gria3a	glu	Q71E61	170452	10.8164	2.70251	0.781404	3.21824	0.000644894	0.00386635
ENSDARG00000102165	sema6a	fj46c12	Q6P7E1	336060	17.8916	2.70093	0.670287	3.92326	4.36794e-05	0.000332926
ENSDARG00000035122	camsap1b	camsap1	A5WUN7	561094	910.808	2.70059	0.166893	16.1735	3.87745e-59	1.01837e-56
ENSDARG00000100155	si:ch211-217i17.1	si:ch211-217i17.1	X1WBM3	100332150	6.3423	2.70055	0.929549	2.44908	0.007161	0.0326438
ENSDARG00000098738	scn4aa	Na<sub>v</sub>1.4a	Q2XVR3	572442	12.4877	2.69934	0.753767	3.45069	0.000279575	0.00180898
ENSDARG00000111854	ENSDARG00000111854				58.7607	2.69934	0.40471	6.64421	1.52421e-11	2.73919e-10
ENSDARG00000032221	phactr4b	phac	Q6PEI3	393643	243.44	2.69931	0.257465	10.4724	5.78568e-26	2.89935e-24
ENSDARG00000112530	ENSDARG00000112530				28.7118	2.6987	0.554797	4.80802	7.62152e-07	7.7891e-06
ENSDARG00000079578	rbpms2b	Herm	Q7ZUL7	393229	255.729	2.69828	0.234203	11.5007	6.54454e-31	4.19601e-29
ENSDARG00000010773	pnpla6	nt	F1R844	560986	438.115	2.69811	0.196729	13.7051	4.73094e-43	5.4566e-41
ENSDARG00000076590	ENSDARG00000076590				81.413	2.698	0.349268	7.7029	6.65081e-15	1.56906e-13
ENSDARG00000003169	magi1b	MAGI-1	F1QZB9	474349	678.391	2.69786	0.179926	14.995	3.95837e-51	7.1907e-49
ENSDARG00000059362	cavin1b	fd20g07	A6NA21	561082	5589.07	2.69711	0.16461	16.373	1.49144e-60	4.22233e-58
ENSDARG00000087297	LOC100000275	LOC100000275		100000275	7.73654	2.69463	0.881696	3.14717	0.000824288	0.00483288
ENSDARG00000027112	ephb4b	EphB-rt	O73878	30691	296.38	2.69412	0.26245	10.2143	8.55749e-25	4.00311e-23
ENSDARG00000113027	ENSDARG00000113027				27.4085	2.69126	0.647217	4.63268	1.80479e-06	1.72555e-05
ENSDARG00000094455	ENSDARG00000094455				4.44232	2.69034	0.991639	2.48723	0.00643709	0.0297482
ENSDARG00000107296	fam196a	fam196a	A0A286YAW5	100333552	11.774	2.68953	0.758845	3.48825	0.000243101	0.00159188
ENSDARG00000097249	ENSDARG00000097249				4.16919	2.68815	0.994978	2.67208	0.00376918	0.018564
ENSDARG00000061458	phf14	fb80h09	A0A286Y9D1	555505	629.509	2.68707	0.186212	14.4172	2.01548e-47	3.07241e-45
ENSDARG00000098228	thrap3b	zgc:85716	Q6NSP0	407984	3294.55	2.6852	0.14661	18.3078	3.58386e-75	1.53185e-72
ENSDARG00000094226	LOC560496	LOC560496		560496	4.43519	2.68414	0.985868	2.72078	0.00325638	0.0163336
ENSDARG00000044216	fto	fto		553363	428.416	2.68359	0.232365	11.532	4.55166e-31	2.95303e-29
ENSDARG00000038123	myl9a	mlc	Q5XJB0	450006	1621.71	2.67919	0.195732	13.6901	5.81862e-43	6.67579e-41
ENSDARG00000091116	pkhd1l1.1	pkhd1	F1QEG5	569261	66.3263	2.67848	0.424597	6.31871	1.31876e-10	2.15662e-09
ENSDARG00000045605	ticrr	ticrr	Q6DRL4	445411	23.1748	2.67732	0.59563	4.38594	5.77437e-06	5.15672e-05
ENSDARG00000090656	arid4b	tomm2		100537923	134.341	2.67641	0.305428	8.7651	9.33048e-19	2.91397e-17
ENSDARG00000061769	bmp10	bmp10b	A2BGK2	562533	5.54565	2.67596	0.938008	2.70348	0.00343089	0.0170714
ENSDARG00000061543	ccdc85b	sb:eu43	A2CEM9	564324	670.135	2.6757	0.190946	14.0109	6.68497e-45	8.94022e-43
ENSDARG00000100065	ENSDARG00000100065				7.05109	2.67341	0.890929	2.93425	0.00167176	0.00903785
ENSDARG00000001244	srrm1	wu:fb34f04	Q6PEG8	406751	3190.74	2.67323	0.154351	17.3147	1.82273e-67	6.30694e-65
ENSDARG00000110151	ENSDARG00000110151				132.964	2.67318	0.296021	9.00674	1.06137e-19	3.565e-18
ENSDARG00000101501	ENSDARG00000101501				6.40098	2.67116	0.905201	2.88162	0.00197819	0.0105203
ENSDARG00000087717	tmprss5	si:ch211-247l8.7	X1WBX7	569688	34.3467	2.67108	0.503213	5.21977	8.95719e-08	1.03093e-06
ENSDARG00000107785	ENSDARG00000107785				6.81229	2.67007	0.88901	2.76698	0.00282889	0.0144656
ENSDARG00000088316	lrrc69	si:ch73-302o18.2	E7FCW6	101882887	3.02081	2.66968	1.03271	2.52386	0.00580372	0.0271886
ENSDARG00000070425	dll4	si:ch211-244p18.5	Q1ECY3	563920	720.634	2.6694	0.23969	11.1653	3.01306e-29	1.7609e-27
ENSDARG00000105589	LOC100535633	LOC100535633		100535633	30.7604	2.66904	0.530237	5.01024	2.71814e-07	2.93331e-06
ENSDARG00000117550	ENSDARG00000117550				12.8468	2.66722	0.726638	3.56247	0.000183689	0.00123473
ENSDARG00000105830	ENSDARG00000105830				4.42082	2.66703	0.987079	2.64815	0.00404667	0.0197522
ENSDARG00000105564	LOC101884685	LOC101884685		101884685	16.9681	2.66608	0.717892	3.25948	0.000558077	0.00339629
ENSDARG00000089553	cldn23l	cldn23b	E7FAA5	794676	24.9613	2.66559	0.60765	4.36021	6.49684e-06	5.7571e-05
ENSDARG00000106327	ENSDARG00000106327				3.13718	2.66432	1.03277	2.26987	0.0116078	0.0493927
ENSDARG00000102832	baz1b	im:713755		571727	1903.96	2.66208	0.183684	14.4754	8.66718e-48	1.33053e-45
ENSDARG00000040911	meox2a	meox	E7FEH1	556898	61.0933	2.66088	0.432368	6.14047	4.11377e-10	6.41459e-09
ENSDARG00000036912	edn1	et-1	Q9I8G3	58032	237.608	2.65934	0.237573	11.1953	2.14914e-29	1.26962e-27
ENSDARG00000109285	ENSDARG00000109285				4.40455	2.65723	0.988177	2.63831	0.00416605	0.0202533
ENSDARG00000115806	ENSDARG00000115806				16.7077	2.65672	0.664392	3.97389	3.53539e-05	0.000275145
ENSDARG00000009134	hlx1	fa28a07	Q6NY96	327096	268.284	2.65641	0.286857	9.12438	3.60756e-20	1.24236e-18
ENSDARG00000115492	ENSDARG00000115492				18.8451	2.6554	0.627997	4.1557	1.62147e-05	0.00013399
ENSDARG00000108367	ENSDARG00000108367				5.29395	2.65342	0.956559	2.80963	0.00247996	0.0128808
ENSDARG00000112891	ENSDARG00000112891				21.2253	2.65341	0.654273	4.11789	1.91181e-05	0.000156088
ENSDARG00000098783	polr2b	zgc:109952	A0A0R4IXL0	100149268	1843.1	2.6531	0.162278	16.3377	2.66069e-60	7.34181e-58
ENSDARG00000062346	cacna1e	cacna1e		564274	13.8374	2.65296	0.708211	3.64698	0.000132669	0.000913759
ENSDARG00000106047	ENSDARG00000106047				5.62746	2.65106	0.937247	2.58904	0.00481226	0.0230453
ENSDARG00000097150	ENSDARG00000097150				160.968	2.64741	0.269214	9.80365	5.42921e-23	2.29363e-21
ENSDARG00000075909	slc35f3a	slc35		572019	3.06581	2.64673	1.03201	2.42336	0.00768887	0.034709
ENSDARG00000117668	ENSDARG00000117668				3.07549	2.64671	1.03317	2.28955	0.0110238	0.0472673
ENSDARG00000079484	kcnt1a	kcnt1		100004419	9.00578	2.64669	0.855121	3.0954	0.000982752	0.0056441
ENSDARG00000100560	zfpm2b	FOG-B	Q2QKJ8	568464	36.3771	2.6466	0.528771	5.0116	2.69894e-07	2.91547e-06
ENSDARG00000016526	gata3	cb550	B3DGG5	30458	1158.01	2.64558	0.176996	14.9153	1.31123e-50	2.30512e-48
ENSDARG00000069632	emp1	si:ch73-90k17.2	B8JLV2	100318165	5.19791	2.64548	0.957243	2.80919	0.00248334	0.0128891
ENSDARG00000110251	ENSDARG00000110251				4.32078	2.64468	0.988909	2.6587	0.00392218	0.0191746
ENSDARG00000042978	cyp2p6	cyp2j	Q803J0	393108	176.449	2.64203	0.257554	10.2384	6.67408e-25	3.1423e-23
ENSDARG00000012426	neflb	ne	Q29RE8	664698	52.0909	2.64076	0.423753	6.22659	2.38355e-10	3.78985e-09
ENSDARG00000102387	slc39a14	ZIP	A0A0G2KQY6	799782	151.381	2.63753	0.291447	9.00557	1.07278e-19	3.59779e-18
ENSDARG00000008784	prpf4ba	zgc:56223	B0V1K6	393182	447.66	2.63457	0.205452	12.808	7.39018e-38	6.82621e-36
ENSDARG00000028533	macf1a	acf		562190	1548.63	2.63427	0.154823	17.018	3.01872e-65	9.53697e-63
ENSDARG00000038302	ccar2	si:dkey-24n17.5	E7FGT1	564155	166.8	2.63371	0.267863	9.80603	5.30297e-23	2.24901e-21
ENSDARG00000037919	rbbp6	im:715886	Q6DRF1	445396	2582.09	2.63328	0.15815	16.6394	1.80606e-62	5.4681e-60
ENSDARG00000018296	rev1	si:dkey-57a22.7	B0UY97	570043	51.1959	2.63287	0.433095	6.0667	6.52835e-10	9.93796e-09
ENSDARG00000093126	si:ch73-112l6.1	si:ch73-112l6.1	E9QF11	100006560	276.355	2.63046	0.241696	10.8938	6.16777e-28	3.36128e-26
ENSDARG00000105285	fat4	fat4		101882648	278.695	2.62986	0.238889	11.0026	1.85731e-28	1.04349e-26
ENSDARG00000115636	ENSDARG00000115636				6.38647	2.6296	0.919656	2.87699	0.00200743	0.0106576
ENSDARG00000117825	ENSDARG00000117825				44.7452	2.62822	0.464768	5.66244	7.46175e-09	9.87007e-08
ENSDARG00000107952	ENSDARG00000107952				26.9733	2.62649	0.558176	4.67049	1.50239e-06	1.45688e-05
ENSDARG00000014003	stard8	fj78h09	B0S5B4	558476	426.665	2.62523	0.205098	12.7914	9.1585e-38	8.42389e-36
ENSDARG00000099796	si:dkey-285b23.3	si:dkey-285b23.3		100007318	16.7187	2.6252	0.709566	3.68415	0.000114733	0.000802392
ENSDARG00000097856	ENSDARG00000097856				26.1738	2.62334	0.556843	4.60444	2.06791e-06	1.96164e-05
ENSDARG00000077530	ahctf1	el	X1WE68	553494	387.277	2.62257	0.215521	12.151	2.83461e-34	2.21476e-32
ENSDARG00000100666	ep300a	EP300b		559273	748.752	2.62019	0.182328	14.3614	4.52044e-47	6.84313e-45
ENSDARG00000089320	ccdc175	gb:ex152876	X1WGC2	557827	6.65443	2.62008	0.898939	2.79213	0.00261808	0.0134889
ENSDARG00000104016	lgals4	si:dkey-151j17.4	A0A0R4II06	567193	4640.53	2.61846	0.700858	3.4514	0.000278839	0.00180546
ENSDARG00000102360	ENSDARG00000102360				53.1913	2.61684	0.443018	5.78865	3.54769e-09	4.89779e-08
ENSDARG00000115515	LOC110438431	LOC110438431		110438431	31.534	2.61493	0.553845	4.35624	6.61564e-06	5.85286e-05
ENSDARG00000116871	wu:fb95e10	fb95e10		568650	212.923	2.61393	0.270951	9.60704	3.73322e-22	1.45843e-20
ENSDARG00000033029	pkd1b	pkd1b		565697	7.91998	2.61305	0.847403	2.93937	0.0016444	0.0089121
ENSDARG00000030614	syt1a	syt	Q5TZ27	436736	108.726	2.61279	0.328403	7.97341	7.71749e-16	1.94041e-14
ENSDARG00000068261	pros1	zgc:154001	Q08BB9	768180	327.608	2.61277	0.222315	11.7407	3.94029e-32	2.71817e-30
ENSDARG00000040280	lratd2b	wu:fl22g0	Q568P3	550535	609.62	2.61183	0.177077	14.7436	1.69203e-49	2.88161e-47
ENSDARG00000083937	ENSDARG00000083937				3.03672	2.61103	1.03274	2.3293	0.00992165	0.0431529
ENSDARG00000081869	mir199-2a	dre-mir-199-3		100033769	76.9241	2.61102	0.383436	6.79018	5.59985e-12	1.04423e-10
ENSDARG00000026499	ppm1e	camk	Q53VM5	553417	38.1557	2.60993	0.567986	4.3321	7.38457e-06	6.48836e-05
ENSDARG00000077778	adamts9	loc	G3G3K0	100333407	75.3768	2.60889	0.370264	7.02605	1.0623e-12	2.10903e-11
ENSDARG00000059252	zpcx	wu:fi26f0	Q32LQ5	334011	10.0388	2.60623	0.786654	3.23211	0.00061439	0.00370179
ENSDARG00000094498	ENSDARG00000094498				10.2801	2.60416	0.784516	3.14646	0.000826298	0.00483946
ENSDARG00000021389	jag2b	jag	Q90Y56	140422	664.809	2.60355	0.187378	13.8887	3.70913e-44	4.62031e-42
ENSDARG00000100851	gphnb	fj59a01	D3KYL2	100007749	174.265	2.60221	0.257717	10.0756	3.54035e-24	1.59785e-22
ENSDARG00000058448	zrsr2	fb73a09	E7F2A1	100005490	238.652	2.60202	0.242402	10.7114	4.50162e-27	2.3646e-25
ENSDARG00000116224	ENSDARG00000116224				9.96667	2.60188	0.827546	3.24903	0.000579004	0.00351384
ENSDARG00000097166	ENSDARG00000097166				4.25369	2.60181	0.991715	2.58327	0.00489337	0.0233773
ENSDARG00000104929	ENSDARG00000104929				4.21724	2.60077	0.991939	2.61487	0.00446311	0.0215246
ENSDARG00000010132	dacha	cb907	F1R0U6	192121	95.9148	2.59991	0.33586	7.69671	6.98061e-15	1.64509e-13
ENSDARG00000097794	ENSDARG00000097794				254.95	2.5989	0.22793	11.3871	2.42528e-30	1.50623e-28
ENSDARG00000117428	ENSDARG00000117428				49.4075	2.59839	0.433723	5.93499	1.46933e-09	2.1569e-08
ENSDARG00000074050	efnb2b	fc10d03	Q90Z32	114402	174.381	2.59589	0.269524	9.59386	4.24242e-22	1.64264e-20
ENSDARG00000056453	afap1l1b	sb:cb93	E9QFQ2	768144	356.234	2.59565	0.270274	9.59976	4.0066e-22	1.55686e-20
ENSDARG00000107487	ENSDARG00000107487				10.468	2.59547	0.785103	3.29274	0.000496088	0.0030497
ENSDARG00000114981	ENSDARG00000114981				4.39916	2.59469	0.991398	2.42184	0.00772113	0.034833
ENSDARG00000073843	myo9ab	im:715515		562199	64.479	2.59404	0.390958	6.63959	1.57277e-11	2.81716e-10
ENSDARG00000075139	hdac5	hdac5	E7FH14	557486	269.046	2.59359	0.225071	11.5187	5.30846e-31	3.41354e-29
ENSDARG00000105592	ENSDARG00000105592				365.72	2.59339	0.212116	12.2137	1.314e-34	1.04922e-32
ENSDARG00000035133	pho	fi26c04	F1QC62	334003	1457.25	2.58744	0.188195	13.7533	2.43262e-43	2.882e-41
ENSDARG00000102375	ENSDARG00000102375				12.9538	2.58736	0.740411	3.49198	0.000239727	0.00157214
ENSDARG00000102883	sptbn1	sptbn1		553451	484.876	2.58709	0.186904	13.8346	7.88289e-44	9.65388e-42
ENSDARG00000112168	ENSDARG00000112168				68.1417	2.58641	0.399308	6.46073	5.21e-11	8.83835e-10
ENSDARG00000097292	LOC558704	LOC558704		558704	20.4523	2.58536	0.625523	4.01279	3.00026e-05	0.000237234
ENSDARG00000092862	ENSDARG00000092862				103.827	2.58375	0.326754	7.85493	1.99999e-15	4.93188e-14
ENSDARG00000079123	ikbkb	ikk	B0R199	563560	161.983	2.58091	0.265574	9.69666	1.55768e-22	6.26491e-21
ENSDARG00000056386	tmc1	si:dkey-229d2.1		567237	96.5466	2.58066	0.35139	7.39619	7.00748e-14	1.53524e-12
ENSDARG00000074332	si:ch1073-335m2.2	fb69f10	F1Q618	322667	948.29	2.57882	0.175489	14.6926	3.59495e-49	5.98217e-47
ENSDARG00000044718	vav2	si:dkeyp-116h7.3	A0A286Y8W8	556413	113.275	2.57492	0.31789	8.10659	2.60295e-16	6.79541e-15
ENSDARG00000037285	mipa	aq	Q6DEI6	445140	83.7941	2.57323	0.368833	7.04509	9.26726e-13	1.84828e-11
ENSDARG00000045167	dlgap5	cb647	Q66HZ9	447853	83.7181	2.57246	0.349238	7.34026	1.06592e-13	2.31204e-12
ENSDARG00000013000	ppfia2	fj39h11	Q5TZ25	566597	24.2008	2.57195	0.573745	4.39403	5.56343e-06	4.98059e-05
ENSDARG00000117636	ENSDARG00000117636				204.849	2.56841	0.301922	8.49392	9.98946e-18	2.8919e-16
ENSDARG00000097588	ENSDARG00000097588				8.95404	2.56689	0.900535	2.52017	0.0058649	0.0274346
ENSDARG00000074316	itga1	si:dkey-27b3.5	E7F2X5	570868	331.68	2.56538	0.208966	12.2657	6.91664e-35	5.64703e-33
ENSDARG00000035810	rgcc	sb:cb65	Q6GMK3	431737	11223.3	2.56473	0.167213	15.3604	1.50872e-53	3.16237e-51
ENSDARG00000058256	draxina	draxin	A0A0R4IDW4	619245	8.1874	2.56469	0.845706	2.99346	0.00137917	0.00761511
ENSDARG00000116175	ENSDARG00000116175				5.04733	2.56407	0.954037	2.44236	0.00729581	0.0331751
ENSDARG00000006923	cacna1ab	f	F8W3Z0	569528	10.4054	2.56261	0.798899	3.15328	0.000807235	0.00474506
ENSDARG00000043313	ank2b	an		450043	252.027	2.56255	0.233372	10.9855	2.24393e-28	1.24784e-26
ENSDARG00000117547	ENSDARG00000117547				6.19228	2.56183	0.917179	2.66183	0.00388582	0.0190524
ENSDARG00000104810	akt3a	akt3	D9IL79	560549	67.1889	2.56008	0.384702	6.65026	1.46283e-11	2.63322e-10
ENSDARG00000004023	isl1a	Is	P53405	30147	10.7863	2.5599	0.769807	3.14816	0.000821515	0.00481922
ENSDARG00000014058	rab36	zgc:158229	A0PJQ5	780839	15.1097	2.55974	0.691067	3.44416	0.000286423	0.00184945
ENSDARG00000106184	ENSDARG00000106184				11.9234	2.55857	0.737941	3.36854	0.000377836	0.00238807
ENSDARG00000034256	cdk10	zgc:110252	F1QKU6	550285	122.765	2.5585	0.381957	6.48088	4.55946e-11	7.77713e-10
ENSDARG00000061017	spns2	fi20h04	A2SWM2	568117	1346.45	2.55761	0.169642	15.0745	1.19159e-51	2.23926e-49
ENSDARG00000105016	ENSDARG00000105016				3.82015	2.55434	1.00306	2.52045	0.00586023	0.0274253
ENSDARG00000071113	xirp2a	sb:cb104		559746	810.108	2.55349	0.178561	14.3032	1.04532e-46	1.55013e-44
ENSDARG00000103960	ENSDARG00000103960				9.49151	2.55336	0.820194	3.13715	0.000853005	0.00497849
ENSDARG00000114833	ENSDARG00000114833				5.01754	2.55275	0.955243	2.48807	0.00642193	0.0296844
ENSDARG00000094181	shroom1	si:ch211-225b14.6	A0A0R4ITP7	559364	86.6762	2.55222	0.337503	7.54717	2.22417e-14	5.06633e-13
ENSDARG00000017673	nova2	id:ibd11	X1WBB9	553201	1068.47	2.55013	0.159207	16.015	5.02077e-58	1.25802e-55
ENSDARG00000076950	kel	si:dkey-91i17.5	F8W3A9	101882278	38.6533	2.5494	0.477277	5.31819	5.24037e-08	6.27319e-07
ENSDARG00000089092	si:cabz01054394.5	si:cabz01054394.5	E7F7L9	101886221	13.9024	2.54932	0.73408	3.50621	0.000227268	0.0014981
ENSDARG00000024219	cdk5rap2	cep21	Q802Z7	334460	179.375	2.54815	0.277371	9.20695	1.67754e-20	5.86038e-19
ENSDARG00000061688	arvcfb	si:ch211-173n20.1	A2BGY1	564669	290.415	2.54747	0.228307	11.1345	4.26287e-29	2.47514e-27
ENSDARG00000103615	ENSDARG00000103615				28.1907	2.54709	0.54481	4.65098	1.65178e-06	1.58972e-05
ENSDARG00000068709	fam174b	si:ch211-196l7.3	R4GDM5	798908	907.622	2.54686	0.181477	14.0366	4.65172e-45	6.25943e-43
ENSDARG00000115573	LOC101885757	LOC101885757		101885757	20.6548	2.54584	0.606067	4.17452	1.4931e-05	0.00012461
ENSDARG00000036162	hnrnpa0b	fi36h08	Q6NYW8	334222	277.416	2.54525	0.232831	10.9137	4.95615e-28	2.73517e-26
ENSDARG00000103315	LOC103911399	LOC103911399		103911399	1048.5	2.54498	0.159046	15.9979	6.60288e-58	1.63564e-55
ENSDARG00000092275	LOC108190615	LOC108190615		108190615	28.3238	2.54371	0.56942	4.19794	1.34677e-05	0.000113352
ENSDARG00000097738	ENSDARG00000097738				10.6312	2.54275	0.770854	3.25038	0.000576249	0.00349907
ENSDARG00000074860	slc5a7a	hac	F1Q620	100005589	3.81868	2.54254	1.00303	2.46866	0.00678092	0.0311559
ENSDARG00000084894	ENSDARG00000084894				2.79003	2.54227	1.03466	2.35634	0.00922793	0.0405564
ENSDARG00000069431	slc26a4	si:dkey-31f5.9	C8XTB7	563818	33.8363	2.54055	0.553147	4.67294	1.48463e-06	1.44158e-05
ENSDARG00000098943	mir7148	dre-mir-7148		102465986	23.4298	2.53914	0.572932	4.38929	5.68596e-06	5.07985e-05
ENSDARG00000060537	atad2b	si:ch73-97d3.2	E7FE14	100331225	237.486	2.53761	0.236901	10.6888	5.74289e-27	3.00936e-25
ENSDARG00000083954	ENSDARG00000083954				13.8925	2.5371	0.733167	3.54871	0.000193565	0.00129314
ENSDARG00000023479	lrp13	si:ch211-12e13.2		562438	2.76794	2.53576	1.03449	2.4341	0.00746441	0.0338148
ENSDARG00000076697	ENSDARG00000076697				37.7501	2.53538	0.479146	5.23515	8.2424e-08	9.53189e-07
ENSDARG00000025187	six6a	Six6	Q7T3G8	394080	4.78711	2.53498	0.957698	2.56341	0.00518245	0.024602
ENSDARG00000091757	ENSDARG00000091757				928.235	2.5348	0.245028	10.2566	5.5242e-25	2.61787e-23
ENSDARG00000070683	dkk3b	dkk3	A2CEU2	100038765	164.225	2.53343	0.294643	8.57503	4.9532e-18	1.47708e-16
ENSDARG00000010934	syt14a	si:dkey-174e3.4		564702	2.75708	2.53294	1.03456	2.44206	0.0073018	0.0331903
ENSDARG00000101213	ENSDARG00000101213				13.9637	2.53245	0.736314	3.56798	0.000179873	0.00121132
ENSDARG00000006983	celf3b	si:ch211-167h2.2		100333973	7.44775	2.53222	0.924907	2.98305	0.00142694	0.00784554
ENSDARG00000102040	ENSDARG00000102040				34.5061	2.53142	0.490602	5.11973	1.5299e-07	1.71291e-06
ENSDARG00000018716	dgkh	si:ch211-93a19.1		100137124	73.7203	2.53097	0.364331	6.94094	1.94753e-12	3.77371e-11
ENSDARG00000101387	camk2n1	si:dkey-33m11.6	A0A0R4IRW2	555986	94.3132	2.53067	0.348598	7.21978	2.60358e-13	5.45201e-12
ENSDARG00000055075	svila	sb:cb86	F1Q6K8	30112	685.01	2.52977	0.190796	13.2507	2.23618e-40	2.25678e-38
ENSDARG00000042902	afg1lb	lace	Q5TYS0	555926	182.018	2.52946	0.283471	8.93821	1.97754e-19	6.5217e-18
ENSDARG00000032799	kcnd2	si:dkey-24j9.3	Q5VSI1	570188	21.8809	2.52841	0.653918	3.91048	4.6056e-05	0.000349208
ENSDARG00000099026	si:dkey-185m8.2	si:dkey-185m8.2	A0A0G2L7C5	101885702	948.493	2.52662	0.180277	14.0041	7.35468e-45	9.7759e-43
ENSDARG00000093985	si:dkeyp-72a4.1	si:dkeyp-72a4.1	A5PM71	100148058	15.3251	2.5243	0.673382	3.68776	0.000113117	0.000792874
ENSDARG00000027169	kpna7	fi21b05	Q803D8	406343	15.3628	2.52374	0.674991	3.62636	0.000143725	0.000984928
ENSDARG00000084310	ENSDARG00000084310				9.57101	2.52351	0.802681	2.96127	0.00153188	0.00836511
ENSDARG00000104362	LOC108183907	LOC108183907		108183907	25.5022	2.52337	0.575438	4.44251	4.44588e-06	4.03452e-05
ENSDARG00000089355	si:dkeyp-121d4.3	si:dkeyp-121d4.3	E7F429	100004621	337.831	2.5233	0.213449	11.8143	1.6471e-32	1.16955e-30
ENSDARG00000062720	pcdh1a	pcdh7	E7F743	100006496	23.3636	2.52271	0.573382	4.33872	7.1657e-06	6.31387e-05
ENSDARG00000007912	si:ch211-196i2.1	si:ch211-196i2.1	X1WCX6	564099	105.593	2.51931	0.309126	8.13522	2.05591e-16	5.40612e-15
ENSDARG00000100819	ENSDARG00000100819				7.91141	2.51911	0.860206	2.97355	0.00147186	0.00807986
ENSDARG00000077207	lzts2b	fj90d02	E7EYJ6	100005471	27.0411	2.51462	0.552633	4.50936	3.2512e-06	3.00564e-05
ENSDARG00000075526	pwwp2a	si:ch73-190f9.5	X1WDR0	559090	210.929	2.51431	0.250321	10.0451	4.82923e-24	2.15095e-22
ENSDARG00000069245	matn3a	ns:zf-e3	Q68EK6	445503	7.46697	2.51411	0.864538	2.81948	0.00240509	0.0125307
ENSDARG00000004336	exoc4	si:ch211-92l17.2	Q5TYY2	559866	244.124	2.51374	0.24478	10.2612	5.26746e-25	2.50164e-23
ENSDARG00000075943	si:ch211-250c4.5	si:ch211-250c4.5	F1QVM1	799886	7.38872	2.51191	0.863362	2.68703	0.00360454	0.0178621
ENSDARG00000097495	ENSDARG00000097495				18.0381	2.51071	0.657213	3.86197	5.62372e-05	0.000417404
ENSDARG00000090481	trarg1a	si:dkey-151p21.9	E7F6S5	101886018	19.55	2.51055	0.652225	3.63523	0.000138864	0.00095342
ENSDARG00000015990	hcfc1a	fc61g09	Q7SZY1	564853	895.29	2.50989	0.190479	13.1566	7.79561e-40	7.75966e-38
ENSDARG00000070486	rbp7b	rbp7	B3DHK5	569308	1126.26	2.5088	0.165232	15.1765	2.53027e-52	4.92475e-50
ENSDARG00000107472	ENSDARG00000107472				2.71712	2.50515	1.03483	2.39916	0.0082164	0.0368234
ENSDARG00000099707	ENSDARG00000099707				6.11421	2.50102	0.914331	2.68447	0.00363223	0.0179889
ENSDARG00000020834	si:dkey-230p4.1	si:dkey-230p4.1	F1R371	564101	599.487	2.49928	0.189614	13.1763	6.00414e-40	6.03153e-38
ENSDARG00000087532	si:ch211-278p9.1	si:ch211-278p9.1		101885212	37.1883	2.498	0.485706	5.16227	1.21985e-07	1.38066e-06
ENSDARG00000093430	ENSDARG00000093430				3.68401	2.49701	1.00642	2.45381	0.0070675	0.0322783
ENSDARG00000076620	abhd8b	abhd8	E7F070	101883400	7.06461	2.49664	0.886145	2.6825	0.00365366	0.0180644
ENSDARG00000059768	gpatch8	fa12a04	I3IS56	565404	2568.48	2.49383	0.171452	14.5509	2.88246e-48	4.55325e-46
ENSDARG00000035322	myh7bb	myh7	E9QF07	560945	185.571	2.4905	0.255333	9.74313	9.86902e-23	4.04388e-21
ENSDARG00000112287	ENSDARG00000112287				145.497	2.4893	0.344872	7.31236	1.31249e-13	2.81604e-12
ENSDARG00000019231	sptan1	im:715719	A3FG33	553383	1123.96	2.48872	0.193921	12.8392	4.94673e-38	4.58867e-36
ENSDARG00000092945	si:ch211-250g4.3	im:715108		557772	2315.77	2.4886	0.212289	11.5949	2.18692e-31	1.45344e-29
ENSDARG00000103751	ENSDARG00000103751				27.829	2.48858	0.536202	4.61987	1.91994e-06	1.82604e-05
ENSDARG00000069246	rxfp3.3a3	rxfp3-	A8E7S9	100002494	7.48204	2.48844	0.862978	2.68421	0.00363507	0.0179889
ENSDARG00000068760	tnks1bp1	Tnk1bp1	G1EIL6	497601	8197.8	2.48625	0.163792	15.168	2.88036e-52	5.55655e-50
ENSDARG00000109749	ENSDARG00000109749				50.3263	2.4861	0.431437	5.64751	8.1395e-09	1.0734e-07
ENSDARG00000016548	eif5b	im:691250	F1QB47	561194	2651.75	2.48466	0.180654	13.7448	2.73803e-43	3.19178e-41
ENSDARG00000062187	kif14	si:dkey-39e8.3	Q1LW14	562052	36.5617	2.48412	0.531888	4.6378	1.76067e-06	1.68633e-05
ENSDARG00000099744	gap43	cb310	Q90462	30608	66.2071	2.48364	0.382155	6.45595	5.37712e-11	9.11477e-10
ENSDARG00000101583	ENSDARG00000101583				2.6609	2.48306	1.03536	2.36426	0.009033	0.0398978
ENSDARG00000071692	prex2	si:ch211-278g15.1	E7F2H9	557288	263.14	2.48279	0.221878	11.1803	2.54665e-29	1.49233e-27
ENSDARG00000091548	stard9	stard9	E7F0X8	100149555	359.265	2.48272	0.212981	11.6535	1.10079e-31	7.42914e-30
ENSDARG00000057468	kcnc2	zgc:162956	E0R7P8	100037377	12.8418	2.48167	0.741469	3.40422	0.000331761	0.00212146
ENSDARG00000099465	rnf213a	rnf2		503775	4993.4	2.4807	0.169806	14.66	5.81387e-49	9.60125e-47
ENSDARG00000117810	ENSDARG00000117810				73.9302	2.47918	0.389954	6.36307	9.88808e-11	1.63296e-09
ENSDARG00000109196	ENSDARG00000109196				2.65354	2.4785	1.03535	2.37082	0.00887429	0.039302
ENSDARG00000059866	cactin	WITHDRAWN:zgc:15	F1Q8W0	100126813	364.483	2.47768	0.220522	11.2059	1.90642e-29	1.13547e-27
ENSDARG00000059097	nktr	wu:fb78g10	E7F5I0	323005	1476.28	2.47751	0.157889	15.6914	8.65578e-56	1.94523e-53
ENSDARG00000097077	ENSDARG00000097077				4.89874	2.47592	0.954641	2.48966	0.00639328	0.0295708
ENSDARG00000017986	vps13d	vps13d		567879	206.86	2.47376	0.254747	9.69036	1.65683e-22	6.65143e-21
ENSDARG00000078011	nav1a	nav1		100536287	98.2172	2.47243	0.319217	7.72888	5.42472e-15	1.28676e-13
ENSDARG00000114762	ENSDARG00000114762				79.8821	2.47173	0.361537	6.83289	4.16114e-12	7.81972e-11
ENSDARG00000086957	si:dkeyp-118a3.2	im:716009	A0A0R4IYL2	562777	9.57406	2.47126	0.847367	2.91633	0.00177088	0.00950589
ENSDARG00000105088	tenm4	nr	A0A0R4IN22	30156	18.3542	2.47045	0.639609	3.70975	0.000103732	0.000732104
ENSDARG00000062361	paxbp1	zgc:158234	E9QDJ4	563266	811.425	2.46857	0.17789	13.8788	4.2602e-44	5.27659e-42
ENSDARG00000099462	prlh	prrp	D3TI67	100536871	24.2351	2.46829	0.570404	4.27591	9.51794e-06	8.21709e-05
ENSDARG00000035629	parvab	parva	A4IG46	567123	221.722	2.46749	0.300075	8.29572	5.39666e-17	1.46503e-15
ENSDARG00000015531	slc4a8	si:dkey-28n18.8	E7FGE7	557494	9.17551	2.46694	0.798109	3.00836	0.00131333	0.00728851
ENSDARG00000061466	cpne5a	si:ch211-180j19.1	B0R0N3	568003	3.62582	2.46643	1.0083	2.4024	0.0081439	0.0365341
ENSDARG00000004621	gpm6ab	DMbeta	Q8UUS9	407734	970.807	2.46551	0.181042	13.626	1.40306e-42	1.57656e-40
ENSDARG00000089471	ENSDARG00000089471				6.80768	2.46536	0.903427	2.80013	0.00255409	0.013206
ENSDARG00000117263	ENSDARG00000117263				36.6425	2.46525	0.486607	5.06308	2.06265e-07	2.26974e-06
ENSDARG00000076564	hspg2	per		565429	1071.68	2.46465	0.172876	14.2471	2.33652e-46	3.41838e-44
ENSDARG00000070432	ino80	si:ch211-244p18.3	Q5SPB7	566768	1195.84	2.46295	0.159791	15.4085	7.17944e-54	1.51946e-51
ENSDARG00000100861	ENSDARG00000100861				6.24149	2.46272	0.930557	2.34458	0.0095242	0.0416987
ENSDARG00000102081	mprip	wu:fd08a0	A0A0R4IE40	558831	429.374	2.4618	0.197219	12.4782	4.90677e-36	4.19462e-34
ENSDARG00000069594	kif13a	kif13a		100331282	91.0429	2.46061	0.325901	7.52649	2.60607e-14	5.91152e-13
ENSDARG00000090863	LOC101882972	LOC101882972		101882972	20.3383	2.46034	0.607856	4.00721	3.07206e-05	0.000242198
ENSDARG00000092027	ENSDARG00000092027				56.3326	2.45998	0.427063	5.82475	2.85998e-09	4.00159e-08
ENSDARG00000098587	LOC101885013	LOC101885013		101885013	3.74767	2.45959	1.00599	2.31427	0.0103266	0.0446821
ENSDARG00000055999	brd8a	si:ch211-59d17.3	E7F3M6	100003763	55.156	2.45729	0.398995	6.12686	4.48162e-10	6.95337e-09
ENSDARG00000091150	mki67	cb31	E7F3N4	564521	202.255	2.45636	0.291417	8.3538	3.30507e-17	9.05116e-16
ENSDARG00000111522	ENSDARG00000111522				21.9807	2.45475	0.58062	4.17581	1.48463e-05	0.000124062
ENSDARG00000111876	LOC110438503	cwf19l2		110438503	55.2362	2.45336	0.403233	6.08014	6.00398e-10	9.17817e-09
ENSDARG00000012829	asah2	asah2	Q5W7F1	493602	14.3555	2.45274	0.7215	3.15953	0.000790124	0.00464883
ENSDARG00000102247	ENSDARG00000102247				8.52932	2.45256	0.84361	3.01749	0.00127438	0.00709039
ENSDARG00000007086	aqp10a	aqp	Q6DHQ6	436621	7.0908	2.4511	0.867595	2.75765	0.00291088	0.0148119
ENSDARG00000096451	si:ch211-196f5.9	si:ch211-196f5.9		101884190	55.4404	2.45101	0.398983	6.10872	5.02171e-10	7.74175e-09
ENSDARG00000054632	fli1	cb855	Q9PU61	30619	436.272	2.45037	0.20856	11.7498	3.53771e-32	2.44821e-30
ENSDARG00000059987	dnah12	si:ch73-289a15.4		799461	68.2441	2.45026	0.365468	6.68426	1.16046e-11	2.10983e-10
ENSDARG00000113463	ENSDARG00000113463				19.3156	2.44941	0.6272	3.9138	4.54272e-05	0.000344561
ENSDARG00000099984	LOC110438218	LOC110438218		110438218	80.8144	2.44865	0.350932	6.938	1.98839e-12	3.84946e-11
ENSDARG00000055534	grk7b	gpr	Q49HM8	373871	11.8936	2.448	0.739864	3.13706	0.000853268	0.00497869
ENSDARG00000113111	LOC100334707	LOC100334707		100334707	84.0154	2.44728	0.368353	6.63044	1.67341e-11	2.98029e-10
ENSDARG00000093486	ENSDARG00000093486				8.99525	2.44656	0.812533	2.89417	0.00190083	0.010156
ENSDARG00000042236	atrx	atrxl		323299	2832.69	2.44281	0.167483	14.5841	1.77291e-48	2.82099e-46
ENSDARG00000079610	akap9	wu:fj02h02		565037	956.333	2.44255	0.183806	13.2638	1.87659e-40	1.91157e-38
ENSDARG00000083400	ENSDARG00000083400				5.60657	2.44165	0.938843	2.74085	0.00306402	0.0154792
ENSDARG00000014550	rfx3	zgc:153245	A0JMF8	570989	13.0161	2.44138	0.74141	3.41717	0.000316377	0.00203083
ENSDARG00000007976	si:ch211-220f16.2	si:ch211-220f16.2		797650	439.002	2.44125	0.191341	12.7552	1.45895e-37	1.32515e-35
ENSDARG00000068637	si:ch211-281l24.3	si:ch211-281l24.3	E7FBQ2	798456	2794.41	2.44053	0.155504	15.7028	7.2407e-56	1.64417e-53
ENSDARG00000115066	si:dkey-65b13.8	si:dkey-65b13.8	A0A0R4IMH6	561480	6.17443	2.4396	0.909874	2.27938	0.0113224	0.0483065
ENSDARG00000096381	neu3.4	si:dkey-11j5.5	A7TUD7	793046	54.3766	2.43951	0.431107	5.58981	1.1366e-08	1.47657e-07
ENSDARG00000020450	cacng8a	zgc:112144	Q1L8R5	550428	5.84733	2.43948	0.916681	2.58446	0.00487662	0.0233024
ENSDARG00000097575	ENSDARG00000097575				18.3427	2.43928	0.647448	3.83278	6.33521e-05	0.000466086
ENSDARG00000115898	ENSDARG00000115898				10.033	2.43908	0.775704	3.06771	0.00107851	0.00612732
ENSDARG00000011463	LOC100004411	LOC100004411		100004411	12.5433	2.43862	0.744612	3.30727	0.000471049	0.00291633
ENSDARG00000105071	nos1apa	C		553539	1035.81	2.43781	0.180954	13.4832	9.82531e-42	1.05508e-39
ENSDARG00000092170	apoc1	ap	E9QDI1	570638	88.7646	2.43773	0.332664	7.32776	1.17015e-13	2.52805e-12
ENSDARG00000077608	gpr137bb	gpr137bb	E7FD37	101884293	7.76477	2.43733	0.857845	2.86786	0.00206631	0.0109355
ENSDARG00000104541	msh6	cb326	Q803S7	260437	134.203	2.43606	0.287905	8.47764	1.14899e-17	3.31746e-16
ENSDARG00000006353	itga5	sb:cb66	Q5I2A9	386787	975.632	2.43564	0.19539	12.442	7.72923e-36	6.55601e-34
ENSDARG00000053868	etsrp	er7	Q30JB6	555766	180.715	2.43561	0.29888	8.10967	2.53783e-16	6.64133e-15
ENSDARG00000053517	eml5	fb77g05		570011	12.5122	2.43308	0.729676	3.22674	0.000626047	0.00376578
ENSDARG00000090953	igsf5b	igsf5		101884674	17.0599	2.43282	0.642903	3.74956	8.85718e-05	0.000633665
ENSDARG00000094529	ENSDARG00000094529				7.11442	2.43135	0.873205	2.70035	0.00346336	0.0172212
ENSDARG00000116980	ENSDARG00000116980				30.8972	2.43065	0.517251	4.69341	1.34346e-06	1.31327e-05
ENSDARG00000099438	ENSDARG00000099438				11.9848	2.43041	0.830673	3.09719	0.000976826	0.00561546
ENSDARG00000098779	ENSDARG00000098779				41.5025	2.42984	0.452762	5.33763	4.7084e-08	5.6675e-07
ENSDARG00000077073	tanc1a	tanc1a	E7F6L6	561438	67.3075	2.42975	0.376325	6.41667	6.96422e-11	1.166e-09
ENSDARG00000061977	ppfibp2a	si:dkey-105j11.1	F1QBQ0	100317962	275.672	2.42778	0.238568	10.1604	1.48882e-24	6.86146e-23
ENSDARG00000108087	ENSDARG00000108087				2.57712	2.42716	1.03563	2.32607	0.0100074	0.0434998
ENSDARG00000108760	ENSDARG00000108760				8.21314	2.42715	0.899226	2.37125	0.00886406	0.0392739
ENSDARG00000070392	ENSDARG00000070392				9.68605	2.42677	0.804123	2.93762	0.0016537	0.00895405
ENSDARG00000098857	lifra	lifr.a	A0A0R4IE17	541493	87.3385	2.42572	0.337723	7.15419	4.20832e-13	8.65445e-12
ENSDARG00000001234	map4k2	dZ150L22.2	Q1RLZ2	678610	208.295	2.42475	0.263228	9.208	1.66132e-20	5.81301e-19
ENSDARG00000107934	ENSDARG00000107934				10.1993	2.42174	0.774993	3.0811	0.00103119	0.00588761
ENSDARG00000021405	chd3	chd3	X1WBL0	568230	932.984	2.42032	0.169026	14.3144	8.89895e-47	1.33785e-44
ENSDARG00000102406	ENSDARG00000102406				152.507	2.41992	0.271593	8.91071	2.53533e-19	8.29845e-18
ENSDARG00000115257	ENSDARG00000115257				14.4292	2.4189	0.704198	3.46705	0.000263103	0.00171615
ENSDARG00000011247	rnpc3	ca	F1Q8J0	565672	668.035	2.41879	0.198145	12.2183	1.24061e-34	9.94264e-33
ENSDARG00000092267	ENSDARG00000092267				4.79673	2.41821	0.959237	2.41499	0.00786789	0.0354071
ENSDARG00000058259	celsr1b	cel	F1QBS8	556520	47.8587	2.41793	0.468182	5.07552	1.93215e-07	2.13911e-06
ENSDARG00000078261	nphp3	si:dkey-56l10.1	P0CI65	562601	146.176	2.41719	0.275729	8.75204	1.04764e-18	3.2625e-17
ENSDARG00000113139	ENSDARG00000113139				119.446	2.41664	0.344719	7.12557	5.18254e-13	1.05583e-11
ENSDARG00000007349	dmrt1	zgc:136676	Q71MM5	402923	11.5983	2.41589	0.768812	3.2801	0.000518844	0.00317616
ENSDARG00000053019	rnft2	si:dkey-175n1.1	Q504D2	553554	69.4209	2.41533	0.441144	5.08511	1.83708e-07	2.0411e-06
ENSDARG00000117471	ENSDARG00000117471				4.0663	2.41489	1.00244	2.30401	0.0106111	0.0457861
ENSDARG00000102091	LOC100535454	gtf3c1		100535454	60.1377	2.41478	0.39673	6.07283	6.28361e-10	9.57877e-09
ENSDARG00000063580	ppp1r9ala	si:ch1073-219n12.1	A0A286YAV6	571989	183.806	2.41085	0.249331	9.65667	2.30287e-22	9.14393e-21
ENSDARG00000093921	ENSDARG00000093921				19.1738	2.41074	0.614665	3.88587	5.0983e-05	0.000381877
ENSDARG00000006112	myof	zgc:63504	F1QZG1	393849	1532.12	2.41048	0.157973	15.2533	7.82549e-53	1.5508e-50
ENSDARG00000102879	myt1b	fc20e12	A0A0R4IRU2	100536821	30.803	2.40919	0.510275	4.70248	1.28509e-06	1.25961e-05
ENSDARG00000117413	ENSDARG00000117413				9.91919	2.40813	0.812182	3.05865	0.00111167	0.00629112
ENSDARG00000045750	syt10	si:ch211-231h23.1	Q5RI28	564226	15.7948	2.40639	0.674291	3.53118	0.000206855	0.00137225
ENSDARG00000079983	agbl2	CCP		568152	9.67991	2.40554	0.788658	2.96736	0.00150186	0.00821557
ENSDARG00000060610	pcdh7b	sb:eu59	X1WEN8	555504	147.565	2.40504	0.270711	8.86764	3.73577e-19	1.20646e-17
ENSDARG00000092503	arid1b	fd07d11	A0A0R4ISW4	569589	728.775	2.40362	0.174943	13.7409	2.88693e-43	3.34746e-41
ENSDARG00000056847	gon4la	si:dkey-27c15.3	F1QQK4	560418	79.5111	2.40355	0.361569	6.67653	1.2233e-11	2.21852e-10
ENSDARG00000075849	prr12b	prr12b	X1WDQ3	557848	295.24	2.40284	0.237114	10.1451	1.74265e-24	7.99748e-23
ENSDARG00000075331	golga4	im:714726	E7FEK9	559226	896.873	2.40269	0.168911	14.2149	3.7006e-46	5.34234e-44
ENSDARG00000112176	ENSDARG00000112176				3.44405	2.40226	1.01193	2.35783	0.00919097	0.0404347
ENSDARG00000016858	smad7	fj60c10	Q6NZT3	326282	283.146	2.40148	0.218972	10.9521	3.24615e-28	1.80058e-26
ENSDARG00000105657	LOC110439911	LOC110439911		110439911	35.8767	2.40125	0.484516	4.96245	3.48042e-07	3.69555e-06
ENSDARG00000074229	prr12a	fj88e10	A0A0R4IRJ4	564766	667.686	2.40087	0.191594	12.5379	2.31693e-36	2.00424e-34
ENSDARG00000115906	ENSDARG00000115906				4.69663	2.40084	0.96016	2.40249	0.00814202	0.0365341
ENSDARG00000099005	ENSDARG00000099005				38.1169	2.40073	0.472172	5.08157	1.8716e-07	2.07734e-06
ENSDARG00000062948	wasf3b	was	A1L1Q2	563632	477.2	2.39983	0.227853	10.5044	4.12388e-26	2.07135e-24
ENSDARG00000094043	LOC108179110	LOC108179110	A0A0R4II19	108179110	420.618	2.39883	0.198949	12.0428	1.05845e-33	8.01153e-32
ENSDARG00000077361	bptf	fc30e02		324479	1095.3	2.39819	0.185598	12.9271	1.58296e-38	1.51262e-36
ENSDARG00000111860	exorh	Ex	Q9PTX9	30459	5.56626	2.39761	0.945621	2.69532	0.00351606	0.0174633
ENSDARG00000100606	arhgef25a	fk20e09	A0A0G2KF42	100331456	65.2831	2.39635	0.381329	6.29637	1.52349e-10	2.47654e-09
ENSDARG00000032157	grk6	grk6	E7F3T7	561288	145.391	2.39594	0.273604	8.72695	1.30822e-18	4.06237e-17
ENSDARG00000075752	myo18aa	myo18	E7F632	566880	374.884	2.39545	0.209294	11.4648	9.91121e-31	6.31738e-29
ENSDARG00000096875	ENSDARG00000096875				6.00635	2.3943	0.917217	2.53295	0.00565529	0.0265746
ENSDARG00000080246	ENSDARG00000080246				9.19063	2.39331	0.816017	2.99091	0.00139072	0.00766917
ENSDARG00000055595	clul1	wu:fb51b10	A5PMY8	559018	3.41495	2.39327	1.01251	2.36284	0.00906785	0.0400067
ENSDARG00000076870	piezo1	FAM3	E7FD74	567949	870.271	2.39324	0.179197	13.3534	5.65581e-41	5.871e-39
ENSDARG00000092398	LOC101886778	LOC101886778		101886778	15.688	2.39199	0.689083	3.44199	0.000288726	0.00186377
ENSDARG00000059333	si:ch211-285f17.1	fj77d08		562465	367.038	2.39197	0.203092	11.7708	2.75945e-32	1.92799e-30
ENSDARG00000117325	ENSDARG00000117325				32.3501	2.39172	0.495902	4.79796	8.01439e-07	8.1372e-06
ENSDARG00000074245	spen	im:714834	F1QMN6	503940	1392.27	2.39057	0.163856	14.5865	1.71275e-48	2.74531e-46
ENSDARG00000100436	cnga2b	cng	A0A0G2KKD9	103911065	14.727	2.39002	0.695174	3.45515	0.00027499	0.00178355
ENSDARG00000109995	ENSDARG00000109995				29.5808	2.38859	0.528802	4.46217	4.05666e-06	3.7016e-05
ENSDARG00000058162	pcyt1ba	pcyt1	A3KNL3	100001552	39.6915	2.3885	0.557373	4.51939	3.10083e-06	2.87516e-05
ENSDARG00000088650	tsnare1	si:ch211-208k15.1	A0A0R4IK07	101882035	129.616	2.38716	0.283616	8.39766	2.27734e-17	6.36458e-16
ENSDARG00000031540	tmem200a	si:ch211-45m15.5	B7ZV39	556369	23.4408	2.38714	0.594105	4.00002	3.1668e-05	0.000248947
ENSDARG00000085332	ENSDARG00000085332				8.74115	2.38573	0.80592	2.88116	0.00198109	0.0105331
ENSDARG00000101858	ENSDARG00000101858				264.329	2.38565	0.229272	10.404	1.1892e-25	5.87832e-24
ENSDARG00000070809	znf516	si:ch211-135j15.1	Q1L941	100003866	116.936	2.38433	0.300336	7.94442	9.75544e-16	2.43595e-14
ENSDARG00000100449	si:busm1-71b9.3	dZ71B9.3		568436	559.926	2.3839	0.18306	13.0282	4.22964e-39	4.09787e-37
ENSDARG00000110290	ENSDARG00000110290				80.3916	2.38254	0.418538	5.2039	9.75735e-08	1.11948e-06
ENSDARG00000037932	lin7b	fj41b11	Q2M5E9	553768	6.53058	2.38135	0.892477	2.66445	0.00385566	0.0189173
ENSDARG00000102126	ENSDARG00000102126				10.724	2.38013	0.785755	2.83282	0.00230695	0.0120655
ENSDARG00000101425	si:dkey-1b17.5	si:dkey-1b17.5		100006662	16.953	2.37824	0.643151	3.63452	0.000139247	0.000955146
ENSDARG00000089913	cacna1g	cacna1g		563904	121.869	2.37816	0.377746	5.98995	1.0495e-09	1.56485e-08
ENSDARG00000100145	ENSDARG00000100145				4.63127	2.378	0.979665	2.4332	0.00748307	0.0338782
ENSDARG00000004372	fmnl3	fb74h11	Q6NXC0	407694	226.619	2.3779	0.260055	9.15023	2.84071e-20	9.84493e-19
ENSDARG00000075725	cep152	cep152	X1WBK2	565873	68.1145	2.3773	0.365667	6.48846	4.33596e-11	7.41911e-10
ENSDARG00000051953	ythdc1	zgc:101592	Q5U3V6	492769	789.355	2.37718	0.170561	13.9433	1.72856e-44	2.22963e-42
ENSDARG00000117814	ENSDARG00000117814				8.22708	2.37715	0.852944	2.81113	0.00246838	0.0128298
ENSDARG00000114509	ENSDARG00000114509				22.4561	2.37707	0.574697	4.10304	2.03875e-05	0.000165708
ENSDARG00000099495	LOC100147937	LOC100147937		100147937	7.96466	2.37567	0.842836	2.68435	0.00363355	0.0179889
ENSDARG00000117211	LOC553492	LOC553492		553492	16.733	2.37547	0.669814	3.44967	0.000280637	0.00181478
ENSDARG00000059846	epg5	si:dkey-165i4.3	A5WUT8	569543	54.7008	2.37524	0.410768	5.7542	4.35267e-09	5.93526e-08
ENSDARG00000040536	LOC110437702	LOC110437702	E7F5R5	110437702	30.7262	2.37355	0.568124	4.15833	1.60292e-05	0.000132759
ENSDARG00000113503	LOC100331538	LOC100331538		100331538	144.878	2.37279	0.278016	8.51184	8.56004e-18	2.49133e-16
ENSDARG00000069440	dachd	si:ch211-176j8.3	A1L2G2	791191	61.3885	2.37263	0.379384	6.22911	2.34552e-10	3.73485e-09
ENSDARG00000060238	uacab	fj33f05	A0A286Y884	564040	1027.56	2.37251	0.163584	14.5111	5.14915e-48	8.01759e-46
ENSDARG00000033950	lamb2l	fc83a09	F1QD37	553337	190.471	2.37209	0.256111	9.25752	1.04614e-20	3.72018e-19
ENSDARG00000009470	hnf1a	hnf1	Q8UVH4	266961	7.80184	2.37035	0.904319	2.92163	0.00174104	0.00936183
ENSDARG00000029569	snapc1a	sn	Q7ZUJ0	393233	5.33597	2.36784	0.934091	2.49916	0.00622434	0.0288629
ENSDARG00000099630	ENSDARG00000099630				11.0591	2.36747	0.776667	2.97702	0.00145532	0.00799509
ENSDARG00000102835	ENSDARG00000102835				79.5441	2.3656	0.350117	6.72366	8.86064e-12	1.62177e-10
ENSDARG00000093177	si:ch211-15j1.1	si:ch211-15j1.1		100148972	19.5537	2.36549	0.643037	3.82476	6.54503e-05	0.000479097
ENSDARG00000034768	phf3	si:dkey-188i13.1	B8A483	553518	439.673	2.36273	0.214721	11.0101	1.70767e-28	9.61899e-27
ENSDARG00000090935	si:dkey-75b17.1	si:dkey-75b17.1	A0A0R4IUD7	100534986	14.0238	2.36249	0.762214	3.47932	0.000251343	0.0016419
ENSDARG00000075513	ccdc136b	si:ch73-146h23.1	E7FCY3	100321715	36.8001	2.36187	0.479203	4.85385	6.05432e-07	6.26379e-06
ENSDARG00000090061	ENSDARG00000090061				61.7287	2.3613	0.398673	5.83262	2.72813e-09	3.83187e-08
ENSDARG00000089856	cita	ci		100329792	30.8146	2.35953	0.509288	4.61547	1.96101e-06	1.86392e-05
ENSDARG00000068493	si:zfos-411a11.2	si:zfos-411a11.2	E7F1Y3	100000156	5.47443	2.35896	0.937637	2.39558	0.00829701	0.0371084
ENSDARG00000013526	svep1	svep1	A0A1D5NSM8	567357	240.946	2.35857	0.245732	9.56524	5.59726e-22	2.14061e-20
ENSDARG00000099427	nkx1.2lb	sa	Q75W95	407077	5.37446	2.35855	0.949191	2.64475	0.00408751	0.0199206
ENSDARG00000075807	ENSDARG00000075807				3.64442	2.35849	1.00567	2.37304	0.00882126	0.039116
ENSDARG00000093131	si:ch211-57f7.7	si:ch211-57f7.7		101883039	61.1367	2.35791	0.380207	6.18523	3.10062e-10	4.88018e-09
ENSDARG00000039070	pnhd	YF-398	Q7T2V7	497366	6.49392	2.35758	0.896195	2.66625	0.00383509	0.0188291
ENSDARG00000091342	adcy5	ac	D2CFN3	562619	37.2439	2.35723	0.484627	4.81326	7.4243e-07	7.60537e-06
ENSDARG00000102674	ckap5	im:714338	A0A0R4IQI9	492614	292.689	2.35508	0.213113	11.041	1.212e-28	6.88029e-27
ENSDARG00000088492	cntrl	si:ch1073-423i15.2	A0A0N4SU38	100334259	67.6855	2.35493	0.365694	6.42602	6.54935e-11	1.10247e-09
ENSDARG00000074311	mast2	im:715063	E7F723	100001267	517.863	2.35426	0.216658	10.8643	8.5238e-28	4.62215e-26
ENSDARG00000019223	arglu1a	arg	Q6P5L7	406834	1717.39	2.35423	0.150439	15.6428	1.85885e-55	4.13479e-53
ENSDARG00000009499	syne1a	si:ch211-225l4.1		569553	124.029	2.35387	0.285614	8.224	9.84114e-17	2.62901e-15
ENSDARG00000088366	zgc:77938	zgc:77938	Q6NZZ1	402939	9.88465	2.35319	0.797683	2.9916	0.00138761	0.00765594
ENSDARG00000079055	si:dkey-85a20.4	si:dkey-85a20.2		566303	78.1786	2.35263	0.353436	6.62697	1.71328e-11	3.04881e-10
ENSDARG00000004377	ppp1r13ba	cb375	F1RDT1	563577	177.073	2.35234	0.267817	8.78043	8.14224e-19	2.55755e-17
ENSDARG00000059596	clip2	clip2	A0A286YAU5	556406	52.4594	2.35234	0.457116	5.24938	7.63075e-08	8.88582e-07
ENSDARG00000097135	ENSDARG00000097135				5.31761	2.35227	0.945013	2.59341	0.0047515	0.0227844
ENSDARG00000052059	paqr9	si:dkey-37f13.4	A0A1L1QZK3	101886606	356.359	2.35202	0.216661	10.848	1.01892e-27	5.51152e-26
ENSDARG00000099948	si:ch211-209f23.7	si:ch211-209f23.7		798805	7.49789	2.35059	0.875582	2.77945	0.00272253	0.0139709
ENSDARG00000102985	ENSDARG00000102985				38.4047	2.34966	0.513726	4.65718	1.60283e-06	1.54808e-05
ENSDARG00000104125	ttc6	ttc6		568208	36.0391	2.34874	0.517853	4.57503	2.38073e-06	2.24179e-05
ENSDARG00000014655	itpr1a	ITPR	F8W4B1	567611	64.8805	2.34765	0.399472	5.82717	2.81875e-09	3.94897e-08
ENSDARG00000053005	cd22	fcer	A4JYR5	554810	136.353	2.34746	0.354585	6.54796	2.91641e-11	5.07786e-10
ENSDARG00000010350	c1ql3a	c1q	F1Q6V1	100151368	6.39045	2.34681	0.882978	2.57783	0.00497115	0.0237073
ENSDARG00000036257	rasal2	fc75a03		793730	1600.24	2.34479	0.190271	12.2945	4.84734e-35	4.0331e-33
ENSDARG00000043627	tbc1d9b	tbc1d9b	E7F7E8	100332046	13.2082	2.3441	0.702126	3.29329	0.000495107	0.00304452
ENSDARG00000077052	tnrc18	tnrc18	X1WHA2	559514	1703.7	2.34369	0.183629	12.7628	1.3233e-37	1.20697e-35
ENSDARG00000092658	ENSDARG00000092658				11.3152	2.34179	0.821012	2.78258	0.00269642	0.0138479
ENSDARG00000101297	tmem266	zgc:158624	A1L234	791190	44.7685	2.34024	0.439835	5.28321	6.34704e-08	7.50728e-07
ENSDARG00000097046	ENSDARG00000097046				7.9624	2.33947	0.876175	2.97211	0.00147879	0.00811178
ENSDARG00000040380	arhgef1a	arhge	A2RUX1	368266	219.218	2.33936	0.232712	10.0414	5.0111e-24	2.22026e-22
ENSDARG00000117247	ENSDARG00000117247				33.0255	2.3351	0.489953	4.72593	1.14533e-06	1.13435e-05
ENSDARG00000042637	tert	tert	A2THE9	796551	104.148	2.33505	0.312475	7.43317	5.30125e-14	1.16847e-12
ENSDARG00000073841	herc2	fd13h10		558479	311.422	2.33423	0.23258	10.0283	5.72063e-24	2.51927e-22
ENSDARG00000088423	nlrp1	nlrp6(		101882558	7.42812	2.33415	0.876148	2.57654	0.00498974	0.0237856
ENSDARG00000090371	si:dkey-46i9.6	si:dkey-46i9.6	E7EZC5	571944	167.709	2.33381	0.273439	8.55384	5.95284e-18	1.75835e-16
ENSDARG00000098915	LOC100331300	LOC100331300		100331300	22.1502	2.33379	0.587476	3.99583	3.22335e-05	0.000252846
ENSDARG00000052435	spred2a	spred2a	E7F0P6	558432	486.66	2.33171	0.204115	11.4244	1.57943e-30	9.95088e-29
ENSDARG00000102156	ENSDARG00000102156				10.3092	2.33101	0.79085	2.88315	0.00196858	0.0104743
ENSDARG00000068958	frmd7	zgc:153674	F1R8Z1	751637	13.9357	2.33092	0.720356	3.22249	0.000635414	0.00381791
ENSDARG00000052700	bdh2	zgc:110323	B2GSA5	550507	9.7503	2.33003	0.797003	2.99315	0.00138059	0.00762105
ENSDARG00000061923	amotl2a	amo	A1YB07	558920	899.789	2.32987	0.167775	13.8913	3.57465e-44	4.47838e-42
ENSDARG00000057583	prrc2c	si:ch211-191d7.6	F1QCP1	407633	404.54	2.32837	0.196946	11.8098	1.73623e-32	1.22884e-30
ENSDARG00000075824	virma	fa20f07	A0A0R4IAI1	560260	318.144	2.32803	0.206943	11.2442	1.2368e-29	7.46844e-28
ENSDARG00000042409	ralgds	si:ch211-251j10.3	B0S750	799483	423.41	2.32779	0.222001	10.5226	3.39901e-26	1.71516e-24
ENSDARG00000115014	ENSDARG00000115014				12.2897	2.32592	0.726153	3.13734	0.000852452	0.00497781
ENSDARG00000003449	pde10a	zgc:56689	A0A0R4IJT4	394077	140.242	2.32562	0.277601	8.35979	3.1414e-17	8.64638e-16
ENSDARG00000116712	wu:fb16f03	fb16f03		100006548	1021.06	2.32436	0.193806	11.9933	1.9252e-33	1.43234e-31
ENSDARG00000045959	csf3r	gcs	A8Y5W0	100134935	27.9663	2.32402	0.532789	4.30451	8.36768e-06	7.27882e-05
ENSDARG00000059746	plod1a	fc95g08	A8WIN7	777635	419.352	2.32365	0.194703	11.9282	4.21924e-33	3.08642e-31
ENSDARG00000038574	scg2b	scg2	A0JMK6	777641	7.04024	2.32304	0.871292	2.67017	0.00379065	0.0186613
ENSDARG00000100913	arhgef12b	arhgef12	A0A0R4IRY4	571031	370.886	2.32302	0.20027	11.5938	2.2151e-31	1.46769e-29
ENSDARG00000114373	ENSDARG00000114373				7.98396	2.32211	0.864421	2.7514	0.00296704	0.0150485
ENSDARG00000020952	naaladl1	si:ch211-214j8.1	A2BGQ8	100000223	12.6411	2.32149	0.729899	3.19227	0.000705788	0.00420253
ENSDARG00000059936	herc4	herc4	E7F700	557513	71.9062	2.32133	0.362933	6.4205	6.79135e-11	1.13881e-09
ENSDARG00000113238	ENSDARG00000113238				20.4908	2.32054	0.594165	3.87783	5.26961e-05	0.000393668
ENSDARG00000079369	sgpp1a	fd52d02	F1QK11	556439	146.605	2.31997	0.321422	7.20555	2.89049e-13	6.01812e-12
ENSDARG00000094400	ENSDARG00000094400				5.75306	2.31983	0.926334	2.52275	0.00582198	0.027258
ENSDARG00000058203	smc1al	im:715870	Q6DRM9	403060	1425.17	2.3185	0.153099	15.1433	4.1967e-52	8.0249e-50
ENSDARG00000097689	ENSDARG00000097689				158.81	2.31842	0.275667	8.38582	2.51869e-17	7.01211e-16
ENSDARG00000062865	mrasb	mras	A0A286Y9A7	100317924	86.2138	2.31724	0.342491	6.72727	8.64387e-12	1.58476e-10
ENSDARG00000037196	arid5b	si:dkey-247f17.3		100536827	515.259	2.3164	0.192499	12.008	1.61322e-33	1.20847e-31
ENSDARG00000009131	slc10a4	si:dkey-90m5.5		556491	16.6927	2.31595	0.672871	3.43472	0.000296582	0.00191108
ENSDARG00000097298	ENSDARG00000097298				3.26402	2.31581	1.01544	2.2838	0.0111917	0.0478558
ENSDARG00000086665	si:dkey-175g6.2	fj49c03	A0A0R4IMI0	793455	7.43471	2.31224	0.884113	2.51679	0.0059214	0.0276355
ENSDARG00000087457	ecscr	im:714125	E7F0W6	550161	325.498	2.31164	0.256322	9.06788	6.06758e-20	2.06668e-18
ENSDARG00000076473	trim37	fc22d08	E7FBZ8	324237	53.5342	2.31053	0.402064	5.71245	5.56803e-09	7.47859e-08
ENSDARG00000112021	LOC793843	LOC793843		793843	26.4437	2.3101	0.565405	4.14773	1.67895e-05	0.000138425
ENSDARG00000088475	pcdh1gb9	DrPcdh1g	Q60H56	553940	7.28275	2.31007	0.867037	2.63321	0.00422914	0.0205097
ENSDARG00000077864	rasgrp3	zgc:162151	A4QNU6	563441	155.098	2.30999	0.268255	8.60091	3.95449e-18	1.18738e-16
ENSDARG00000091367	prpf6	c20orf	F1QY65	323855	1264.51	2.30972	0.187567	12.2753	6.14394e-35	5.05403e-33
ENSDARG00000044672	parapinopsinb	opsin	Q8JFR3	368725	7.41048	2.30905	0.854181	2.50314	0.00615478	0.0285768
ENSDARG00000096287	ENSDARG00000096287				3.23886	2.30864	1.01612	2.26488	0.0117601	0.0499528
ENSDARG00000113774	ENSDARG00000113774				22.9909	2.30848	0.589203	4.00163	3.14541e-05	0.000247444
ENSDARG00000114659	ENSDARG00000114659				4.23091	2.30698	0.982819	2.43709	0.007403	0.0335994
ENSDARG00000031976	nos2b	i	A9JNR5	563654	3.65718	2.30668	1.00882	2.28969	0.0110196	0.0472589
ENSDARG00000104370	esm1	zgc:153027	Q08CJ3	767774	329.772	2.30468	0.220905	10.4303	9.01563e-26	4.48703e-24
ENSDARG00000019383	cdc42bpb	si:dkeyp-93h6.2	Q5TZ42	567039	1329.52	2.30405	0.16104	14.3058	1.00721e-46	1.50385e-44
ENSDARG00000079564	myh7	mg:cb02g011	F1QZW1	30616	18.595	2.30373	0.639444	3.58686	0.000167342	0.00113394
ENSDARG00000093374	ENSDARG00000093374				822.658	2.30287	0.189181	12.143	3.12297e-34	2.43134e-32
ENSDARG00000112909	ENSDARG00000112909				81.7714	2.30263	0.347201	6.63244	1.6509e-11	2.94742e-10
ENSDARG00000079731	kif13ba	kif13	X1WFZ0	571520	461.726	2.30155	0.198143	11.6074	1.88998e-31	1.25993e-29
ENSDARG00000062244	setd2	fb97h09	F1QJI9	794199	383.605	2.30141	0.216393	10.622	1.1771e-26	6.0661e-25
ENSDARG00000002750	phf20a	si:ch211-274p22.2	A8HAK1	563332	105.506	2.30012	0.317933	7.2151	2.69465e-13	5.62649e-12
ENSDARG00000104057	ENSDARG00000104057				11.2404	2.30002	0.772927	2.70669	0.00339791	0.0169383
ENSDARG00000030490	sptb	b-spe	Q9DGM6	58040	71.3324	2.29948	0.361794	6.31834	1.32197e-10	2.16025e-09
ENSDARG00000062178	ripor1	fam6	Q1LXK2	566573	128.839	2.29939	0.281385	8.16388	1.62215e-16	4.27585e-15
ENSDARG00000033599	pdia8	erp5	Q6DEI4	445123	20.7182	2.29869	0.625426	3.53454	0.000204244	0.00135741
ENSDARG00000116857	ENSDARG00000116857				11.1345	2.29843	0.768957	2.93798	0.0016518	0.00894599
ENSDARG00000078270	mast4	mas		100149322	441.724	2.29827	0.207454	11.0787	7.956e-29	4.54012e-27
ENSDARG00000111601	ENSDARG00000111601				3.45746	2.29778	1.0093	2.3255	0.0100226	0.0435486
ENSDARG00000104550	clcn2b	clc-2	A0A098DN12	100333644	57.9507	2.29721	0.51719	4.20471	1.30706e-05	0.000110351
ENSDARG00000061255	dusp3a	dusp3a	E7EXY0	100000665	7.84926	2.29717	0.848618	2.72534	0.00321175	0.0161432
ENSDARG00000098868	xpo5	xpo5		558662	28.1723	2.29477	0.545014	4.25059	1.06605e-05	9.10612e-05
ENSDARG00000100481	smg6	si:dkey-16f21.2		100334020	875.216	2.29283	0.169303	13.5418	4.43107e-42	4.87842e-40
ENSDARG00000031336	hsd20b2	SDR12C	A2BFP6	368367	58.9677	2.29105	0.391263	5.83524	2.6856e-09	3.78676e-08
ENSDARG00000058646	ptprna	IA	F1R8X1	324790	7.02622	2.29052	0.875929	2.53951	0.00555034	0.0261434
ENSDARG00000103071	si:ch211-244c8.4	si:ch211-244c8.4	A0A0R4IT13	101883905	28.4268	2.28733	0.526207	4.33346	7.33929e-06	6.45238e-05
ENSDARG00000039256	spega	ape	Q696W0	570504	24.9021	2.28677	0.568677	4.00433	3.10965e-05	0.000244719
ENSDARG00000100315	slc15a1a	si:dkey-191e17.3		100004272	5.91548	2.28661	0.90472	2.51678	0.00592162	0.0276355
ENSDARG00000070794	greb1	id:ibd50	F1QAG4	791135	8.42433	2.28649	0.829597	2.51648	0.00592664	0.027653
ENSDARG00000076075	myh7ba	myh7b		100884147	497.752	2.2853	0.194013	11.7955	2.05795e-32	1.44714e-30
ENSDARG00000060264	si:dkey-37g12.1	si:dkey-37g12.1		796669	18.9434	2.28487	0.611332	3.69361	0.000110546	0.00077635
ENSDARG00000063162	cmtm8b	zgc:158657	A1L255	791163	17.4209	2.2838	0.721361	3.29823	0.000486488	0.00300168
ENSDARG00000103004	tpra	si:ch1073-412d11.1		571089	174.338	2.28355	0.252525	9.03649	8.08889e-20	2.7423e-18
ENSDARG00000058015	ano3	tmem16c	X1WC49	553392	22.7629	2.2828	0.631589	3.53296	0.000205467	0.00136429
ENSDARG00000055934	si:ch1073-416j23.1	si:ch1073-416j23.1		553480	8.03737	2.28235	0.828187	2.68018	0.00367913	0.0181739
ENSDARG00000058663	ENSDARG00000058663				13.9883	2.28215	0.713636	3.34435	0.000412375	0.00258167
ENSDARG00000070857	si:dkey-32e6.6	si:dkey-32e6.6		561688	58.1091	2.28197	0.470714	4.69316	1.34508e-06	1.31427e-05
ENSDARG00000096465	ENSDARG00000096465				8.29986	2.28092	0.823043	2.70445	0.00342091	0.0170257
ENSDARG00000103590	cyp2aa6	fc21h01		324212	847.223	2.28064	0.169141	13.4787	1.04374e-41	1.11532e-39
ENSDARG00000111399	ENSDARG00000111399				119.69	2.27902	0.290616	7.84045	2.2446e-15	5.4793e-14
ENSDARG00000097966	ENSDARG00000097966				7.69447	2.27872	0.860697	2.78701	0.00265984	0.0136846
ENSDARG00000099216	ENSDARG00000099216				9.22749	2.27844	0.80471	2.79423	0.00260121	0.0134125
ENSDARG00000102569	polr3a	fb81e09	A0A0R4IV41	572258	167.33	2.27841	0.258505	8.80709	6.42156e-19	2.03169e-17
ENSDARG00000114920	ttc28	fb80d02		100331958	75.1448	2.27829	0.350753	6.49175	4.24214e-11	7.27001e-10
ENSDARG00000104207	pcyt1bb	zgc:123291	Q32LS9	555725	10.7316	2.2768	0.768181	2.68404	0.00363687	0.0179937
ENSDARG00000014588	adcy2b	si:dkey-266i6.1	Q1L8K1	557902	100.255	2.27602	0.314546	7.22868	2.43858e-13	5.12126e-12
ENSDARG00000099871	myo7aa	m	Q9DGG9	252846	12.1088	2.27562	0.724733	3.07269	0.0010607	0.0060387
ENSDARG00000078582	myo16	sb:eu94		563752	25.0522	2.27462	0.550418	4.07297	2.32085e-05	0.000186963
ENSDARG00000052419	ankrd12	fi16c02	Q803C4	393119	2076.89	2.27453	0.173749	13.0798	2.14716e-39	2.09892e-37
ENSDARG00000105268	ENSDARG00000105268				6.32212	2.27448	0.883507	2.52936	0.0057136	0.0268139
ENSDARG00000089190	tanc1b	tanc1b		100334650	208.584	2.27419	0.242009	9.3996	2.7386e-21	1.01184e-19
ENSDARG00000076934	dync2i1	wdr6	A0A1D5NS24	100330581	265.083	2.27299	0.221446	10.2494	5.95326e-25	2.81508e-23
ENSDARG00000020239	lpin1a	lpin1	Q14EB8	799099	1313.08	2.27262	0.168707	13.4571	1.39918e-41	1.48784e-39
ENSDARG00000095167	ENSDARG00000095167				27.3798	2.27259	0.540534	4.153	1.64073e-05	0.000135427
ENSDARG00000035706	dock6	si:dkey-114l24.1		553459	372.02	2.27242	0.199072	11.409	1.88491e-30	1.18072e-28
ENSDARG00000075230	tet1	si:dkey-228d14.7	F1R3C6	101883702	205.06	2.27116	0.269204	8.40704	2.10247e-17	5.91378e-16
ENSDARG00000103953	med12	kgt	A0A0R4IBL3	566632	427.177	2.27035	0.192296	11.8033	1.87595e-32	1.32343e-30
ENSDARG00000098968	LOC100330644	LOC100330644		100330644	159.617	2.26994	0.265475	8.55769	5.75764e-18	1.703e-16
ENSDARG00000028053	bmp1b	bmp1b	Q2ABP0	559877	46.1092	2.26963	0.435671	5.17713	1.12661e-07	1.27844e-06
ENSDARG00000056443	zgc:152753	zgc:152753	Q0V951	553486	5.26015	2.26957	0.932731	2.36363	0.00904843	0.039946
ENSDARG00000061635	myo5aa	myo		562188	318.787	2.26942	0.225158	10.0649	3.94727e-24	1.77051e-22
ENSDARG00000043395	crip3	si:dkey-237e17.1	E7F2B4	556515	130.642	2.26914	0.308217	7.33993	1.06849e-13	2.31531e-12
ENSDARG00000061459	rapgef2a	si:dkey-253i9.4	F1QPF1	793952	391.744	2.26896	0.222643	10.1971	1.02147e-24	4.7579e-23
ENSDARG00000100405	ENSDARG00000100405				30.186	2.26849	0.517839	4.32065	7.77839e-06	6.80422e-05
ENSDARG00000067784	slc9a1a	slc9a1l		101885761	362.773	2.26841	0.242475	9.36364	3.85169e-21	1.41114e-19
ENSDARG00000112918	LOC101882029	LOC101882029		101882029	84.3173	2.267	0.332733	6.78029	5.9969e-12	1.11637e-10
ENSDARG00000001220	mycbp2	Myc	F1RD40	368439	2542.07	2.26518	0.151261	14.9838	4.68615e-51	8.44243e-49
ENSDARG00000114931	ENSDARG00000114931				44.7907	2.26447	0.496909	4.65473	1.62206e-06	1.56457e-05
ENSDARG00000097336	ENSDARG00000097336				11.9328	2.26321	0.768357	3.09355	0.000988893	0.00566988
ENSDARG00000004529	zgc:173742	fl27b11	E7FGU8	334557	16.7447	2.26097	0.65383	3.27316	0.000531768	0.00324888
ENSDARG00000114502	ENSDARG00000114502				30.5418	2.25856	0.522786	4.40978	5.1739e-06	4.6548e-05
ENSDARG00000116484	ENSDARG00000116484				29.9324	2.25746	0.516207	4.36836	6.25902e-06	5.55539e-05
ENSDARG00000102018	btr25	si:dkey-218f9.5	A9JSZ8	571141	405.066	2.25719	0.219727	10.1961	1.03204e-24	4.79691e-23
ENSDARG00000087369	cep162	si:ch211-198c19.2	E7F5E1	562035	54.1339	2.25688	0.396658	5.66024	7.55804e-09	9.97927e-08
ENSDARG00000007329	tbx16	ZF-S	O93389	30264	18.5648	2.25529	0.627752	3.51174	0.00022259	0.00146948
ENSDARG00000025108	magixa	si:ch211-157c18.2		796857	20.4986	2.25418	0.600273	3.6895	0.000112347	0.000788053
ENSDARG00000098817	kctd5b	kctd5b		100334206	23.6799	2.25291	0.557571	4.01919	2.91989e-05	0.000231037
ENSDARG00000001014	myh9b	fb55d12	F1QC64	561431	620.95	2.25261	0.560155	4.07872	2.2642e-05	0.000182669
ENSDARG00000109513	ENSDARG00000109513				20.9618	2.25239	0.586352	3.77314	8.06017e-05	0.000580732
ENSDARG00000028389	rab44	si:ch211-10e8.3		560799	237.579	2.25203	0.226178	9.95171	1.2394e-23	5.39276e-22
ENSDARG00000074723	myo10l1	myo1	I3ITL5	566674	8.50196	2.25194	0.853927	2.66157	0.0038889	0.0190632
ENSDARG00000074121	dnmbp	tub	E7F1U2	100005174	1691.76	2.25021	0.153156	14.6961	3.41301e-49	5.72309e-47
ENSDARG00000012586	fmnl2a	fmn	F1QKR1	100006456	231.322	2.25	0.233795	9.60679	3.7422e-22	1.45932e-20
ENSDARG00000101872	ENSDARG00000101872				18.6767	2.2486	0.678842	3.60972	0.000153264	0.00104734
ENSDARG00000011564	sfpq	hm:zeh0027	Q6NUU2	406564	2048.02	2.24809	0.158294	14.1961	4.83955e-46	6.94061e-44
ENSDARG00000090524	f2rl2	p	F1QQR2	100148468	87.1331	2.24791	0.36101	6.26392	1.87706e-10	3.01756e-09
ENSDARG00000051754	rpgrip1l	si:ch1073-301i20.1	E7F4E7	557688	29.1244	2.24773	0.512487	4.36712	6.2949e-06	5.58496e-05
ENSDARG00000079397	cerkl	zgc:162213	A4QNW6	100037318	22.6629	2.24696	0.570606	3.86789	5.48895e-05	0.000408235
ENSDARG00000010524	si:ch211-282j22.3	si:ch211-282j22.3	E7F7X8	562939	36.2507	2.24624	0.488072	4.58593	2.2598e-06	2.13437e-05
ENSDARG00000103787	chd1	fc26h11	A0A0R4IHD7	563236	511.81	2.24611	0.187262	11.9934	1.92318e-33	1.43234e-31
ENSDARG00000098286	LOC571446	LOC571446	E7EXQ5	571446	33.3471	2.2461	0.494871	4.56747	2.46826e-06	2.3192e-05
ENSDARG00000070971	furinb	furinb	F1QKU2	566591	240.393	2.24598	0.241645	9.28446	8.12614e-21	2.89447e-19
ENSDARG00000014059	cldn5b	zgc:103419	F1R5J2	450023	1004.55	2.24437	0.217284	10.3571	1.94332e-25	9.4559e-24
ENSDARG00000012574	slkb	fb78a01	B8A4S3	562769	159.333	2.24402	0.259232	8.64639	2.6577e-18	8.08023e-17
ENSDARG00000004246	slit2	slit2	Q9DE36	80353	290.002	2.2439	0.236335	9.50186	1.03083e-21	3.88103e-20
ENSDARG00000082419	ENSDARG00000082419				11.4951	2.24378	0.774676	2.87287	0.00203383	0.0107767
ENSDARG00000063299	pcloa	pclo		100148002	9.79907	2.24378	0.780434	2.8603	0.00211618	0.0111615
ENSDARG00000075560	kmt2cb	mll		568162	798.475	2.24375	0.171224	13.1054	1.53275e-39	1.50506e-37
ENSDARG00000104276	eif2ak4	GCN2		100149925	500.797	2.2437	0.199302	11.24	1.29666e-29	7.80824e-28
ENSDARG00000100632	ENSDARG00000100632				13.7491	2.24335	0.688234	3.23235	0.000613886	0.00369978
ENSDARG00000094328	LOC110437812	LOC110437812		110437812	21.9379	2.24329	0.589599	3.74862	8.89056e-05	0.000635844
ENSDARG00000094377	samd10b	samd	E9QIL6	100147927	54.9161	2.24323	0.413191	5.4369	2.71075e-08	3.36896e-07
ENSDARG00000012196	fer	si:dkey-190c14.1	F1QBS0	565199	90.7404	2.24279	0.321268	6.9655	1.63619e-12	3.19028e-11
ENSDARG00000116971	ENSDARG00000116971				14.8963	2.24186	0.668951	3.32575	0.000440902	0.00274371
ENSDARG00000041304	trak1a	si:ch73-138e9.2	E9QJ68	100002689	385.455	2.24161	0.205513	10.9074	5.31108e-28	2.92364e-26
ENSDARG00000111964	ENSDARG00000111964				17.4827	2.24139	0.659141	3.14781	0.000822484	0.0048236
ENSDARG00000057728	slc17a8	ast	Q1L8X9	563467	10.2046	2.24109	0.792053	2.89171	0.00191574	0.0102256
ENSDARG00000051800	fnbp4	fnbp4	F1QGN0	403074	583.013	2.24015	0.179834	12.4489	7.08764e-36	6.03529e-34
ENSDARG00000078149	grin2ca	NR2C.1	E7FH62	100003342	4.9805	2.24014	0.976679	2.35952	0.00914927	0.0402756
ENSDARG00000009387	robo4	sc:d082	F1RE66	560765	78.4261	2.23944	0.342434	6.53932	3.08999e-11	5.36723e-10
ENSDARG00000098667	grin3bb	si:ch73-109d7.2		100333101	36.14	2.23933	0.468415	4.74666	1.03402e-06	1.02831e-05
ENSDARG00000017773	slc16a12a	slc16a12a	E7FGJ9	557762	9.56365	2.23821	0.794424	2.56229	0.00519928	0.0246765
ENSDARG00000052375	zgc:66455	zgc:66455	Q7SXC1	393502	4.01451	2.23576	0.988658	2.39077	0.00840648	0.0375441
ENSDARG00000093931	rflnb	fam101	X1WD14	100286814	281.943	2.23565	0.238268	9.38936	3.01824e-21	1.11139e-19
ENSDARG00000000606	dnah6	dna		100148193	9.38503	2.2351	0.827615	2.75676	0.00291885	0.014849
ENSDARG00000117771	ENSDARG00000117771				10.1354	2.23494	0.774225	2.81206	0.00246126	0.0127958
ENSDARG00000040851	plekhh2	si:ch73-105b23.3		568304	13.5335	2.23259	0.691824	3.17433	0.000750926	0.00444218
ENSDARG00000076994	adgra2	gpr1	A0A0U2ULT4	560700	23.3569	2.23231	0.580391	3.89639	4.88192e-05	0.000367984
ENSDARG00000016630	tprb	si:dkey-97o5.5	Q5RI09	558883	401.349	2.23176	0.195656	11.3955	2.20205e-30	1.3715e-28
ENSDARG00000019660	rxfp2b	lgr8.2	F8W5N7	566888	11.9693	2.23174	0.757859	3.10166	0.000962205	0.00554164
ENSDARG00000073784	fez2a	si:dkey-288i20.2	E7FBD4	100334565	14.2987	2.23158	0.676176	3.26868	0.000540258	0.00329521
ENSDARG00000116146	ENSDARG00000116146				11.7587	2.23119	0.726849	3.01109	0.00130156	0.00722686
ENSDARG00000079456	si:ch211-149a19.3	si:ch211-149a19.3		568118	733.572	2.22971	0.185227	12.0586	8.73452e-34	6.70436e-32
ENSDARG00000092413	ENSDARG00000092413				61.8903	2.22961	0.37887	5.86485	2.24771e-09	3.19836e-08
ENSDARG00000022660	armc2	si:dkey-222o17.2	F1QBI9	555846	14.9678	2.22916	0.673278	3.33613	0.000424763	0.00265389
ENSDARG00000007302	sh3gl3b	sh3g	Q6TGT7	393150	120.664	2.22908	0.32518	6.86525	3.31873e-12	6.2854e-11
ENSDARG00000011171	tenm2b	si:ch211-12m10.1	F1Q4Y7	568845	25.0221	2.22757	0.55421	3.99664	3.21238e-05	0.000252136
ENSDARG00000038398	LOC100007686	LOC100007686		100007686	4.94698	2.22754	0.947086	2.29445	0.0108822	0.0468076
ENSDARG00000076727	ENSDARG00000076727				13.8693	2.22719	0.707082	3.11793	0.000910636	0.00527498
ENSDARG00000023797	ryr1b	im:713773	A6P4B8	570245	266.838	2.22666	0.225522	9.89071	2.28392e-23	9.83937e-22
ENSDARG00000112755	LOC100333355	LOC100333355		100333355	49.4151	2.22659	0.417967	5.33248	4.84413e-08	5.82124e-07
ENSDARG00000052728	sltm	wu:fd12b08	F1Q6F9	406642	1401.57	2.22603	0.158921	14.0014	7.63806e-45	1.0091e-42
ENSDARG00000103648	znf536	si:ch211-116i17.2	A0A0R4IA51	565481	124.699	2.22543	0.310871	7.12238	5.3038e-13	1.07852e-11
ENSDARG00000075067	aipl1	a	E7F4I7	100537095	23.2654	2.22437	0.630288	3.41228	0.000322106	0.00206396
ENSDARG00000080384	ENSDARG00000080384				18.9058	2.22247	0.623481	3.44815	0.000282225	0.00182342
ENSDARG00000092457	ENSDARG00000092457				72.9131	2.22216	0.367358	6.08402	5.86037e-10	8.96493e-09
ENSDARG00000102486	si:ch73-359m17.11	si:ch73-359m17.11		101883793	11.2774	2.2221	0.748478	2.92298	0.00173351	0.00932827
ENSDARG00000043089	alox5b.2	ALO	Q1ECU8	724056	18.8726	2.22084	0.629465	3.34744	0.000407808	0.00255601
ENSDARG00000092557	ENSDARG00000092557				8.82643	2.22063	0.80097	2.71405	0.00332329	0.0166119
ENSDARG00000103638	nectin3a	p		793240	11.8323	2.22041	0.790159	3.18039	0.000735385	0.00436208
ENSDARG00000091481	foxc1a	foxc1.1	Q9DE25	100148408	15.0547	2.21996	0.702027	3.05419	0.00112835	0.00637226
ENSDARG00000037018	gab1	fb11b01	F1Q7S5	406666	931.637	2.21956	0.162548	13.655	9.4288e-43	1.07612e-40
ENSDARG00000052748	capn1b	si:ch211-203k12.4	A5PMP1	565106	27.0841	2.21934	0.547908	4.03131	2.77335e-05	0.000220402
ENSDARG00000096774	ENSDARG00000096774				40.2238	2.21915	0.483459	4.53053	2.94177e-06	2.7405e-05
ENSDARG00000113458	LOC100535316	LOC100535316	E7FFT0	100535316	136.894	2.21767	0.305903	7.31285	1.30765e-13	2.80842e-12
ENSDARG00000035895	fndc5b	fndc5	B7ZVM3	555635	16.7715	2.21591	0.648043	3.29394	0.000493964	0.00303835
ENSDARG00000097615	si:ch211-108d22.2	Gene364	X1WD23	793004	348.364	2.21415	0.238934	9.29295	7.50337e-21	2.68581e-19
ENSDARG00000099849	ebf1a	EBF1	A0A0R4IWS1	565310	151.082	2.21372	0.270951	8.15101	1.80447e-16	4.75069e-15
ENSDARG00000013050	abcc12	mr	F8W557	568482	20.7963	2.21351	0.596746	3.67845	0.000117328	0.000818705
ENSDARG00000062974	itga2.2	si:dkey-27b3.9	F1QC06	100536533	164.415	2.21327	0.27443	8.10849	2.56264e-16	6.69819e-15
ENSDARG00000017246	prx	fi18g02		571950	1470.2	2.2129	0.176733	12.5535	1.90182e-36	1.65831e-34
ENSDARG00000068640	rsf1b.1	fi20e01	F1Q6Y6	327618	408.631	2.21274	0.193079	11.4578	1.0743e-30	6.82762e-29
ENSDARG00000100772	LOC110440212	LOC110440212		110440212	79.2204	2.21206	0.368727	5.88344	2.00914e-09	2.88519e-08
ENSDARG00000094490	taar19k	si:dkey-181m19.19		100151309	5.39014	2.21057	0.928418	2.29006	0.0110089	0.0472408
ENSDARG00000017244	chd6	si:dkey-6e2.3	X1WCW5	570753	628.66	2.21033	0.178494	12.3804	1.66909e-35	1.4048e-33
ENSDARG00000103108	LOC100331938	LOC100331938	A0A0G2KN81	100331938	7.08936	2.2103	0.853902	2.48067	0.00655681	0.0302245
ENSDARG00000063001	atp8a1	zgc:154074	Q08BV9	767630	98.9022	2.20947	0.309296	7.13114	4.97705e-13	1.01587e-11
ENSDARG00000009567	spegb	si:ch211-195m20.1		563174	172.565	2.20937	0.274438	8.0724	3.44642e-16	8.89095e-15
ENSDARG00000103485	card14	card14	A0A0R4IX85	568689	616.874	2.2083	0.190864	11.5602	3.27633e-31	2.15772e-29
ENSDARG00000097145	ENSDARG00000097145				30.586	2.20798	0.539512	3.91759	4.47188e-05	0.000340143
ENSDARG00000042726	grb7	si:ch211-253b1.3	X1WF39	563649	15.7488	2.20733	0.674804	3.37722	0.000366117	0.00232208
ENSDARG00000086512	prodhb	prodhb		100537991	86.2883	2.20709	0.333757	6.61609	1.84412e-11	3.27628e-10
ENSDARG00000076566	kank3	N	G3CES3	558407	153.973	2.20578	0.269192	8.19512	1.25171e-16	3.32756e-15
ENSDARG00000069998	si:ch211-145b13.6	si:ch211-145b13.6	A0A0R4IZK9	100317105	420.103	2.2055	0.218061	10.1284	2.06769e-24	9.46925e-23
ENSDARG00000105121	fam135b	fam135b	E7F883	100003594	64.7563	2.20503	0.416136	5.15468	1.2703e-07	1.43552e-06
ENSDARG00000079056	si:ch211-194c3.5	si:ch211-194c3.5	B8JIN4	556058	64.42	2.20426	0.368044	5.97049	1.18271e-09	1.75267e-08
ENSDARG00000061956	sytl2a	sytl2	E7FB61	563188	198.927	2.20417	0.271659	8.09752	2.80444e-16	7.30393e-15
ENSDARG00000026855	cacna2d4a	cacna		568225	24.7957	2.20406	0.575001	3.93949	4.0827e-05	0.000313266
ENSDARG00000113151	ENSDARG00000113151				5.61025	2.2038	0.913643	2.41203	0.00793204	0.035672
ENSDARG00000029472	afdna	mll		558359	1400.27	2.20346	0.180969	12.1974	1.6046e-34	1.27195e-32
ENSDARG00000095275	ENSDARG00000095275				48.5162	2.20318	0.451056	4.63213	1.80965e-06	1.72944e-05
ENSDARG00000011571	calcrlb	CAL	I3IRX3	567131	49.7004	2.20226	0.426456	5.07409	1.94682e-07	2.15316e-06
ENSDARG00000052958	nppb	si:ch211-215j19.10	F1R8L8	100334610	6.3693	2.20183	0.903465	2.38564	0.00852468	0.0379864
ENSDARG00000056984	rad9a	zgc:56197	F2Z4U5	393176	39.101	2.20176	0.493041	4.57727	2.35536e-06	2.21982e-05
ENSDARG00000057782	baz2ba	zgc:165617		561095	1285.07	2.20109	0.160155	13.7485	2.60112e-43	3.06496e-41
ENSDARG00000055630	foxh1	SUR	B2GP52	57930	9.45289	2.19882	0.793633	2.58669	0.00484516	0.0231673
ENSDARG00000009418	mef2cb	si:ch211-202e12.2	B5A8L9	798771	634.494	2.19848	0.182559	12.056	9.01526e-34	6.87146e-32
ENSDARG00000076484	stab1	FEEL-1	E0CZJ3	570626	80.0777	2.19782	0.361259	6.08661	5.76626e-10	8.83957e-09
ENSDARG00000104831	cep192	si:ch73-309n4.1		565521	45.0797	2.19761	0.466991	4.69127	1.35759e-06	1.32591e-05
ENSDARG00000103739	LOC797750	LOC797750	A0A0G2LAQ7	797750	115.604	2.19745	0.292501	7.49277	3.37187e-14	7.5543e-13
ENSDARG00000005368	mcamb	cd146	Q5IFI2	338313	567.032	2.19655	0.226689	9.68686	1.71455e-22	6.87049e-21
ENSDARG00000063069	gripap1	zgc:158787	B0UYE9	791150	391.76	2.19611	0.199153	11.0177	1.57046e-28	8.86901e-27
ENSDARG00000113364	ENSDARG00000113364				222.88	2.19525	0.249486	8.76777	9.11172e-19	2.84973e-17
ENSDARG00000060597	zgc:158659	zgc:158659	A1L256	791141	15.5957	2.19519	0.759424	3.04754	0.00115363	0.00650155
ENSDARG00000102556	nfat5b	nfat5b	A0A0R4IIR4	555802	87.6687	2.19444	0.344974	6.30134	1.47545e-10	2.40203e-09
ENSDARG00000077126	snrnp70	sn	Q6DRE8	445398	1081.5	2.19428	0.180675	12.1313	3.60668e-34	2.79794e-32
ENSDARG00000021913	ak9	akd	F1R9Y4	557708	76.4369	2.19417	0.375419	5.90089	1.80776e-09	2.61495e-08
ENSDARG00000054103	ripply1	ripply1	B3DGI6	654446	5.82656	2.19349	0.979226	2.33217	0.009846	0.0429009
ENSDARG00000076364	si:dkey-178k16.1	im:715530		569390	16.1005	2.19259	0.647362	3.32628	0.000440072	0.00274168
ENSDARG00000094326	or61c1	Dr3OR2	Q2PRA9	100151554	7.40136	2.19203	0.865086	2.65995	0.0039076	0.0191216
ENSDARG00000045014	tuba2	zgc:73108	Q6P972	406303	51.735	2.19198	0.409397	5.34175	4.60276e-08	5.54953e-07
ENSDARG00000034181	esr2b	ER[b]	Q5PR29	317733	47.491	2.19125	0.428221	5.08545	1.83381e-07	2.03852e-06
ENSDARG00000078227	cspg4	cspg4	E7FCN9	560393	16.5592	2.19107	0.678127	3.18878	0.000714364	0.00424896
ENSDARG00000063032	dok6	zgc:162250	A3KNM7	795289	7.36211	2.1907	0.855533	2.553	0.00533991	0.0252669
ENSDARG00000117373	ENSDARG00000117373				7.95301	2.18967	0.828579	2.64764	0.00405282	0.0197734
ENSDARG00000104014	ENSDARG00000104014				24.189	2.1884	0.56299	3.92106	4.40806e-05	0.000335749
ENSDARG00000091777	mapkap1	im:714308	E7EZP2	100537196	223.069	2.18718	0.2994	7.29672	1.47429e-13	3.15389e-12
ENSDARG00000011259	trpm1a	TRPM1b	A1L239	791196	6.87828	2.18704	0.858263	2.48567	0.00646534	0.0298407
ENSDARG00000054537	nhsl1a	im:713902		566695	156.375	2.18537	0.267134	8.17506	1.47865e-16	3.90703e-15
ENSDARG00000096800	ENSDARG00000096800				23.1344	2.18364	0.565903	3.81716	6.74978e-05	0.000492761
ENSDARG00000093000	ENSDARG00000093000				5.90134	2.18355	0.915632	2.45546	0.00703517	0.0321656
ENSDARG00000070145	magi1a	si:ch1073-268b21.1		100319849	8.46025	2.18304	0.869761	2.36554	0.00900198	0.039796
ENSDARG00000103013	pcdh1g22	fc15h06	Q6NZI0	108191476	8.09686	2.18291	0.830427	2.55262	0.00534583	0.0252839
ENSDARG00000117530	ENSDARG00000117530				36.9932	2.18248	0.465974	4.68897	1.37293e-06	1.33908e-05
ENSDARG00000057903	si:ch211-266g18.10	si:ch211-266g18.10		553343	2234.19	2.18205	0.171897	12.7281	2.06311e-37	1.85842e-35
ENSDARG00000038442	plcg1	fj46f04	Q804J6	373867	323.878	2.18185	0.223966	9.74365	9.81871e-23	4.03085e-21
ENSDARG00000098194	ENSDARG00000098194				236.859	2.18134	0.244207	8.92389	2.25098e-19	7.41225e-18
ENSDARG00000060010	iqgap2	fc20f09	A2CE93	563030	231.103	2.18061	0.234686	9.29623	7.27543e-21	2.6085e-19
ENSDARG00000096765	pimr124	si:dkey-206f10.7		560658	5.73618	2.1794	0.899338	2.36422	0.00903415	0.0398978
ENSDARG00000016704	pbld	zgc:112210	Q4VBJ8	100000319	14.8161	2.17928	0.710646	3.0265	0.00123701	0.00691487
ENSDARG00000090629	tmtops3b	si:ch73-52f15.6	R9R6D4	102031126	21.5056	2.17866	0.606924	3.67643	0.00011826	0.000824681
ENSDARG00000037503	thoc2	THO	F1QXF4	368417	1909.31	2.17791	0.154789	14.0728	2.79059e-45	3.82592e-43
ENSDARG00000070670	crip2	wu:fb30h10	F1QZB0	554826	545.629	2.17736	0.209831	10.3565	1.95424e-25	9.48786e-24
ENSDARG00000075110	dab2ipb	dab	F1RAN5	558237	786.536	2.17698	0.16839	12.9268	1.58901e-38	1.51262e-36
ENSDARG00000085557	ENSDARG00000085557				8.93353	2.17572	0.837747	2.86796	0.00206561	0.0109345
ENSDARG00000098280	rbm5	wu:fc25a0		324302	2411.44	2.17459	0.143051	15.2011	1.73827e-52	3.41375e-50
ENSDARG00000101079	hectd4	hectd4	A0A0G2L163	101885095	59.054	2.1742	0.400378	5.45955	2.38676e-08	2.97478e-07
ENSDARG00000101588	or109-13	OR109-12	A0A0R4IXV6	100148707	7.43562	2.17368	0.864031	2.41938	0.0077734	0.0350253
ENSDARG00000076202	zdhhc11	zdhhc11		100334198	15.0211	2.17296	0.701086	3.05138	0.00113896	0.00642551
ENSDARG00000105398	dnajc14	dnajc14	A0A140LGQ6	100535820	9.30285	2.17249	0.81281	2.77826	0.00273255	0.0140157
ENSDARG00000055672	map3k10	si:ch211-238g23.2	F1Q5J2	560932	9.36535	2.1716	0.820176	2.65984	0.00390894	0.0191227
ENSDARG00000090971	cc2d2a	fc03c12	E7F3T4	570250	201.312	2.17121	0.242107	8.95793	1.65408e-19	5.47151e-18
ENSDARG00000077060	LOC567058	LOC567058		567058	391.324	2.17081	0.1956	11.0934	6.7505e-29	3.86231e-27
ENSDARG00000095390	ENSDARG00000095390				15.0493	2.17072	0.688128	3.01786	0.00127284	0.00708364
ENSDARG00000095539	LOC110440008	LOC110440008		110440008	11.4112	2.17048	0.737739	2.86633	0.00207633	0.0109726
ENSDARG00000105976	iapp	iapp	A0A286YA88	100334757	3.87451	2.16948	0.993707	2.32437	0.0100528	0.0436448
ENSDARG00000115925	htr2b	5ht2b	Q0GH74	751784	11.5879	2.16906	0.731191	2.95445	0.00156613	0.0085265
ENSDARG00000032435	itga9	zgc:63474	F1Q8T4	394012	211.814	2.16904	0.235107	9.21526	1.55266e-20	5.44156e-19
ENSDARG00000069196	ebf1b	ebf1	A0A286YBI5	557777	75.0981	2.16805	0.347222	6.22495	2.40861e-10	3.82691e-09
ENSDARG00000060994	fbxw7	si:ch211-208n2.1	B7ZDC8	564991	331.681	2.16504	0.205107	10.546	2.64897e-26	1.33979e-24
ENSDARG00000100398	pax7a	pa	O57418	30587	126.094	2.16433	0.32771	6.51362	3.66796e-11	6.34084e-10
ENSDARG00000096826	ENSDARG00000096826				3.81296	2.164	0.994915	2.26558	0.0117384	0.04989
ENSDARG00000052188	ENSDARG00000052188				13.0507	2.16399	0.696974	3.0438	0.00116807	0.00657271
ENSDARG00000044534	LOC100149591	LOC100149591	E7F1M8	100149591	20.0694	2.16375	0.614953	3.47404	0.000256347	0.00167309
ENSDARG00000105625	ENSDARG00000105625				23.8352	2.16324	0.553325	3.88914	5.03001e-05	0.00037758
ENSDARG00000099616	ENSDARG00000099616				24.1683	2.16254	0.56503	3.86796	5.48741e-05	0.000408235
ENSDARG00000019706	zar1	zar1	Q561Z6	369189	29.0626	2.16207	0.530426	3.99333	3.2576e-05	0.000255348
ENSDARG00000086778	si:ch211-79m20.1	si:ch211-79m20.1	F1QS30	798657	343.124	2.16147	0.209524	10.3088	3.2146e-25	1.53674e-23
ENSDARG00000018506	ENSDARG00000018506				50.0142	2.16129	0.409355	5.25317	7.475e-08	8.74182e-07
ENSDARG00000109508	ENSDARG00000109508				14.7094	2.16121	0.682935	3.25799	0.000561022	0.00341136
ENSDARG00000079438	pkp3b	pkp3b	F1QWE6	100330353	505.535	2.16101	0.188728	11.4509	1.16419e-30	7.37738e-29
ENSDARG00000023963	tpm4a	TPM4-	Q5U3J6	406437	2558.79	2.16052	0.200638	10.7865	1.99352e-27	1.06251e-25
ENSDARG00000102769	LOC101886358	LOC101886358		101886358	17.0329	2.16021	0.636001	3.33001	0.000434211	0.00270826
ENSDARG00000112400	taar19c	si:ch211-139n6.22		103911783	11.1295	2.15934	0.747935	2.84609	0.00221297	0.0116186
ENSDARG00000062593	stox1	sb:cb62	B1WB79	568146	133.702	2.15871	0.28	7.69359	7.15336e-15	1.68398e-13
ENSDARG00000104384	agbl1	agbl1		100536841	177.438	2.1586	0.283115	7.62623	1.20855e-14	2.7908e-13
ENSDARG00000027310	lsp1a	l		100536902	299.31	2.15818	0.208885	10.3268	2.66592e-25	1.28005e-23
ENSDARG00000088130	si:dkey-30c15.10	si:dkey-238c7.5	Q1LX31	559353	66.3294	2.15756	0.388806	5.55752	1.36815e-08	1.76266e-07
ENSDARG00000062538	ENSDARG00000062538				11.0824	2.15692	0.781506	2.71827	0.0032812	0.0164316
ENSDARG00000104231	opn9	Opn	A0A0R4IEG0	101882119	6.53931	2.15481	0.885656	2.49097	0.00636972	0.0294743
ENSDARG00000104366	ENSDARG00000104366				8.4335	2.15463	0.829301	2.71567	0.00330708	0.0165422
ENSDARG00000061517	lrp1bb	si:dkey-184d2.1		559293	18.5945	2.15443	0.624698	3.34097	0.000417435	0.00261259
ENSDARG00000079034	zpax4	fi33e12	F1R4N4	798996	14.3436	2.15328	0.677362	3.11625	0.000915843	0.00529983
ENSDARG00000098818	si:dkey-58i8.5	si:dkey-58i8.5	A0A0G2KEU5	100329858	11.4301	2.1529	0.744641	2.71873	0.00327661	0.0164124
ENSDARG00000097853	ENSDARG00000097853				26.4961	2.15232	0.546312	3.98948	3.3109e-05	0.00025906
ENSDARG00000057074	rpgrb	rp	F1QM29	557752	45.5343	2.15201	0.44647	4.82207	7.10374e-07	7.30445e-06
ENSDARG00000099137	LOC100333499	ltbp4		100333499	467.918	2.15152	0.202893	10.5853	1.74248e-26	8.8956e-25
ENSDARG00000091090	xirp2b	sb:cb52		100535904	379.038	2.15123	0.209883	10.2635	5.14391e-25	2.4483e-23
ENSDARG00000070497	bicc1b	bicc		571411	15.3703	2.14846	0.722987	3.18086	0.000734194	0.0043562
ENSDARG00000098652	pcdh11	pcdh11x	A0A0R4ITD9	100333121	120.279	2.14781	0.28733	7.45262	4.57516e-14	1.01769e-12
ENSDARG00000086327	srrm4	ZnSR	A0A0R4IL26	796574	68.6195	2.14728	0.367989	5.81082	3.10844e-09	4.33254e-08
ENSDARG00000101668	ENSDARG00000101668				29.7916	2.14647	0.515276	4.21187	1.26633e-05	0.000107203
ENSDARG00000076480	mcf2lb	mcf2l	E7F2V3	569231	25.41	2.14552	0.548921	3.82625	6.50554e-05	0.000477007
ENSDARG00000117757	ENSDARG00000117757				51.822	2.14501	0.402526	5.30412	5.66094e-08	6.73965e-07
ENSDARG00000029718	p2rx3b	p2xr3.2	B8A5B9	387300	4.31221	2.14426	0.981809	2.39588	0.0082903	0.037086
ENSDARG00000017321	kdr	flk1	Q5GIT4	554230	91.3209	2.14423	0.321986	6.6437	1.52953e-11	2.74647e-10
ENSDARG00000010300	traf3ip1	Elipsa	Q6PGZ3	393572	187.247	2.14416	0.278368	7.68039	7.93027e-15	1.85684e-13
ENSDARG00000053323	zgc:112285	zgc:112285	Q4V9I6	561476	17.2181	2.14405	0.629361	3.37645	0.000367139	0.00232721
ENSDARG00000112342	ENSDARG00000112342				27.9103	2.14275	0.525267	4.04407	2.62659e-05	0.000209912
ENSDARG00000062402	frem1b	si:ch211-219p7.1	B6IDE5	557221	28.9817	2.14249	0.527954	4.07857	2.26564e-05	0.000182718
ENSDARG00000096792	LOC103910262	LOC103910262		103910262	28.0237	2.14233	0.540902	4.06121	2.44096e-05	0.000196131
ENSDARG00000058128	msna	cb567	Q66I42	286739	5622.38	2.14119	0.187475	11.3979	2.14118e-30	1.33741e-28
ENSDARG00000061797	zgc:154006	zgc:154006	Q08BB8	563016	10.3787	2.13967	0.800098	2.67769	0.00370658	0.0182887
ENSDARG00000075926	ENSDARG00000075926				38.0278	2.13899	0.526591	3.59128	0.000164531	0.00111767
ENSDARG00000092452	ENSDARG00000092452				17.6385	2.13808	0.659289	3.24572	0.000585764	0.00355091
ENSDARG00000097373	ftr77	ftr77		798588	298.356	2.1375	0.212712	10.0417	4.99833e-24	2.21912e-22
ENSDARG00000100657	egfl7	zgc:136669	Q1RLZ3	678640	331.023	2.13749	0.21702	9.85412	3.28966e-23	1.41164e-21
ENSDARG00000070583	itpk1b	si:dkey-7i8.1	X1WEB0	100148744	574.641	2.13655	0.200067	10.6541	8.33983e-27	4.3389e-25
ENSDARG00000017163	sinup	zgc:136513	Q8JI03	393399	10.8756	2.1354	0.761091	2.88495	0.00195738	0.0104198
ENSDARG00000104868	kcnt1b	si:dkey-21e5.1		563670	18.6971	2.13531	0.607901	3.48559	0.000245524	0.00160582
ENSDARG00000117369	ENSDARG00000117369				64.7056	2.13508	0.368678	5.78087	3.71578e-09	5.12336e-08
ENSDARG00000061095	stk36	fu	A8WFS2	566154	66.2008	2.13497	0.37916	5.59247	1.11934e-08	1.45587e-07
ENSDARG00000007818	palm1b	zgc:63523	Q6PGZ2	393573	741.905	2.13484	0.2174	9.82758	4.2827e-23	1.83056e-21
ENSDARG00000062506	zc3h18	nhn1	Q1LUE5	555770	608.979	2.13473	0.179521	11.8831	7.24386e-33	5.21152e-31
ENSDARG00000117541	ENSDARG00000117541				28.9799	2.13413	0.571277	3.99231	3.2716e-05	0.000256354
ENSDARG00000113245	ENSDARG00000113245				29.383	2.13407	0.50815	4.16433	1.56133e-05	0.000129658
ENSDARG00000073709	fam149a	si:ch211-51g4.5	E9QBP7	100001989	10.1991	2.13347	0.755204	2.78299	0.00269306	0.0138457
ENSDARG00000076721	zgc:171686	zgc:171686	F1R6W7	555931	204.153	2.1329	0.243394	8.7773	8.37239e-19	2.62604e-17
ENSDARG00000009733	kif21b	kif21b		570502	55.1892	2.12992	0.393557	5.41143	3.12619e-08	3.85234e-07
ENSDARG00000102833	ENSDARG00000102833				20.9739	2.12847	0.614995	3.35887	0.000391313	0.00246266
ENSDARG00000099283	epb41a	si:ch211-173b8.1		559643	270.009	2.12668	0.218644	9.7187	1.25487e-22	5.07511e-21
ENSDARG00000015970	phip	brwd1	E7F2W3	569727	430.352	2.12661	0.196876	10.7948	1.82071e-27	9.72785e-26
ENSDARG00000117352	ENSDARG00000117352				9.37232	2.12655	0.829963	2.56766	0.00511942	0.0243292
ENSDARG00000007179	sash1a	fi33a01	Q5TZ33	557132	722.637	2.1264	0.176605	12.0367	1.14008e-33	8.56989e-32
ENSDARG00000016311	dock9b	dock	X1WEB9	100151488	253.357	2.12629	0.231239	9.19009	1.96261e-20	6.83433e-19
ENSDARG00000074289	tuba4l	fi05b01	Q6TGS5	327377	30.8727	2.12582	0.503671	4.19168	1.38446e-05	0.0001163
ENSDARG00000074498	chd9	fb08b06	A0A1D5NSR4	572355	1159.89	2.12558	0.164945	12.8827	2.81779e-38	2.64763e-36
ENSDARG00000101507	atg2a	si:ch73-45o6.2	A0A0R4IXX7	101883461	84.4903	2.12549	0.359606	5.86485	2.24776e-09	3.19836e-08
ENSDARG00000054805	btr09	zgc:195240	B3DKE1	100170790	1554.49	2.12352	0.169831	12.495	3.9738e-36	3.41042e-34
ENSDARG00000054010	scaf1	si:ch73-378o21.1	I3ITF2	553490	1424.85	2.1232	0.181536	11.683	7.78466e-32	5.33641e-30
ENSDARG00000045003	plvapb	Dr.965	F1Q8W5	570276	851.962	2.12224	0.212608	9.99559	7.96648e-24	3.48718e-22
ENSDARG00000076889	ralgapa1	GARNL1		556427	567.894	2.12197	0.17689	11.9905	1.99145e-33	1.47659e-31
ENSDARG00000114048	ENSDARG00000114048				51.8395	2.12192	0.413245	5.08759	1.81325e-07	2.01875e-06
ENSDARG00000116574	ENSDARG00000116574				11.1739	2.12026	0.741394	2.86738	0.00206944	0.0109468
ENSDARG00000095006	ENSDARG00000095006				10.768	2.11895	0.764798	2.71705	0.00329333	0.0164886
ENSDARG00000004930	lmo7a	fc03h03	B0UYM8	553341	5542.21	2.11661	0.149294	14.17	7.02294e-46	9.94111e-44
ENSDARG00000057787	itgae.2	itg		100536705	208.622	2.11616	0.247877	8.5261	7.56849e-18	2.20864e-16
ENSDARG00000030999	mybl1	im:715138	E7FFJ6	558540	9.80082	2.11476	0.837626	2.86577	0.00207999	0.0109893
ENSDARG00000104966	ENSDARG00000104966				53.9649	2.11393	0.403103	5.245	7.81416e-08	9.08476e-07
ENSDARG00000067850	jund	si:dkey-251j8.3	B0V1Q6	564873	3364.37	2.11369	0.432773	4.80648	7.68066e-07	7.83851e-06
ENSDARG00000101058	ENSDARG00000101058				12.7988	2.11354	0.750876	3.06959	0.00107176	0.00609532
ENSDARG00000086457	tnfaip8l1	TIPE1	Q7SZE8	393303	58.6276	2.11231	0.404369	5.14818	1.31512e-07	1.48157e-06
ENSDARG00000096562	wu:fj29h11	fj29h11	A0A0R4IS14	335618	1413.53	2.11198	0.152008	13.8925	3.51452e-44	4.42849e-42
ENSDARG00000105296	ap3b2	ap3b2		100000165	5.50713	2.11166	0.932911	2.28552	0.0111412	0.0476582
ENSDARG00000069954	kcnq5a	si:dkey-29l6.1		556841	37.5787	2.11062	0.503929	4.11108	1.96903e-05	0.00016016
ENSDARG00000095696	si:dkey-240n22.1	si:dkey-240n22.1		103908651	38.231	2.11033	0.461214	4.57395	2.3931e-06	2.25247e-05
ENSDARG00000077139	ENSDARG00000077139				3000.92	2.10923	0.145637	14.4835	7.69913e-48	1.19031e-45
ENSDARG00000076998	ENSDARG00000076998				149.386	2.10796	0.268776	7.8437	2.1873e-15	5.3514e-14
ENSDARG00000023868	si:dkey-172h23.2	zgc:73349	Q6PBL6	393772	1005.09	2.10793	0.167294	12.6015	1.03531e-36	9.1003e-35
ENSDARG00000013207	zeb1b	ZFH/[d]EF1	Q9DEH7	114425	177.669	2.10779	0.250175	8.41835	1.90917e-17	5.39792e-16
ENSDARG00000097759	ENSDARG00000097759				12.3683	2.10773	0.730409	2.99499	0.00137225	0.00758459
ENSDARG00000092707	or61c2	Dr3OR2	Q2PRA8	100150158	6.7716	2.10753	0.864827	2.4411	0.00732125	0.0332561
ENSDARG00000076501	asxl2	asxl2	E7FG88	100150267	39.3015	2.10712	0.484205	4.2495	1.07126e-05	9.14701e-05
ENSDARG00000071429	tdo2a	fb62b10	A7MBU6	100008541	7.22445	2.10596	0.84823	2.41994	0.00776143	0.0349858
ENSDARG00000070567	cadpsb	cadpsb		100001129	38.0724	2.10595	0.459059	4.5658	2.48802e-06	2.33677e-05
ENSDARG00000014722	her1	HER-1	Q90463	30287	6.1099	2.10549	0.893897	2.37231	0.0088386	0.039169
ENSDARG00000076657	plagl2	plagl2	Q9DG49	259255	7.58216	2.10467	0.835936	2.51143	0.00601208	0.0280097
ENSDARG00000034268	slit3	zgc:111911	F1RCV3	80354	479.58	2.10274	0.192859	10.8967	5.97431e-28	3.26401e-26
ENSDARG00000063385	cenpe	wu:fc06a1	E7F2U4	767754	57.3358	2.10245	0.415545	5.06405	2.05224e-07	2.25943e-06
ENSDARG00000099280	utp20	im:715909	A0A0R4IQW7	557849	43.8117	2.10135	0.441995	4.76811	9.29795e-07	9.33177e-06
ENSDARG00000073920	cntnap5a	si:dkey-155f10.1	F1RCQ5	569185	4.51598	2.10072	0.968234	2.30851	0.0104854	0.0452884
ENSDARG00000044541	ppp1r14ba	im:714043	Q0P4A9	564838	44.3328	2.09976	0.4854	4.5284	2.97153e-06	2.76233e-05
ENSDARG00000022650	cyp2ad3	cyp2j2	Q5TZ78	569245	168.557	2.09951	0.281653	7.46898	4.0409e-14	9.01614e-13
ENSDARG00000100387	ENSDARG00000100387				10.4113	2.09755	0.842584	2.3405	0.00962905	0.0420817
ENSDARG00000096951	LOC108179323	LOC108179323		108179323	89.3067	2.09702	0.337435	6.21152	2.62377e-10	4.15666e-09
ENSDARG00000100402	fgd1	si:dkey-242k1.1	A0A0R4IQ67	560305	19.5768	2.09688	0.65223	3.38844	0.000351454	0.0022382
ENSDARG00000070981	ash1l	fi34d11	F1QY85	563799	1057.01	2.09422	0.172078	12.1763	2.07867e-34	1.62996e-32
ENSDARG00000062565	kcnh4a	kcnh4	A0A142J9E8	100148126	9.60259	2.09394	0.801022	2.77851	0.00273046	0.0140083
ENSDARG00000056764	hydin	si:ch211-245p7.3		557988	23.9755	2.09357	0.55475	3.73637	9.33473e-05	0.000664992
ENSDARG00000100887	si:dkey-11f4.20	si:dkey-11f4.20	A0A0R4IQF4	100322456	108.467	2.09244	0.309259	6.73685	8.09301e-12	1.48877e-10
ENSDARG00000061445	adcy6a	adcy	E7FEP5	570652	34.7876	2.09205	0.480651	4.25328	1.05331e-05	9.00939e-05
ENSDARG00000099767	fhdc2	si:dkey-102m7.1	E7FGI9	569206	35.5523	2.09195	0.471183	4.41945	4.94758e-06	4.46236e-05
ENSDARG00000030022	nup188	fk95d02	E7EXJ6	559225	252.402	2.09187	0.226759	9.22018	1.48294e-20	5.2224e-19
ENSDARG00000094086	ENSDARG00000094086				7.04295	2.09078	0.847986	2.41803	0.00780239	0.0351486
ENSDARG00000016527	helz2a	gb:eb955855	X1WF29	562461	301.646	2.09037	0.207934	10.0488	4.6501e-24	2.0772e-22
ENSDARG00000097819	znf576.2	fb79b01	A9JTF6	563587	114.234	2.08903	0.309634	6.75806	6.99262e-12	1.29289e-10
ENSDARG00000095458	ENSDARG00000095458				14.7229	2.08862	0.682316	3.0184	0.00127058	0.00707469
ENSDARG00000074546	si:ch211-213a13.9	si:ch211-213a13.9		569389	434.914	2.08856	0.199953	10.4385	8.27199e-26	4.12634e-24
ENSDARG00000051891	rsph10b	zgc:153062	Q08CH7	767792	14.4833	2.08842	0.68616	2.84893	0.00219331	0.011521
ENSDARG00000105063	ENSDARG00000105063				52.8188	2.0884	0.417599	4.91054	4.54134e-07	4.75717e-06
ENSDARG00000060638	clstn2b	si:ch211-276c2.2	R4GEC6	569664	8.66697	2.08728	0.831185	2.57005	0.00508425	0.024185
ENSDARG00000034321	ENSDARG00000034321				11.2203	2.08719	0.746058	2.84304	0.00223428	0.0117108
ENSDARG00000061976	sema6bb	sema6b		100148883	21.7879	2.08694	0.574268	3.63168	0.000140793	0.000965138
ENSDARG00000095937	tmem265	si:ch73-271e23.6	A0A0R4II36	100535763	4.47799	2.08569	0.969312	2.29373	0.010903	0.0468695
ENSDARG00000096894	ENSDARG00000096894				14.0373	2.08538	0.680206	2.97224	0.00147816	0.00811032
ENSDARG00000060771	map7d3	map7d3		794500	400.091	2.08534	0.194222	10.7279	3.76574e-27	1.98284e-25
ENSDARG00000023587	kcnk5a	TASK	Q32PR9	570159	120.727	2.08526	0.310985	6.73277	8.32291e-12	1.52977e-10
ENSDARG00000017162	kif3c	kif3c		100333558	5.2236	2.08469	0.946704	2.31418	0.010329	0.0446841
ENSDARG00000059369	ENSDARG00000059369				141.498	2.08355	0.320297	6.50979	3.7627e-11	6.47891e-10
ENSDARG00000079064	ENSDARG00000079064				28.0023	2.08351	0.530658	3.92844	4.27486e-05	0.000326745
ENSDARG00000028800	cyth2	si:dkey-283b15.4	E7F1N2	569358	7.87188	2.08302	0.826488	2.49305	0.00633247	0.0293206
ENSDARG00000018393	kank2	dZ118J2.12	X1WE18	571549	315.759	2.08243	0.216565	9.62935	3.00545e-22	1.1826e-20
ENSDARG00000114715	ENSDARG00000114715				19.7738	2.08215	0.598479	3.48186	0.00024897	0.00162737
ENSDARG00000099685	gnb5a	zgc:158678	A1L271	562813	5.4545	2.08166	0.918115	2.2766	0.0114049	0.0486339
ENSDARG00000077400	rbm10	si:ch73-205c16.2	F1R9N7	101882554	306.689	2.08153	0.217657	9.5819	4.76357e-22	1.83789e-20
ENSDARG00000105439	si:dkey-273g18.1	si:dkey-273g18.1		100307102	138.501	2.08126	0.30976	6.78934	5.63229e-12	1.04939e-10
ENSDARG00000071235	si:ch211-117c9.5	si:ch211-117c9.5	E7EXM3	100150452	48.5359	2.08088	0.424225	4.96689	3.40178e-07	3.62973e-06
ENSDARG00000092987	zmat4a	si:dkey-173g15.1		100270739	22.1327	2.08088	0.588126	3.5931	0.000163381	0.0011109
ENSDARG00000027586	top3b	si:ch211-144a23.1	F1QNX4	793414	46.4582	2.08083	0.434892	4.76514	9.43596e-07	9.45722e-06
ENSDARG00000070951	hmga1b	zgc:153948	Q08BD1	768130	32.8357	2.08031	0.539434	3.85868	5.69996e-05	0.000422631
ENSDARG00000112756	ENSDARG00000112756				12.6113	2.08029	0.719829	2.87076	0.00204745	0.0108463
ENSDARG00000074759	ccar1	hm:zehn1480	F6NQ00	568087	278.044	2.07959	0.217005	9.56619	5.54579e-22	2.12839e-20
ENSDARG00000005271	zc3h12a	zc3h12a		798235	99.9177	2.07828	0.31948	6.51183	3.71203e-11	6.40685e-10
ENSDARG00000061651	marveld2b	im:713706	A2BGQ4	563122	328.109	2.0782	0.2101	9.88413	2.43891e-23	1.04864e-21
ENSDARG00000023287	hsd17b3	zgc:64019	Q7T396	393335	119.119	2.07799	0.289219	7.17142	3.71131e-13	7.66126e-12
ENSDARG00000103897	ENSDARG00000103897				14.7801	2.07646	0.677487	3.15324	0.00080735	0.00474506
ENSDARG00000113628	ENSDARG00000113628				12.3046	2.07514	0.718949	2.76128	0.00287875	0.0146839
ENSDARG00000097510	si:dkey-245f22.3	si:dkey-13a21.3	Q7SZX7	492819	6.41483	2.07485	0.86934	2.33017	0.00989853	0.0430867
ENSDARG00000006395	rbm25b	fi03e10	Q7ZV58	327336	1518.23	2.07413	0.150359	13.7937	1.39016e-43	1.66506e-41
ENSDARG00000102468	ENSDARG00000102468				70.2641	2.0736	0.369631	5.64276	8.36721e-09	1.10276e-07
ENSDARG00000056859	spx	si:dkey-13i19.7	F1QQI2	101882535	13.1661	2.07119	0.704622	3.00007	0.0013496	0.0074651
ENSDARG00000110724	ENSDARG00000110724				42.5942	2.07115	0.432808	4.76039	9.66072e-07	9.67359e-06
ENSDARG00000091821	smc6	smc6	E7F8G9	797304	181.124	2.07004	0.256766	8.04246	4.40277e-16	1.1278e-14
ENSDARG00000076952	ENSDARG00000076952				389.044	2.0695	0.194183	10.6571	8.08067e-27	4.22423e-25
ENSDARG00000077948	usp54a	usp54a	E7F383	563912	222.928	2.06848	0.233049	8.86392	3.86229e-19	1.23997e-17
ENSDARG00000095799	ENSDARG00000095799				17.1687	2.06813	0.63599	3.16813	0.000767108	0.00452856
ENSDARG00000077506	tjp1a	cb817		378845	1218.9	2.06783	0.173187	11.9408	3.62591e-33	2.67031e-31
ENSDARG00000001154	rimbp2b	rimbp2		563166	10.2167	2.06655	0.765172	2.75778	0.00290979	0.0148098
ENSDARG00000078185	pacs2	pacs2	B1NJ27	794778	86.8055	2.06624	0.323515	6.37779	8.98281e-11	1.48797e-09
ENSDARG00000101189	ENSDARG00000101189				23.5754	2.06617	0.578808	3.31547	0.000457451	0.00283698
ENSDARG00000093366	acer3	si:ch211-30e10.5		555411	19.309	2.06593	0.619046	3.32949	0.000435027	0.00271257
ENSDARG00000040926	nr2f2	COUP-	Q91430	30424	108.458	2.06548	0.315584	6.57251	2.47363e-11	4.32839e-10
ENSDARG00000038667	fggy	zgc:85818	Q6NUW9	406567	121.257	2.06427	0.307075	6.65297	1.43614e-11	2.58731e-10
ENSDARG00000095212	si:ch211-210b2.4	si:ch211-210b2.4	X1WD01	100535908	24.6344	2.06276	0.561584	3.65982	0.000126197	0.000873599
ENSDARG00000079126	LOC110437732	LOC110437732		110437732	7.54536	2.06236	0.848313	2.41709	0.00782252	0.0352248
ENSDARG00000101695	si:dkey-26m3.3	si:dkey-26m3.3		100148609	14.5685	2.06234	0.678195	3.09075	0.000998243	0.005715
ENSDARG00000093167	ENSDARG00000093167				27.0439	2.06233	0.528879	3.91636	4.49472e-05	0.000341395
ENSDARG00000006474	saxo2	fam154	Q2YDR1	641580	9.88609	2.06179	0.777778	2.44004	0.00734273	0.0333397
ENSDARG00000040309	pxdc1b	si:dkey-149l16.2	E7FBL5	566349	91.0627	2.06052	0.343376	6.03971	7.71972e-10	1.16539e-08
ENSDARG00000103229	ENSDARG00000103229				44.5885	2.06035	0.441105	4.6314	1.81603e-06	1.73402e-05
ENSDARG00000061413	sec23ip	fa20e07	Q08BR7	560750	387.098	2.05965	0.199941	10.2897	3.91905e-25	1.8694e-23
ENSDARG00000059473	kank4	si:ch211-90h23.1	E7F3U4	101884737	206.006	2.05741	0.286731	7.20883	2.82164e-13	5.88603e-12
ENSDARG00000070155	tuba8l3	p	Q6DC49	445164	777.938	2.05637	0.22756	9.03004	8.58077e-20	2.90004e-18
ENSDARG00000038737	phf20b	zgc:91986	Q68EI2	445482	1074.84	2.05634	0.172683	11.9009	5.8553e-33	4.23421e-31
ENSDARG00000045560	mybpc1	smb	Q5U3B1	492356	410.182	2.05611	0.209601	9.78989	6.22126e-23	2.61305e-21
ENSDARG00000105453	kcnk17	kcnk17	A0A140LFQ8	101882139	12.3359	2.05594	0.722863	2.72196	0.0032448	0.0162867
ENSDARG00000084991	ENSDARG00000084991				12.7301	2.05525	0.727933	2.66206	0.00388326	0.0190441
ENSDARG00000057064	enpep	im:715218	B8JIB4	504088	57.3393	2.05512	0.441828	4.71205	1.22619e-06	1.20857e-05
ENSDARG00000086585	nrg2b	nrg2b	B9VQL5	100270726	114.141	2.05486	0.290714	7.06296	8.1499e-13	1.62991e-11
ENSDARG00000060430	zfyve28	id:ibd13	A0JMD2	777615	324.126	2.05383	0.204768	10.0257	5.87325e-24	2.58127e-22
ENSDARG00000071059	gtpbp2b	gtpb	Q1LXN6	570143	56.1069	2.05382	0.401405	5.1489	1.31007e-07	1.47664e-06
ENSDARG00000103037	ENSDARG00000103037				6.34388	2.05347	0.871478	2.31005	0.0104426	0.0451307
ENSDARG00000052919	adrb3b	zgc:194843	B3DIE4	792519	43.4836	2.05318	0.430402	4.75278	1.00319e-06	1.0013e-05
ENSDARG00000105261	nfkb1	p5	A0A0R4IN79	565756	18.0181	2.05208	0.620286	3.32106	0.000448383	0.0027855
ENSDARG00000105258	cep72	cep72		553488	8.32524	2.05125	0.825992	2.53249	0.00566285	0.0265951
ENSDARG00000099869	ENSDARG00000099869				15.1784	2.05036	0.729292	3.2807	0.000517741	0.00317029
ENSDARG00000022718	casp8ap2	FL	F1QD18	541521	211.472	2.04989	0.252555	8.11461	2.43675e-16	6.38445e-15
ENSDARG00000112651	ENSDARG00000112651				17.703	2.04959	0.646622	2.79214	0.002618	0.0134889
ENSDARG00000101891	arid1ab	fb82h08		568161	402.155	2.04942	0.19274	10.6269	1.1166e-26	5.76798e-25
ENSDARG00000056138	sf3b1	ts	F1QQZ1	446117	3351.28	2.04868	0.14114	14.5172	4.71674e-48	7.39714e-46
ENSDARG00000037068	ikzf4	eos	C4XVB4	566844	75.221	2.0481	0.346628	5.87657	2.09432e-09	2.99765e-08
ENSDARG00000061214	lpin2	l	F1RAK9	558422	476.752	2.0473	0.184242	11.104	5.99597e-29	3.44871e-27
ENSDARG00000087195	rorc	ROR-like		100004847	54.8643	2.04598	0.405436	5.04078	2.31817e-07	2.53048e-06
ENSDARG00000045694	prickle1b	fb98c11	F2Z4V3	556148	438.87	2.04541	0.209982	9.76042	8.32296e-23	3.43622e-21
ENSDARG00000053956	LOC558044	LOC558044	A0A0R4IDG5	558044	53.7175	2.04408	0.421204	4.96401	3.45264e-07	3.66784e-06
ENSDARG00000089893	tasora	fam20		100331431	74.7091	2.04407	0.346615	5.87296	2.1404e-09	3.05757e-08
ENSDARG00000012449	ccdc120a	si:ch211-169p10.1	B0S599	799619	14.3149	2.044	0.679645	2.96989	0.00148952	0.0081583
ENSDARG00000062023	fndc3bb	fndc3bb	E7FFS1	568274	133.245	2.0434	0.280433	7.27757	1.69941e-13	3.60716e-12
ENSDARG00000036767	urgcp	si:dkey-204a24.10	E7F219	100005729	7.78874	2.04332	0.856035	2.59981	0.00466381	0.022404
ENSDARG00000114730	ENSDARG00000114730				987.404	2.04172	0.161181	12.6684	4.42316e-37	3.91953e-35
ENSDARG00000036844	tsen54	zgc:109927	Q504E6	553550	87.3273	2.03982	0.332685	6.12457	4.54651e-10	7.04074e-09
ENSDARG00000008494	myl6	zgc:103624	Q5XJ62	798632	902.296	2.0395	0.17489	11.6703	9.03468e-32	6.15459e-30
ENSDARG00000067509	slc24a4b	si:ch211-87l8.1	F1QXK9	100334346	7.72033	2.03856	0.875726	2.35746	0.00920024	0.0404673
ENSDARG00000098980	si:ch211-153f2.3	si:ch211-153f2.3		100534664	11.1616	2.03809	0.770453	2.87037	0.00204996	0.0108569
ENSDARG00000110950	LOC103911449	LOC103911449		103911449	32.8529	2.03793	0.523739	4.00034	3.16259e-05	0.000248706
ENSDARG00000013438	sycp3	syc	Q1RLP7	678602	7.79358	2.0372	0.830648	2.33416	0.0097938	0.0427146
ENSDARG00000096434	ENSDARG00000096434				5.85389	2.03595	0.902326	2.29882	0.0107577	0.0463544
ENSDARG00000045885	scaf11	sf		566484	318.359	2.03459	0.211149	9.62206	3.22632e-22	1.26494e-20
ENSDARG00000068460	otog	e		103911405	17.1865	2.03344	0.6639	3.20955	0.000664705	0.00397528
ENSDARG00000028071	bmp1a	fr	Q2ABP1	572452	112.886	2.03341	0.317005	6.36534	9.74316e-11	1.61147e-09
ENSDARG00000060697	kmt2bb	mll	F8W580	566825	1943.4	2.03328	0.151971	13.3839	3.75262e-41	3.93286e-39
ENSDARG00000078567	lonrf1l	si:dkey-258f14.5	F1QJQ0	100317496	1104.25	2.03288	0.170885	11.9007	5.86601e-33	4.23421e-31
ENSDARG00000091652	xrn1	wu:fk92c07	F1Q4U5	394008	284.538	2.03244	0.234706	8.63574	2.91736e-18	8.84499e-17
ENSDARG00000061994	acacb	si:ch211-250o15.3		556236	189.415	2.0323	0.268768	7.51913	2.75719e-14	6.24132e-13
ENSDARG00000110954	limd1a	lim		562793	18.3397	2.03166	0.664705	2.9442	0.00161896	0.00878558
ENSDARG00000001968	dock5	dock5	A8E1V7	571688	298.341	2.03133	0.210072	9.66494	2.12439e-22	8.45067e-21
ENSDARG00000113431	ENSDARG00000113431				13.9211	2.0311	0.678636	2.92102	0.00174443	0.00937543
ENSDARG00000077545	brsk1b	brsk1	A0A0R4IVA2	558390	14.4104	2.03093	0.673854	3.02506	0.00124291	0.00694015
ENSDARG00000073996	prickle3	si:ch211-194e1.5	F1Q568	570116	174.222	2.03037	0.29859	6.80239	5.14486e-12	9.61036e-11
ENSDARG00000104138	igfbp7	ag	Q6NW92	405860	877.885	2.0301	0.212991	9.49907	1.05889e-21	3.97978e-20
ENSDARG00000094251	ENSDARG00000094251				10.135	2.02987	0.756036	2.66104	0.003895	0.0190854
ENSDARG00000077083	avpr1aa	V1A(	E7FH20	571591	15.9348	2.02984	0.653702	3.16494	0.000775587	0.00456823
ENSDARG00000092855	srbd1	si:ch211-219o4.1		100320270	93.2564	2.02958	0.33041	6.15642	3.72043e-10	5.81791e-09
ENSDARG00000075641	steap3	si:ch73-250a16.3	E7F9Y0	100320152	9.35463	2.02891	0.876341	3.1154	0.000918478	0.00531085
ENSDARG00000070721	vdrb	NR1I	Q1L673	564511	884.02	2.02888	0.227605	8.97358	1.43511e-19	4.7689e-18
ENSDARG00000112156	ENSDARG00000112156				9.6272	2.02883	0.778248	2.50494	0.00612354	0.0284621
ENSDARG00000012600	helz2b	si:dkey-97a13.6	E7F3B1	570654	128.929	2.0288	0.2778	7.29843	1.45572e-13	3.11721e-12
ENSDARG00000102823	LOC101884131	ovch1		101884131	13.654	2.02861	0.681499	2.97115	0.00148343	0.00813107
ENSDARG00000039116	nr5a5	fd46g06	F1QKV6	407626	8.53085	2.02814	0.824773	2.42243	0.00770861	0.0347909
ENSDARG00000103774	limch1b	fc38d05		557200	1740.29	2.0271	0.148748	13.6286	1.3543e-42	1.52966e-40
ENSDARG00000079751	megf8	fb77g03	F1QBZ9	791154	218.511	2.02696	0.242853	8.3541	3.29653e-17	9.03914e-16
ENSDARG00000097340	si:ch211-33e4.2	si:ch211-33e4.2		100535909	72.3091	2.02674	0.36207	5.5729	1.25268e-08	1.62061e-07
ENSDARG00000075375	mfsd2al2	zgc:171501	A8KB33	571061	18.2528	2.02663	0.626864	3.21762	0.000646304	0.00387374
ENSDARG00000061732	raph1b	sb:eu248	B0R0R1	560319	151.424	2.02552	0.289777	6.95921	1.71092e-12	3.33301e-11
ENSDARG00000104476	ENSDARG00000104476				15.9405	2.02541	0.665852	3.02416	0.00124661	0.00695362
ENSDARG00000032043	ftr16	si:ch211-159p3.4	F1Q5D7	562315	23.7696	2.02468	0.548534	3.653	0.000129598	0.000894586
ENSDARG00000003872	ccdc102a	si:dkey-107k2.1	Q6NZW0	325319	29.502	2.02334	0.513453	3.892	4.97101e-05	0.000373923
ENSDARG00000053884	med13a	im:715851	E7FCQ8	100004024	965.921	2.02291	0.167731	12.0544	9.19837e-34	6.98659e-32
ENSDARG00000100255	si:ch73-29l19.1	lnp1	A0A0R4IJB6	100148308	5.13453	2.02178	0.950693	2.36219	0.00908368	0.0400354
ENSDARG00000005576	mphosph8	fc38d04	B0S768	504061	1538.39	2.02161	0.150208	13.456	1.41872e-41	1.50129e-39
ENSDARG00000045749	ppfibp1a	si:dkey-207j16.2	Q5RG05	565020	220.614	2.02159	0.245775	8.23834	8.73089e-17	2.3439e-15
ENSDARG00000090973	ccdc50b	si:dkey-264d12.1	E7EY59	561649	38.6548	2.02003	0.508946	3.98535	3.36903e-05	0.000263157
ENSDARG00000005236	srcap	im:713788	E7FAZ7	563456	518.538	2.01986	0.208078	9.70353	1.45627e-22	5.86788e-21
ENSDARG00000094064	ENSDARG00000094064				9.48278	2.01948	0.821995	2.74458	0.00302939	0.0153184
ENSDARG00000055652	aclyb	si:dkey-110j1.3	R4GEU0	794259	46.7762	2.01927	0.427549	4.72434	1.15434e-06	1.14275e-05
ENSDARG00000043821	klf7b	klf	Q5TYN4	553082	397.044	2.01816	0.212982	9.45648	1.59245e-21	5.94414e-20
ENSDARG00000098538	LOC100332723	LOC100332723		100332723	29.9644	2.01729	0.58815	3.32585	0.000440751	0.00274355
ENSDARG00000045016	npffl	pqrf	Q05KN0	368264	5.01781	2.01679	0.947485	2.29718	0.0108044	0.0465372
ENSDARG00000092337	gas5	si:ch211-198n5.9		101883732	128.043	2.01659	0.278813	7.23295	2.36304e-13	4.97219e-12
ENSDARG00000082087	ENSDARG00000082087				6.85372	2.01657	0.890978	2.37538	0.00876553	0.0389244
ENSDARG00000025672	antxr1a	si:ch73-132k15.3		793153	28.6111	2.01595	0.526998	3.80441	7.10719e-05	0.000516776
ENSDARG00000117818	ENSDARG00000117818				1995.6	2.01582	0.462144	4.28552	9.11564e-06	7.89479e-05
ENSDARG00000079530	si:dkey-17m8.1	si:dkey-17m8.1	F1Q6R7	796618	773.487	2.01491	0.174769	11.5294	4.68942e-31	3.0244e-29
ENSDARG00000056196	slc2a2	glut	Q102R8	322493	5.30299	2.01491	0.954138	2.38446	0.0085521	0.0380852
ENSDARG00000076729	myo9aa	myo9	E7EZG2	100006612	337.756	2.01435	0.217617	9.25027	1.11968e-20	3.96232e-19
ENSDARG00000062954	clk2a	clk2	Q1L8U4	558981	435.009	2.0135	0.200087	10.0608	4.11535e-24	1.84211e-22
ENSDARG00000089212	htr3a	si:dkeyp-14b8.5	A0A0R4IP48	571641	14.321	2.0131	0.685535	2.99388	0.00137729	0.00760669
ENSDARG00000110804	ENSDARG00000110804				114.607	2.01211	0.303212	6.61224	1.89271e-11	3.35169e-10
ENSDARG00000009764	srek1	zgc:100974	A2BIN4	445219	55.31	2.01168	0.40364	4.99301	2.97221e-07	3.19326e-06
ENSDARG00000022350	nek1	si:dkey-15j16.5	X1WHD3	556002	83.7581	2.01164	0.329495	6.10133	5.25959e-10	8.09702e-09
ENSDARG00000061741	itpr3	si:dkey-163f12.8		794666	340.166	2.01082	0.2109	9.53542	7.46413e-22	2.83468e-20
ENSDARG00000097634	LOC101882831	LOC101882831		101882831	5.80958	2.01082	0.910203	2.3038	0.0106169	0.0458022
ENSDARG00000097950	ENSDARG00000097950				14.4203	2.01064	0.685754	2.79863	0.00256599	0.0132444
ENSDARG00000051768	fhod1	im:714846		503946	820.378	2.0102	0.19523	10.3166	2.96547e-25	1.42076e-23
ENSDARG00000092793	ENSDARG00000092793				30.4977	2.01012	0.517084	4.00801	3.06164e-05	0.000241551
ENSDARG00000099318	ENSDARG00000099318				60.1285	2.00867	0.407956	4.7496	1.01908e-06	1.01438e-05
ENSDARG00000103193	LOC100536643	LOC100536643	A0A0G2L0E2	100536643	409.918	2.0079	0.210412	9.52932	7.91548e-22	3.00086e-20
ENSDARG00000056001	fryb	cb22		792949	302.728	2.00752	0.20717	9.68647	1.7211e-22	6.88407e-21
ENSDARG00000054799	rpl9	ab02c03	Q6DRM3	336702	157.503	2.00539	0.261664	7.66022	9.28107e-15	2.16383e-13
ENSDARG00000045936	pax6b	Pax6	Q9YHZ8	60639	12.793	2.00472	0.729981	2.85055	0.00218217	0.0114707
ENSDARG00000061490	u2surp	mp:zf637-1-000918	E9QCG7	567461	3205.62	2.0042	0.143467	13.9662	1.25238e-44	1.62504e-42
ENSDARG00000090140	tmem196b	si:dkey-10f11.4	A0A0R4IBE7	100330359	7.05497	2.00412	0.876132	2.39689	0.00826735	0.0370137
ENSDARG00000079930	si:dkeyp-68b7.5	si:dkeyp-68b7.5		100150484	93.6721	2.0035	0.33458	6.00969	9.29397e-10	1.39148e-08
ENSDARG00000075793	prex1	b71c09	F1R6J2	570984	152.874	2.00311	0.280614	7.14946	4.356e-13	8.94129e-12
ENSDARG00000016763	znf292a	zgc:171671	E7FBU0	100002269	211.6	2.00259	0.237177	8.43795	1.61473e-17	4.61331e-16
ENSDARG00000088195	si:ch211-168f7.5	wu:fb52c12	E7F271	322178	25.6498	2.00158	0.539671	3.68948	0.000112357	0.000788053
ENSDARG00000089787	crebzf	fj46h08	X1WCW7	562093	1729.18	2.00097	0.148291	13.4931	8.58692e-42	9.35931e-40
ENSDARG00000007869	ehd3	si:ch211-147c1.2	Q5TYP7	562949	96.9268	2.00079	0.310931	6.42411	6.63213e-11	1.11475e-09
ENSDARG00000063101	man2a2	man2a2	E7EYL2	100333987	259.622	2.00071	0.227111	8.8086	6.336e-19	2.01046e-17
ENSDARG00000054973	itsn2b	im:714907	F1R0Z9	445153	2176	1.99957	0.152922	13.0721	2.37792e-39	2.31412e-37
ENSDARG00000102056	svild	si:dkeyp-94b4.1	A0A0R4ICW1	562786	1182.12	1.99919	0.15869	12.5999	1.05711e-36	9.25455e-35
ENSDARG00000074244	arhgef10lb	arhgef		567649	271.739	1.99847	0.233524	8.54358	6.50641e-18	1.91408e-16
ENSDARG00000044016	myo6a	myo6a	E9QCU8	445473	350.866	1.99794	0.225301	8.87597	3.46647e-19	1.12449e-17
ENSDARG00000117385	ENSDARG00000117385				43.375	1.99683	0.437105	4.58235	2.29888e-06	2.16941e-05
ENSDARG00000053992	sfi1	sfi1	F1QNA2	560147	89.6618	1.99655	0.323317	6.14154	4.08637e-10	6.37643e-09
ENSDARG00000092310	si:ch211-199g17.2	si:ch211-199g17.2	I3ISP6	566074	713.781	1.99625	0.189591	10.5612	2.25537e-26	1.14603e-24
ENSDARG00000108298	ric1	gb:eh610897		100330980	31.842	1.99624	0.491316	4.04733	2.59029e-05	0.000207442
ENSDARG00000098237	fbn2b	fbn	B6CS38	571786	43.8551	1.99558	0.428148	4.65132	1.64908e-06	1.58782e-05
ENSDARG00000080009	bahcc1b	bahcc	U3JAH0	794333	564.501	1.99472	0.176577	11.2933	7.07766e-30	4.29766e-28
ENSDARG00000096565	LOC101886298	LOC101886298		101886298	7.09663	1.99247	0.851612	2.36569	0.00899823	0.0397875
ENSDARG00000053963	npm2b	np	B2CQD3	555786	21.7186	1.99133	0.584269	3.28732	0.000505735	0.00310288
ENSDARG00000071424	ap3d1	si:ch211-129c21.6	B7ZUU8	563359	1323.35	1.99119	0.156806	12.6924	3.2597e-37	2.91222e-35
ENSDARG00000055683	LOC110437906	LOC110437906		110437906	7.37679	1.99027	0.863653	2.27354	0.0114968	0.0489775
ENSDARG00000060298	nin	si:ch211-282c13.6	F1QE08	571879	29.3309	1.98997	0.507948	3.94083	4.05998e-05	0.000311632
ENSDARG00000044436	rps6ka4	si:dkey-273o13.5	A2BIB3	561959	67.104	1.98988	0.358042	5.55148	1.41632e-08	1.82365e-07
ENSDARG00000094522	si:ch211-14c7.2	si:ch211-14c7.2	Q1L8A3	100148665	15.2135	1.9897	0.661029	2.92643	0.0017144	0.00923911
ENSDARG00000011373	mknk2a	fi34c11	Q7ZVV9	334167	249.694	1.98794	0.221087	8.97951	1.35991e-19	4.53282e-18
ENSDARG00000056047	noxa1	zgc:110089	Q4V9N8	556318	159.879	1.98753	0.26908	7.3661	8.78456e-14	1.91303e-12
ENSDARG00000063361	si:ch211-1e14.1	si:ch211-1e14.1	A0A286Y8U9	556850	7.78477	1.98702	0.828489	2.26745	0.0116813	0.0496822
ENSDARG00000076805	leng8	zgc:158262	A4QNR8	100037367	718.606	1.9866	0.183925	10.8061	1.61057e-27	8.64751e-26
ENSDARG00000099751	ENSDARG00000099751				66.2113	1.98568	0.376824	5.34539	4.51106e-08	5.44499e-07
ENSDARG00000117245	ENSDARG00000117245				11.4541	1.98515	0.726028	2.70336	0.00343211	0.0170736
ENSDARG00000077388	obsl1b	OBSL		606585	132.493	1.98496	0.288826	6.89032	2.78337e-12	5.31301e-11
ENSDARG00000106657	ENSDARG00000106657				7.64166	1.98287	0.874985	2.39848	0.00823174	0.0368695
ENSDARG00000030376	grin2bb	GRIN	A2BH14	559976	42.3867	1.98141	0.457701	4.27575	9.52491e-06	8.21985e-05
ENSDARG00000055138	zgc:110410	zgc:110410	Q503N4	553618	9.4746	1.98093	0.840226	2.86195	0.00210521	0.0111117
ENSDARG00000098716	LOC103910991	LOC103910991	A0A0G2KEG5	103910991	54.7629	1.98079	0.422293	4.80044	7.91599e-07	8.04479e-06
ENSDARG00000102755	eml6	eml6		100000931	26.6295	1.98077	0.526054	3.76406	8.35885e-05	0.000600378
ENSDARG00000086775	top1b	fd15f07	E7FE49	327179	322.655	1.97947	0.20502	9.65019	2.45333e-22	9.72365e-21
ENSDARG00000086314	LOC101887081	LOC101887081		101887081	85.7795	1.97934	0.337021	5.89993	1.81831e-09	2.62848e-08
ENSDARG00000076673	wu:fi04e12	wu:fi04e12		327364	724.54	1.97865	0.201486	9.79611	5.85037e-23	2.46201e-21
ENSDARG00000013921	frya	13CDNA		566822	543.239	1.97832	0.18676	10.5942	1.58556e-26	8.13262e-25
ENSDARG00000094010	swt1	si:dkeyp-11g8.2	A0A0R4ICH4	559432	461.784	1.97815	0.1904	10.3861	1.43412e-25	7.02524e-24
ENSDARG00000113660	LOC108183674	LOC108183674		108183674	95.8185	1.97791	0.314723	6.27137	1.78943e-10	2.8852e-09
ENSDARG00000113510	ENSDARG00000113510				15.0098	1.97748	0.689672	2.69451	0.00352463	0.0174979
ENSDARG00000061093	phldb1a	phld	E7F1A4	566287	110.576	1.97741	0.304862	6.48893	4.32229e-11	7.40154e-10
ENSDARG00000114086	zmp:0000001200	dock9		566175	78.1542	1.97738	0.370056	5.31713	5.27087e-08	6.30624e-07
ENSDARG00000104009	ENSDARG00000104009				21.5461	1.97628	0.625575	2.80919	0.0024833	0.0128891
ENSDARG00000105395	ENSDARG00000105395				7.1464	1.97582	0.861572	2.36044	0.00912665	0.0401923
ENSDARG00000089879	soul5l	si:ch1073-110a20.4		100007591	17.6702	1.97531	0.620185	3.12198	0.000898185	0.00521148
ENSDARG00000102595	ENSDARG00000102595				35.4253	1.9753	0.470691	4.13284	1.79153e-05	0.0001472
ENSDARG00000101665	pcdh1g11	pcdh1g18	I6LC08	553999	8.80556	1.97493	0.859813	2.58024	0.00493651	0.0235679
ENSDARG00000044332	zranb2	wu:fa96h0	E7F1Q7	406716	934.975	1.97447	0.169367	11.6501	1.14533e-31	7.70586e-30
ENSDARG00000055389	sona	fc30f01	B0UYQ8	792544	1622.54	1.97396	0.15276	12.9125	1.91429e-38	1.81433e-36
ENSDARG00000088881	si:dkeyp-69b9.3	si:dkeyp-69b9.3	E7FE52	573741	79.2433	1.97357	0.342157	5.78545	3.61594e-09	4.98885e-08
ENSDARG00000100532	ENSDARG00000100532				7.56682	1.97355	0.82535	2.33162	0.00986032	0.0429375
ENSDARG00000113986	ENSDARG00000113986				6.76362	1.97333	0.850086	2.27982	0.0113091	0.048282
ENSDARG00000061544	ano6	si:ch73-177h5.1	F1QNZ8	100535437	183.576	1.97223	0.268116	7.37197	8.40617e-14	1.83246e-12
ENSDARG00000051798	brd1b	zgc:158610	A2RV14	100009661	584.148	1.97185	0.177572	11.0976	6.44496e-29	3.6972e-27
ENSDARG00000117751	si:cabz01112025.1	si:cabz01112025.1		101886804	34.0485	1.97176	0.502363	4.02582	2.83886e-05	0.000224952
ENSDARG00000097605	ENSDARG00000097605				11.6453	1.97167	0.737962	2.79188	0.00262014	0.0134963
ENSDARG00000017762	srrt	CHUNP68	Q66I22	192311	1050.11	1.97069	0.175216	11.2388	1.31401e-29	7.89095e-28
ENSDARG00000099645	zgc:153184	zgc:153184	Q0P4B6	751652	106.211	1.96996	0.308968	6.36441	9.80202e-11	1.61997e-09
ENSDARG00000098655	ENSDARG00000098655				89.5947	1.96972	0.365829	5.25208	7.51968e-08	8.77994e-07
ENSDARG00000098680	si:zfos-2326c3.2	nrk	A0A0R4IJZ3	561669	335.425	1.96928	0.207018	9.50789	9.72876e-22	3.67551e-20
ENSDARG00000099819	sb:cb1058	sb:cb1058	A0A0R4IHZ3	394209	17.4292	1.96851	0.63017	3.02322	0.00125051	0.00697361
ENSDARG00000102478	adamts7	adamts7		560364	17.1348	1.96815	0.632443	3.17799	0.000741504	0.0043936
ENSDARG00000061196	emilin2a	Emili	F1R1C5	100001725	401.149	1.96809	0.20164	9.74959	9.26062e-23	3.81611e-21
ENSDARG00000053366	ENSDARG00000053366				10.2348	1.9678	0.804597	2.63685	0.00418394	0.020326
ENSDARG00000098747	LOC100329748	LOC100329748		100329748	703.733	1.96713	0.197386	10.0668	3.87093e-24	1.73985e-22
ENSDARG00000006878	phf21aa	im:713882	F1RCE3	497383	23.8001	1.96595	0.59073	3.48	0.000250709	0.00163825
ENSDARG00000116079	ENSDARG00000116079				25.9746	1.96594	0.54102	3.70367	0.000106252	0.000747641
ENSDARG00000086207	grin2da	NR2D	I3NI77	449864	7.3208	1.96506	0.835926	2.29148	0.0109678	0.0471018
ENSDARG00000117549	ENSDARG00000117549				5.73286	1.96452	0.981001	2.34828	0.00943028	0.0413291
ENSDARG00000055784	ptpn3	PTP-	F1QLN8	407635	678.121	1.96442	0.173417	11.3278	4.77975e-30	2.91859e-28
ENSDARG00000101371	ENSDARG00000101371				14.5046	1.9643	0.700174	2.47109	0.00673511	0.0309744
ENSDARG00000021163	thrb	NR1A2	Q9PVE4	30607	446.17	1.96246	0.203803	9.62341	3.18428e-22	1.25071e-20
ENSDARG00000038802	cenpl	dj383j4.3	F1QZ35	445401	48.4069	1.96183	0.419325	4.62645	1.85991e-06	1.77436e-05
ENSDARG00000100503	sos1	fj59e07	A2RRV5	556286	193.547	1.96041	0.243565	8.04901	4.17325e-16	1.07153e-14
ENSDARG00000017522	ctdp1	ctdp1	Q6DRN5	442930	162.004	1.96026	0.281803	6.95243	1.79517e-12	3.4909e-11
ENSDARG00000079059	retreg1	fam134	A0A0R4ISM0	100003524	10.0728	1.96006	0.766372	2.38179	0.00861432	0.0383232
ENSDARG00000062721	dennd4a	si:ch211-117i10.9	Q1LV52	558211	98.1875	1.95998	0.350686	5.57508	1.23711e-08	1.60236e-07
ENSDARG00000012866	picalma	pi	Q7ZVU6	393901	456.375	1.95997	0.220975	8.86585	3.79601e-19	1.22389e-17
ENSDARG00000069029	acss2l	a		560020	180.05	1.95867	0.247973	7.90447	1.34543e-15	3.34044e-14
ENSDARG00000076924	als2b	wu:fi21b0	F8W4K3	100318899	75.1514	1.9584	0.375523	5.28134	6.41205e-08	7.56365e-07
ENSDARG00000094330	LOC110438322	LOC110438322		110438322	15.9684	1.95809	0.691168	2.93163	0.00168595	0.00910155
ENSDARG00000102689	ENSDARG00000102689				322.261	1.95706	0.291333	6.52941	3.30155e-11	5.72558e-10
ENSDARG00000078725	ENSDARG00000078725				85.1682	1.95698	0.354814	5.52095	1.68589e-08	2.14666e-07
ENSDARG00000057974	parp12b	fc13d08	Q1LVS6	553633	933.992	1.95614	0.160511	12.1836	1.90075e-34	1.49583e-32
ENSDARG00000078761	ENSDARG00000078761				174.181	1.95579	0.268403	7.30196	1.41801e-13	3.03945e-12
ENSDARG00000109658	ENSDARG00000109658				234.931	1.95552	0.242527	8.0377	4.57691e-16	1.16966e-14
ENSDARG00000059925	usp24	si:ch211-257m21.2	F1Q6K1	325631	197.365	1.95411	0.248887	7.8537	2.0197e-15	4.97111e-14
ENSDARG00000078535	lrrcc1	im:714425	F1R597	561887	32.0341	1.95356	0.520504	3.82322	6.5859e-05	0.000481927
ENSDARG00000094299	ENSDARG00000094299				25.5505	1.95317	0.541771	3.57185	0.000177237	0.00119579
ENSDARG00000103388	znf609a	fi39d03	A5D8S4	793767	784.973	1.95317	0.173227	11.2751	8.70954e-30	5.27387e-28
ENSDARG00000019001	ak7a	ak		402854	22.2155	1.95262	0.569266	3.36578	0.000381642	0.00240863
ENSDARG00000017500	rock2a	ro	Q90Y37	317747	303.41	1.95163	0.2425	8.04217	4.41314e-16	1.12913e-14
ENSDARG00000069995	dpy19l1l	kiaa0877l	Q6DRN1	368327	16.7307	1.94903	0.627559	3.09456	0.000985527	0.00565504
ENSDARG00000077788	arhgef10	wu:fi38h0	E7F3Z6	334278	81.2878	1.94881	0.340585	5.73109	4.9895e-09	6.75566e-08
ENSDARG00000102003	LOC103909278	LOC103909278		103909278	14.0006	1.94823	0.684637	2.88022	0.00198701	0.0105594
ENSDARG00000034555	ENSDARG00000034555				251.988	1.94818	0.230886	8.42035	1.87677e-17	5.31322e-16
ENSDARG00000068681	crfb1	fa94a03	A0FJH7	569454	885.411	1.94796	0.176695	11.0235	1.47154e-28	8.33195e-27
ENSDARG00000019585	gstk2	si:ch211-198d13.2	E7F738	100151093	72.0325	1.94745	0.373195	5.25819	7.27391e-08	8.51578e-07
ENSDARG00000088741	LOC100537860	LOC100537860		100537860	443.262	1.94706	0.19632	9.89696	2.1455e-23	9.26135e-22
ENSDARG00000042670	eps15l1a	si:dkeyp-192m14.7	F1QF73	568170	171.439	1.94703	0.24874	7.82239	2.59158e-15	6.28407e-14
ENSDARG00000093180	ENSDARG00000093180				36.8292	1.94666	0.495824	3.9607	3.73645e-05	0.000288628
ENSDARG00000010957	mpp2b	mp	Q6GMI2	431770	51.1133	1.94561	0.404385	4.82173	7.11608e-07	7.31369e-06
ENSDARG00000078381	trip11	cb423	F1REE8	100537975	405.444	1.94556	0.194369	10.0072	7.08858e-24	3.10913e-22
ENSDARG00000070391	tspan4b	ts	A3KP80	556934	1344.96	1.94496	0.203143	9.58062	4.82309e-22	1.85757e-20
ENSDARG00000104082	trps1	wu:fb11b10	D4P0Z5	795613	79.6218	1.94418	0.346713	5.61694	9.71832e-09	1.27084e-07
ENSDARG00000077300	usp42	fi15g04	F1QY38	327528	426.398	1.94383	0.192414	10.097	2.8478e-24	1.28795e-22
ENSDARG00000094542	hwa	si:dkey-121h17.7	E9QDC5	555985	27.5123	1.94362	0.530638	3.65918	0.000126513	0.000875508
ENSDARG00000079352	sap130b	si:dkey-5i22.5	B0S8H2	335897	158.182	1.94339	0.270429	7.15753	4.10713e-13	8.45433e-12
ENSDARG00000019300	ints7	chunp69	B3DKN3	286776	97.0007	1.94266	0.333227	5.83486	2.69184e-09	3.7931e-08
ENSDARG00000117244	ENSDARG00000117244				37.808	1.94253	0.450569	4.29738	8.64155e-06	7.50805e-05
ENSDARG00000097017	mical3a	MICAL-3A		402881	187.623	1.94248	0.243424	7.97405	7.67805e-16	1.93272e-14
ENSDARG00000074844	ENSDARG00000074844				86.416	1.94214	0.330705	5.87261	2.14488e-09	3.06196e-08
ENSDARG00000102585	LOC100332943	LOC100332943		100332943	23.7734	1.94205	0.5632	3.43548	0.000295751	0.00190686
ENSDARG00000101032	iqcb1	np	Q5PRA5	494079	19.6775	1.94112	0.608005	3.2957	0.000490879	0.00302279
ENSDARG00000016868	rhobtb4	rhobt	A2BI17	553415	271.345	1.94065	0.259494	7.44341	4.90592e-14	1.08683e-12
ENSDARG00000060946	pip5kl1	si:dkey-205l20.4	A2CEP6	100149843	10.5666	1.9401	0.757534	2.32216	0.0101122	0.0438679
ENSDARG00000039657	fank1	fank1	F6NQ86	100005699	17.6801	1.939	0.613755	3.13548	0.000857867	0.00500017
ENSDARG00000112254	ENSDARG00000112254				12.1739	1.93897	0.70795	2.67841	0.00369865	0.0182573
ENSDARG00000069074	cry3a	cry	Q503J5	573209	960.128	1.93873	0.180625	10.7289	3.72476e-27	1.96601e-25
ENSDARG00000019457	tfe3b	si:dkey-13a21.9	Q7SZX8	564996	15.1051	1.93855	0.716975	2.76412	0.00285383	0.0145761
ENSDARG00000056659	ttbk1b	ttbk1	E7FBX6	100000353	8.83315	1.93774	0.799755	2.50454	0.00613062	0.0284889
ENSDARG00000067549	adamts12	si:dkey-43l20.2		100003937	37.374	1.93759	0.466379	4.20893	1.28291e-05	0.000108438
ENSDARG00000002758	dedd1	dedd1	F1QIL7	58125	3202.81	1.93691	0.140438	13.7904	1.45581e-43	1.73416e-41
ENSDARG00000099768	si:ch211-272n13.3	si:ch211-272n13.3		402845	92.6273	1.93637	0.321905	5.98664	1.07108e-09	1.59375e-08
ENSDARG00000025504	gucy2f	RETGC-	B3DHF2	140424	20.344	1.93618	0.579705	3.30934	0.000467586	0.00289736
ENSDARG00000115759	ENSDARG00000115759				11.4295	1.936	0.726227	2.59949	0.00466809	0.022414
ENSDARG00000117258	ENSDARG00000117258				8.03673	1.93553	0.821291	2.31465	0.0103161	0.0446537
ENSDARG00000075461	kmt5c	suv420	A5D6U3	569041	301.339	1.93542	0.207738	9.30803	6.51152e-21	2.34232e-19
ENSDARG00000069934	parp4	si:dkey-174k18.1		558045	136.02	1.93294	0.284739	6.7725	6.32887e-12	1.17515e-10
ENSDARG00000089225	ro60	tro	Q32PV8	568429	174.51	1.93291	0.27139	7.12243	5.30203e-13	1.07852e-11
ENSDARG00000117445	ENSDARG00000117445				83.3723	1.93249	0.366274	5.20359	9.77397e-08	1.12079e-06
ENSDARG00000056133	kitb	kitb	A4JYS7	497629	7.72149	1.93219	0.837035	2.29678	0.0108155	0.04657
ENSDARG00000096373	ENSDARG00000096373				34.799	1.93156	0.470272	4.11368	1.94701e-05	0.000158783
ENSDARG00000069989	bnc2	b	C7DZJ6	559327	370.966	1.93134	0.197807	9.76265	8.14185e-23	3.36782e-21
ENSDARG00000100869	adcy9	si:dkey-206l1.5		100333702	49.8337	1.93124	0.419359	4.60663	2.04628e-06	1.9428e-05
ENSDARG00000095512	rca2.2	si:dkey-78k11.2	A0A0R4IES8	565541	214.285	1.93117	0.260219	7.55577	2.0819e-14	4.76216e-13
ENSDARG00000013057	hoxb5a	ZF-21	P09014	30317	23.9234	1.93001	0.555275	3.41356	0.000320598	0.00205551
ENSDARG00000075389	herc5.2	her56.	B8A4S5	794323	34.539	1.92955	0.47161	4.09838	2.08022e-05	0.000168701
ENSDARG00000078503	dennd1c	si:dkey-76b14.2	F6NKU7	101886409	49.6693	1.92948	0.417403	4.63318	1.80042e-06	1.72213e-05
ENSDARG00000101989	thrap3a	id:ibd51	A0A0R4IWK3	570454	357.977	1.92905	0.198501	9.71719	1.2736e-22	5.14132e-21
ENSDARG00000073859	kif13bb	im:714248	E7F084	100317281	235.409	1.92901	0.229202	8.40949	2.05903e-17	5.79906e-16
ENSDARG00000057148	mocos	MCS		100331902	81.9124	1.92882	0.328687	5.86002	2.31404e-09	3.2841e-08
ENSDARG00000099597	ENSDARG00000099597				39.5346	1.9286	0.503972	3.32929	0.000435339	0.00271361
ENSDARG00000004877	rock2b	cb64	F1R417	321070	217.625	1.92855	0.240236	8.01247	5.62131e-16	1.42156e-14
ENSDARG00000074275	limch1a	si:ch211-157h5.2	B8A4X7	561940	35.824	1.92794	0.49898	3.96546	3.66271e-05	0.000283737
ENSDARG00000103852	pigrl4.2	pigrl4.4		105665605	23.2675	1.92774	0.553792	3.42096	0.000312007	0.00200455
ENSDARG00000101234	nsmfb	ne	B8PYG1	569891	67.856	1.92742	0.355155	5.40396	3.25929e-08	4.00503e-07
ENSDARG00000115890	si:dkey-1b17.9	si:dkey-1b17.9		100329489	9.34705	1.92615	0.778301	2.42339	0.00768827	0.034709
ENSDARG00000091947	znf106b	si:dkey-12h9.16	E9QDP6	100536805	72.5125	1.92601	0.359054	5.38003	3.72377e-08	4.53489e-07
ENSDARG00000037020	kif1b	unm_st	F1QBV5	369190	370.059	1.92506	0.197946	9.72937	1.1299e-22	4.60386e-21
ENSDARG00000043680	ylpm1	fb99d08	F6P6X1	561348	1271.47	1.92493	0.175051	10.9956	2.00612e-28	1.12132e-26
ENSDARG00000044973	krt98	zgc:171226	A7E2G2	100124615	23.7644	1.92492	0.554863	3.39448	0.000343793	0.00219454
ENSDARG00000069262	erich3	zgc:158613	F1QKC6	797289	19.2555	1.92488	0.59928	3.22141	0.000637812	0.00382915
ENSDARG00000102671	dpyda.1	dpy	Q08BJ9	768165	28.7363	1.92429	0.507634	3.7825	7.76317e-05	0.000560548
ENSDARG00000024694	myo1b	DKEY-242N5.2	A0A0R4IR90	541515	181.589	1.92218	0.246194	7.80821	2.90022e-15	6.97812e-14
ENSDARG00000021833	ahr2	AHR	Q9YGV3	30517	1445.53	1.92185	0.166653	11.5347	4.41165e-31	2.87073e-29
ENSDARG00000060687	chd2	si:ch211-196l7.5	A0A0R4IR86	569795	1073.77	1.92147	0.169135	11.3595	3.32536e-30	2.04772e-28
ENSDARG00000000966	ncor2	SMRT	E7FF48	561503	1196.37	1.92124	0.157457	12.2035	1.48787e-34	1.18373e-32
ENSDARG00000060070	adcy7	ADCY		568726	180.415	1.92054	0.278981	6.89104	2.76935e-12	5.29553e-11
ENSDARG00000008279	map2k7	MKK7	D6RRB7	560913	17.1066	1.92043	0.63153	3.06037	0.00110534	0.00626026
ENSDARG00000076014	erc1b	si:ch211-234p1.2		560003	372.635	1.91947	0.219035	8.75758	9.97417e-19	3.11054e-17
ENSDARG00000004074	bach2b	bach	Q5RIW6	555350	55.0191	1.91795	0.413624	4.54943	2.68959e-06	2.51094e-05
ENSDARG00000044251	rasgef1bb	fc34e01	Q6DBW1	445085	559.339	1.91792	0.19216	9.98776	8.62211e-24	3.7666e-22
ENSDARG00000059933	plpp3	l	F1Q6K0	557680	808.824	1.91714	0.168973	11.3491	3.74594e-30	2.30022e-28
ENSDARG00000058284	epha5	epha5		797595	7.75302	1.9169	0.827409	2.37076	0.0088758	0.039302
ENSDARG00000075292	myo15aa	myo1		560592	18.2453	1.91538	0.657143	3.03359	0.00120833	0.00677477
ENSDARG00000090346	zmp:0000000991	zmp:0000000991	E7F3P2	100332010	3873.82	1.9151	0.160402	11.9343	3.92147e-33	2.87825e-31
ENSDARG00000020250	rhoj	si:dkey-100h21.1	Q5TZD5	556371	17.2134	1.91424	0.673844	2.64101	0.00413301	0.0201241
ENSDARG00000094067	si:dkey-121n8.7	si:dkey-121n8.7		108179098	261.379	1.91368	0.216324	8.84	4.78604e-19	1.52531e-17
ENSDARG00000018162	ctnnal1	si:ch211-254e15.1	Q1LU92	100034581	56.0273	1.9117	0.392176	4.89872	4.82304e-07	5.04015e-06
ENSDARG00000059363	tgfbr2a	tgfbr		100334928	70.9985	1.91162	0.358514	5.27631	6.59051e-08	7.76576e-07
ENSDARG00000027172	phactr2	si:ch211-8a9.4	F1QEV9	570136	589.489	1.91148	0.195708	9.77	7.57245e-23	3.15022e-21
ENSDARG00000040252	atp1a1a.5	cb709	Q8JIV1	245703	21.2783	1.91101	0.584524	3.21852	0.000644265	0.00386364
ENSDARG00000058252	LOC100001991	adamts15	E7EYL5	100001991	127.278	1.91057	0.301971	6.3077	1.41608e-10	2.31057e-09
ENSDARG00000002644	rgs5a	fj30h05	Q7T2D3	573765	6649.61	1.91008	0.176362	10.8026	1.67234e-27	8.95707e-26
ENSDARG00000086420	ENSDARG00000086420				7.52415	1.90988	0.83738	2.28254	0.0112288	0.0479859
ENSDARG00000097897	sgip1a	sgip1		566542	165.763	1.90955	0.278756	6.83382	4.13403e-12	7.77547e-11
ENSDARG00000002336	dlc	be	A4JYS0	30120	186.668	1.90881	0.245634	7.76155	4.19484e-15	1.00157e-13
ENSDARG00000058966	zgc:112332	zgc:112332	Q502C0	553712	12.771	1.90781	0.720015	2.72174	0.003247	0.0162903
ENSDARG00000090033	ENSDARG00000090033				9.93239	1.90756	0.770509	2.39017	0.00842032	0.0375918
ENSDARG00000034093	dclk2a	cb572	A2A121	572548	28.6158	1.90614	0.53855	3.6121	0.000151861	0.00103807
ENSDARG00000009754	zc3h11a	fc32e10	F1QNW1	324551	1084.74	1.90504	0.15563	12.2393	9.58115e-35	7.73553e-33
ENSDARG00000026335	susd4	susd4	E7FEC4	560304	8.73959	1.90495	0.842512	2.28789	0.0110718	0.0474125
ENSDARG00000102729	LOC101886156	LOC101886156		101886156	605.243	1.90417	0.191202	9.97783	9.52899e-24	4.15445e-22
ENSDARG00000079281	tesk1b	fj22e11	E7FEW6	559449	314.7	1.90411	0.217224	8.7878	7.62574e-19	2.40222e-17
ENSDARG00000007561	cdh23	s	Q6QQE1	407978	14.3285	1.90395	0.671771	2.85766	0.00213391	0.0112415
ENSDARG00000058771	nav1b	si:ch1073-463c22.1		100005000	125.281	1.90328	0.311824	6.07716	6.11633e-10	9.3303e-09
ENSDARG00000052155	lrrc8ab	si:ch211-236k19.7	A2BF98	557928	43.8486	1.90315	0.4314	4.36363	6.39604e-06	5.67008e-05
ENSDARG00000003098	kdm5bb	cb264	F1QXN4	415256	533.791	1.89974	0.179168	10.6065	1.38979e-26	7.14527e-25
ENSDARG00000100057	ppfibp1b	si:dkey-103i16.1	Q1LUM4	561961	340.392	1.89972	0.218939	8.67347	2.09573e-18	6.40741e-17
ENSDARG00000026842	acin1b	ac	F1Q511	327495	1343.48	1.89952	0.154859	12.2608	7.35484e-35	5.98239e-33
ENSDARG00000090190	bcam	L	Q08BX5	767689	1848.18	1.89821	0.170777	11.1124	5.45995e-29	3.14872e-27
ENSDARG00000053713	ccdc88c	ccdc88c	F1QG38	553231	187.186	1.89765	0.242173	7.82668	2.50458e-15	6.07989e-14
ENSDARG00000062696	LOC567728	LOC567728		567728	22.6019	1.89762	0.563035	3.35071	0.000403023	0.00252893
ENSDARG00000009242	fev	Pet-	A1L294	791175	81.9819	1.89754	0.342903	5.50954	1.79883e-08	2.27981e-07
ENSDARG00000075288	nitr4a	dZ105L16.2	Q90Z85	60652	33.2271	1.89729	0.491436	3.80007	7.23289e-05	0.000525215
ENSDARG00000060532	adam22	zgc:173905	F1QF43	100126805	63.4114	1.89565	0.424771	4.45885	4.11999e-06	3.75624e-05
ENSDARG00000098644	si:ch211-126j24.1	im:714138	A0A0R4IKU1	571137	97.1388	1.89544	0.319295	5.95944	1.26548e-09	1.87153e-08
ENSDARG00000097153	LOC108182821	LOC108182821		108182821	20.7138	1.89479	0.625013	3.0117	0.00129896	0.00721614
ENSDARG00000014246	jag2a	jag2a		566455	78.7038	1.89474	0.335334	5.64823	8.10542e-09	1.06955e-07
ENSDARG00000070124	ptpn23a	ptp23a	F1R1D1	100007322	381.125	1.89453	0.209805	9.02733	8.79576e-20	2.96809e-18
ENSDARG00000063583	map2k4a	MKK4	B1NA68	403052	121.916	1.89438	0.281418	6.71853	9.1782e-12	1.67708e-10
ENSDARG00000061736	ank3a	ank3a		103909035	205.332	1.89385	0.252401	7.50025	3.18478e-14	7.14985e-13
ENSDARG00000097108	ENSDARG00000097108				10.1741	1.89278	0.756502	2.43647	0.0074157	0.0336319
ENSDARG00000100261	map10	si:ch1073-266p11.2	A0A0R4IEV2	101883254	9.07276	1.89161	0.781084	2.43534	0.00743898	0.0337136
ENSDARG00000012914	arhgef4	si:dkey-74f15.3	E7FAH9	559017	1303.02	1.89129	0.1657	11.4214	1.6354e-30	1.02738e-28
ENSDARG00000016934	ttyh2	zgc:92855	E7F9S8	436763	79.0312	1.89037	0.354915	5.26244	7.10795e-08	8.33492e-07
ENSDARG00000060941	ankfn1	si:ch211-277e21.2		100333998	20.6256	1.89018	0.61245	3.21917	0.000642821	0.0038571
ENSDARG00000015356	fcho1	unm_sa2		100913078	62.9455	1.88995	0.395529	4.80619	7.69181e-07	7.84622e-06
ENSDARG00000043304	nop2	cb164	F1QWP7	321130	1150.49	1.88967	0.171111	11.0439	1.17323e-28	6.67759e-27
ENSDARG00000105288	kiaa0355	kiaa0355		100535053	165.295	1.88841	0.258869	7.27804	1.69353e-13	3.59817e-12
ENSDARG00000076019	ftr70	ftr70		793898	41.1533	1.88793	0.45225	4.09185	2.1397e-05	0.000173202
ENSDARG00000087373	dnah5	si:ch211-119d19.1		100535326	10.3231	1.8876	0.773327	2.38222	0.00860428	0.0382863
ENSDARG00000074414	sema4ba	si:ch211-138h3.1	M9MMB3	572261	343.188	1.88736	0.209846	8.97553	1.40995e-19	4.69245e-18
ENSDARG00000061108	ep300b	EP30		565612	416.912	1.88721	0.192648	9.7984	5.71918e-23	2.41146e-21
ENSDARG00000097197	ENSDARG00000097197				8.47841	1.8871	0.809935	2.33193	0.00985226	0.042911
ENSDARG00000062972	hip1	fb98d04	C9K4U5	793823	255.035	1.88544	0.24063	7.84519	2.16157e-15	5.29438e-14
ENSDARG00000098734	ccdc14	si:ch211-155d24.3	A0A0R4I9X3	562752	13.2813	1.8851	0.72031	2.62712	0.00430549	0.0208336
ENSDARG00000074850	il12rb2l	il-12rb2.b	F1Q624	110437721	84.0445	1.88419	0.367046	5.08076	1.87959e-07	2.08515e-06
ENSDARG00000037429	tll1	mf	B3DJN6	474335	16.2433	1.88403	0.683088	2.98863	0.00140117	0.00771703
ENSDARG00000061986	tbc1d2b	si:dkey-216e6.5	E7FB23	100330777	205.318	1.8834	0.256774	7.34687	1.0145e-13	2.20709e-12
ENSDARG00000055076	nxf1b	im:715652	F1Q7H6	323865	467.032	1.88315	0.186244	10.1126	2.42764e-24	1.10481e-22
ENSDARG00000099458	ddx46	fb39a03	Q4TVV3	321948	591.271	1.88257	0.186335	10.1118	2.4493e-24	1.11003e-22
ENSDARG00000061368	klf13	klf1	Q08CN3	767805	149.06	1.88162	0.268047	7.01106	1.18261e-12	2.33723e-11
ENSDARG00000024964	patj	i	Q1LXN3	368723	92.3401	1.88114	0.316152	5.93284	1.48869e-09	2.18238e-08
ENSDARG00000068103	cfap45	ccdc19	A2RV04	325276	304.277	1.87899	0.216346	8.68589	1.879e-18	5.77719e-17
ENSDARG00000078387	si:dkey-92i15.4	fb11e05		336478	110.274	1.8787	0.306459	6.09923	5.32899e-10	8.18868e-09
ENSDARG00000078234	nlrc7	NAC		556007	43.5563	1.87783	0.439984	4.23771	1.12908e-05	9.61814e-05
ENSDARG00000099118	si:dkey-218f9.10	si:dkey-218f9.10		100002630	126.113	1.8774	0.292101	6.42362	6.65373e-11	1.11745e-09
ENSDARG00000101997	LOC108183322	LOC108183322		108183322	89.4754	1.87735	0.377713	4.75078	1.01315e-06	1.00986e-05
ENSDARG00000042308	arhgef18b	si:dkey-38o13.1	F1QCK8	562264	20.7265	1.87634	0.576789	3.2161	0.000649721	0.00389208
ENSDARG00000057729	ephb6	si:dkey-26c10.6		572411	87.8331	1.87607	0.32392	5.80012	3.31335e-09	4.59172e-08
ENSDARG00000033259	dis3l2	si:ch211-273k1.4	E7F350	566106	553.547	1.87575	0.200867	9.35053	4.36053e-21	1.58955e-19
ENSDARG00000015552	phactr4a	zgc:123224	A0A0R4IPH0	569383	1840.37	1.87513	0.14761	12.7081	2.66707e-37	2.39257e-35
ENSDARG00000058090	cfap57	si:dkey-185n1.1		100006472	19.3989	1.87479	0.611489	3.0649	0.00108871	0.00617535
ENSDARG00000077244	setd1bb	setd1bb		571274	12.1563	1.87369	0.733745	2.5998	0.00466395	0.022404
ENSDARG00000092671	pard3ba	im:715355	A0A0H2UKQ5	100149472	349.97	1.87272	0.205122	9.13298	3.33206e-20	1.15112e-18
ENSDARG00000096599	si:ch211-160d14.9	si:ch211-160d14.9		103911855	68.063	1.87255	0.35823	5.23694	8.1632e-08	9.45032e-07
ENSDARG00000112587	si:ch211-199m3.1	si:ch211-199m3.1	Q5RH74	557251	9.51518	1.8717	0.783338	2.31933	0.0101886	0.0441377
ENSDARG00000098653	ENSDARG00000098653				23.6401	1.87155	0.621258	2.66626	0.00383503	0.0188291
ENSDARG00000062744	scn1lab	di	F1QXF5	559447	7.4194	1.87055	0.867978	2.29219	0.0109472	0.047041
ENSDARG00000054570	smg1	zgc:152973	C5J7W8	569810	328.418	1.87044	0.216958	8.61274	3.56679e-18	1.07691e-16
ENSDARG00000060215	cep85	fb94b04	E9QBC3	561994	576.472	1.87022	0.184137	10.149	1.67322e-24	7.69504e-23
ENSDARG00000004176	ulk4	si:ch211-101b18.1	E7F1L0	561925	18.3894	1.86781	0.637432	2.80324	0.00252958	0.0130917
ENSDARG00000097721	ENSDARG00000097721				9.4283	1.86719	0.771851	2.39593	0.00828905	0.037086
ENSDARG00000075505	ptgfrnb	si:ch211-132g1.7	F1QAI9	101884699	16.8207	1.86698	0.636081	2.92198	0.00173909	0.00935367
ENSDARG00000040087	epb41l4a	EPB41L4	A0A0R4IR79	30470	104.784	1.86686	0.296832	6.28465	1.64295e-10	2.66082e-09
ENSDARG00000061735	hnrnpm	si:ch211-197g15.1	F1R2E0	555643	811.294	1.86676	0.166801	11.1835	2.45451e-29	1.44221e-27
ENSDARG00000097970	ENSDARG00000097970				13.8362	1.86654	0.683391	2.74	0.003072	0.0155051
ENSDARG00000086075	ttc3	si:ch1073-446e18.3	E7EYR3	100005214	362.838	1.86581	0.200579	9.31312	6.20676e-21	2.23638e-19
ENSDARG00000056112	pikfyve	pip	B2KTE1	337690	176.656	1.86529	0.259118	7.21954	2.60825e-13	5.45655e-12
ENSDARG00000093545	ENSDARG00000093545				17.4123	1.86492	0.654389	2.84473	0.00222244	0.0116655
ENSDARG00000101942	si:dkey-260j18.2	fc60g01	A7MD61	325231	307.555	1.86354	0.218207	8.54494	6.43003e-18	1.89417e-16
ENSDARG00000104235	myo5c	unm_sa3	E7FCI5	562676	49.0154	1.86323	0.406339	4.5822	2.30058e-06	2.17007e-05
ENSDARG00000101983	pkn2a	pkn2	A0A0R4IJZ0	571965	44.4549	1.86308	0.420341	4.42503	4.82137e-06	4.35561e-05
ENSDARG00000108136	ENSDARG00000108136				120.592	1.86154	0.291527	6.38834	8.385e-11	1.39211e-09
ENSDARG00000076702	LOC101886286	LOC101886286	E7F9P8	101886286	4.53648	1.85867	0.967463	2.26511	0.0117531	0.0499426
ENSDARG00000006811	sult1st6	sult1c3	Q6DHH8	436872	511.732	1.85834	0.22552	8.29004	5.66065e-17	1.53288e-15
ENSDARG00000003495	madd	fj51a06		100150917	378.703	1.85833	0.21631	8.60853	3.70026e-18	1.11566e-16
ENSDARG00000103361	tshz3b	tshz	E1AZ73	565811	116.892	1.85781	0.303442	6.09405	5.50453e-10	8.45023e-09
ENSDARG00000104609	crebbpa	CBP-	A0A0R4IPF2	566841	700.165	1.85763	0.182033	10.2089	9.04147e-25	4.22045e-23
ENSDARG00000100222	utrn	utrn		100034367	794.465	1.85683	0.189238	9.80662	5.27203e-23	2.24186e-21
ENSDARG00000057772	marchf7	ax	I3IS55	100136862	474.955	1.85674	0.213378	8.68327	1.92273e-18	5.90333e-17
ENSDARG00000093803	ENSDARG00000093803				43.7152	1.85627	0.479955	3.44632	0.000284134	0.00183521
ENSDARG00000043283	prrg1	zgc:103657	Q5XJ52	449775	146.044	1.85611	0.294265	6.30468	1.44397e-10	2.35254e-09
ENSDARG00000061525	slka	fk52g01	B7ZD09	568838	969.085	1.85592	0.160531	11.5603	3.27519e-31	2.15772e-29
ENSDARG00000020521	exoc6	zgc:77548	Q6NTH9	406591	455.985	1.85563	0.192582	9.6428	2.63637e-22	1.04113e-20
ENSDARG00000102430	opn6a	no	A0PJR8	780836	30.4249	1.85562	0.49535	3.72233	9.86983e-05	0.000700138
ENSDARG00000078615	LOC101885715	LOC101885715		101885715	230.323	1.85554	0.2295	8.07351	3.41536e-16	8.82125e-15
ENSDARG00000097487	pfn4	si:ch211-175f11.5	X1WCU6	556873	15.8023	1.85521	0.640744	2.89243	0.00191137	0.0102047
ENSDARG00000004794	ccdc146	si:ch211-276e22.2	Q5TYU2	767671	33.1785	1.85337	0.483414	3.83047	6.39485e-05	0.000469998
ENSDARG00000074481	ulk1b	si:dkey-11o18.7	E9QIB7	558848	93.0714	1.85302	0.325174	5.71058	5.62951e-09	7.55651e-08
ENSDARG00000075972	csrnp2	si:dkey-268p11.1	E7EZL9	100003989	119.11	1.85126	0.331951	5.62633	9.20424e-09	1.2074e-07
ENSDARG00000034503	per2	fj43b09	F8W3K8	140633	888.016	1.84978	0.170955	10.8146	1.46741e-27	7.91784e-26
ENSDARG00000009142	ppp1r13bb	fc90h02	A5D6T8	557278	459.888	1.84899	0.184236	10.0355	5.32142e-24	2.35298e-22
ENSDARG00000110024	ENSDARG00000110024				25.0774	1.84865	0.543011	3.40939	0.000325537	0.00208472
ENSDARG00000117673	ENSDARG00000117673				11.7516	1.84847	0.734135	2.4956	0.00628713	0.0291231
ENSDARG00000059058	vipr1b	VP	Q5C8U9	503868	7.96691	1.84831	0.841069	2.3569	0.00921422	0.0405124
ENSDARG00000102015	LOC100537556	LOC100537556		100537556	19.481	1.84778	0.603403	2.94799	0.00159924	0.00868941
ENSDARG00000058543	lama5	cb402	Q2Q1W5	321243	333.062	1.84747	0.205252	9.00435	1.0847e-19	3.63217e-18
ENSDARG00000069323	si:ch73-122g19.1	si:ch73-122g19.1	E7F2R6	101884707	9.07099	1.84725	0.833817	2.3633	0.00905659	0.0399726
ENSDARG00000021378	phf21ab	fj98d03		565544	161.167	1.84723	0.268226	6.82979	4.25204e-12	7.96992e-11
ENSDARG00000100916	uvssa	si:dkey-18h19.2	E7EXT2	402864	130.899	1.84718	0.280016	6.59777	2.08688e-11	3.68953e-10
ENSDARG00000060633	usp16	si:ch211-238e22.5	A8HAL1	569700	7.00912	1.8467	0.88004	2.39495	0.00831123	0.0371644
ENSDARG00000062521	atp9b	si:ch211-198c22.1	F1Q4S1	568160	53.931	1.84604	0.395028	4.65381	1.62929e-06	1.57085e-05
ENSDARG00000041299	msi1a	cb676	Q5CZN9	503755	95.1169	1.84593	0.326047	5.62953	9.03501e-09	1.1879e-07
ENSDARG00000045748	stab2	si:dkey-207j16.6	C6GHV6	565194	113.137	1.84516	0.297696	6.19838	2.85229e-10	4.50886e-09
ENSDARG00000093081	ENSDARG00000093081				72.2622	1.84481	0.355902	5.17877	1.11677e-07	1.2686e-06
ENSDARG00000013596	brd1a	brd	F1QFR1	569574	115.716	1.84436	0.291934	6.32133	1.2966e-10	2.12356e-09
ENSDARG00000060521	rbm27	si:dkey-149g3.2	F8W2E8	100332262	99.978	1.84426	0.322193	5.72721	5.10485e-09	6.89899e-08
ENSDARG00000101606	rims2a	ri		393672	8.10165	1.8441	0.8386	2.28983	0.0110156	0.0472589
ENSDARG00000079307	tmem269	si:dkey-205h13.1	E7F188	559970	129.005	1.84402	0.295095	6.27853	1.70892e-10	2.75947e-09
ENSDARG00000014439	dgkza	dgki	A0A1D5NSE1	553380	430.601	1.84392	0.199141	9.25438	1.07735e-20	3.81873e-19
ENSDARG00000100219	ENSDARG00000100219				71.5761	1.84313	0.375658	4.83354	6.70628e-07	6.9088e-06
ENSDARG00000019332	ndufb4	fj49f11	Q6PBK0	406306	13.9621	1.84262	0.685589	2.5653	0.00515434	0.0244845
ENSDARG00000099497	ENSDARG00000099497				14.9706	1.84248	0.663035	2.80555	0.00251152	0.0130106
ENSDARG00000044431	ppig	wu:fb33a0	Q7ZYY1	406773	714.177	1.84243	0.177361	10.3841	1.46506e-25	7.16074e-24
ENSDARG00000035551	iqcd	si:dkey-125i10.6	F6P8U0	553445	47.291	1.84079	0.43937	4.19064	1.39087e-05	0.000116794
ENSDARG00000054290	acin1a	ac		368893	7062.74	1.83991	0.160093	11.4791	8.40311e-31	5.37183e-29
ENSDARG00000095144	ENSDARG00000095144				34.0832	1.83973	0.478992	3.86131	5.63901e-05	0.000418396
ENSDARG00000011876	ednraa	Edn	B3DLG5	114550	440.333	1.83971	0.217899	8.45025	1.45343e-17	4.16338e-16
ENSDARG00000063062	ubn2a	ubn	A1L1Q5	555525	160.051	1.83969	0.261746	7.01759	1.12862e-12	2.23459e-11
ENSDARG00000103554	notch1a	de	P46530	30718	311.638	1.83911	0.216818	8.51322	8.45834e-18	2.46502e-16
ENSDARG00000035540	brwd3	si:dkey-237j10.3	F1QEQ5	553209	96.427	1.83849	0.309489	5.94049	1.42088e-09	2.08718e-08
ENSDARG00000079835	man2c1	man2c1	X1WCE5	569595	127.128	1.83848	0.279862	6.57968	2.35739e-11	4.14091e-10
ENSDARG00000101710	arid1aa	fb79b07		100141358	391.654	1.83826	0.212281	8.66091	2.34011e-18	7.14454e-17
ENSDARG00000111837	trhde.2	si:ch211-198g19.1	F1Q5Y3	562409	29.6239	1.83749	0.503876	3.66908	0.000121712	0.000844027
ENSDARG00000060309	srgap3	srgap3	A0A0R4IAE2	561567	314.162	1.83692	0.22744	8.08645	3.07146e-16	7.96133e-15
ENSDARG00000026453	zgc:66474	fi14f02	Q6PFI5	327500	306.475	1.83681	0.207222	8.86083	3.97087e-19	1.27109e-17
ENSDARG00000105083	chd5	chd5		553422	54.3033	1.83646	0.401862	4.5571	2.59321e-06	2.42511e-05
ENSDARG00000058603	jph1a	bZ1M12.3	F1R2C3	100147894	75.1877	1.8363	0.370643	4.79755	8.03111e-07	8.15038e-06
ENSDARG00000075532	slc4a11	si:dkey-12j14.4	E9QBH5	559346	86.0143	1.83621	0.341852	5.38776	3.56708e-08	4.35135e-07
ENSDARG00000096526	ENSDARG00000096526				60.694	1.83529	0.369916	4.95665	3.58589e-07	3.79829e-06
ENSDARG00000103586	si:dkey-65j6.2	si:dkey-65j6.2		100148904	8.18913	1.83419	0.839879	2.35437	0.00927697	0.0407391
ENSDARG00000096368	neu3.5	si:dkey-11j5.6	A7TUD6	100000684	318.979	1.83336	0.242401	7.55616	2.07567e-14	4.75289e-13
ENSDARG00000038713	ENSDARG00000038713				400.914	1.83319	0.211963	8.6274	3.13822e-18	9.48822e-17
ENSDARG00000040608	gcnt7	gcnt7	E7FGA6	101886707	100.311	1.83224	0.344728	5.35857	4.19421e-08	5.0766e-07
ENSDARG00000060741	syt17	syt17	F1QA03	100000374	10.3505	1.83209	0.748086	2.47221	0.00671411	0.0308909
ENSDARG00000087575	ENSDARG00000087575				213.663	1.83166	0.231362	7.91925	1.19471e-15	2.96962e-14
ENSDARG00000099970	ENSDARG00000099970				661878	1.8309	0.752007	2.429	0.00757019	0.0342299
ENSDARG00000092780	LOC101886800	LOC101886800		101886800	118.658	1.83081	0.285569	6.40581	7.47885e-11	1.25024e-09
ENSDARG00000061603	sorbs2b	si:ch211-51g4.4		563408	120.29	1.83072	0.299286	6.12453	4.54762e-10	7.04074e-09
ENSDARG00000060041	lig1	si:dkeyp-35b8.5	B0S533	556995	694.154	1.82999	0.180849	10.1143	2.38689e-24	1.08853e-22
ENSDARG00000104474	il6r	il-6ra	A0A0R4IQ60	100135755	92.0981	1.8286	0.319529	5.72465	5.18239e-09	6.99944e-08
ENSDARG00000106631	tmem63bb	fk59g12		569678	72.3074	1.8282	0.347545	5.22237	8.83245e-08	1.01765e-06
ENSDARG00000076969	ftr22	si:ch211-77g15.4	F1QT90	560422	78.9584	1.82777	0.337693	5.40291	3.27839e-08	4.02623e-07
ENSDARG00000019962	dop1a	dope	F1R226	448893	138.549	1.82776	0.271878	6.72036	9.06409e-12	1.65762e-10
ENSDARG00000042962	dgcr2	zgc:91974	Q6DG59	436929	582.498	1.82688	0.235436	7.72862	5.43581e-15	1.28799e-13
ENSDARG00000008639	kifap3a	zgc:101095	Q66JN7	447906	215.018	1.82559	0.228907	7.96945	7.96916e-16	2.00138e-14
ENSDARG00000032865	pacsin1a	zgc:109968	E7FD14	553559	16.8788	1.82491	0.63103	2.87497	0.00202033	0.0107156
ENSDARG00000058556	muc5.2	muc5b		572172	24994.7	1.82474	0.153664	11.8659	8.90337e-33	6.34263e-31
ENSDARG00000045415	gnal	GN	Q5U3H6	492467	322.204	1.82472	0.204757	8.9133	2.47682e-19	8.14363e-18
ENSDARG00000117707	ENSDARG00000117707				78.8009	1.82462	0.357892	4.99542	2.93543e-07	3.15529e-06
ENSDARG00000078599	micu3a	efha		559552	20.0098	1.82418	0.5884	3.13202	0.00086803	0.00505266
ENSDARG00000062206	skiv2l	fb70b07	Q1LWQ1	559653	219.804	1.82412	0.266484	6.88104	2.97094e-12	5.64634e-11
ENSDARG00000099381	ENSDARG00000099381				14.8956	1.82393	0.651455	2.78867	0.00264622	0.0136242
ENSDARG00000104442	aatkb	aatkb	A0A0R4IXN1	555739	37.1818	1.82308	0.465922	3.94916	3.92123e-05	0.000301619
ENSDARG00000078691	gigyf1b	gigyf	E7FEZ2	100002679	916.809	1.82294	0.175741	10.3889	1.39201e-25	6.83432e-24
ENSDARG00000032327	usp36	usp37	E7F4C0	327239	790.692	1.82259	0.175419	10.3906	1.36772e-25	6.73024e-24
ENSDARG00000074030	myt1a	fc56h05		557002	17.6691	1.82223	0.618313	2.84443	0.00222457	0.0116739
ENSDARG00000098904	pex1	pex1	D2CK11	793906	64.8179	1.82164	0.368001	4.96423	3.44865e-07	3.66539e-06
ENSDARG00000076060	diaph2	dia2		556029	240.023	1.82043	0.221455	8.21499	1.0609e-16	2.8272e-15
ENSDARG00000100056	scaf8	fc50c06		326092	325.992	1.81949	0.212001	8.57372	5.00995e-18	1.49196e-16
ENSDARG00000061579	myo1cb	fj81f11	A0A286Y9H2	566459	1532.82	1.81948	0.170799	10.6359	1.01387e-26	5.26225e-25
ENSDARG00000092965	ENSDARG00000092965				27.4911	1.81838	0.564277	3.04359	0.00116887	0.00657554
ENSDARG00000090986	si:dkeyp-115e12.6	si:dkeyp-115e12.6	E7FBE0	100005596	228.417	1.81731	0.237646	7.65617	9.57833e-15	2.23075e-13
ENSDARG00000078775	rasa2	fi11g05	E7EZ22	100331895	260.284	1.81669	0.226444	8.0288	4.92148e-16	1.25478e-14
ENSDARG00000044532	nr4a2b	NU	Q6DH08	436679	126.003	1.81655	0.283899	6.39209	8.18182e-11	1.35942e-09
ENSDARG00000061451	n4bp2	zgc:153456	A0JMG4	558048	102.566	1.8158	0.31154	5.86598	2.23238e-09	3.18063e-08
ENSDARG00000098880	pclob	si:ch73-339d2.2	A0A0R4IGI4	565842	37.2617	1.81571	0.504551	3.49098	0.000240625	0.00157708
ENSDARG00000006094	igf2r	CI-	Q2TTK0	557061	156.006	1.81511	0.259472	6.99871	1.29161e-12	2.53885e-11
ENSDARG00000028715	mindy3	fam18	A0AUR5	777708	309.687	1.81452	0.260016	6.90827	2.45304e-12	4.7155e-11
ENSDARG00000079257	gemin5	cb926	E9QH84	799538	98.9568	1.81441	0.316634	5.73864	4.77211e-09	6.47741e-08
ENSDARG00000075340	med1	si:ch73-210n19.1		571519	209.799	1.81396	0.241715	7.51733	2.79535e-14	6.32115e-13
ENSDARG00000111014	ENSDARG00000111014				81.7517	1.81375	0.328911	5.50361	1.86048e-08	2.35248e-07
ENSDARG00000017661	braf	sierrabraf	Q1LYG2	403065	110.033	1.81368	0.30225	6.01879	8.7865e-10	1.31912e-08
ENSDARG00000076847	tnrc6c1	fj17e06	E7F055	560874	2454.09	1.81326	0.148918	12.1891	1.77631e-34	1.40296e-32
ENSDARG00000023952	fam167ab	fam167a	Q5RFZ7	567341	38.003	1.81147	0.490419	3.81382	6.84182e-05	0.000498479
ENSDARG00000055099	fam184b	si:dkeyp-26a9.4	E9QI40	557812	396.701	1.81121	0.221702	8.193	1.27401e-16	3.37861e-15
ENSDARG00000093052	LOC798694	LOC798694		798694	115.098	1.81115	0.305603	5.93069	1.5083e-09	2.20519e-08
ENSDARG00000096463	ENSDARG00000096463				7.23752	1.81095	0.85631	2.30704	0.0105263	0.0454381
ENSDARG00000056780	ssh1a	si:ch211-108c6.1	X1WHN2	101885659	24.945	1.80908	0.567865	3.09537	0.000982843	0.0056441
ENSDARG00000060257	zranb1a	fi37b03		334230	87.5329	1.80879	0.332598	5.40189	3.29718e-08	4.0402e-07
ENSDARG00000061233	abcc5	fj51h02	E1B2R7	336147	358.022	1.80809	0.200584	9.0093	1.03689e-19	3.48814e-18
ENSDARG00000098677	ENSDARG00000098677				10.2249	1.80809	0.749775	2.28511	0.0111532	0.0477004
ENSDARG00000071685	LOC556735	LOC556735	E7F2I7	556735	17.8304	1.80799	0.628628	2.74143	0.00305857	0.0154588
ENSDARG00000078722	clip1a	cl	E7F2X0	797680	155.594	1.80741	0.256752	7.03351	1.00704e-12	2.00478e-11
ENSDARG00000103771	cep128	zgc:162199	A4QNW2	100037385	6.8762	1.8072	0.893779	2.43457	0.00745466	0.0337776
ENSDARG00000067669	zglp1	zgc:153462	Q0P432	751739	7.23016	1.80618	0.856236	2.29629	0.0108295	0.0466087
ENSDARG00000099745	baz1a	fi34e04		334173	544.585	1.80571	0.196506	9.18836	1.99441e-20	6.93399e-19
ENSDARG00000092508	LOC100333053	LOC100333053	A0A286YBY6	100333053	832.905	1.80553	0.192388	9.39414	2.88448e-21	1.06394e-19
ENSDARG00000098405	map3k1	si:rp71-80a19.2	A0A0R4IZ86	100334486	125.405	1.80551	0.277045	6.51113	3.72947e-11	6.42678e-10
ENSDARG00000070513	brpf3a	brpf3	E7F5R0	100149254	93.9421	1.8052	0.343089	5.25003	7.6037e-08	8.85907e-07
ENSDARG00000039729	asap1b	a	E7FGT3	565859	335.517	1.80488	0.238584	7.51331	2.88253e-14	6.50947e-13
ENSDARG00000062612	dhx37	fd11d06	B8JLP0	100009635	137.644	1.80451	0.281162	6.42036	6.79779e-11	1.13901e-09
ENSDARG00000100119	caskb	fd08c05	B6EUL7	100148073	93.7683	1.80357	0.31144	5.79472	3.42168e-09	4.72982e-08
ENSDARG00000116915	si:ch211-133h13.1	si:ch211-133h13.1		108184000	11.1609	1.80354	0.74412	2.56022	0.00523036	0.0248078
ENSDARG00000055429	ENSDARG00000055429				116.492	1.80266	0.286428	6.28395	1.65034e-10	2.6708e-09
ENSDARG00000077385	rgs19	zgc:194426	B3DI13	100170801	62.3023	1.80137	0.37388	4.8453	6.32088e-07	6.52719e-06
ENSDARG00000098360	cyp19a1b	A	Q5U870	60640	14.8205	1.80127	0.662304	2.7225	0.00323947	0.0162712
ENSDARG00000062511	golga3	si:dkey-215k6.6	A2CEB4	570879	267.719	1.80047	0.215367	8.35795	3.19085e-17	8.77143e-16
ENSDARG00000061758	sh3pxd2ab	sh3pxd2ab	X1WCS7	567923	44.5649	1.79989	0.452367	4.05108	2.54912e-05	0.00020437
ENSDARG00000111902	ENSDARG00000111902				42.4439	1.79962	0.438403	4.14293	1.71446e-05	0.000141192
ENSDARG00000103844	ENSDARG00000103844				516.782	1.79942	0.192436	9.33574	5.01436e-21	1.81877e-19
ENSDARG00000019961	znf513a	cb557	R4GDS0	568216	189.566	1.79935	0.2379	7.55857	2.03763e-14	4.6707e-13
ENSDARG00000094677	si:dkey-92j12.5	si:dkey-92j12.5		560912	29.4862	1.79935	0.501154	3.55519	0.000188854	0.00126515
ENSDARG00000099930	col27a1b	col27a1	A0MSJ1	560145	73.4068	1.79913	0.344329	5.21305	9.2881e-08	1.06676e-06
ENSDARG00000020149	acoxl	si:ch211-205h19.1		569104	86.3349	1.7991	0.340181	5.25034	7.59112e-08	8.84913e-07
ENSDARG00000002656	stxbp5a	si:ch211-279m15.2	Q5RGD1	556789	50.1002	1.79817	0.438517	4.22294	1.20568e-05	0.000102386
ENSDARG00000002172	aplnra	APLNR2a	B2GPM9	561935	66.0272	1.79784	0.404665	4.34416	6.99044e-06	6.16942e-05
ENSDARG00000010411	epn1a	epn1		406671	680.54	1.79768	0.176734	10.18	1.21825e-24	5.62639e-23
ENSDARG00000097205	ulk2	im:716495	X1WEA3	100329702	440.299	1.79742	0.188018	9.56546	5.58496e-22	2.13966e-20
ENSDARG00000086391	cald1b	Ca	E7EZ62	563892	18.7465	1.79686	0.619161	2.86868	0.00206093	0.0109124
ENSDARG00000086971	ENSDARG00000086971				11.8903	1.7965	0.72383	2.6197	0.00440034	0.0212454
ENSDARG00000091760	cwf19l2	cwf19l2		619271	321.72	1.79602	0.20894	8.5988	4.02787e-18	1.20444e-16
ENSDARG00000007398	lrrk1	lrrk1		100332050	145.231	1.79588	0.303352	5.98343	1.09242e-09	1.6244e-08
ENSDARG00000075612	ercc6	CSB	F1RDN1	560477	181.38	1.79516	0.253858	7.08633	6.88561e-13	1.38468e-11
ENSDARG00000062962	kmt2ba	ml		560856	213.771	1.79462	0.238367	7.54093	2.33309e-14	5.29781e-13
ENSDARG00000057986	ints8	zgc:111823	A3KQN9	553794	269.482	1.79445	0.22864	7.84353	2.19025e-15	5.35261e-14
ENSDARG00000079994	akap13	XLOC_1705		327519	2460.16	1.79366	0.145225	12.3503	2.42519e-35	2.03333e-33
ENSDARG00000061951	golgb1	gi		566353	2818.21	1.79361	0.152548	11.7522	3.43961e-32	2.3879e-30
ENSDARG00000060788	lrrc14b	si:dkey-231l1.3	Q1L8H0	566643	28.5876	1.79351	0.507108	3.50258	0.000230385	0.00151635
ENSDARG00000003244	si:ch211-195h23.3	CARD	B0V1H3	100170660	188.375	1.79338	0.239931	7.46905	4.03879e-14	9.01614e-13
ENSDARG00000042141	myo6b	sate	Q68RJ3	445472	42.4791	1.79293	0.453135	3.89533	4.90332e-05	0.000369087
ENSDARG00000100836	ENSDARG00000100836				81.8631	1.79188	0.326923	5.46603	2.3011e-08	2.8713e-07
ENSDARG00000106298	LOC101884662	LOC101884662		101884662	25.6828	1.79134	0.538672	3.33426	0.000427634	0.00267029
ENSDARG00000102372	cert1b	col4a		797430	189.327	1.79059	0.257017	6.92474	2.18381e-12	4.20538e-11
ENSDARG00000102696	dnajc11	dnajc11	H9GYR4	100329402	22.8506	1.79038	0.571638	3.19386	0.000701909	0.00418058
ENSDARG00000100280	znfx1	fb60c02		100536767	211.721	1.79032	0.231984	7.70587	6.4976e-15	1.53457e-13
ENSDARG00000076292	tns2a	si:dkey-31e3.3		799109	142.79	1.78997	0.269644	6.62244	1.7666e-11	3.14111e-10
ENSDARG00000097288	ENSDARG00000097288				15.4701	1.7889	0.652937	2.79903	0.00256281	0.0132377
ENSDARG00000042887	ENSDARG00000042887				16.8404	1.78797	0.633699	2.66898	0.0038041	0.0187032
ENSDARG00000021255	arhgap22	si:ch211-223a10.2	E7FCP3	562503	16.2218	1.7878	0.650854	2.76334	0.00286065	0.0146075
ENSDARG00000023318	fmn2a	fmn2a	X1WC43	793321	181.606	1.78762	0.25335	7.04539	9.24733e-13	1.84599e-11
ENSDARG00000075133	adgrb1a	ba		563527	13.442	1.78757	0.681946	2.64182	0.00412303	0.02008
ENSDARG00000075964	plekhg4	id:ibd51	E7FEK1	326099	324.591	1.78738	0.203467	8.78043	8.14231e-19	2.55755e-17
ENSDARG00000015495	klf3	klf1	A2BG67	117603	2692.14	1.78717	0.164377	10.88	7.1746e-28	3.90023e-26
ENSDARG00000102312	scn5lab	scn	Q20JQ4	566868	19.9993	1.78617	0.593784	2.99599	0.00136776	0.00756169
ENSDARG00000100460	ENSDARG00000100460				16.4486	1.78603	0.639941	2.88732	0.00194268	0.0103491
ENSDARG00000006060	crybg1b	aim		566781	2491.48	1.7856	0.166005	10.7517	2.90961e-27	1.54322e-25
ENSDARG00000074676	rprd2b	rprd2b		556426	388.268	1.78529	0.192715	9.25553	1.0659e-20	3.78428e-19
ENSDARG00000099524	gbe1b	gbe1		559212	34.6528	1.78513	0.472064	3.72884	9.6183e-05	0.00068363
ENSDARG00000005394	dnmt3aa	dnmt	Q588C2	553187	61.669	1.78505	0.375866	4.7519	1.00758e-06	1.00522e-05
ENSDARG00000075211	chd7	si:ch211-197o6.2	F1QGL1	569471	515.639	1.78489	0.1837	9.72078	1.22943e-22	4.98149e-21
ENSDARG00000062515	ENSDARG00000062515				17.7721	1.78477	0.612018	2.89658	0.00188627	0.0100806
ENSDARG00000097397	ugt5a4	ugt5a4	D3XD96	100415798	8.17846	1.7847	0.847275	2.37395	0.00879953	0.0390436
ENSDARG00000107507	ENSDARG00000107507				13.6027	1.78388	0.684147	2.62924	0.00427884	0.020723
ENSDARG00000088984	cep131	az	F1QMA4	563066	219.017	1.78381	0.227648	7.83532	2.33832e-15	5.6953e-14
ENSDARG00000114577	LOC108183819	LOC108183819		108183819	126.262	1.78364	0.350822	4.83034	6.81496e-07	7.01744e-06
ENSDARG00000100729	tln1	sb:cb85	Q5U7N6	494453	4073.78	1.7833	0.141523	12.6018	1.03146e-36	9.1003e-35
ENSDARG00000078992	wnk1a	im:716525	X1WG08	100318736	1334.19	1.78241	0.158972	11.2106	1.80813e-29	1.07987e-27
ENSDARG00000069356	adgrl2a	id:ibd28		57987	63.4432	1.7824	0.431543	4.08205	2.23197e-05	0.000180336
ENSDARG00000100577	ENSDARG00000100577				107.648	1.78196	0.302085	5.86926	2.18871e-09	3.1225e-08
ENSDARG00000005716	olfml2ba	si:ch211-199m3.8	Q5RH76	557997	34.0393	1.78172	0.475204	3.74816	8.90669e-05	0.000636789
ENSDARG00000100075	abcg2a	fd59c01	Q2Q447	735312	169.652	1.78171	0.268069	6.71503	9.40146e-12	1.71644e-10
ENSDARG00000093119	si:dkey-40m6.14	si:dkey-40m6.14		100537097	22.9996	1.78129	0.566276	3.19595	0.000696857	0.00415162
ENSDARG00000078911	zgc:163098	zgc:163098	A5PN19	100037380	267.826	1.78118	0.2172	8.19405	1.26288e-16	3.35316e-15
ENSDARG00000020258	ewsr1a	EWSR1	A0A0B4J1A5	323597	605.833	1.78058	0.17753	10.0289	5.68672e-24	2.50941e-22
ENSDARG00000034714	esyt1a	si:ch211-150a20.1	E7FGH2	567227	51.1995	1.78047	0.415868	4.27403	9.59867e-06	8.27519e-05
ENSDARG00000076830	ENSDARG00000076830				4590.27	1.77998	0.159057	11.2125	1.77108e-29	1.06065e-27
ENSDARG00000019815	fn1a	F	B0S602	100005469	489.056	1.77926	0.182779	9.73259	1.09468e-22	4.46873e-21
ENSDARG00000035285	ncor1	N	A8B6H7	393246	1699.31	1.77843	0.152845	11.6384	1.3147e-31	8.81819e-30
ENSDARG00000041546	gypc	fj41h10	Q6XFR2	335987	144.945	1.77777	0.268983	6.63196	1.65627e-11	2.95216e-10
ENSDARG00000114852	ENSDARG00000114852				222.485	1.77745	0.255003	6.97248	1.557e-12	3.04951e-11
ENSDARG00000013441	hey2	Her	Q9I9L0	58146	47.1593	1.77737	0.413074	4.26482	1.00031e-05	8.58155e-05
ENSDARG00000099045	cacnb2a	CAB2b.	A2SZ54	795492	62.0773	1.77725	0.372184	4.78432	8.57827e-07	8.66131e-06
ENSDARG00000098115	si:dkey-178j11.5	si:dkey-178j11.5		103910482	57.8596	1.77714	0.408074	4.32271	7.70613e-06	6.74913e-05
[truncated: 1,468 more rows]

## Sheet: Muscle
gene	SYMBOL	ALIAS	UNIPROT	ENTREZID	baseMean	log2FoldChange	lfcSE	stat	pvalue	padj
ENSDARG00000088801	fgd5a	fgd5a	X1WDS7	100151562	9605.24	6.78548	0.208302	32.5297	2.02673e-232	1.94617e-228
ENSDARG00000056525	bcar1	fc17f11	B5DE36	568309	3686.12	6.44399	0.214717	29.9399	2.9784e-197	1.90667e-193
ENSDARG00000110315	ENSDARG00000110315				55.9119	6.41672	0.906775	6.24822	2.07573e-10	2.54238e-09
ENSDARG00000075549	cdh5	fc88a07	Q68SP4	445471	11402	6.30569	0.185956	33.8772	7.21539e-252	1.38572e-247
ENSDARG00000101717	sox17	sox17	Q5PQZ5	30544	378.246	6.0086	0.376069	15.678	1.06988e-55	1.15433e-53
ENSDARG00000014031	abcc2	mr	F1DB26	393561	2312.17	5.93349	0.216926	27.2857	3.13622e-164	7.5289e-161
ENSDARG00000101387	camk2n1	si:dkey-33m11.6	A0A0R4IRW2	555986	232.768	5.91699	0.44024	13.0626	2.69148e-39	1.56163e-37
ENSDARG00000096127	ENSDARG00000096127				19.2023	5.82028	1.09047	5.25608	7.35809e-08	7.0515e-07
ENSDARG00000079900	shroom4	im:714575	F1Q6C1	559035	3120.24	5.75743	0.241164	23.8092	1.34095e-125	1.22633e-122
ENSDARG00000060123	ca16b	wu:fb17c03	F1QWY5	569183	4224.74	5.7169	0.19904	28.6888	2.62981e-181	1.26264e-177
ENSDARG00000021389	jag2b	jag	Q90Y56	140422	2222.54	5.68692	0.213889	26.5409	1.63658e-155	3.14306e-152
ENSDARG00000078624	arhgef9b	arhge	F1Q628	560923	1689.14	5.67892	0.229967	24.6247	3.43672e-134	4.12514e-131
ENSDARG00000078233	ctnnd1	ctnnd1	A0A0R4IV39	556726	3840.79	5.54506	0.198643	27.8858	1.98268e-171	6.34623e-168
ENSDARG00000010767	epha4l	epha	F1QJD4	30687	408.487	5.52477	0.352008	15.5269	1.1409e-54	1.21055e-52
ENSDARG00000076801	arap3	arf	E7FFL7	558931	1214.59	5.49703	0.237462	23.0707	4.55772e-118	3.12611e-115
ENSDARG00000099616	ENSDARG00000099616				38.7238	5.4294	0.846845	5.69722	6.08886e-09	6.45345e-08
ENSDARG00000091306	kcnn1a	si:rp71-39b20.3	A0A0R4INU5	563352	943.274	5.42246	0.265461	20.3593	1.91863e-92	7.51984e-90
ENSDARG00000105215	kdrl	VEGFR	Q8AXB3	796537	6638.83	5.38468	0.195704	27.486	1.29096e-166	3.54184e-163
ENSDARG00000007413	arid2	fi45a01	A0JPE6	566352	1134.05	5.33626	0.243479	21.8508	3.81636e-106	1.9809e-103
ENSDARG00000035132	rgs3b	im:713730		557360	571.596	5.29948	0.291069	18.1006	1.57719e-73	3.12267e-71
ENSDARG00000075706	myripa	si:ch211-106h4.9		561671	913.898	5.27508	0.259433	20.2533	1.6617e-91	6.25744e-89
ENSDARG00000030832	otofa	fj34b10	Q5SPC5	557476	138.55	5.22013	0.475915	10.6814	6.22165e-27	2.12232e-25
ENSDARG00000073711	ENSDARG00000073711				327.343	5.18003	0.335573	15.2723	5.84749e-53	5.70056e-51
ENSDARG00000019728	bmpr1aa	BMPR-IA	Q1RLX1	58145	2128.54	5.16583	0.212586	24.2633	2.39076e-130	2.41655e-127
ENSDARG00000086950	ENSDARG00000086950				261.042	5.15338	0.381745	13.3506	5.87758e-41	3.67684e-39
ENSDARG00000070162	stox2a	si:ch211-261d5.6	F1QWT9	571741	1568.23	5.1349	0.22877	22.3985	2.03334e-111	1.11572e-108
ENSDARG00000056091	cttnbp2nlb	cttnb	Q08BK9	556247	534.344	5.11515	0.299962	16.9381	1.17727e-64	1.67477e-62
ENSDARG00000088377	rp1l1b	si:dkey-33i22.3	E7F542	101885561	11.2303	5.07578	1.15012	4.39124	5.63537e-06	4.31872e-05
ENSDARG00000004105	tie1	sb:eu71	G1K2H0	30746	1191.08	5.06041	0.224505	22.4885	2.69121e-112	1.52014e-109
ENSDARG00000115082	LOC101882228	LOC101882228		101882228	27.3779	5.04989	0.884933	4.94877	3.73425e-07	3.31253e-06
ENSDARG00000091539	ENSDARG00000091539				65.2735	5.04924	0.619012	7.78351	3.52697e-15	6.08039e-14
ENSDARG00000078419	LOC101884302	LOC101884302	A0A0R4IP60	101884302	404.584	5.01656	0.324007	15.3948	8.86297e-54	8.81935e-52
ENSDARG00000088546	myct1b	si:ch211-195g8.4	E7FG94	100537522	491.595	5.01236	0.308347	16.1669	4.31449e-59	5.21131e-57
ENSDARG00000057671	epas1b	HIF	B3DJD1	555192	14252.3	5.00288	0.178945	27.9481	3.4796e-172	1.33651e-168
ENSDARG00000077089	blm	blm		572540	126.07	4.99866	0.501097	9.6858	1.73245e-22	4.64396e-21
ENSDARG00000019579	ldb2a	ldb	O73713	30577	1987.09	4.99811	0.231285	21.5861	1.21308e-103	5.82428e-101
ENSDARG00000020164	efnb2a	efnb	B0CLY3	30219	2083.33	4.9875	0.23833	20.898	2.79422e-97	1.19251e-94
ENSDARG00000039579	cfd	cfdl	Q6DBS8	553553	45607.3	4.94764	0.186511	26.529	2.24189e-155	3.91414e-152
ENSDARG00000069769	gig2j	Dre	B3DIL1	100005405	4304.13	4.93288	0.201814	24.3947	9.74119e-132	1.10047e-128
ENSDARG00000096256	ENSDARG00000096256				10.1256	4.92701	1.15763	4.22785	1.17967e-05	8.68028e-05
ENSDARG00000099812	prrt4b	fj35h06	A0A0R4IBE2	335883	1552.9	4.91457	0.242731	20.2431	2.04174e-91	7.54068e-89
ENSDARG00000070266	spock3	im:713956	F1RAX3	562002	2795.23	4.91452	0.216317	22.6955	2.48365e-114	1.53866e-111
ENSDARG00000007370	dysf	si:rp71-50c18.1	F6IA09	560924	2104.44	4.90398	0.214065	22.8691	4.72283e-116	3.0234e-113
ENSDARG00000105343	ENSDARG00000105343				1432.71	4.90144	0.217528	22.4996	2.09519e-112	1.21934e-109
ENSDARG00000010936	abcb4	abcb1	E7F1E3	100136865	576.34	4.89337	0.26367	18.4745	1.65751e-76	3.3508e-74
ENSDARG00000009123	sele	E-selectin	F1QTG4	558139	734.215	4.89229	0.247662	19.6948	1.1939e-86	3.69204e-84
ENSDARG00000086215	gpr156	gab	E7F1E4	101885196	728.372	4.88918	0.255274	19.0548	2.99522e-81	7.47053e-79
ENSDARG00000040065	gja5a	cx45.6	Q8AX88	404729	40.6346	4.8761	0.747335	6.03915	7.74663e-10	9.01114e-09
ENSDARG00000100952	wu:fj16a03	fj16a0	A0A0G2KUB6	335475	15765.8	4.87005	0.18125	26.8485	4.3952e-159	9.37886e-156
ENSDARG00000001162	matr3l1.1	mat	Q800H4	556124	1945.2	4.82866	0.200591	24.0479	4.39439e-128	4.21972e-125
ENSDARG00000017354	epha2a	eph	Q6NZS1	30689	474.591	4.82619	0.292995	16.3431	2.43397e-60	3.15841e-58
ENSDARG00000052789	azin1a	wu:fc93f10	E7FB34	550230	997.597	4.80613	0.288368	16.6451	1.64294e-62	2.20647e-60
ENSDARG00000117238	ENSDARG00000117238				80.2923	4.79196	1.00582	4.84676	6.27478e-07	5.40875e-06
ENSDARG00000099985	ccn1l2	cyr6	A0A0R4IXA2	553273	598.184	4.77583	0.277486	17.1504	3.12133e-66	4.75754e-64
ENSDARG00000100577	ENSDARG00000100577				126.071	4.76741	0.451877	10.3501	2.08949e-25	6.60012e-24
ENSDARG00000077231	vwf	si:ch1073-474e24.1	F5XVB3	570643	411.758	4.75935	0.325865	14.5462	3.0888e-48	2.55692e-46
ENSDARG00000100753	scarb2b	scarb2b	A0A0G2L2K5	564077	33327.3	4.74136	0.183415	25.8384	1.64384e-147	2.42846e-144
ENSDARG00000061844	arhgef15b	im:715837	E7F1T2	555489	395.777	4.7393	0.290979	16.2048	2.3323e-59	2.87127e-57
ENSDARG00000100560	zfpm2b	FOG-B	Q2QKJ8	568464	46.4013	4.7227	0.687734	6.53014	3.28538e-11	4.28058e-10
ENSDARG00000030547	rnd1a	Rnd	Q6TEM4	405780	243.885	4.71503	0.349778	13.3281	7.94689e-41	4.90739e-39
ENSDARG00000079369	sgpp1a	fd52d02	F1QK11	556439	579.948	4.69977	0.279765	16.7282	4.0819e-63	5.55978e-61
ENSDARG00000093702	si:dkey-126g1.9	cb484	E9QBF6	792999	5525.04	4.67862	0.188639	24.7852	6.47174e-136	8.28599e-133
ENSDARG00000028663	tek	tie	O73791	30747	1031.35	4.67844	0.231474	20.1662	9.69088e-91	3.51157e-88
ENSDARG00000018048	zgc:171704	zgc:171704		100124619	208.07	4.67305	0.364364	12.6673	4.48942e-37	2.40836e-35
ENSDARG00000076135	mmrn2a	si:ch211-134m17.7		100148368	1054.95	4.66974	0.221539	21.0412	1.37728e-98	6.15131e-96
ENSDARG00000076624	ptprb	R-PTP-beta	A0A1L1QZQ6	100149130	1863.11	4.64925	0.19983	23.2419	8.58115e-120	6.42645e-117
ENSDARG00000062593	stox1	sb:cb62	B1WB79	568146	302.848	4.64023	0.334257	13.8073	1.15176e-43	7.98542e-42
ENSDARG00000069608	palm2akap2	akap2	A0A0R4ISM7	100332334	950.203	4.62205	0.245501	18.7892	4.63136e-79	1.01074e-76
ENSDARG00000079850	dchs1b	dchs		553300	412.25	4.61405	0.298113	15.3954	8.78734e-54	8.78962e-52
ENSDARG00000025902	plekhg5a	plekh	F1R1Q2	562861	2087.59	4.61373	0.211029	21.8276	6.34336e-106	3.1237e-103
ENSDARG00000088975	si:ch211-14k19.8	VAP	E7F3G9	567378	311.952	4.61218	0.30631	14.9655	6.17066e-51	5.53774e-49
ENSDARG00000018179	acvrl1	al	Q8JFB0	266753	3615.06	4.60264	0.19785	23.2514	6.88478e-120	5.50926e-117
ENSDARG00000074307	rapgef5b	rapg	A5PLJ4	100073343	332.151	4.58885	0.314965	14.4816	7.91823e-48	6.38948e-46
ENSDARG00000089878	nedd9	fc45g12	Q08BB0	768136	1405.42	4.5766	0.227825	20.0737	6.26073e-90	2.22662e-87
ENSDARG00000031228	podxl	fc18d02	Q5RHU2	563365	12188.4	4.57416	0.19819	23.058	6.11089e-118	4.04688e-115
ENSDARG00000017299	fabp4a	fab	Q66I80	447944	99854.3	4.56461	0.175185	26.0489	6.91483e-150	1.10666e-146
ENSDARG00000055455	gpm6aa	DMbeta	Q8UUT4	368223	763.879	4.56119	0.261009	17.3951	4.49024e-68	7.30806e-66
ENSDARG00000061688	arvcfb	si:ch211-173n20.1	A2BGY1	564669	550.483	4.55936	0.26943	16.8484	5.3861e-64	7.49565e-62
ENSDARG00000055678	akap12b	aka	F2Z4T4	567365	7500.69	4.55276	0.228216	19.8645	4.12906e-88	1.34404e-85
ENSDARG00000089622	ENSDARG00000089622				76.206	4.54972	0.526702	8.43364	1.67543e-17	3.39058e-16
ENSDARG00000086214	ntrk3b	si:dkey-18e5.1	A0A0H2UKW5	798577	68.709	4.54736	0.538373	8.21053	1.10105e-16	2.10404e-15
ENSDARG00000113719	ENSDARG00000113719				134.467	4.5442	0.415221	10.7747	2.26703e-27	7.93048e-26
ENSDARG00000103774	limch1b	fc38d05		557200	2696.01	4.5362	0.195033	23.2413	8.70022e-120	6.42645e-117
ENSDARG00000077285	scarf1	wu:fb07b12	E7FBT2	100005273	1453.34	4.53151	0.22598	20.0157	2.00824e-89	6.76635e-87
ENSDARG00000117230	ENSDARG00000117230				25.746	4.52997	0.82564	4.9941	2.95558e-07	2.65367e-06
ENSDARG00000078707	sema7a	fc47g07	X1WHP4	324910	1415.2	4.52138	0.228167	19.7886	1.86454e-87	5.96808e-85
ENSDARG00000001729	strn3	GS2NA	A9JRZ4	563124	5198.46	4.49574	0.17916	25.0881	3.35102e-139	4.59689e-136
ENSDARG00000076697	ENSDARG00000076697				45.2038	4.47804	0.699326	6.14777	3.9291e-10	4.70439e-09
ENSDARG00000059362	cavin1b	fd20g07	A6NA21	561082	9975.71	4.47729	0.190226	23.5191	1.2991e-122	1.13406e-119
ENSDARG00000013653	adgrl4	eltd	A0A140TAT8	406676	1468.54	4.47659	0.214826	20.8111	1.71662e-96	7.16687e-94
ENSDARG00000052094	notch1b	etID309871.5	A0PGH6	794892	523.479	4.47463	0.256783	17.3677	7.24526e-68	1.16929e-65
ENSDARG00000042213	elapor2a	si:ch211-233h19.2	A3KPM7	565175	18.4374	4.4627	0.924735	4.29123	8.88426e-06	6.639e-05
ENSDARG00000102972	ENSDARG00000102972				100.871	4.45576	0.471443	9.2953	7.33983e-21	1.81651e-19
ENSDARG00000077778	adamts9	loc	G3G3K0	100333407	374.365	4.45108	0.329449	13.3543	5.59169e-41	3.50942e-39
ENSDARG00000006896	lhx6a	lhx6	Q6BDC4	445565	509.816	4.44911	0.256478	17.2929	2.65864e-67	4.21977e-65
ENSDARG00000056915	si:ch211-237l4.6	zC237L4.6	Q7SZZ2	446130	934.778	4.43148	0.246028	17.99	1.16668e-72	2.24062e-70
ENSDARG00000104108	slco1d1	Oatp		326845	515.993	4.42641	0.272483	16.1858	3.17708e-59	3.88636e-57
ENSDARG00000003303	stc1	zgc:153307	Q0P481	751747	660.386	4.4244	0.258101	17.1145	5.78355e-66	8.74592e-64
ENSDARG00000015964	cldn33b	zgc:153311	Q0P479	751666	452.602	4.42008	0.29411	15.0031	3.50311e-51	3.17345e-49
ENSDARG00000041925	cryba2b	cryba22	Q6DGY2	436857	12.0027	4.41891	1.06567	3.97665	3.49461e-05	0.000242201
ENSDARG00000090767	si:ch211-136m16.8	si:ch211-136m16.8	E7FDL3	100000629	545.949	4.41709	0.25297	17.4184	2.9907e-68	4.95142e-66
ENSDARG00000056125	myct1a	myct1	Q5SNQ9	796556	941.252	4.41554	0.233865	18.8473	1.54754e-79	3.53816e-77
ENSDARG00000040432	klf2b	cb125	Q90XE7	117509	1920.85	4.40768	0.222877	19.7295	6.02032e-87	1.89541e-84
ENSDARG00000057833	gulp1b	im:691208	E7FG11	100006392	960.354	4.40064	0.220691	19.9145	1.52485e-88	5.04908e-86
ENSDARG00000011941	bmpr2a	bmpr2a	Q288P3	562822	923.215	4.39419	0.247818	17.7001	2.09318e-70	3.79241e-68
ENSDARG00000014588	adcy2b	si:dkey-266i6.1	Q1L8K1	557902	269.986	4.39241	0.317899	13.7459	2.69629e-43	1.83625e-41
ENSDARG00000105285	fat4	fat4		101882648	494.493	4.38183	0.257472	16.9673	7.17215e-65	1.02792e-62
ENSDARG00000028053	bmp1b	bmp1b	Q2ABP0	559877	125.239	4.38074	0.416049	10.3991	1.25146e-25	4.00571e-24
ENSDARG00000062750	si:ch73-74h11.1	si:ch73-74h11.1		100534918	39.5817	4.37254	0.713506	5.89349	1.89066e-09	2.11474e-08
ENSDARG00000070620	LOC100149482	LOC100149482		100149482	96.6917	4.3691	0.505156	8.52893	7.38567e-18	1.52028e-16
ENSDARG00000000161	itsn2a	si:dkey-266k12.1	B0V162	566412	248.04	4.36741	0.359856	12.0522	9.43908e-34	4.4214e-32
ENSDARG00000088308	notchl	notchl	X1WEZ2	569522	1835.73	4.36041	0.201874	21.58	1.38488e-103	6.48697e-101
ENSDARG00000059363	tgfbr2a	tgfbr		100334928	141.353	4.35257	0.407355	10.5647	2.17121e-26	7.20175e-25
ENSDARG00000015495	klf3	klf1	A2BG67	117603	4595.43	4.35164	0.196458	22.1467	5.6128e-109	2.99427e-106
ENSDARG00000103533	clec14a	c	Q7SXC9	327325	3420.59	4.34554	0.185628	23.3969	2.29603e-121	1.91719e-118
ENSDARG00000019383	cdc42bpb	si:dkeyp-93h6.2	Q5TZ42	567039	2027.94	4.34169	0.212446	20.4105	6.73983e-93	2.69663e-90
ENSDARG00000099767	fhdc2	si:dkey-102m7.1	E7FGI9	569206	122.993	4.33494	0.427248	10.0271	5.79111e-24	1.7058e-22
ENSDARG00000101385	f8	f8		100302404	97.5248	4.3339	0.467105	9.13477	3.27721e-20	7.81848e-19
ENSDARG00000061741	itpr3	si:dkey-163f12.8		794666	169.514	4.32332	0.376135	11.3808	2.60543e-30	1.04681e-28
ENSDARG00000110967	LOC101884738	LOC101884738		101884738	31.7946	4.31433	0.823255	4.92475	4.22344e-07	3.72582e-06
ENSDARG00000045141	aqp8a.1	aq	Q66I64	447923	12706.7	4.31375	0.177102	24.354	2.62777e-131	2.80368e-128
ENSDARG00000104676	prkd2	si:dkey-202l22.2		101882608	1270.95	4.29946	0.227398	18.8718	9.72645e-80	2.25056e-77
ENSDARG00000058868	apc	cb965	A0A0R4IWH7	386762	808.225	4.29557	0.231563	18.5141	7.94695e-77	1.62363e-74
ENSDARG00000106579	LOC100331257	LOC100331257		100331257	15.4898	4.28011	0.963069	4.13295	1.79066e-05	0.000128945
ENSDARG00000017790	chrnb2	chrn	E7F4S7	561906	36.2813	4.26281	0.688084	5.96262	1.24111e-09	1.41039e-08
ENSDARG00000103747	cav1	wu:fc07c04	Q6YLH8	323695	38395.5	4.25863	0.18752	22.6885	2.907e-114	1.74465e-111
ENSDARG00000063089	ccm2l	ccml	E7EYK9	568661	609.178	4.25604	0.25029	16.9722	6.59258e-65	9.51959e-63
ENSDARG00000003169	magi1b	MAGI-1	F1QZB9	474349	501.789	4.25343	0.266626	15.9068	2.84031e-57	3.18995e-55
ENSDARG00000030125	sox7	sox7	Q6TEN5	394203	4617.61	4.23184	0.182995	23.125	1.29726e-118	9.2274e-116
ENSDARG00000093660	ENSDARG00000093660				164.553	4.23058	0.385848	10.8816	7.05356e-28	2.54153e-26
ENSDARG00000020811	fibpb	fi	Q6T938	405787	921.869	4.22781	0.233496	18.0804	2.27365e-73	4.45566e-71
ENSDARG00000016526	gata3	cb550	B3DGG5	30458	628.16	4.22164	0.246697	17.0593	1.48964e-65	2.20065e-63
ENSDARG00000019371	flt1	VEGF	B3DKP1	544667	1703.65	4.21584	0.207577	20.2894	7.97031e-92	3.0614e-89
ENSDARG00000030297	sox13	sb:eu86		555983	630.668	4.21478	0.256872	16.3747	1.45038e-60	1.89486e-58
ENSDARG00000002336	dlc	be	A4JYS0	30120	379.278	4.20841	0.300441	13.9458	1.6691e-44	1.20056e-42
ENSDARG00000060070	adcy7	ADCY		568726	402.517	4.20461	0.280702	14.911	1.39865e-50	1.23784e-48
ENSDARG00000008414	ENSDARG00000008414				172.858	4.20307	0.356797	11.6924	6.96783e-32	2.96712e-30
ENSDARG00000098024	si:dkey-262k9.2	si:dkey-262k9.2	X1WGZ4	100334151	2821.86	4.19822	0.238589	17.5592	2.52887e-69	4.45569e-67
ENSDARG00000060263	pecam1a	CD31	A0JMH1	569386	3447.95	4.19528	0.192033	21.8295	6.0825e-106	3.07406e-103
ENSDARG00000007824	camta1b	camt		497465	229.598	4.19225	0.363627	11.4949	6.99573e-31	2.84646e-29
ENSDARG00000075556	luzp1	fk86c01	X1WFU1	558606	795.93	4.17625	0.237989	17.524	4.69489e-69	8.05048e-67
ENSDARG00000079634	ENSDARG00000079634				1115.41	4.16912	0.221947	18.7728	6.30802e-79	1.36119e-76
ENSDARG00000089213	adam15	si:dkey-24i24.1	E7FGJ0	795199	370.21	4.16236	0.305679	13.544	4.29692e-42	2.79737e-40
ENSDARG00000088087	kdm6ba	jmjd3b	A0A1D5NSI1	556678	2432.78	4.15246	0.195893	21.1662	9.79378e-100	4.47832e-97
ENSDARG00000099702	ahrra	ah	Q3T2L3	641291	14.0371	4.15228	0.968135	3.96823	3.6204e-05	0.000250287
ENSDARG00000005414	grapa	g	Q503S8	553596	1153.67	4.15043	0.213684	19.4039	3.57627e-84	1.02511e-81
ENSDARG00000075271	rapgef5a	fk63g08		100331732	198.706	4.13664	0.334993	12.2687	6.66752e-35	3.25826e-33
ENSDARG00000040280	lratd2b	wu:fl22g0	Q568P3	550535	1491.13	4.13179	0.21959	18.805	3.43795e-79	7.76774e-77
ENSDARG00000090052	si:dkey-165a24.9	gb:ck028746	E7F793	557933	863.868	4.12947	0.253449	16.2628	9.06156e-60	1.13743e-57
ENSDARG00000055459	dlgap3	si:ch211-250g4.1	Q1L8T7	557556	69.0558	4.11428	0.561856	7.30237	1.41375e-13	2.18608e-12
ENSDARG00000080278	ENSDARG00000080278				6.33835	4.11381	1.22903	3.04054	0.00118077	0.00638779
ENSDARG00000057098	htr1ab	htr1ab	C0ITL9	797538	22.3739	4.11057	0.798819	4.84099	6.45981e-07	5.5533e-06
ENSDARG00000010957	mpp2b	mp	Q6GMI2	431770	86.2516	4.09998	0.455139	8.8754	3.48405e-19	7.84422e-18
ENSDARG00000020000	sh3bp4a	sh3b	Q1LVQ2	403082	286.472	4.09975	0.341795	11.931	4.08111e-33	1.87956e-31
ENSDARG00000020924	myo1ca	MMI-beta	A5PF48	567536	3285.84	4.09805	0.210978	19.399	3.93751e-84	1.11206e-81
ENSDARG00000078725	ENSDARG00000078725				259.596	4.0907	0.34416	11.8302	1.36308e-32	6.07378e-31
ENSDARG00000058996	jam2a	JAM-B	A4JYM3	100005261	5147.73	4.08465	0.19441	21.018	2.24295e-98	9.78998e-96
ENSDARG00000105080	ENSDARG00000105080				368.352	4.08124	0.346782	11.6134	1.76205e-31	7.32471e-30
ENSDARG00000086815	myadma	si:dkeyp-67a8.2	B0S636	100005501	708.702	4.07528	0.240531	16.8878	2.76841e-64	3.90936e-62
ENSDARG00000052435	spred2a	spred2a	E7F0P6	558432	1626.31	4.07424	0.198504	20.5101	8.75472e-94	3.57733e-91
ENSDARG00000021833	ahr2	AHR	Q9YGV3	30517	2637.55	4.0667	0.219347	18.5323	5.66513e-77	1.16988e-74
ENSDARG00000104034	arid3b	wu:fc16g09	A2RRV2	571249	41.276	4.06531	0.654526	6.05281	7.11698e-10	8.31397e-09
ENSDARG00000030307	hspa12b	GA269	Q0R4G9	735291	1728.75	4.06496	0.207982	19.5204	3.68336e-85	1.0718e-82
ENSDARG00000104834	ano7	si:dkey-83h2.5	E7FD02	556876	148.378	4.06447	0.39644	10.1618	1.46844e-24	4.48353e-23
ENSDARG00000040380	arhgef1a	arhge	A2RUX1	368266	474.106	4.05952	0.276605	14.6521	6.52744e-49	5.49822e-47
ENSDARG00000076972	plvapa	plvap	B0BLX9	100136858	3248.85	4.05785	0.213318	19.0241	5.38984e-81	1.32708e-78
ENSDARG00000078803	gas2l1	fc51b03	F1Q515	572219	358.027	4.05652	0.279775	14.4583	1.11068e-47	8.92491e-46
ENSDARG00000067544	tcf15	p	Q9YHA3	30159	4291.65	4.0499	0.211626	19.107	1.10422e-81	2.86575e-79
ENSDARG00000008697	epas1a	HIF2	F8W2W5	566886	3713.15	4.04338	0.210488	19.1598	4.00883e-82	1.05465e-79
ENSDARG00000063661	nuak2	si:rp71-11b17.3		560275	150.616	4.03903	0.379779	10.5759	1.92684e-26	6.40225e-25
ENSDARG00000059472	arhgap31	si:dkey-70b23.1	E9QGF9	101885883	408.536	4.03106	0.260093	15.461	3.1822e-54	3.30347e-52
ENSDARG00000103002	nptna	sb:cb57	A4IGC1	368305	67.8448	4.02868	0.519297	7.59814	1.50208e-14	2.48899e-13
ENSDARG00000100913	arhgef12b	arhgef12	A0A0R4IRY4	571031	725.705	4.02756	0.226015	17.7915	4.11124e-71	7.66567e-69
ENSDARG00000074819	si:dkeyp-23e4.3	si:dkeyp-23e4.3	F1Q7X0	566257	1347.58	4.01335	0.213363	18.7934	4.27806e-79	9.4437e-77
ENSDARG00000100055	tox2	zgc:77466	Q6NXC9	405844	244.369	3.99878	0.306874	12.9768	8.28676e-39	4.73653e-37
ENSDARG00000056729	her4.5	si:ch73-21g5.6	B0V3D4	30301	20.3033	3.9958	0.845927	4.46321	4.03703e-06	3.15167e-05
ENSDARG00000007807	cyth3a	cyth3	E7F2Q0	100002190	1002.45	3.9958	0.248763	16.0073	5.68243e-58	6.45746e-56
ENSDARG00000027112	ephb4b	EphB-rt	O73878	30691	672.318	3.98544	0.237478	16.7644	2.2238e-63	3.05057e-61
ENSDARG00000055100	cxcl12b	SDF-1	Q6V9B5	799354	9348.93	3.98538	0.225313	17.6982	2.16524e-70	3.8863e-68
ENSDARG00000009387	robo4	sc:d082	F1RE66	560765	208.756	3.98244	0.327755	12.0799	6.74142e-34	3.18106e-32
ENSDARG00000103554	notch1a	de	P46530	30718	689.612	3.97721	0.244411	16.2328	1.47944e-59	1.84497e-57
ENSDARG00000019516	sp7	o	Q6U1J4	405789	27.1349	3.97659	0.810357	4.59414	2.17272e-06	1.75693e-05
ENSDARG00000113503	LOC100331538	LOC100331538		100331538	766.444	3.97496	0.238885	16.6142	2.75187e-62	3.67011e-60
ENSDARG00000071196	cavin2b	sd	F1R665	447845	12491.1	3.96409	0.201055	19.6806	1.5825e-86	4.74873e-84
ENSDARG00000096359	eppk1	cb159	I3ISA6	101885652	852.705	3.95869	0.221994	17.8015	3.44238e-71	6.48146e-69
ENSDARG00000077948	usp54a	usp54a	E7F383	563912	309.303	3.9584	0.279383	14.1212	1.40676e-45	1.05124e-43
ENSDARG00000040764	id1	cb108	Q6IQW5	30493	4954.84	3.94877	0.204557	19.2589	5.94608e-83	1.63135e-80
ENSDARG00000058835	ENSDARG00000058835				135.222	3.94121	0.431941	9.09426	4.7615e-20	1.12478e-18
ENSDARG00000079079	sult1st7	sult1st7	B1PXA8	100196920	13.3948	3.93904	0.977945	3.77365	8.04381e-05	0.00052724
ENSDARG00000040087	epb41l4a	EPB41L4	A0A0R4IR79	30470	231.63	3.93396	0.360213	10.8586	9.07301e-28	3.23279e-26
ENSDARG00000008662	fign	zgc:110229	B2GQM4	553599	17.1945	3.93314	0.879381	4.19123	1.38721e-05	0.000101221
ENSDARG00000099438	ENSDARG00000099438				20.6584	3.92446	0.816402	4.55961	2.56247e-06	2.05737e-05
ENSDARG00000061549	foxo1b	foxo1	A3RK75	567969	5.57375	3.9152	1.24402	2.97177	0.00148044	0.00783679
ENSDARG00000094593	ENSDARG00000094593				5.18518	3.91019	1.25291	3.09735	0.000976285	0.00535243
ENSDARG00000015156	fbln2	im:690706	F1RCR3	553503	541.979	3.90762	0.252466	15.4501	3.76814e-54	3.89071e-52
ENSDARG00000111585	ENSDARG00000111585				42.5282	3.89765	0.60236	6.35886	1.01628e-10	1.27031e-09
ENSDARG00000090230	tmem108	si:ch211-149n12.2	E7FAE6	563089	726.099	3.89634	0.228876	17.001	4.0348e-65	5.87033e-63
ENSDARG00000094681	hbl2	si:ch211-284o19.3	E9QFM3	566971	786.173	3.89177	0.238571	16.2723	7.76313e-60	9.80862e-58
ENSDARG00000087956	she	she	E7F7N7	561493	1047.94	3.89091	0.241601	16.0799	1.76397e-58	2.05315e-56
ENSDARG00000061543	ccdc85b	sb:eu43	A2CEM9	564324	1976.14	3.89009	0.206707	18.7977	3.94536e-79	8.81053e-77
ENSDARG00000095864	ftr59	si:ch211-117c9.7	A0A0R4IZ97	558486	15.2628	3.88967	0.921162	4.05663	2.48924e-05	0.00017537
ENSDARG00000015016	kif26ab	id:ibd50		58004	153.854	3.88723	0.371127	10.3873	1.41611e-25	4.51019e-24
ENSDARG00000032221	phactr4b	phac	Q6PEI3	393643	474.042	3.87846	0.250927	15.4305	5.10692e-54	5.21693e-52
ENSDARG00000077506	tjp1a	cb817		378845	1887.43	3.87779	0.193416	20.0365	1.32466e-89	4.54287e-87
ENSDARG00000062972	hip1	fb98d04	C9K4U5	793823	666.587	3.87704	0.258755	14.9598	6.72417e-51	6.0064e-49
ENSDARG00000079742	mcf2l2	mcf2l2		100149630	440.002	3.87652	0.253092	15.2843	4.86725e-53	4.76916e-51
ENSDARG00000057064	enpep	im:715218	B8JIB4	504088	128.499	3.87609	0.381761	10.0687	3.79757e-24	1.13073e-22
ENSDARG00000098231	ENSDARG00000098231				69.5801	3.87502	0.502489	7.63103	1.16446e-14	1.95143e-13
ENSDARG00000026084	si:dkey-43k4.5	si:dkey-43k4.5	E7FFD5	100148290	5.19068	3.87019	1.25049	2.98529	0.00141654	0.00756103
ENSDARG00000089190	tanc1b	tanc1b		100334650	572.476	3.86933	0.239399	16.128	8.11344e-59	9.73867e-57
ENSDARG00000070538	hey1	Her	B2GNV6	58008	313.339	3.86571	0.293792	13.1003	1.64034e-39	9.6634e-38
ENSDARG00000056453	afap1l1b	sb:cb93	E9QFQ2	768144	1209.6	3.86081	0.225979	17.0715	1.20978e-65	1.80108e-63
ENSDARG00000017748	arhgap29b	arhg	Q6PCS4	378998	372.837	3.85462	0.287036	13.386	3.65047e-41	2.30616e-39
ENSDARG00000098129	si:dkeyp-97a10.2	gb:bm036580		100537548	1196.86	3.84838	0.202927	18.9552	1.99938e-80	4.79977e-78
ENSDARG00000074050	efnb2b	fc10d03	Q90Z32	114402	682.453	3.84344	0.224581	17.0947	8.1285e-66	1.21959e-63
ENSDARG00000004378	yrk	fj84d04	Q8AWF1	337571	1170.87	3.83783	0.220111	17.4048	3.79635e-68	6.23153e-66
ENSDARG00000061017	spns2	fi20h04	A2SWM2	568117	3209.5	3.83651	0.199328	19.2372	9.04337e-83	2.44617e-80
ENSDARG00000078778	lrch1	fb80e05	A0A0R4I9F0	560885	512.125	3.83318	0.246751	15.507	1.55579e-54	1.63273e-52
ENSDARG00000114454	LOC101883994	LOC101883994	E7F9L9	101883994	438.771	3.83163	0.311269	12.1881	1.79772e-34	8.67465e-33
ENSDARG00000104936	si:ch211-225h24.2	fb75c07	A0A0R4IDJ7	564539	1405.9	3.8268	0.210584	18.151	6.30387e-74	1.2611e-71
ENSDARG00000038442	plcg1	fj46f04	Q804J6	373867	572.296	3.82662	0.269843	14.147	9.74838e-46	7.34187e-44
ENSDARG00000007179	sash1a	fi33a01	Q5TZ33	557132	1492.92	3.82608	0.199462	19.1723	3.15447e-82	8.41411e-80
ENSDARG00000013777	ppp1r13l	zgc:113058	Q58ER8	541507	445.38	3.82484	0.2709	14.0852	2.34202e-45	1.72994e-43
ENSDARG00000035706	dock6	si:dkey-114l24.1		553459	312.936	3.82333	0.280405	13.6007	1.98421e-42	1.31403e-40
ENSDARG00000077284	gdpd5a	si:ch211-30e10.2	E7FGJ8	555247	143.252	3.81927	0.372819	10.1678	1.38042e-24	4.22822e-23
ENSDARG00000104279	appa	app	Q6NUZ1	58083	5646.46	3.81712	0.19372	19.6941	1.21114e-86	3.69204e-84
ENSDARG00000003680	runx1t1	MTG8	Q1L8K2	767809	205.315	3.81329	0.327876	11.5983	2.10115e-31	8.69668e-30
ENSDARG00000062865	mrasb	mras	A0A286Y9A7	100317924	261.117	3.81276	0.293382	12.9446	1.26032e-38	7.18235e-37
ENSDARG00000087697	lpl	fb62e04	Q6P2U2	30354	9754.98	3.81252	0.197164	19.3196	1.83661e-83	5.11189e-81
ENSDARG00000110545	ENSDARG00000110545				37.397	3.81251	0.68427	5.56945	1.2777e-08	1.3122e-07
ENSDARG00000061479	thsd7aa	si:dkey-12h3.1		557991	27.5346	3.80224	0.717669	5.16695	1.18974e-07	1.11459e-06
ENSDARG00000077864	rasgrp3	zgc:162151	A4QNU6	563441	316.03	3.80174	0.276448	13.7175	3.98774e-43	2.69664e-41
ENSDARG00000098312	scarb2a	cd36l	Q8JGR8	192340	1892.81	3.79686	0.204582	18.539	5.00741e-77	1.0453e-74
ENSDARG00000096060	ENSDARG00000096060				8.1756	3.79567	1.12362	3.24696	0.000583228	0.00332272
ENSDARG00000040938	ENSDARG00000040938				188.352	3.79312	0.341124	11.0687	8.89631e-29	3.33048e-27
ENSDARG00000079064	ENSDARG00000079064				36.3862	3.79027	0.667544	5.55464	1.39093e-08	1.42168e-07
ENSDARG00000077037	txlna	fc21b12	A5D6U5	324180	824.727	3.78784	0.218434	17.3182	1.71365e-67	2.74256e-65
ENSDARG00000027172	phactr2	si:ch211-8a9.4	F1QEV9	570136	958.297	3.78265	0.271085	13.9027	3.04779e-44	2.18406e-42
ENSDARG00000103590	cyp2aa6	fc21h01		324212	1736.24	3.78245	0.198156	19.074	2.07759e-81	5.25001e-79
ENSDARG00000098597	LOC108179119	LOC108179119		108179119	4.78071	3.77794	1.26522	2.95086	0.00158445	0.00831404
ENSDARG00000070479	tspan13b	tsp	Q5XJK6	449797	154.548	3.77002	0.374342	10.0457	4.79904e-24	1.42012e-22
ENSDARG00000005482	rapgef2b	fa11h07	A0A0R4IBW6	557693	633.095	3.76561	0.250028	15.0395	2.02348e-51	1.85937e-49
ENSDARG00000079269	ENSDARG00000079269				7.57436	3.75739	1.13796	3.24485	0.000587568	0.00334591
ENSDARG00000030782	exoc3l2b	exoc3	E7EY52	565839	81.7781	3.73811	0.954901	4.08772	2.17817e-05	0.000154605
ENSDARG00000095799	ENSDARG00000095799				13.5788	3.73502	0.952321	3.80065	7.21594e-05	0.000476883
ENSDARG00000020845	tns1b	fa11e05		555362	6027.08	3.73403	0.195713	19.0772	1.95466e-81	5.00524e-79
ENSDARG00000079731	kif13ba	kif13	X1WFZ0	571520	980.869	3.71872	0.216058	17.187	1.66081e-66	2.57225e-64
ENSDARG00000031783	adcy8	ADCY_	B7UCF8	100148976	87.3263	3.71681	0.497591	7.42061	5.82928e-14	9.22169e-13
ENSDARG00000097467	ENSDARG00000097467				55.0328	3.71579	0.517691	7.06543	8.00599e-13	1.1737e-11
ENSDARG00000057004	fgl1b	H	F1QG23	563523	188.63	3.71477	0.327431	11.2895	7.3912e-30	2.891e-28
ENSDARG00000019130	plk2b	pl	A6H8T5	565576	1331.51	3.71347	0.231379	16.0455	3.07258e-58	3.51244e-56
ENSDARG00000008026	niban2b	fam129b	F1R7A2	556540	500.325	3.71338	0.239542	15.476	2.51746e-54	2.62759e-52
ENSDARG00000036670	aplnrb	APLNR2b	A0T2N3	565492	982.181	3.71127	0.289618	12.7637	1.30712e-37	7.17236e-36
ENSDARG00000061459	rapgef2a	si:dkey-253i9.4	F1QPF1	793952	720.853	3.70764	0.229509	16.1249	8.52298e-59	1.01667e-56
ENSDARG00000062502	si:ch73-196l6.5	si:ch73-196l6.5	E7F363	555631	7.63518	3.70565	1.14582	2.9287	0.00170192	0.00887465
ENSDARG00000044924	gdf11	bmp1	Q8JFP9	406247	37.4349	3.70331	0.606315	5.96514	1.2221e-09	1.39125e-08
ENSDARG00000061544	ano6	si:ch73-177h5.1	F1QNZ8	100535437	234.49	3.70193	0.343565	10.7388	3.34637e-27	1.15797e-25
ENSDARG00000096700	ENSDARG00000096700				7.07491	3.70001	1.15322	3.1584	0.000793188	0.00443599
ENSDARG00000051836	si:dkeyp-19e1.3	im:690448	F1R1B6	553000	610.525	3.6996	0.240003	15.375	1.20492e-53	1.18669e-51
ENSDARG00000053131	irak3	si:dkey-150i15.2	B0UYS2	567444	167.757	3.69375	0.362675	10.1064	2.58842e-24	7.80385e-23
ENSDARG00000021143	rtn1b	rt	Q5TZI1	327065	806.952	3.69119	0.238337	15.4456	4.03942e-54	4.1485e-52
ENSDARG00000099916	ENSDARG00000099916				4.52853	3.6864	1.27316	2.8433	0.00223248	0.0113726
ENSDARG00000012866	picalma	pi	Q7ZVU6	393901	1236.58	3.68201	0.24701	14.8522	3.36527e-50	2.95114e-48
ENSDARG00000034093	dclk2a	cb572	A2A121	572548	87.1739	3.68134	0.473791	7.71694	5.95782e-15	1.01616e-13
ENSDARG00000105288	kiaa0355	kiaa0355		100535053	353.935	3.67787	0.311323	11.7801	2.47138e-32	1.0886e-30
ENSDARG00000038147	hbbe3	zgc:110736	Q5BLF6	30596	38.809	3.67685	0.65813	5.45686	2.42321e-08	2.42131e-07
ENSDARG00000093488	ENSDARG00000093488				4.52532	3.67674	1.27396	2.81788	0.00241708	0.0122642
ENSDARG00000099645	zgc:153184	zgc:153184	Q0P4B6	751652	109.48	3.66915	0.406375	8.94899	1.79375e-19	4.0962e-18
ENSDARG00000051914	slc14a2	UT	Q533H0	326634	748.578	3.66845	0.238196	15.404	7.69544e-54	7.77847e-52
ENSDARG00000088255	smoc1	smoc1	E7EDQ9	100529120	244.238	3.66707	0.307713	11.881	7.42621e-33	3.37164e-31
ENSDARG00000014246	jag2a	jag2a		566455	58.6323	3.66199	0.53228	6.80306	5.12097e-12	7.03996e-11
ENSDARG00000018397	hpca	zgc:73126	Q6PC34	393696	1716.7	3.66096	0.193108	18.9499	2.21245e-80	5.2457e-78
ENSDARG00000078201	vcam1a	si:dkey-60b12.4		100001105	558.358	3.65726	0.24981	14.618	1.0781e-48	9.00217e-47
ENSDARG00000068709	fam174b	si:ch211-196l7.3	R4GDM5	798908	2117.48	3.64961	0.186494	19.5642	1.56111e-85	4.61249e-83
ENSDARG00000055493	hic1	zfHIC	Q70ZY9	436585	2825.7	3.64539	0.264296	13.7048	4.75239e-43	3.20244e-41
ENSDARG00000044251	rasgef1bb	fc34e01	Q6DBW1	445085	935.18	3.6413	0.236275	15.3818	1.08485e-53	1.07395e-51
ENSDARG00000078888	iqgap1	im:715285	A0A0F7C9F3	100002928	721.11	3.63901	0.242949	14.957	7.0121e-51	6.2346e-49
ENSDARG00000074644	spock1	spock1		110440200	7.09007	3.63397	1.157	2.916	0.00177274	0.00921644
ENSDARG00000079581	nyap2a	si:dkeyp-51h1.2		100000797	16.7232	3.63304	0.839303	4.11211	1.96026e-05	0.000140107
ENSDARG00000055009	col4a1	col4a5		554269	2887.46	3.62589	0.190596	19.0114	6.86238e-81	1.66825e-78
ENSDARG00000054632	fli1	cb855	Q9PU61	30619	1463.26	3.6199	0.209279	17.2837	3.12176e-67	4.91422e-65
ENSDARG00000093798	ENSDARG00000093798				6.85146	3.61958	1.1535	2.98375	0.00142369	0.00759501
ENSDARG00000089507	ugt1b5	ugt1b5	D3XD67	100384899	1032.45	3.61732	0.243647	14.7966	7.70667e-50	6.60744e-48
ENSDARG00000045003	plvapb	Dr.965	F1Q8W5	570276	2208.38	3.61158	0.193226	18.6901	2.98175e-78	6.36273e-76
ENSDARG00000061923	amotl2a	amo	A1YB07	558920	3227.29	3.61005	0.220915	16.3207	3.51494e-60	4.50029e-58
ENSDARG00000029072	klf6a	cb538	F1R7F0	280650	3574.74	3.60838	0.205184	17.5572	2.61868e-69	4.57198e-67
ENSDARG00000075349	si:ch73-138n13.1	im:715093	E7EZK0	504038	1600.87	3.60794	0.194488	18.545	4.47304e-77	9.44007e-75
ENSDARG00000061798	arhgap27l	arhgap27l	E7F1R9	566523	357.649	3.60145	0.265374	13.539	4.60431e-42	2.98735e-40
ENSDARG00000100985	zbtb7c	zbtb7c	E7EYJ5	100537080	7.06178	3.60143	1.14438	3.00534	0.00132641	0.0071189
ENSDARG00000056920	tmem88a	zgc:77242	Q6P0G3	402969	778.891	3.59863	0.226231	15.8798	4.37402e-57	4.8839e-55
ENSDARG00000043283	prrg1	zgc:103657	Q5XJ52	449775	477.354	3.59289	0.267223	13.4276	2.0848e-41	1.32141e-39
ENSDARG00000105071	nos1apa	C		553539	841.49	3.59234	0.22648	15.8366	8.69538e-57	9.65288e-55
ENSDARG00000006220	ugt1ab	Ugt1a3	F1R1P2	406731	160.678	3.59074	0.360499	9.92716	1.58588e-23	4.60072e-22
ENSDARG00000036179	myo1ea	myo1	E7FDV0	555285	272.216	3.58714	0.316416	11.2543	1.10299e-29	4.27939e-28
ENSDARG00000003750	pfas	fd05a06	Q5TZ72	570437	86.182	3.58144	0.502773	7.02868	1.04251e-12	1.51563e-11
ENSDARG00000014059	cldn5b	zgc:103419	F1R5J2	450023	3908.47	3.57979	0.178603	20.0407	1.21661e-89	4.24818e-87
ENSDARG00000038123	myl9a	mlc	Q5XJB0	450006	4449.81	3.57909	0.189174	18.9158	4.2276e-80	9.90134e-78
ENSDARG00000059327	gata2a	gat	Q7T3G1	30480	323.042	3.57802	0.284269	12.5604	1.74328e-36	9.17252e-35
ENSDARG00000097572	ENSDARG00000097572				10.654	3.57504	1.04555	3.21373	0.000655106	0.00370584
ENSDARG00000076889	ralgapa1	GARNL1		556427	747.106	3.57499	0.236425	15.1063	7.35319e-52	6.95655e-50
ENSDARG00000068261	pros1	zgc:154001	Q08BB9	768180	1353.03	3.57493	0.215083	16.6035	3.28689e-62	4.35343e-60
ENSDARG00000102081	mprip	wu:fd08a0	A0A0R4IE40	558831	539.072	3.57311	0.249544	14.2977	1.13041e-46	8.86105e-45
ENSDARG00000069335	bcl6b	bcl6b	F1QFS4	793278	314.664	3.56805	0.278114	12.7918	9.11515e-38	5.05943e-36
ENSDARG00000071692	prex2	si:ch211-278g15.1	E7F2H9	557288	582.882	3.56784	0.243553	14.6232	9.98743e-49	8.37592e-47
ENSDARG00000015531	slc4a8	si:dkey-28n18.8	E7FGE7	557494	34.8321	3.56486	0.725916	5.04069	2.31929e-07	2.107e-06
ENSDARG00000026329	arhgap29a	fj83g02	E7F0M6	564805	344.316	3.56216	0.288016	12.3195	3.55802e-35	1.7566e-33
ENSDARG00000007523	kmt2e	ml		325395	300.025	3.56182	0.28346	12.5208	2.87398e-36	1.49175e-34
ENSDARG00000070670	crip2	wu:fb30h10	F1QZB0	554826	2252.53	3.56095	0.20021	17.7562	7.71654e-71	1.41995e-68
ENSDARG00000018958	nrarpb	Nrarp-b	B2GQY1	353225	132.493	3.55766	0.381353	9.28014	8.46295e-21	2.08373e-19
ENSDARG00000024101	adra1d	si:dkey-37g12.4	F1R2I5	568614	257.395	3.5555	0.300722	11.8088	1.7585e-32	7.79955e-31
ENSDARG00000092550	ENSDARG00000092550				4.12509	3.55311	1.2876	2.73237	0.00314403	0.0156023
ENSDARG00000061255	dusp3a	dusp3a	E7EXY0	100000665	28.7488	3.55085	0.677374	5.09331	1.75935e-07	1.61512e-06
ENSDARG00000039677	dsc2l	Ds	H2EQR5	560091	430.142	3.54944	0.309717	11.5073	6.05967e-31	2.47083e-29
ENSDARG00000074143	myo10l3	si:ch211-244a17.5	F1QYX1	555290	249.895	3.54753	0.364494	9.72713	1.15504e-22	3.15093e-21
ENSDARG00000073848	arhgef7b	arhge	Q5PRA8	494081	543.31	3.54498	0.23339	15.1767	2.52395e-52	2.42363e-50
ENSDARG00000086457	tnfaip8l1	TIPE1	Q7SZE8	393303	327.592	3.5427	0.277841	12.7281	2.06304e-37	1.1224e-35
ENSDARG00000104474	il6r	il-6ra	A0A0R4IQ60	100135755	233.159	3.5413	0.300979	11.7261	4.68548e-32	2.02213e-30
ENSDARG00000040362	ehd2b	ehd2	Q6P3J7	337401	5683.82	3.53652	0.19609	18.0102	8.09648e-73	1.57063e-70
ENSDARG00000041450	rab11a	wu:fi15h0	Q5U3E1	492487	971.469	3.53425	0.216283	16.3271	3.16425e-60	4.07849e-58
ENSDARG00000039576	fstl1b	fa95c03	Q2PMI2	324309	3326.46	3.53404	0.198257	17.8097	2.97123e-71	5.64976e-69
ENSDARG00000023026	pkp2	si:ch211-11c20.1	B0BF33	568060	113.821	3.53072	0.417614	8.40306	2.17495e-17	4.3465e-16
ENSDARG00000099137	LOC100333499	ltbp4		100333499	1209.02	3.5209	0.223127	15.7634	2.77725e-56	3.03051e-54
ENSDARG00000051899	exoc3l1	exoc3l	A2AV37	567832	365.347	3.51999	0.276358	12.6901	3.35347e-37	1.81418e-35
ENSDARG00000015174	atp6v0a1b	wu:fj37e01	Q502H9	553691	9.41804	3.51973	1.03712	3.2936	0.000494564	0.00285143
ENSDARG00000023952	fam167ab	fam167a	Q5RFZ7	567341	178.447	3.5172	0.324603	10.8026	1.67211e-27	5.89228e-26
ENSDARG00000045190	ch25h	ch25hb	B2GRG2	494109	74.5562	3.5144	0.479513	7.23094	2.39826e-13	3.67e-12
ENSDARG00000069185	celsr1a	CELSR		368436	240.988	3.51381	0.302904	11.5712	2.88385e-31	1.18851e-29
ENSDARG00000100342	zgc:158464	si:ch73-116f3.3	A1L1W5	791139	97.0798	3.51165	0.4183	8.32896	4.07783e-17	8.02404e-16
ENSDARG00000009242	fev	Pet-	A1L294	791175	70.9489	3.50923	0.462314	7.53856	2.37604e-14	3.8671e-13
ENSDARG00000039935	ENSDARG00000039935				4.02073	3.50639	1.2915	2.68146	0.00366509	0.0179607
ENSDARG00000043395	crip3	si:dkey-237e17.1	E7F2B4	556515	359.383	3.50414	0.274268	12.7289	2.04373e-37	1.11505e-35
ENSDARG00000078824	si:ch211-66e2.3	sc:d013	A4JYI9	100141487	1196.1	3.50381	0.216305	16.2077	2.22281e-59	2.75413e-57
ENSDARG00000017757	pik3cg	wu:fb15d07	Q6NTI2	406598	281.702	3.50228	0.275912	12.6664	4.53902e-37	2.42818e-35
ENSDARG00000091419	nrarpa	Nrarp-a	Q7T3Y0	353224	559.542	3.50114	0.232599	15.0293	2.35857e-51	2.15697e-49
ENSDARG00000017673	nova2	id:ibd11	X1WBB9	553201	1964.1	3.49664	0.218676	15.9847	8.16267e-58	9.22141e-56
ENSDARG00000102003	LOC103909278	LOC103909278		103909278	3.98535	3.49411	1.29287	2.66823	0.0038126	0.0186076
ENSDARG00000061654	wwc3	zgc:158241	A2RUW9	566492	425.162	3.49381	0.261503	13.3447	6.36167e-41	3.96675e-39
ENSDARG00000117442	ENSDARG00000117442				56.103	3.49336	0.570725	6.16461	3.53282e-10	4.26447e-09
ENSDARG00000087341	ENSDARG00000087341				32.6755	3.49312	0.653254	5.21579	9.15165e-08	8.67509e-07
ENSDARG00000038139	pdgfbb	sb:eu243	E7FBB3	796490	2480.44	3.48745	0.208455	16.7031	6.22269e-63	8.41596e-61
ENSDARG00000042667	klf2a	etID35223.22	Q1LXI7	117508	3686.18	3.4834	0.198947	17.5128	5.72015e-69	9.72172e-67
ENSDARG00000090752	plk2a	im:715718	E7EXD4	100148413	385.408	3.47874	0.262111	13.2429	2.48081e-40	1.48887e-38
ENSDARG00000036257	rasal2	fc75a03		793730	3126.03	3.47566	0.22304	15.5324	1.04675e-54	1.11682e-52
ENSDARG00000016963	slc16a1a	mct1b	H1ABV8	100534752	3575.55	3.47537	0.215622	16.0919	1.45389e-58	1.713e-56
ENSDARG00000016858	smad7	fj60c10	Q6NZT3	326282	721.945	3.47437	0.257104	13.4661	1.2373e-41	7.94729e-40
ENSDARG00000054319	oxct1b	wu:fb66a0	Q08CC2	560273	225.154	3.47072	0.295656	11.7011	6.29326e-32	2.69181e-30
ENSDARG00000006837	mycn	N-my	Q5GFD4	252851	173.649	3.4701	0.329264	10.4954	4.53499e-26	1.47368e-24
ENSDARG00000092369	ENSDARG00000092369				6.35785	3.4673	1.16936	2.91181	0.00179673	0.00932853
ENSDARG00000103454	trpm6	trpm6	G4WAZ8	100149353	76.0472	3.46699	0.460724	7.46452	4.18022e-14	6.68452e-13
ENSDARG00000103623	npy7r	n	Q6PR57	449010	3.9301	3.46631	1.29508	2.62665	0.00431147	0.0208254
ENSDARG00000014003	stard8	fj78h09	B0S5B4	558476	1037.56	3.4641	0.229009	15.0989	8.23146e-52	7.67404e-50
ENSDARG00000075253	pik3cb	fb92a07	E7F251	100002263	392.73	3.46227	0.293828	11.7771	2.56051e-32	1.12528e-30
ENSDARG00000028000	pfkpa	si:ch73-73n3.1	A0A0R4ITA8	560944	205.763	3.45976	0.349505	9.89726	2.13928e-23	6.15966e-22
ENSDARG00000091277	adra2da	adra2da	A1L1P0	266754	60.2023	3.45825	0.521689	6.50293	3.93861e-11	5.11089e-10
ENSDARG00000036569	bach2a	bach2a	X1WCB1	557210	145.598	3.45621	0.348057	9.8977	2.12974e-23	6.14138e-22
ENSDARG00000117283	ENSDARG00000117283				8.93879	3.45598	1.07314	2.97537	0.00146317	0.00777319
ENSDARG00000062948	wasf3b	was	A1L1Q2	563632	1279.43	3.45466	0.22005	15.681	1.02017e-55	1.10692e-53
ENSDARG00000035598	coro1ca	cb655	Q7ZW06	317741	2196.75	3.45405	0.214214	16.0859	1.60288e-58	1.87703e-56
ENSDARG00000052958	nppb	si:ch211-215j19.10	F1R8L8	100334610	3.89357	3.45235	1.29643	2.61703	0.00443495	0.021352
ENSDARG00000091757	ENSDARG00000091757				15.9061	3.45228	0.878244	3.9444	4.00002e-05	0.000274751
ENSDARG00000004094	acsbg2	fj55d04		335159	688.979	3.45217	0.23912	14.4147	2.09119e-47	1.67339e-45
ENSDARG00000094500	si:ch211-238e22.4	fc47g05		108179089	3.95111	3.44731	1.2928	2.57825	0.00496513	0.0236555
ENSDARG00000092671	pard3ba	im:715355	A0A0H2UKQ5	100149472	109.661	3.44648	0.394636	8.68248	1.93609e-18	4.14522e-17
ENSDARG00000010018	qki2	qki	Q6P104	393815	3796.87	3.44537	0.197428	17.4348	2.24557e-68	3.78299e-66
ENSDARG00000012574	slkb	fb78a01	B8A4S3	562769	400.662	3.4448	0.261869	13.1245	1.19159e-39	7.0414e-38
ENSDARG00000057792	gja10a	cx52.7	B0FL75	572278	5.92176	3.44376	1.18585	2.82738	0.00234651	0.0119313
ENSDARG00000019845	pdlim1	cli	Q567X7	550568	6499.44	3.44105	0.203453	16.8703	3.72353e-64	5.21974e-62
ENSDARG00000060326	map1sb	si:dkey-193b15.3	B0S6B4	565533	142.022	3.4374	0.350767	9.74688	9.51143e-23	2.60953e-21
ENSDARG00000043004	si:dkeyp-117h8.4	fi40f05	F1RD09	572032	12.6766	3.43706	0.95693	3.46278	0.000267312	0.00161845
ENSDARG00000003512	anks1b	si:ch211-146a9.3	A5PMU4	565408	520.011	3.4354	0.230468	14.8904	1.90242e-50	1.67596e-48
ENSDARG00000026882	palm1a	p	Q568R7	550557	206.604	3.43247	0.306287	11.161	3.16319e-29	1.19821e-27
ENSDARG00000013838	sulf2b	SULF2	Q6EF98	322056	795.352	3.43198	0.235789	14.5391	3.42222e-48	2.80871e-46
ENSDARG00000075793	prex1	b71c09	F1R6J2	570984	232.688	3.43091	0.304832	11.223	1.57287e-29	6.04139e-28
ENSDARG00000062178	ripor1	fam6	Q1LXK2	566573	350.93	3.42945	0.275419	12.4226	9.85873e-36	4.96947e-34
ENSDARG00000011876	ednraa	Edn	B3DLG5	114550	767.747	3.42909	0.247004	13.8606	5.4913e-44	3.89153e-42
ENSDARG00000023627	ggps1	fb05f09	A0A0R4ILW8	336798	405.223	3.42738	0.269134	12.6744	4.09704e-37	2.20403e-35
ENSDARG00000029472	afdna	mll		558359	800.927	3.42659	0.225442	15.1841	2.25375e-52	2.17504e-50
ENSDARG00000014180	ildr2	Lisch	Q4KMJ6	564738	404.588	3.42509	0.246836	13.8523	6.16183e-44	4.35066e-42
ENSDARG00000054973	itsn2b	im:714907	F1R0Z9	445153	1519.6	3.41939	0.200567	17.0344	2.28378e-65	3.34808e-63
ENSDARG00000007818	palm1b	zgc:63523	Q6PGZ2	393573	2096.44	3.41916	0.220083	15.5233	1.20609e-54	1.27269e-52
ENSDARG00000070391	tspan4b	ts	A3KP80	556934	3435.96	3.41789	0.192374	17.7559	7.76335e-71	1.41995e-68
ENSDARG00000034503	per2	fj43b09	F8W3K8	140633	1058.92	3.41425	0.216358	15.7679	2.58527e-56	2.83715e-54
ENSDARG00000019253	rhag	wu:fj61d12	Q7T067	405771	1043.5	3.41348	0.262684	13.0263	4.336e-39	2.4932e-37
ENSDARG00000078901	anks1ab	anks1ab	X1WBF0	100003659	47.6673	3.41036	0.529001	6.35149	1.06619e-10	1.32962e-09
ENSDARG00000006353	itga5	sb:cb66	Q5I2A9	386787	1830.76	3.40988	0.195422	17.4309	2.40614e-68	4.01825e-66
ENSDARG00000076594	pcdh12	pcdh12	E7F5T8	555419	24.7828	3.40621	0.717881	4.71454	1.21129e-06	1.00879e-05
ENSDARG00000038199	cdab	cd	Q6P0R4	402979	115.237	3.40542	0.482849	7.21886	2.62117e-13	3.98571e-12
ENSDARG00000101992	ENSDARG00000101992				315.42	3.40506	0.277458	12.2504	8.36336e-35	4.07661e-33
ENSDARG00000053868	etsrp	er7	Q30JB6	555766	411.851	3.40474	0.265737	12.7659	1.27091e-37	6.99365e-36
ENSDARG00000037879	lfng	id:ibd26	B2GQK5	30158	1802.8	3.40181	0.193029	17.6132	9.75224e-70	1.73418e-67
ENSDARG00000102366	micall2a	fd16d06	A0A0R4INF7	327198	56.0871	3.40152	0.531649	6.3886	8.37038e-11	1.05689e-09
ENSDARG00000040080	fli1rs	fli	Q5MBG6	386723	508.65	3.39944	0.231593	14.6614	5.69768e-49	4.82044e-47
ENSDARG00000053884	med13a	im:715851	E7FCQ8	100004024	1660.84	3.39802	0.197579	17.1851	1.71664e-66	2.63744e-64
ENSDARG00000098783	polr2b	zgc:109952	A0A0R4IXL0	100149268	5095.48	3.39587	0.25801	13.0807	2.12226e-39	1.24262e-37
ENSDARG00000078772	nbr1b	nbr1b	F1R2I7	555713	427.454	3.39317	0.269094	12.572	1.50598e-36	7.96759e-35
ENSDARG00000060978	atp2a3	si:dkey-205l20.1	F1Q4P9	568671	441.273	3.39135	0.24125	14.0441	4.18813e-45	3.08172e-43
ENSDARG00000002644	rgs5a	fj30h05	Q7T2D3	573765	26371.8	3.38972	0.246214	13.7657	2.04813e-43	1.3998e-41
ENSDARG00000061214	lpin2	l	F1RAK9	558422	888.673	3.38964	0.240192	14.0962	2.00518e-45	1.48685e-43
ENSDARG00000029305	baiap2l1a	bai	Q7ZWI3	387261	34.6928	3.38891	0.632401	5.2631	7.08224e-08	6.79732e-07
ENSDARG00000076622	atp13a3	atp13a3		572029	183.046	3.38496	0.319696	10.5445	2.6942e-26	8.87513e-25
ENSDARG00000075163	cxcl20	cxcl-c5	A9ZPF6	567537	20.4005	3.38395	0.823625	3.98867	3.32224e-05	0.000230755
ENSDARG00000102281	ENSDARG00000102281				5.67254	3.3819	1.18937	2.77976	0.00271996	0.013671
ENSDARG00000053713	ccdc88c	ccdc88c	F1QG38	553231	148.846	3.38047	0.369197	9.11254	4.02389e-20	9.56421e-19
ENSDARG00000002216	tbx3a	tbx-b	B8JKS6	556870	296.528	3.37924	0.272562	12.3686	1.93145e-35	9.60974e-34
ENSDARG00000015355	fosl1a	fo	A2CEM8	564241	112.411	3.37789	0.392111	8.53715	6.87841e-18	1.42043e-16
ENSDARG00000099948	si:ch211-209f23.7	si:ch211-209f23.7		798805	5.7697	3.37697	1.18477	2.80901	0.0024847	0.012584
ENSDARG00000059596	clip2	clip2	A0A286YAU5	556406	128.248	3.37666	0.379804	8.80546	6.51583e-19	1.4367e-17
ENSDARG00000105364	si:ch73-223f5.1	si:ch73-223f5.1	A0A140LFP1	101882678	128.009	3.3758	0.373639	8.98522	1.29103e-19	2.97293e-18
ENSDARG00000078768	abhd15a	si:dkey-230a20.2	E7FB35	560644	253.049	3.36761	0.291148	11.5397	4.15896e-31	1.70305e-29
ENSDARG00000099495	LOC100147937	LOC100147937		100147937	3.80076	3.36309	1.30089	2.43208	0.00750622	0.034364
ENSDARG00000043716	cldn5a	cld	Q6NUZ6	406559	110.345	3.36257	0.382091	8.73509	1.21727e-18	2.64453e-17
ENSDARG00000044718	vav2	si:dkeyp-116h7.3	A0A286Y8W8	556413	192.472	3.36163	0.324536	10.3324	2.51563e-25	7.90715e-24
ENSDARG00000075092	si:dkey-52l18.4	sc:d80	F1QHE6	560708	686.899	3.35949	0.221244	15.1654	2.99867e-52	2.85096e-50
ENSDARG00000092247	ENSDARG00000092247				117.717	3.35706	0.367763	9.07717	5.57155e-20	1.30969e-18
ENSDARG00000036820	mgll	cb909	Q7ZWC2	378960	455.517	3.35613	0.249346	13.4499	1.54235e-41	9.87364e-40
ENSDARG00000071014	s100u	fc27g02	A5WW31	563060	1389.29	3.35605	0.226781	14.7676	1.18538e-49	1.01179e-47
ENSDARG00000104110	col4a2	zCanstatin	A0A0H2UKP2	553355	3400.68	3.35405	0.194268	17.2527	5.34308e-67	8.34259e-65
ENSDARG00000058003	wfdc1	zgc:158671	A5WVP3	560860	79.3996	3.35316	0.428111	7.76059	4.22664e-15	7.26702e-14
ENSDARG00000005989	rgl1	zgc:77299	A0A0R4ICN7	402933	406.998	3.35193	0.251548	13.3013	1.13749e-40	6.97937e-39
ENSDARG00000030104	sh3bp4	si:dkey-57b6.3	B0UYA0	569399	123.432	3.35008	0.360342	9.25136	1.10824e-20	2.69755e-19
ENSDARG00000045694	prickle1b	fb98c11	F2Z4V3	556148	640.937	3.34799	0.251077	13.3294	7.81215e-41	4.83976e-39
ENSDARG00000022309	dspa	im:691195	F8W4Q1	324023	437.56	3.34436	0.259613	12.8655	3.5173e-38	1.98093e-36
ENSDARG00000070038	rbp2a	CR	Q8UVG6	568032	4220.33	3.34433	0.221643	15.1054	7.45689e-52	7.02008e-50
ENSDARG00000010132	dacha	cb907	F1R0U6	192121	242.964	3.34366	0.286269	11.6415	1.26753e-31	5.32668e-30
ENSDARG00000108974	ENSDARG00000108974				11.2171	3.34205	0.941033	3.34377	0.000413239	0.00242254
ENSDARG00000102153	nrp1a	n	Q1RLY9	353246	264.448	3.33964	0.277848	11.9959	1.86698e-33	8.66069e-32
ENSDARG00000079738	znf219	fj46d07	F1QQA8	102997060	241.144	3.33559	0.312598	10.6502	8.70193e-27	2.94745e-25
ENSDARG00000115079	zgc:174355	zgc:174355	A0A0R4IAU7	795394	3.94918	3.33512	1.29716	2.27956	0.0113168	0.0495867
ENSDARG00000032131	drd3	drd3	Q8AWE1	282554	9.15418	3.33463	1.03558	3.03622	0.00119782	0.00647636
ENSDARG00000088584	si:ch73-352p18.4	si:ch73-352p18.4	E7F8K1	100535246	46.4606	3.33306	0.52809	6.24349	2.13956e-10	2.61888e-09
ENSDARG00000096381	neu3.4	si:dkey-11j5.5	A7TUD7	793046	155.693	3.33129	0.331233	10.0266	5.8244e-24	1.71298e-22
ENSDARG00000061862	myo18ab	myo1		559005	1462.65	3.33126	0.212922	15.6229	2.5422e-55	2.72754e-53
ENSDARG00000009499	syne1a	si:ch211-225l4.1		569553	180.323	3.32855	0.312701	10.609	1.35257e-26	4.53337e-25
ENSDARG00000100503	sos1	fj59e07	A2RRV5	556286	675.715	3.32729	0.228763	14.5312	3.84587e-48	3.14298e-46
ENSDARG00000018984	eya2	zgc:92279	Q66HX1	447819	27.3694	3.32584	0.661056	4.91067	4.53832e-07	3.98894e-06
ENSDARG00000104370	esm1	zgc:153027	Q08CJ3	767774	697.896	3.32547	0.247275	13.4477	1.58756e-41	1.01293e-39
ENSDARG00000097340	si:ch211-33e4.2	si:ch211-33e4.2		100535909	141.704	3.3183	0.410508	8.08815	3.02884e-16	5.60934e-15
ENSDARG00000029372	rasa4	si:dkey-93f15.3	A2CE77	567599	134.032	3.31547	0.363218	9.09922	4.54934e-20	1.07731e-18
ENSDARG00000102832	baz1b	im:713755		571727	1244.56	3.30749	0.222956	14.812	6.12922e-50	5.30232e-48
ENSDARG00000029232	ENSDARG00000029232				81.0905	3.30727	0.44749	7.35399	9.61908e-14	1.50804e-12
ENSDARG00000097221	ENSDARG00000097221				3.62666	3.3063	1.30766	2.40379	0.00811303	0.0368695
ENSDARG00000086222	nat16	id:ibd23	E7FET0	100003245	12.6745	3.30573	0.922228	3.45945	0.000270645	0.00163657
ENSDARG00000039489	git1	git1	E7FAZ2	568935	396.21	3.30422	0.256545	12.8591	3.82194e-38	2.14621e-36
ENSDARG00000030326	efna1a	zgc:63493	Q6PGZ9	393569	362.663	3.2964	0.27916	11.7647	2.9663e-32	1.30063e-30
ENSDARG00000036136	tipin	zgc:91928	G1K2L6	445058	302.463	3.29636	0.270556	12.1654	2.3757e-34	1.14064e-32
ENSDARG00000015002	cdh4	R-cad	A4IGF0	30297	40.8809	3.28997	0.563397	5.79053	3.50832e-09	3.83043e-08
ENSDARG00000017321	kdr	flk1	Q5GIT4	554230	184.46	3.28624	0.310476	10.5611	2.25638e-26	7.47134e-25
ENSDARG00000008494	myl6	zgc:103624	Q5XJ62	798632	2785.34	3.2849	0.187015	17.5519	2.87451e-69	4.97341e-67
ENSDARG00000093931	rflnb	fam101	X1WD14	100286814	956.294	3.28354	0.237109	13.8354	7.79587e-44	5.46422e-42
ENSDARG00000091917	ENSDARG00000091917				20.7945	3.28328	0.787116	4.09803	2.08337e-05	0.000148465
ENSDARG00000102858	sc:d189	sc:d189	A4JYM5	100002334	63.4384	3.28077	0.493976	6.64134	1.55419e-11	2.06276e-10
ENSDARG00000100255	si:ch73-29l19.1	lnp1	A0A0R4IJB6	100148308	19.4399	3.28059	0.82174	3.99671	3.21147e-05	0.000223465
ENSDARG00000113474	ENSDARG00000113474				173.643	3.2791	0.368331	8.87592	3.46773e-19	7.81677e-18
ENSDARG00000103361	tshz3b	tshz	E1AZ73	565811	212.476	3.27814	0.291768	11.2067	1.89045e-29	7.24674e-28
ENSDARG00000053005	cd22	fcer	A4JYR5	554810	162.251	3.27649	0.357312	9.12163	3.70011e-20	8.80552e-19
ENSDARG00000099744	gap43	cb310	Q90462	30608	119.362	3.27424	0.378337	8.65964	2.36618e-18	5.02683e-17
ENSDARG00000090787	klhdc8b	si:dkey-109j17.6		799189	81.2776	3.27374	0.441296	7.35195	9.76663e-14	1.52743e-12
ENSDARG00000090054	znf318	znf318	E7EYC3	100330539	782.812	3.27223	0.254452	12.8564	3.96093e-38	2.21778e-36
ENSDARG00000004372	fmnl3	fb74h11	Q6NXC0	407694	394.126	3.27059	0.246468	13.2574	2.04306e-40	1.24167e-38
ENSDARG00000010630	hoxb6a	ZF-22	P15861	30341	326.634	3.26879	0.277146	11.7563	3.27567e-32	1.42652e-30
ENSDARG00000036912	edn1	et-1	Q9I8G3	58032	592.773	3.26735	0.230057	14.1796	6.12854e-46	4.67058e-44
ENSDARG00000052097	trim35-31	si:ch211-106h11.4	A8WG17	560122	106.205	3.2646	0.38176	8.49733	9.70034e-18	1.98821e-16
ENSDARG00000091548	stard9	stard9	E7F0X8	100149555	221.023	3.26426	0.303059	10.7394	3.32234e-27	1.15172e-25
ENSDARG00000060010	iqgap2	fc20f09	A2CE93	563030	134.657	3.26203	0.388241	8.40649	2.1124e-17	4.2303e-16
ENSDARG00000001234	map4k2	dZ150L22.2	Q1RLZ2	678610	427.317	3.26171	0.310326	10.5179	3.57174e-26	1.16461e-24
ENSDARG00000098315	cyp1a	cyp1	Q8UW07	140634	275.294	3.2586	0.277872	11.7055	5.97437e-32	2.56684e-30
ENSDARG00000063330	mgat4a	si:ch211-121j5.1	E9QGN4	563038	240.846	3.25836	0.287084	11.3154	5.50796e-30	2.16763e-28
ENSDARG00000100836	ENSDARG00000100836				365.643	3.25617	0.26115	12.4453	7.41478e-36	3.76722e-34
ENSDARG00000101441	lima1a	cb1006	Q9DEY8	64000	585.628	3.25492	0.255663	12.6765	3.99024e-37	2.1526e-35
ENSDARG00000063535	chd4a	im:714334	Q1LYP4	558344	701.139	3.25447	0.238845	13.5975	2.07253e-42	1.3678e-40
ENSDARG00000056027	hoxb8a	fj67g02	Q8AWZ0	30343	282.189	3.2525	0.298581	10.881	7.09631e-28	2.55215e-26
ENSDARG00000052059	paqr9	si:dkey-37f13.4	A0A1L1QZK3	101886606	1241.82	3.25211	0.261743	12.4053	1.22339e-35	6.11855e-34
ENSDARG00000042484	tle2a	fc18h03	B3DJR5	565013	52.544	3.25059	0.510732	6.30916	1.40276e-10	1.74143e-09
ENSDARG00000009134	hlx1	fa28a07	Q6NY96	327096	966.565	3.25058	0.219149	14.8411	3.97138e-50	3.46684e-48
ENSDARG00000077039	esama	ESAM	B0CLV1	799432	428.738	3.24911	0.239075	13.5747	2.83019e-42	1.85508e-40
ENSDARG00000008867	rap1b	cb1026	Q6TEN1	321107	1700.73	3.24823	0.218834	14.8157	5.80253e-50	5.04243e-48
ENSDARG00000086665	si:dkey-175g6.2	fj49c03	A0A0R4IMI0	793455	12.4275	3.24779	0.915043	3.40222	0.000334199	0.00198402
ENSDARG00000057633	cxcr4a	cb824	Q7ZU02	140747	111.009	3.24477	0.392252	8.21089	1.09777e-16	2.09986e-15
ENSDARG00000039661	slc36a4	im:715291	E7F8C6	504109	250.331	3.24334	0.290603	11.1405	3.98133e-29	1.50515e-27
ENSDARG00000097181	defbl3	db-3	A1IVN1	100009621	7.74378	3.2428	1.06808	2.80189	0.0025402	0.0128381
ENSDARG00000033170	sult2st1	id:ibd11	Q6P2U4	338214	829.07	3.24254	0.22721	14.2503	2.23238e-46	1.73574e-44
ENSDARG00000043821	klf7b	klf	Q5TYN4	553082	1278.08	3.2422	0.201794	16.0619	2.35999e-58	2.71399e-56
ENSDARG00000004305	vangl1	stb	Q6WN41	403076	101.582	3.24052	0.386785	8.33708	3.80731e-17	7.51484e-16
ENSDARG00000076895	flrt3	fb93g11	B8A507	558864	201.514	3.23917	0.301637	10.6954	5.34578e-27	1.83005e-25
ENSDARG00000054823	id3	Id2	Q8QFX4	246093	1505.97	3.23685	0.209829	15.4031	7.803e-54	7.8459e-52
ENSDARG00000101637	ccnd1	cb161	A7YYE4	30222	602.477	3.23547	0.234219	13.7928	1.4087e-43	9.73169e-42
ENSDARG00000023920	llgl2	cb521	B7ZVM2	795670	371.592	3.23424	0.252455	12.7896	9.36742e-38	5.18447e-36
ENSDARG00000058733	ihha	hh	A3KNS3	619520	63.1793	3.2294	0.498271	6.46786	4.96992e-11	6.38871e-10
ENSDARG00000054302	ehd4	im:714718		569546	1048.48	3.22447	0.200616	16.067	2.17409e-58	2.51527e-56
ENSDARG00000101170	rab42b	zgc:112009	A0A0R4IAR3	550378	133.065	3.22377	0.357727	8.95798	1.65341e-19	3.7847e-18
ENSDARG00000113766	ENSDARG00000113766				5.21999	3.21953	1.20242	2.57043	0.00507856	0.024154
ENSDARG00000010059	itpkb	si:ch211-97m8.1	Q5RGF8	563019	376.286	3.21904	0.252911	12.7184	2.33539e-37	1.26698e-35
ENSDARG00000114762	ENSDARG00000114762				154.403	3.21866	0.348912	9.20901	1.64575e-20	3.97068e-19
ENSDARG00000096978	LOC101885411	LOC101885411		101885411	9.17409	3.21675	1.02377	3.15344	0.00080679	0.00450812
ENSDARG00000103020	pecam1b	si:dkey-237i9.8	A0A0R4IB29	100333180	149.809	3.21642	0.328494	9.76207	8.18924e-23	2.26294e-21
ENSDARG00000100666	ep300a	EP300b		559273	428.34	3.21623	0.246594	13.0434	3.46677e-39	2.0054e-37
ENSDARG00000090524	f2rl2	p	F1QQR2	100148468	215.728	3.21567	0.29982	10.6892	5.71608e-27	1.95333e-25
ENSDARG00000057568	nefla	si:ch211-222n4.10		793912	29.7045	3.21052	0.716364	4.56318	2.51919e-06	2.02431e-05
ENSDARG00000062970	niban2a	fam129	A1L1T1	563073	145.054	3.20889	0.33665	9.49686	1.08158e-21	2.7919e-20
ENSDARG00000056379	si:ch73-86n18.1	si:ch211-154o6.6	A4IG84	564061	3518.54	3.20565	0.198797	16.1011	1.25381e-58	1.48638e-56
ENSDARG00000009922	dmbx1a	dmbx1	Q8JI10	142987	14.1234	3.20246	0.875488	3.52071	0.0002152	0.00132423
ENSDARG00000042978	cyp2p6	cyp2j	Q803J0	393108	646.332	3.1996	0.240882	13.2712	1.70057e-40	1.03681e-38
ENSDARG00000074843	phldb2b	fc31d06		560668	174.514	3.19556	0.327815	9.71892	1.25206e-22	3.39631e-21
ENSDARG00000103696	LOC100538136	LOC100538136	A0A0G2L574	100538136	65.7265	3.19441	0.521873	6.10875	5.02081e-10	5.95949e-09
ENSDARG00000063054	shank3b	si:dkey-153k10.1		566152	139.573	3.19325	0.335779	9.47437	1.34182e-21	3.45902e-20
ENSDARG00000053858	crip1	zgc:103738	Q5BKV7	541319	33294.5	3.19289	0.193421	16.4678	3.126e-61	4.11198e-59
ENSDARG00000095756	ENSDARG00000095756				5.02	3.18903	1.20898	2.59862	0.00467992	0.0224246
ENSDARG00000042824	nfe2l2a	Nr	Q8JIM1	360149	3352.86	3.18374	0.196687	16.1728	3.92212e-59	4.76736e-57
ENSDARG00000016531	klhl4	khlh	F1QYP2	559349	320.511	3.18312	0.28024	11.3435	3.99287e-30	1.58436e-28
ENSDARG00000055647	ftr82	cb579	Q08CC1	338307	1160.54	3.18227	0.2223	14.3011	1.07758e-46	8.48156e-45
ENSDARG00000113628	ENSDARG00000113628				5.43239	3.1821	1.19978	2.5039	0.00614159	0.0286563
ENSDARG00000013441	hey2	Her	Q9I9L0	58146	192.091	3.17607	0.30486	10.391	1.36239e-25	4.34628e-24
ENSDARG00000017105	vaspb	si:ch211-202c21.1	Q1LVK6	550487	291.747	3.17248	0.285545	11.0941	6.69997e-29	2.51806e-27
ENSDARG00000067912	LOC101882461	LOC101882461		101882461	3.28179	3.17227	1.32257	2.28958	0.0110229	0.0484649
ENSDARG00000069998	si:ch211-145b13.6	si:ch211-145b13.6	A0A0R4IZK9	100317105	640.499	3.17046	0.217139	14.5935	1.54561e-48	1.28499e-46
ENSDARG00000010280	clasp1a	si:dkey-219c10.5		562077	174.098	3.16654	0.338079	9.3413	4.75783e-21	1.19913e-19
ENSDARG00000104665	kirrel3l	Neph	A0A0R4IT86	557315	427.442	3.16415	0.288919	10.9908	2.11559e-28	7.78352e-27
ENSDARG00000055284	afap1	im:714827	E7F4D2	568356	203.209	3.16394	0.296514	10.6417	9.53527e-27	3.21836e-25
ENSDARG00000077052	tnrc18	tnrc18	X1WHA2	559514	1667.57	3.16258	0.219279	14.3978	2.67183e-47	2.12915e-45
ENSDARG00000055648	cpda	cp	E7F254	563008	480.496	3.16207	0.233058	13.5576	3.56998e-42	2.33202e-40
ENSDARG00000061145	gfod2	fa92g04	F1R1S8	777639	302.932	3.16101	0.285498	11.0417	1.20212e-28	4.49158e-27
ENSDARG00000102056	svild	si:dkeyp-94b4.1	A0A0R4ICW1	562786	473.681	3.15931	0.234092	13.4873	9.29004e-42	6.00725e-40
ENSDARG00000030250	dennd2db	dennd	Q5U3I4	492474	82.4327	3.15899	0.417907	7.49859	3.22541e-14	5.1836e-13
ENSDARG00000039963	fgfbp1a	fgfbp1	A0A0R4ICR4	799002	12.106	3.15268	0.93792	3.26742	0.000542669	0.0031101
ENSDARG00000076867	mrtfbb	mkl2	E7F442	557356	391.219	3.14957	0.259956	12.0921	5.81573e-34	2.75101e-32
ENSDARG00000107086	ENSDARG00000107086				36.7842	3.14767	0.573717	5.41891	2.99816e-08	2.96039e-07
ENSDARG00000087979	LOC101882239	LOC101882239		101882239	13.5945	3.14747	0.865815	3.59867	0.000159923	0.00100272
ENSDARG00000076721	zgc:171686	zgc:171686	F1R6W7	555931	269.037	3.14716	0.27889	11.2527	1.12301e-29	4.34828e-28
ENSDARG00000055548	npat	im:690196	A0A0R4IH22	552973	73.7815	3.14604	0.438151	7.14406	4.53065e-13	6.77129e-12
ENSDARG00000074829	rasip1	rasip1	J9PJE8	102725533	379.099	3.14248	0.257285	12.1836	1.90175e-34	9.15368e-33
ENSDARG00000060184	pkn1a	pk		560840	299.164	3.1417	0.297555	10.5294	3.16023e-26	1.03218e-24
ENSDARG00000063682	fhod3a	si:dkey-263h23.7		564742	849.515	3.14108	0.244874	12.7748	1.13384e-37	6.25729e-36
ENSDARG00000093135	ENSDARG00000093135				3.17538	3.13904	1.32668	2.32818	0.00995128	0.0442087
ENSDARG00000059043	ntf3	NT-		386825	587.284	3.13398	0.220052	14.2311	2.9369e-46	2.26519e-44
ENSDARG00000074094	tgm2b	TGM2	Q1ECX3	323856	828.331	3.13335	0.229569	13.6465	1.05847e-42	7.05828e-41
ENSDARG00000068958	frmd7	zgc:153674	F1R8Z1	751637	12.6694	3.13332	0.93532	3.41054	0.000324175	0.00193107
ENSDARG00000018441	heg1	heg	A9C3V5	406202	278.708	3.1315	0.275924	11.3183	5.32494e-30	2.09991e-28
ENSDARG00000023963	tpm4a	TPM4-	Q5U3J6	406437	6314.19	3.131	0.208453	14.9772	5.1775e-51	4.66826e-49
ENSDARG00000074852	myo15b	si:dkeyp-67e6.5		795537	38.0904	3.12688	0.594686	5.24676	7.73968e-08	7.40242e-07
ENSDARG00000102106	tgm1l1	si:ch211-9d9.3		566581	1887.29	3.12538	0.219799	14.1675	7.27579e-46	5.52299e-44
ENSDARG00000100057	ppfibp1b	si:dkey-103i16.1	Q1LUM4	561961	710.621	3.12259	0.218348	14.29	1.26381e-46	9.86642e-45
ENSDARG00000070787	jupa	cb80	Q9PVF7	30415	1330.8	3.12076	0.223402	13.9502	1.56802e-44	1.1321e-42
ENSDARG00000005350	dip2ba	dip	Q6NVJ5	405899	306.85	3.11925	0.264153	11.7944	2.08536e-32	9.22795e-31
ENSDARG00000009031	ENSDARG00000009031				91.659	3.11862	0.405096	7.65734	9.49123e-15	1.59894e-13
ENSDARG00000104117	fzd4	fz1	A0A0R4IVK2	30363	1069.96	3.11452	0.241421	12.8898	2.56943e-38	1.45135e-36
ENSDARG00000062650	rif1	fc38c03	Q1MSY2	567001	136.569	3.11424	0.3353	9.25944	1.02752e-20	2.50744e-19
ENSDARG00000003872	ccdc102a	si:dkey-107k2.1	Q6NZW0	325319	33.6384	3.11361	0.622398	4.95587	3.6004e-07	3.19971e-06
ENSDARG00000074739	slitrk3b	si:dkey-116g14.1	B0S7B6	100007758	3.14513	3.11323	1.3282	2.28099	0.0112744	0.049435
ENSDARG00000027609	hpn	si:ch73-124g13.3	A5D6S2	569259	509.588	3.11307	0.303501	10.336	2.4206e-25	7.62092e-24
ENSDARG00000012005	mob2b	zgc:136844	Q1ECV3	724012	1420.83	3.11159	0.196476	15.8299	9.67149e-57	1.06748e-54
ENSDARG00000079588	castor1	gat	Q58ER9	449937	211.183	3.10988	0.318241	9.7511	9.12397e-23	2.50681e-21
ENSDARG00000075285	mrasa	si:ch73-116o1.2	E7F5A7	100536317	221.675	3.10974	0.317049	9.758	8.52381e-23	2.35201e-21
ENSDARG00000023472	ctnnb2	ic	Q8JID2	324004	943.306	3.10928	0.235187	13.2096	3.861e-40	2.30281e-38
ENSDARG00000036065	mgat1b	si:ch211-152p11.3	A0JMK2	558524	57.9853	3.10524	0.510711	6.10486	5.14447e-10	6.09873e-09
ENSDARG00000075954	serpinh1a	hsp	A8WFU6	555328	609.274	3.10132	0.270403	11.3726	2.86152e-30	1.14491e-28
ENSDARG00000040608	gcnt7	gcnt7	E7FGA6	101886707	114.076	3.10019	0.36222	8.53622	6.93414e-18	1.4304e-16
ENSDARG00000115988	ENSDARG00000115988				226.184	3.0991	0.382131	7.97681	7.50836e-16	1.35017e-14
ENSDARG00000099693	LOC567472	LOC567472	A0A0G2KI21	567472	14.1818	3.0973	0.867018	3.43384	0.000297549	0.00178186
ENSDARG00000102585	LOC100332943	LOC100332943		100332943	96.7472	3.09699	0.392136	7.86004	1.92005e-15	3.37369e-14
ENSDARG00000063075	soga1	c20orf1	E7EZ13	797906	533.65	3.0954	0.252617	12.2285	1.095e-34	5.31049e-33
ENSDARG00000038668	gbp1	wu:fd36d06	Q6DHP7	436615	266.426	3.09242	0.288714	10.6614	7.71298e-27	2.6171e-25
ENSDARG00000105470	si:dkey-23a13.2	si:dkey-23a13.2	A0A140LG22	101883814	66.3466	3.09097	0.447244	6.85667	3.5241e-12	4.92579e-11
ENSDARG00000004621	gpm6ab	DMbeta	Q8UUS9	407734	3400.74	3.09055	0.189431	16.3075	4.36795e-60	5.55539e-58
ENSDARG00000101009	cited4b	cb305	A8E5L7	100006037	735.766	3.09014	0.230492	13.3773	4.10506e-41	2.58484e-39
ENSDARG00000035858	cnn2	wu:fb36d03	Q6PBA5	406658	4352.94	3.08799	0.219537	14.0004	7.75247e-45	5.66107e-43
ENSDARG00000013360	sh3gl3a	zgc:158742	A1L2A6	571626	294.987	3.08025	0.272614	11.2847	7.81039e-30	3.04875e-28
ENSDARG00000074287	sptlc2b	zgc:175221	B0JZN8	557286	881.86	3.07691	0.232217	13.2436	2.45681e-40	1.47909e-38
ENSDARG00000090416	scpp1	scpp1	B9UIU1	100270757	9.29121	3.07403	1.0023	2.99805	0.00135859	0.0072841
ENSDARG00000074161	tnrc6ba	fa01f05		321362	605.503	3.07196	0.244063	12.5765	1.42137e-36	7.5407e-35
ENSDARG00000040926	nr2f2	COUP-	Q91430	30424	470.763	3.07149	0.252394	12.1595	2.55247e-34	1.22245e-32
ENSDARG00000040309	pxdc1b	si:dkey-149l16.2	E7FBL5	566349	161.756	3.06979	0.342565	8.92435	2.24169e-19	5.10091e-18
ENSDARG00000100819	ENSDARG00000100819				18.5928	3.0686	0.762068	4.00411	3.11255e-05	0.000217054
ENSDARG00000077677	pdgfd	pdgfd		100535718	223.483	3.06482	0.308338	9.93318	1.49282e-23	4.33731e-22
ENSDARG00000059438	galnt18b	galn	E7F4H6	100310831	102.286	3.06438	0.37657	8.11119	2.50637e-16	4.66423e-15
ENSDARG00000078448	gpr137ba	gpr137ba	E7F594	100001171	92.7461	3.06409	0.423867	7.21592	2.67846e-13	4.06318e-12
ENSDARG00000100562	sdc3	wu:fa97a	F1DFN3	337077	760.042	3.06048	0.215268	14.2024	4.42798e-46	3.40158e-44
ENSDARG00000061664	zgc:162707	c3orf7	A3KNX6	100002095	239.278	3.05967	0.284991	10.6994	5.12099e-27	1.75622e-25
ENSDARG00000013221	pde4ca	Pde4		565259	234.521	3.05679	0.319991	9.56296	5.72204e-22	1.50537e-20
ENSDARG00000098946	pald1a	cb942	Q803E0	368369	358.997	3.05547	0.25213	12.0959	5.55343e-34	2.63342e-32
ENSDARG00000056023	hoxb9a	BZ-23	Q9PWM2	30344	474.491	3.05253	0.233453	13.0685	2.49289e-39	1.4552e-37
ENSDARG00000073857	klf7a	klf	Q502L8	553670	151.688	3.05243	0.336057	9.04628	7.39585e-20	1.71958e-18
ENSDARG00000090061	ENSDARG00000090061				7.15431	3.0481	1.07987	2.64184	0.00412281	0.0199997
ENSDARG00000015349	mfge8a	im:689540	A4QP32	541486	681.002	3.04781	0.242436	12.5326	2.47439e-36	1.28782e-34
ENSDARG00000031108	im:7138144	im:7138144	A0A286Y8V9	562379	459.643	3.04779	0.259471	11.7435	3.81186e-32	1.6488e-30
ENSDARG00000007891	meox1	ch	F1Q4R9	436723	1450.72	3.04622	0.207462	14.6649	5.40512e-49	4.59316e-47
ENSDARG00000045525	tmcc3	si:dkey-183c16.4	Q5RH38	556763	1142.64	3.04438	0.251367	12.0498	9.7249e-34	4.5442e-32
ENSDARG00000014378	slc12a4	im:716264	F1QBW2	562826	628.075	3.04356	0.243522	12.4613	6.06554e-36	3.08989e-34
ENSDARG00000117349	ENSDARG00000117349				30.7555	3.04245	0.649931	4.58893	2.22758e-06	1.79675e-05
ENSDARG00000017500	rock2a	ro	Q90Y37	317747	355.992	3.04216	0.256458	11.8391	1.22579e-32	5.50031e-31
ENSDARG00000091320	nlrc6	NAC	A5PF24	678565	39.6823	3.04206	0.584995	5.21003	9.44047e-08	8.93124e-07
ENSDARG00000036863	myo1d	si:ch211-94l19.4	E7F9L8	559562	432.299	3.03902	0.245769	12.3409	2.72754e-35	1.35355e-33
ENSDARG00000087457	ecscr	im:714125	E7F0W6	550161	835.401	3.03769	0.229808	13.1951	4.68374e-40	2.78487e-38
ENSDARG00000100729	tln1	sb:cb85	Q5U7N6	494453	4076.07	3.03501	0.180124	16.8435	5.85799e-64	8.09372e-62
ENSDARG00000105648	si:cabz01102082.1	si:cabz01102082.1		101883658	153.169	3.0343	0.354215	8.53093	7.25877e-18	1.49576e-16
ENSDARG00000094668	si:ch211-51a19.5	si:ch211-51a19.5	Q5TZ48	100034589	13.2548	3.02757	0.863739	3.37618	0.000367497	0.00217095
ENSDARG00000074638	loxhd1b	si:dkey-210e6.2		100150283	5.18048	3.02744	1.20607	2.43369	0.00747286	0.0342357
ENSDARG00000054864	aplp2	fk52a05	A2BID8	796801	2340.88	3.02636	0.200286	15.1028	7.75748e-52	7.26743e-50
ENSDARG00000116197	LOC108183680	LOC108183680		108183680	68.6152	3.02458	0.46363	6.56886	2.5351e-11	3.31879e-10
ENSDARG00000016263	zdhhc5a	DHHC-5A	Q2THW0	571795	432.2	3.02371	0.243177	12.4139	1.0987e-35	5.50927e-34
ENSDARG00000096663	si:dkey-249p7.4	si:dkey-249p7.4		100537239	88.9637	3.02346	0.409312	7.40729	6.44516e-14	1.01792e-12
ENSDARG00000076742	cyth1a	cyth1	Q6PW01	321938	945.022	3.02138	0.22469	13.4294	2.0326e-41	1.29259e-39
ENSDARG00000041599	zgc:91860	wu:fj54b01	Q6GML0	431740	180.753	3.02083	0.30552	9.85359	3.30683e-23	9.4225e-22
ENSDARG00000011975	fmn1	si:dkey-81b15.10		561077	4.75458	3.0195	1.21939	2.44539	0.00723476	0.0332639
ENSDARG00000079397	cerkl	zgc:162213	A4QNW6	100037318	40.2884	3.01424	0.578599	5.21042	9.42086e-08	8.92028e-07
ENSDARG00000058179	ackr3b	CXCR	A4IG54	561050	1928.81	3.01337	0.195437	15.4257	5.49702e-54	5.58573e-52
ENSDARG00000015891	ptprea	ptprea	E7EZG7	100499203	240.363	3.013	0.278692	10.7959	1.79998e-27	6.33126e-26
ENSDARG00000074121	dnmbp	tub	E7F1U2	100005174	387.858	3.01178	0.260598	11.5447	3.9275e-31	1.6117e-29
ENSDARG00000060102	kank1a	ankr	E9QCJ6	777729	625.932	3.01138	0.22621	13.3003	1.1533e-40	7.05384e-39
ENSDARG00000068732	spry4	cb511	Q90XH4	114437	1990.93	3.01045	0.21107	14.2488	2.2795e-46	1.76524e-44
ENSDARG00000099325	gig2i	Dr	E7F7D7	100884135	16.7176	3.00674	0.895568	3.68912	0.000112517	0.000720775
ENSDARG00000095142	fkbp15a	fkbp15		799923	7.09374	3.00343	1.0791	2.64291	0.00410985	0.0199469
ENSDARG00000052155	lrrc8ab	si:ch211-236k19.7	A2BF98	557928	76.3456	3.00149	0.414975	7.18852	3.27477e-13	4.92884e-12
ENSDARG00000101289	slc29a1a	slc2	Q4V9F6	563580	1482.79	3.00116	0.199941	15.0086	3.22236e-51	2.93296e-49
ENSDARG00000070809	znf516	si:ch211-135j15.1	Q1L941	100003866	154.914	2.99559	0.362523	8.23611	8.89522e-17	1.71004e-15
ENSDARG00000025797	abhd2a	abhd	Q802V6	393888	715.077	2.99417	0.224269	13.3434	6.47158e-41	4.02222e-39
ENSDARG00000006074	uck2a	ump	Q7SYM0	100005763	516.35	2.99379	0.226398	13.2195	3.3877e-40	2.02681e-38
ENSDARG00000057286	swap70b	fc45f07	Q1LYE0	562490	430.069	2.98957	0.244039	12.238	9.73872e-35	4.73499e-33
ENSDARG00000017128	myofl	myofl	E7EXL6	559066	88.0283	2.98908	0.390139	7.62789	1.19316e-14	1.99432e-13
ENSDARG00000113363	ENSDARG00000113363				7.11247	2.98899	1.07838	2.6012	0.00464494	0.0222681
ENSDARG00000079497	tcima	fa99h09	Q5BJJ4	541345	2225.45	2.98771	0.2152	13.8948	3.40557e-44	2.43137e-42
ENSDARG00000110496	ppp1r14d	zgc:162989	A4QP76	100037351	33.8405	2.98553	0.630829	4.69677	1.32154e-06	1.09681e-05
ENSDARG00000077330	sh3tc1	sh3tc1	F1QHY2	100535608	19.8749	2.98172	0.749437	3.89026	5.00689e-05	0.00033906
ENSDARG00000061672	ENSDARG00000061672				70.732	2.98067	0.432669	6.8308	4.22227e-12	5.85055e-11
ENSDARG00000101411	wbp11	wbp11	Q6P0D5	110437720	20.1447	2.98063	0.750544	3.86633	5.5242e-05	0.000371601
ENSDARG00000075824	virma	fa20f07	A0A0R4IAI1	560260	201.09	2.98007	0.306397	9.71144	1.34745e-22	3.6499e-21
ENSDARG00000039142	arpc5a	ar	Q803M7	336504	934.099	2.98001	0.213049	13.9627	1.31701e-44	9.54458e-43
ENSDARG00000023713	aqp1a.1	aq	Q6NZ72	335821	1788.62	2.97892	0.267248	11.1955	2.14378e-29	8.18515e-28
ENSDARG00000032627	scyl2	si:ch211-244b2.1	Q1L881	557149	126.755	2.97808	0.363681	8.13146	2.1208e-16	3.97754e-15
ENSDARG00000077399	ubash3bb	zgc:195004	A0A0B4J1A8	569827	73.8464	2.97636	0.431768	6.81388	4.74999e-12	6.55341e-11
ENSDARG00000078324	prdm16	fc09g08	F1Q833	796720	23.2191	2.97401	0.713867	4.17267	1.50526e-05	0.00010913
ENSDARG00000032317	tox	sb:eu86	B0V356	569666	323.132	2.973	0.285023	10.3746	1.61839e-25	5.12891e-24
ENSDARG00000098004	ftr91	si:dkey-101o7.7		558375	6.56716	2.97064	1.10139	2.47086	0.00673947	0.0311733
ENSDARG00000102883	sptbn1	sptbn1		553451	419.789	2.96997	0.238919	12.4266	9.37067e-36	4.73589e-34
ENSDARG00000011371	zgc:64106	zgc:64106	Q7T348	393348	476.533	2.96104	0.232151	12.7409	1.75265e-37	9.58965e-36
ENSDARG00000090973	ccdc50b	si:dkey-264d12.1	E7EY59	561649	119.577	2.9609	0.358494	8.25555	7.56024e-17	1.45777e-15
ENSDARG00000058993	rock1	rock1	E7F9X9	100329779	423.767	2.95899	0.249997	11.8342	1.29948e-32	5.81736e-31
ENSDARG00000079438	pkp3b	pkp3b	F1QWE6	100330353	365.575	2.95712	0.284657	10.3504	2.08271e-25	6.58952e-24
ENSDARG00000114920	ttc28	fb80d02		100331958	106.505	2.95285	0.367375	8.01742	5.39958e-16	9.81068e-15
ENSDARG00000059931	hyal2a	si:ch73-216p3.4	E7F701	567869	199.18	2.94952	0.297338	9.90409	1.99799e-23	5.77882e-22
ENSDARG00000074316	itga1	si:dkey-27b3.5	E7F2X5	570868	410.283	2.94906	0.243943	12.0754	7.12728e-34	3.35489e-32
ENSDARG00000068221	hbl1	mb	E9QHK9	100007982	190.237	2.94862	0.298385	9.85616	3.22335e-23	9.19828e-22
ENSDARG00000069440	dachd	si:ch211-176j8.3	A1L2G2	791191	118.666	2.94676	0.377742	7.79351	3.25861e-15	5.63798e-14
ENSDARG00000006601	kaznb	fa97c12	F1QCN8	790937	159.985	2.94539	0.317126	9.26504	9.75047e-21	2.38242e-19
ENSDARG00000074695	mertka	mert	F1QWE3	100322133	517.56	2.94392	0.27217	10.8358	1.16429e-27	4.11789e-26
ENSDARG00000117667	ENSDARG00000117667				121.057	2.94352	0.362947	8.12596	2.21924e-16	4.14596e-15
ENSDARG00000103535	zmp:0000001327	so		100534837	10.4496	2.94184	0.968409	3.10406	0.000954434	0.00525062
ENSDARG00000062801	erfl3	erfl3	E7F6E9	565909	305.962	2.93855	0.266178	11.036	1.28071e-28	4.77594e-27
ENSDARG00000077069	srgn	fk86b08	B8A5H9	570867	11622.8	2.93149	0.212455	13.7713	1.89781e-43	1.3017e-41
ENSDARG00000094673	rhoab	a	Q6DHM9	100006041	5090.79	2.93136	0.193085	15.1663	2.95431e-52	2.82276e-50
ENSDARG00000034256	cdk10	zgc:110252	F1QKU6	550285	275.419	2.92952	0.27909	10.4858	5.02102e-26	1.62886e-24
ENSDARG00000077297	nbr1a	fa99f08	E9QEG9	337168	500.483	2.92544	0.225152	12.9846	7.47733e-39	4.28663e-37
ENSDARG00000112527	ENSDARG00000112527				110.439	2.92256	0.359031	8.10738	2.58612e-16	4.80332e-15
ENSDARG00000042690	s1pr1	edg1	Q1LV63	64617	586.32	2.91854	0.24669	11.8334	1.311e-32	5.85531e-31
ENSDARG00000075110	dab2ipb	dab	F1RAN5	558237	461.972	2.91722	0.244475	11.9162	4.87426e-33	2.22881e-31
ENSDARG00000014792	lrrc4bb	lrrc4b	E7F2A9	100535350	11.7147	2.91716	0.945742	2.97316	0.00147376	0.00780572
ENSDARG00000008976	mdn1	si:dkeyp-117e10.5		555704	398.813	2.91642	0.247454	11.7864	2.29485e-32	1.01316e-30
ENSDARG00000015805	cgnl1	cgnl1	F1R1I5	553350	372.792	2.91496	0.298517	9.76866	7.67346e-23	2.12347e-21
ENSDARG00000058631	ENSDARG00000058631				98.5604	2.91425	0.385589	7.55367	2.11581e-14	3.45822e-13
ENSDARG00000099819	sb:cb1058	sb:cb1058	A0A0R4IHZ3	394209	49.5286	2.91314	0.520301	5.60145	1.06284e-08	1.10216e-07
ENSDARG00000097617	si:ch211-178n15.1	si:ch211-178n15.1	X1WHU9	101884003	147.161	2.91213	0.350744	8.3359	3.84547e-17	7.58237e-16
ENSDARG00000076870	piezo1	FAM3	E7FD74	567949	306.055	2.91062	0.281445	10.3231	2.77155e-25	8.69733e-24
ENSDARG00000055897	zgc:154093	zgc:154093	A0JMP3	777623	474.517	2.90825	0.236698	12.2773	5.99362e-35	2.93641e-33
ENSDARG00000090625	bcl2l12	si:ch73-248e21.1	E7F279	557006	314.288	2.90802	0.251292	11.5586	3.33936e-31	1.37329e-29
ENSDARG00000095991	ENSDARG00000095991				17.6945	2.90697	0.754857	3.79816	7.28866e-05	0.000481026
ENSDARG00000009629	unc119.1	id:ibd22	Q90Z08	338230	150.223	2.90651	0.332906	8.70634	1.56923e-18	3.37482e-17
ENSDARG00000018174	gnai2a	Gnai2	Q6TNT8	336421	1938.16	2.90402	0.192745	15.0602	1.48023e-51	1.37333e-49
ENSDARG00000088699	pdzd8	pdzd8	E7F7C3	561279	145.287	2.90383	0.34334	8.44048	1.58025e-17	3.20472e-16
ENSDARG00000006112	myof	zgc:63504	F1QZG1	393849	169.771	2.903	0.327937	8.85996	4.00217e-19	8.98967e-18
ENSDARG00000078882	slc22a31	slc22a31	E7FF19	570565	506.23	2.90281	0.252458	11.4586	1.06477e-30	4.30502e-29
ENSDARG00000073843	myo9ab	im:715515		562199	55.1509	2.90132	0.47447	6.06111	6.75923e-10	7.92981e-09
ENSDARG00000105551	si:cabz01101003.1	si:cabz01101003.1		100333117	81.6538	2.90058	0.401772	7.17848	3.52458e-13	5.28825e-12
ENSDARG00000113371	ENSDARG00000113371				12.3779	2.9001	0.882805	3.14977	0.000816982	0.00455844
ENSDARG00000069893	sphk2	si:dkey-40m6.13		100150090	154.601	2.89956	0.380535	7.6046	1.42893e-14	2.36982e-13
ENSDARG00000038018	prph2a	rd	Q66HW7	58085	4.7228	2.89845	1.21996	2.30134	0.0106862	0.0471465
ENSDARG00000110894	ENSDARG00000110894				4.32742	2.89746	1.23661	2.30019	0.0107186	0.0472786
ENSDARG00000076292	tns2a	si:dkey-31e3.3		799109	365.308	2.89643	0.265911	10.8552	9.42415e-28	3.34549e-26
ENSDARG00000015922	stk17al	fi11h05	A0JML4	777621	1433.43	2.89391	0.195276	14.8088	6.42796e-50	5.53583e-48
ENSDARG00000079366	ppp1r9ba	ppp	X1WI02	558232	194.198	2.8925	0.296701	9.73318	1.08836e-22	2.97324e-21
ENSDARG00000024746	hsp90aa1.2	cb820	Q5RG12	565155	12690.1	2.89229	0.266973	10.5502	2.53478e-26	8.37875e-25
ENSDARG00000052000	cav2	wu:fc52e01	Q6IQM8	415240	2563.24	2.88699	0.198759	14.5148	4.88484e-48	3.97514e-46
ENSDARG00000008639	kifap3a	zgc:101095	Q66JN7	447906	162.87	2.88481	0.374764	7.72635	5.53379e-15	9.46362e-14
ENSDARG00000086778	si:ch211-79m20.1	si:ch211-79m20.1	F1QS30	798657	969.247	2.88448	0.210456	13.6987	5.16809e-43	3.47039e-41
ENSDARG00000090863	LOC101882972	LOC101882972		101882972	8.962	2.88252	1.0066	2.949	0.00159402	0.00835741
ENSDARG00000089071	ushbp1	ushbp1	E7F1E7	100148935	219.435	2.88215	0.281113	10.2321	7.12239e-25	2.20267e-23
ENSDARG00000020834	si:dkey-230p4.1	si:dkey-230p4.1	F1R371	564101	238.461	2.88208	0.272887	10.5408	2.80013e-26	9.19257e-25
ENSDARG00000086314	LOC101887081	LOC101887081		101887081	181.098	2.8804	0.302396	9.51303	9.25921e-22	2.40627e-20
ENSDARG00000071478	lnx2b	id:ibd31	A4VCF7	564464	231.342	2.8804	0.296755	9.68374	1.76763e-22	4.72805e-21
ENSDARG00000076466	maml1	maml1	A0A0R4IKI2	567335	133.714	2.87719	0.330365	8.68085	1.96409e-18	4.19667e-17
ENSDARG00000040991	cttnbp2	fj55a11	F1QFV1	555837	363.544	2.87684	0.24697	11.6455	1.2101e-31	5.09648e-30
ENSDARG00000005652	man1a1	si:dkey-164k19.1	Q5RHM7	566078	140.63	2.87537	0.331228	8.67271	2.1098e-18	4.48713e-17
ENSDARG00000069989	bnc2	b	C7DZJ6	559327	279.016	2.87472	0.291525	9.89126	2.27126e-23	6.52988e-22
ENSDARG00000103181	si:dkey-34d22.1	si:dkey-34d22.1	A0A0R4IZU6	100535421	42.1767	2.87472	0.519041	5.48501	2.06728e-08	2.08083e-07
ENSDARG00000114616	ENSDARG00000114616				33.6499	2.87232	0.585464	4.89006	5.04025e-07	4.40592e-06
ENSDARG00000096569	ENSDARG00000096569				28.6344	2.87149	0.651231	4.41089	5.14739e-06	3.96851e-05
ENSDARG00000040526	s1pr5a	fd11a07	F1Q7W7	492350	678.552	2.86588	0.216295	13.2442	2.43792e-40	1.47234e-38
ENSDARG00000114086	zmp:0000001200	dock9		566175	176.806	2.86418	0.325004	8.81404	6.03586e-19	1.33855e-17
ENSDARG00000090086	rab11bb	zgc:92772	Q6DGU2	436828	193.028	2.86346	0.29363	9.7374	1.04419e-22	2.85665e-21
ENSDARG00000102533	si:ch73-281i18.4	si:ch73-281i18.4	A0A0R4IS95	100318116	13.2291	2.86052	0.886296	3.12469	0.000889952	0.00493547
ENSDARG00000109416	ENSDARG00000109416				10.2486	2.86045	0.925284	2.97491	0.00146539	0.00778286
ENSDARG00000058358	krt8	DreK	Q6NWF6	797433	21338.2	2.85689	0.208605	13.6463	1.06242e-42	7.06013e-41
ENSDARG00000078800	slc26a10	cb448	E7FF67	100150270	119.13	2.85551	0.353285	8.06161	3.76485e-16	6.91903e-15
ENSDARG00000052438	actr2a	act	Q7SXW6	406820	1014.23	2.85344	0.214995	13.2486	2.29843e-40	1.39247e-38
ENSDARG00000061196	emilin2a	Emili	F1R1C5	100001725	921.866	2.85273	0.226957	12.5691	1.56195e-36	8.241e-35
ENSDARG00000104039	errfi1a	err	A3KNJ9	798009	131.388	2.85222	0.330897	8.5985	4.03807e-18	8.4848e-17
ENSDARG00000101894	stk10	zgc:63495	Q7SY52	394108	330.353	2.85174	0.313021	9.14175	3.07255e-20	7.33934e-19
ENSDARG00000111123	ENSDARG00000111123				22.2603	2.84674	0.723112	3.77406	8.03048e-05	0.000526546
ENSDARG00000092503	arid1b	fd07d11	A0A0R4ISW4	569589	487.176	2.8459	0.225606	12.6024	1.02433e-36	5.46451e-35
ENSDARG00000022437	cd81b	zgc:92411	Q6AZB9	445280	192.843	2.8456	0.29285	9.68877	1.68277e-22	4.53264e-21
ENSDARG00000019231	sptan1	im:715719	A3FG33	553383	1244.49	2.84147	0.195362	14.5442	3.17855e-48	2.61992e-46
ENSDARG00000067850	jund	si:dkey-251j8.3	B0V1Q6	564873	2254.28	2.8384	0.18688	15.1915	2.01184e-52	1.95138e-50
ENSDARG00000025108	magixa	si:ch211-157c18.2		796857	23.835	2.83824	0.71623	3.94971	3.91223e-05	0.000269295
ENSDARG00000076799	rnd3a	ar	Q6PC71	80963	1302.79	2.83724	0.277016	10.173	1.30855e-24	4.0145e-23
ENSDARG00000025420	fzd5	fz2	B3DIG4	30364	4.48101	2.83705	1.22672	2.30499	0.0105835	0.0467469
ENSDARG00000116871	wu:fb95e10	fb95e10		568650	437.986	2.832	0.241238	11.7124	5.50521e-32	2.37057e-30
ENSDARG00000103980	ets2	wu:fe02h08	Q501S1	326672	413.876	2.83081	0.236857	11.935	3.88681e-33	1.79438e-31
ENSDARG00000075560	kmt2cb	mll		568162	699.277	2.82756	0.226727	12.4634	5.91329e-36	3.02034e-34
ENSDARG00000089581	nhlrc2	nhlrc2		100535163	85.0753	2.82678	0.423785	6.59362	2.1461e-11	2.81722e-10
ENSDARG00000114676	ENSDARG00000114676				63.3992	2.82645	0.449308	6.28071	1.68511e-10	2.07852e-09
ENSDARG00000070396	serpinb1l2	si:dkey-177p2.13	Q5RIK7	568898	9.92988	2.81889	0.936958	2.9042	0.00184099	0.00953254
ENSDARG00000007302	sh3gl3b	sh3g	Q6TGT7	393150	273.22	2.81734	0.268559	10.4806	5.3021e-26	1.71715e-24
ENSDARG00000059483	tead1b	tead1		100006454	298.369	2.81535	0.276077	10.1968	1.02477e-24	3.15903e-23
ENSDARG00000095297	ENSDARG00000095297				28.978	2.81519	0.623136	4.40562	5.27415e-06	4.06461e-05
ENSDARG00000060348	map3k3	map3k3	E7EXX1	560211	101.175	2.81377	0.366112	7.65159	9.9253e-15	1.66768e-13
ENSDARG00000011088	si:ch211-288d18.1	si:ch211-288d18.1	A0A0R4IHT5	558401	270.406	2.81376	0.26118	10.7598	2.66388e-27	9.30179e-26
ENSDARG00000070578	edn2	si:ch211-202b2.2	Q1MT02	569550	170.372	2.81191	0.309765	9.05357	6.91822e-20	1.61439e-18
ENSDARG00000116712	wu:fb16f03	fb16f03		100006548	861.665	2.81077	0.204808	13.7201	3.84884e-43	2.61191e-41
ENSDARG00000079816	rhbdd3	si:ch211-149d1.4	A5PMS4	797317	60.0507	2.80906	0.472886	5.89954	1.82259e-09	2.04576e-08
ENSDARG00000071215	palm3	zgc:158252	A1A5V2	790940	71.6544	2.80657	0.419	6.66646	1.31023e-11	1.74621e-10
ENSDARG00000010155	abi1a	ab	F1R187	393711	1178.6	2.80559	0.198451	14.136	1.1397e-45	8.55001e-44
ENSDARG00000030367	metrn	mt	F1QJ72	494493	379.778	2.80512	0.270935	10.3118	3.11696e-25	9.74939e-24
ENSDARG00000059965	ENSDARG00000059965				141.841	2.80375	0.326072	8.57354	5.01758e-18	1.04742e-16
ENSDARG00000031658	si:ch211-207d6.2	si:ch211-207d6.2		570069	180.227	2.8021	0.301466	9.28163	8.3449e-21	2.0573e-19
ENSDARG00000079751	megf8	fb77g03	F1QBZ9	791154	435.09	2.80152	0.240734	11.6252	1.53349e-31	6.41626e-30
ENSDARG00000078979	arhgef40	arhgef40	E7F579	100151026	72.0919	2.80138	0.483942	5.87939	2.05886e-09	2.29486e-08
ENSDARG00000060597	zgc:158659	zgc:158659	A1L256	791141	18.1895	2.79962	0.758996	3.7066	0.000105031	0.000676888
ENSDARG00000077618	rin3	fk30a05	E7FC22	799244	229.348	2.79791	0.284407	9.81962	4.63468e-23	1.30703e-21
ENSDARG00000061948	amotl2b	zgc:154007	A0JMM4	559784	376.175	2.79603	0.250046	11.1658	2.99878e-29	1.13817e-27
ENSDARG00000100198	sncaip	zgc:172291	A8WGA8	796993	20.2296	2.79583	0.74538	3.81895	6.7011e-05	0.00044531
ENSDARG00000018460	mbnl2	fj89c04	A5YC70	560384	3568.6	2.79387	0.201842	13.8356	7.77455e-44	5.46422e-42
ENSDARG00000009336	aif1l	ai	Q6PBZ5	321033	700.374	2.79312	0.226664	12.3005	4.50336e-35	2.21195e-33
ENSDARG00000076566	kank3	N	G3CES3	558407	184.579	2.79292	0.297424	9.38094	3.26926e-21	8.28313e-20
ENSDARG00000074245	spen	im:714834	F1QMN6	503940	767.322	2.79286	0.216048	12.9151	1.85001e-38	1.04807e-36
ENSDARG00000062780	aifm3	aifm3	F2Z4R3	100150876	7.60535	2.79092	1.0357	2.59015	0.00479668	0.0229383
ENSDARG00000092035	si:ch211-156j16.1	fc72g03	B0V2Z2	564557	5879.35	2.78917	0.201569	13.8293	8.48548e-44	5.92595e-42
ENSDARG00000097781	ENSDARG00000097781				21.0504	2.78857	0.703566	3.83542	6.2676e-05	0.000418385
ENSDARG00000035133	pho	fi26c04	F1QC62	334003	575.152	2.78849	0.253589	11.0131	1.65263e-28	6.09188e-27
ENSDARG00000009822	her4.4	si:ch73-21g5.5	B0V3D3	100149066	10.5175	2.7877	0.937965	2.9436	0.0016221	0.00849766
ENSDARG00000011948	insra	IRa	B7SNG4	245699	450.895	2.78721	0.298593	9.30018	7.01057e-21	1.74176e-19
ENSDARG00000054539	lrp10	lrp10	E7FCU1	560361	529.864	2.78296	0.231697	12.0037	1.69843e-33	7.89789e-32
ENSDARG00000113771	grik2	GluK2		556013	31.571	2.78061	0.586221	4.68134	1.42506e-06	1.17814e-05
ENSDARG00000093322	ENSDARG00000093322				60.0276	2.77804	0.478352	5.88414	2.00064e-09	2.23385e-08
ENSDARG00000095013	ENSDARG00000095013				6.05382	2.77633	1.1139	2.39572	0.00829396	0.0376028
ENSDARG00000089586	ncam3	si:dkey-77d17.6	X1WF51	566122	457.944	2.77593	0.277756	9.95048	1.25486e-23	3.66256e-22
ENSDARG00000091867	ENSDARG00000091867				31.6353	2.77524	0.583713	4.68555	1.39605e-06	1.15615e-05
ENSDARG00000021124	cfl1	CFL2	Q6TH32	321496	8543.23	2.77146	0.200121	13.8175	9.99679e-44	6.9561e-42
ENSDARG00000089368	hopx	h	Q8AYB8	386589	3184.09	2.76978	0.195532	14.1503	9.29349e-46	7.02683e-44
ENSDARG00000043962	fgf18b	fgf18	Q5TKR7	497639	30.3998	2.76969	0.608422	4.54794	2.70871e-06	2.17024e-05
ENSDARG00000115956	ENSDARG00000115956				273.657	2.7681	0.266602	10.382	1.49792e-25	4.75496e-24
ENSDARG00000058128	msna	cb567	Q66I42	286739	11878	2.76645	0.202969	13.5892	2.32135e-42	1.52676e-40
ENSDARG00000061294	arhgap5	arhgap5	F1R372	795752	867.425	2.76627	0.228924	12.07	7.60639e-34	3.57166e-32
ENSDARG00000098788	pcdh2g13	pcdh2g13	I6LD61	554060	421.893	2.766	0.237007	11.6614	1.00306e-31	4.23381e-30
ENSDARG00000011564	sfpq	hm:zeh0027	Q6NUU2	406564	1296.7	2.7659	0.202291	13.6719	7.47047e-43	4.99897e-41
ENSDARG00000079104	mfhas1	im:715488	F1QVP4	797005	138.72	2.76428	0.339942	8.10095	2.72667e-16	5.05461e-15
ENSDARG00000088452	ENSDARG00000088452				83.2117	2.76375	0.409404	6.75771	7.00941e-12	9.51348e-11
ENSDARG00000101891	arid1ab	fb82h08		568161	222.217	2.76225	0.284265	9.69507	1.58216e-22	4.27361e-21
ENSDARG00000111309	ENSDARG00000111309				41.2875	2.76156	0.568913	4.82223	7.09812e-07	6.08569e-06
ENSDARG00000039966	prom1a	fb75c01	Q9W735	322857	108.017	2.76103	0.363119	7.5767	1.77229e-14	2.91412e-13
ENSDARG00000074137	c2cd3	si:ch211-149e23.1		797081	21.05	2.75867	0.706511	3.78087	7.81418e-05	0.000513669
ENSDARG00000104692	ENSDARG00000104692				15.5637	2.75666	0.814246	3.34842	0.000406372	0.00238302
ENSDARG00000033466	tagln2	cb223	Q6TGT5	259183	10523.9	2.7563	0.189574	14.5111	5.15035e-48	4.17352e-46
ENSDARG00000086670	ice2	na	E7EZF8	100005372	77.1262	2.7532	0.436948	6.24276	2.14961e-10	2.62951e-09
ENSDARG00000074589	rin2a	rin2	E7F662	100006622	534.145	2.75284	0.281266	9.77104	7.49524e-23	2.08015e-21
ENSDARG00000044874	arhgap46a	wu:fa99h0	Q5U3A6	492329	409.91	2.74756	0.255419	10.7445	3.14643e-27	1.09272e-25
ENSDARG00000100119	caskb	fd08c05	B6EUL7	100148073	148.086	2.74382	0.347959	7.86333	1.87033e-15	3.29237e-14
ENSDARG00000105136	ccdc50a	ccdc50	A0A0R4INU8	566408	167.068	2.74327	0.31198	8.78096	8.10456e-19	1.78087e-17
ENSDARG00000053179	cttnbp2nla	cttnbp2nla	F1Q9J8	100534706	31.0822	2.7429	0.613099	4.39011	5.66475e-06	4.33951e-05
ENSDARG00000075139	hdac5	hdac5	E7FH14	557486	268.409	2.74265	0.278645	9.83652	3.91894e-23	1.11172e-21
ENSDARG00000045837	si:dkey-14d8.21	si:dkey-14d8.21		558317	8.14387	2.74216	1.01147	2.68579	0.00361788	0.0177611
ENSDARG00000045749	ppfibp1a	si:dkey-207j16.2	Q5RG05	565020	321.152	2.74026	0.278505	9.82904	4.22088e-23	1.19561e-21
ENSDARG00000070155	tuba8l3	p	Q6DC49	445164	1605.31	2.74015	0.209104	13.0638	2.64998e-39	1.54221e-37
ENSDARG00000101471	fgd4a	fgd4	D5FS19	556216	154.209	2.73779	0.312768	8.73215	1.24934e-18	2.71115e-17
ENSDARG00000056458	lhfpl5b	lhf	A8KB64	566999	54.5425	2.73747	0.503657	5.42341	2.92364e-08	2.89128e-07
ENSDARG00000027903	adamtsl3	adamtsl3	E7FBX1	100534944	122.829	2.73744	0.339062	8.05173	4.08148e-16	7.47946e-15
ENSDARG00000059933	plpp3	l	F1Q6K0	557680	1417.88	2.7345	0.190353	14.3617	4.50116e-47	3.5574e-45
ENSDARG00000032856	ccdc120b	ccdc120	F1QA47	768286	92.9538	2.73275	0.42605	6.47806	4.6454e-11	5.99965e-10
ENSDARG00000114529	ENSDARG00000114529				23.5924	2.73163	0.694444	3.9264	4.31129e-05	0.000294551
ENSDARG00000006603	csrp1a	cb796	Q6NZV4	378726	449.391	2.73082	0.27447	9.88622	2.38868e-23	6.85718e-22
ENSDARG00000075340	med1	si:ch73-210n19.1		571519	130.31	2.73069	0.338813	8.0455	4.29479e-16	7.85537e-15
ENSDARG00000019362	ptbp1a	br	Q503D3	323490	1002.54	2.72936	0.237512	11.4737	8.9433e-31	3.62355e-29
ENSDARG00000010844	kras	K-ras	Q6AZA4	445289	546.303	2.7281	0.233252	11.6744	8.60982e-32	3.64211e-30
ENSDARG00000020219	dld	a	A1L1P2	30138	17.0895	2.72695	0.788663	3.46766	0.000262501	0.00159133
ENSDARG00000035005	bag2	zgc:64195	Q7T307	393975	769.288	2.72677	0.285925	9.46474	1.47148e-21	3.7831e-20
ENSDARG00000027397	vangl2	stb	Q8UVJ6	245949	475.5	2.72336	0.249828	10.8663	8.34542e-28	2.97907e-26
ENSDARG00000061052	nipblb	fc12g03	F1QBY1	794108	824.622	2.72253	0.220425	12.3383	2.81648e-35	1.39409e-33
ENSDARG00000015990	hcfc1a	fc61g09	Q7SZY1	564853	376.393	2.7212	0.243319	11.1723	2.78564e-29	1.05937e-27
ENSDARG00000005236	srcap	im:713788	E7FAZ7	563456	317.879	2.72035	0.24949	10.8923	6.27244e-28	2.27287e-26
ENSDARG00000070601	rassf5	si:dkey-85p17.3	E7EXR8	100150414	238.959	2.71949	0.293168	9.26862	9.42863e-21	2.30965e-19
ENSDARG00000036252	rras2	wu:fc47b08	Q568M0	550513	780.611	2.71939	0.22389	12.1157	4.36102e-34	2.07825e-32
ENSDARG00000068628	rab8b	rab8	A5PLC7	100093706	706.104	2.71843	0.233719	11.6054	1.93328e-31	8.01916e-30
ENSDARG00000026322	dhrs13a.1	sb:cb46	Q5U3E7	492491	273.684	2.71711	0.260961	10.41	1.11577e-25	3.57735e-24
ENSDARG00000078966	rbm15b	zgc:175165	A9JTG8	100136872	46.7436	2.71404	0.495555	5.45484	2.4508e-08	2.44253e-07
ENSDARG00000075532	slc4a11	si:dkey-12j14.4	E9QBH5	559346	77.7827	2.71067	0.406307	6.63722	1.59824e-11	2.11683e-10
ENSDARG00000026582	iscub	fj08f02	F1QM53	550498	4163.94	2.70862	0.17996	15.0471	1.80442e-51	1.66605e-49
ENSDARG00000045006	ptprga	R-PTP-gamma	A0A1B1LZI1	561197	218.921	2.70816	0.279025	9.68812	1.69345e-22	4.55499e-21
ENSDARG00000117444	ENSDARG00000117444				35.0528	2.70752	0.566842	4.76919	9.24835e-07	7.80723e-06
ENSDARG00000036066	si:dkey-78a14.4	si:dkey-78a14.4	E7FAM7	794381	31.9443	2.70646	0.621223	4.2299	1.16898e-05	8.61812e-05
ENSDARG00000033738	zgc:153867	MLC3SM	Q6TNS5	337226	5213.69	2.70442	0.192462	14.03	5.1056e-45	3.74248e-43
ENSDARG00000076362	tmem260	fc80c01	E7F5M2	559650	14.9158	2.70297	0.81185	3.3429	0.000414534	0.00242791
ENSDARG00000103730	vgll4b	vg	Q6NV03	406560	459.061	2.69951	0.227427	11.8625	9.26859e-33	4.17848e-31
ENSDARG00000056653	fhl1b	cb1039	Q7T327	387528	333.008	2.69672	0.258042	10.4359	8.50301e-26	2.73994e-24
ENSDARG00000061039	atp10a	atp10a	E7FFH9	567172	136.51	2.6929	0.387028	7.00526	1.23267e-12	1.77862e-11
ENSDARG00000103315	LOC103911399	LOC103911399		103911399	395.553	2.69191	0.250324	10.7364	3.43356e-27	1.186e-25
ENSDARG00000104484	itgb1b	beta1-	Q3YAA0	570216	900.317	2.69165	0.201985	13.3211	8.72746e-41	5.37214e-39
ENSDARG00000102974	baz2a	zgc:101601	A0A0R4IVN8	450079	468.852	2.69012	0.247095	10.8816	7.05079e-28	2.54153e-26
ENSDARG00000059473	kank4	si:ch211-90h23.1	E7F3U4	101884737	380.667	2.68788	0.264505	10.132	1.99215e-24	6.04413e-23
ENSDARG00000059460	sbf2	cmt4b2	E7F4G2	378456	220.758	2.68738	0.298065	9.01047	1.02585e-19	2.37366e-18
ENSDARG00000071304	tbc1d2	tbc1d2	E7F513	561110	68.1579	2.68494	0.473938	5.67889	6.77855e-09	7.16073e-08
ENSDARG00000069640	vegfc	vegfc	Q7T3I6	403049	221.108	2.68432	0.27594	9.7218	1.21719e-22	3.30639e-21
ENSDARG00000030824	esyt2a	fam62	E9QCP7	570012	728.121	2.68394	0.237705	11.2596	1.03793e-29	4.03511e-28
ENSDARG00000060849	ENSDARG00000060849				346.687	2.68341	0.265289	10.0938	2.94259e-24	8.83007e-23
ENSDARG00000007996	pou2f1b	fc07d06	A4IFW4	323702	95.1469	2.6832	0.376375	7.07423	7.51419e-13	1.10582e-11
ENSDARG00000079934	zgc:162200	fc23c10	A4IG44	558638	69.6691	2.68274	0.41894	6.38821	8.39212e-11	1.05894e-09
ENSDARG00000005645	robo3	cb503	F1QFK4	30770	438.01	2.68222	0.24492	10.9512	3.27921e-28	1.19729e-26
ENSDARG00000091699	capn2a	zgc:113590	Q5BLH5	541374	709.456	2.68212	0.214728	12.4755	5.076e-36	2.61353e-34
ENSDARG00000054320	ap2a1	fa95c07		558153	810.116	2.6818	0.22558	11.8669	8.79074e-33	3.97238e-31
ENSDARG00000098233	ENSDARG00000098233				16.3958	2.68013	0.787947	3.32922	0.000435449	0.00253803
ENSDARG00000112439	ENSDARG00000112439				94.0572	2.67888	0.377867	7.08685	6.86019e-13	1.01113e-11
ENSDARG00000054337	ap1g2	fc07e03	B0R024	100007877	55.2269	2.67641	0.465009	5.71375	5.52578e-09	5.88263e-08
ENSDARG00000086927	pik3c2b	im:715046	F1QWN6	567938	201.977	2.67566	0.332956	7.98526	7.01137e-16	1.26198e-14
ENSDARG00000027279	numb	numb	Q1XD15	692064	260.967	2.67527	0.288467	9.22326	1.44099e-20	3.48981e-19
ENSDARG00000079291	rapgef3	si:dkey-27m20.2	E7FDC9	101886094	120.907	2.67458	0.347415	7.7017	6.7134e-15	1.14199e-13
ENSDARG00000070606	ikbke	IKK	Q6DGE5	437024	101.307	2.6736	0.364209	7.32169	1.22431e-13	1.90388e-12
ENSDARG00000101697	vwdel	si:dkey-30e9.7	A0A0R4IWA2	100006681	142.661	2.67301	0.324847	8.20308	1.17155e-16	2.2321e-15
ENSDARG00000090833	igfbp6b	igfbp6b	C4MCP1	100301946	210.105	2.67243	0.32861	8.04625	4.26847e-16	7.81467e-15
ENSDARG00000053857	ccdc187	zgc:162431	A4QNZ6	100037381	315.642	2.6716	0.263223	10.1402	1.832e-24	5.56703e-23
ENSDARG00000055342	slc16a13	slc16a13	E7F9C2	793210	22.5515	2.6716	0.719203	3.6856	0.000114083	0.000729834
ENSDARG00000104181	tmsb1	fb15g10	A0A097	798430	5270.58	2.66906	0.223463	11.9185	4.73904e-33	2.17216e-31
ENSDARG00000029248	fubp1	wu:fa92h1	Q6P2A9	406418	635.394	2.66809	0.214728	12.417	1.05637e-35	5.3109e-34
ENSDARG00000055334	zmp:0000000652	zmp:0000000652	E7F360	100005785	62.5323	2.66662	0.43244	6.13197	4.3398e-10	5.17034e-09
ENSDARG00000014946	angpt2a	ang2-1	I6Z0F9	101101687	31.5891	2.66649	0.589562	4.53578	2.86954e-06	2.28576e-05
ENSDARG00000026180	prpf8	id:ibd12	A0A0R4J8E6	393951	439.333	2.66603	0.227685	11.7025	6.1852e-32	2.65149e-30
ENSDARG00000057093	kdm5ba	id:ibd50	A5WUR6	327168	502.5	2.66519	0.233079	11.4267	1.53855e-30	6.19454e-29
ENSDARG00000074498	chd9	fb08b06	A0A1D5NSR4	572355	535.399	2.66335	0.225412	11.8144	1.64483e-32	7.31226e-31
ENSDARG00000043241	arrb1	arr	C3PTE8	553266	15.9419	2.66317	0.762467	3.41586	0.000317909	0.0018961
ENSDARG00000032161	srgap2	sr	B0S6J3	556198	327.524	2.66248	0.271088	9.82077	4.58197e-23	1.29407e-21
ENSDARG00000059067	jupb	si:ch73-362f1.1	F1QUV8	100330886	11.7311	2.66149	0.898502	3.06134	0.00110174	0.0059991
ENSDARG00000013168	jag1b	jag	F1R986	140423	383.223	2.66145	0.235097	11.3119	5.73033e-30	2.25053e-28
ENSDARG00000060853	nckap1	si:dkey-234n3.1	B0S6R1	561894	222.855	2.66055	0.28638	9.26644	9.62274e-21	2.3542e-19
ENSDARG00000030463	tppp3	zgc:77934	E7FG48	393825	8874.3	2.65876	0.190994	13.887	3.79571e-44	2.69988e-42
ENSDARG00000079578	rbpms2b	Herm	Q7ZUL7	393229	725.388	2.65833	0.207203	12.8289	5.6497e-38	3.15414e-36
ENSDARG00000017762	srrt	CHUNP68	Q66I22	192311	636.589	2.65787	0.23598	11.2343	1.38395e-29	5.33711e-28
ENSDARG00000057583	prrc2c	si:ch211-191d7.6	F1QCP1	407633	202.636	2.65435	0.287614	9.22751	1.38493e-20	3.35828e-19
ENSDARG00000071558	fblim1	fa28a10	Q08B86	768160	428.874	2.652	0.238273	11.1192	5.05913e-29	1.90885e-27
ENSDARG00000042925	mfng	zgc:136666	B2GP22	493633	256.372	2.651	0.262807	10.0754	3.54826e-24	1.05979e-22
ENSDARG00000093890	ENSDARG00000093890				8.21494	2.64964	1.00612	2.60001	0.00466107	0.0223399
ENSDARG00000074229	prr12a	fj88e10	A0A0R4IRJ4	564766	381.187	2.6488	0.241056	10.976	2.49377e-28	9.13984e-27
ENSDARG00000013057	hoxb5a	ZF-21	P09014	30317	67.7362	2.64708	0.433468	6.11325	4.88109e-10	5.80082e-09
ENSDARG00000003008	prkcea	fj59b07	E7F368	100005075	337.642	2.64677	0.242997	10.8832	6.93262e-28	2.50736e-26
ENSDARG00000075164	mylk5	im:714840	F1QPV1	100003770	80.9551	2.64619	0.391994	6.71492	9.40836e-12	1.26532e-10
ENSDARG00000101752	plekhg5b	plekh		796404	65.2418	2.64346	0.447721	5.85441	2.39351e-09	2.64789e-08
ENSDARG00000115806	ENSDARG00000115806				6.93286	2.64035	1.05265	2.46282	0.00689253	0.0318276
ENSDARG00000104874	fzd6	zgc:65879	Q6P0Y7	393533	247.276	2.63904	0.265116	9.94457	1.33155e-23	3.88049e-22
ENSDARG00000098666	si:dkey-93h22.8	fc32h05		449943	53.9985	2.63803	0.468729	5.58016	1.20148e-08	1.23789e-07
ENSDARG00000106025	ENSDARG00000106025				4.91099	2.63653	1.18151	2.28246	0.011231	0.0492673
ENSDARG00000014113	wasla	zgc:158395	A2RUY4	100009637	359.431	2.63345	0.241773	10.8754	7.5472e-28	2.69914e-26
ENSDARG00000097724	ENSDARG00000097724				19.0877	2.63322	0.71504	3.6516	0.000130307	0.000828111
ENSDARG00000077653	rabl6b	si:ch211-102c2.5	E7EYK1	100003036	65.5797	2.62965	0.428253	6.10031	5.29326e-10	6.26353e-09
ENSDARG00000058992	cers2b	si:ch211-167h2.3	E7F9X7	565295	97.421	2.6295	0.380918	6.85255	3.62721e-12	5.05887e-11
ENSDARG00000043012	napgb	cb476	Q6DGJ7	436742	6.60857	2.62934	1.10693	2.41783	0.00780667	0.0355783
ENSDARG00000052701	smpd2b	smpd2b	E7FBR1	797914	166.313	2.62736	0.301113	8.71707	1.42744e-18	3.08023e-17
ENSDARG00000058638	si:ch211-71m22.1	si:ch211-71m22.1	A5WVT4	100149582	266.852	2.62506	0.267874	9.7937	5.99171e-23	1.67498e-21
ENSDARG00000077405	LOC402866	LOC402866		402866	641.2	2.62435	0.235888	11.1095	5.64023e-29	2.12393e-27
ENSDARG00000103386	ENSDARG00000103386				5.21766	2.6241	1.1651	2.36501	0.00901469	0.0404878
ENSDARG00000103551	rnf213b	rnf213		563001	78.5081	2.62289	0.405494	6.44894	5.63171e-11	7.20086e-10
ENSDARG00000029885	rab41	wu:fi30c1	Q6PEH6	406674	261.379	2.62267	0.268337	9.75361	8.90106e-23	2.44907e-21
ENSDARG00000091481	foxc1a	foxc1.1	Q9DE25	100148408	64.7402	2.62159	0.481161	5.38796	3.56303e-08	3.49658e-07
ENSDARG00000062390	cdc42ep5	cdc42ep	F1R2T1	558275	2206.92	2.62001	0.199746	13.0879	1.93003e-39	1.13352e-37
ENSDARG00000005774	ddx3xb	ddx3b	Q6PBB2	30116	758.83	2.61953	0.219443	11.9287	4.19398e-33	1.92692e-31
ENSDARG00000042627	nhsl1b	gukh2	E7EXR7	447799	43.589	2.61905	0.516724	5.07975	1.8897e-07	1.72983e-06
ENSDARG00000057867	lasp1	fb92f05	Q6NYJ1	323216	2057.45	2.61705	0.189789	13.7823	1.62779e-43	1.12049e-41
ENSDARG00000095601	LOC108180171	LOC108180171		108180171	15.5716	2.61686	0.771382	3.28551	0.000508987	0.00293282
ENSDARG00000087165	ENSDARG00000087165				6.49659	2.61592	1.06884	2.38572	0.00852277	0.0385674
ENSDARG00000058853	sash1b	samd5		566448	71.0641	2.61534	0.464621	5.47009	2.24904e-08	2.25197e-07
ENSDARG00000041623	mt2	MT-2	Q1LV07	100174951	21.7538	2.61364	0.683393	3.81909	6.6972e-05	0.000445205
ENSDARG00000088048	fgf18a	fgf18	Q5TKR8	359829	66.8876	2.61238	0.489321	5.22881	8.5302e-08	8.102e-07
ENSDARG00000110288	LOC101883331	LOC101883331		101883331	30.8616	2.61233	0.58158	4.44391	4.41686e-06	3.43008e-05
ENSDARG00000007356	fgf20a	do	Q38PL0	559630	30.1288	2.60968	0.605798	4.33499	7.28833e-06	5.51724e-05
ENSDARG00000063253	ENSDARG00000063253				19.8353	2.60968	0.73789	3.70947	0.000103845	0.00066947
ENSDARG00000054570	smg1	zgc:152973	C5J7W8	569810	203.528	2.60768	0.296331	8.79218	7.33421e-19	1.61529e-17
ENSDARG00000032653	sinhcaf	fam6	Q5RJ79	563991	245.976	2.60491	0.295946	8.8072	6.41578e-19	1.41789e-17
ENSDARG00000095810	ENSDARG00000095810				41.9566	2.60459	0.528214	4.84658	6.28053e-07	5.41129e-06
ENSDARG00000102397	ENSDARG00000102397				16.6876	2.60394	0.764849	3.32262	0.000445877	0.00259487
ENSDARG00000074721	ENSDARG00000074721				11.4264	2.60283	0.88595	2.91093	0.00180176	0.00935209
ENSDARG00000014634	mbtps1	go	Q1LWH3	326710	425.47	2.60177	0.246986	10.5335	3.02752e-26	9.9052e-25
ENSDARG00000117609	ENSDARG00000117609				87.7554	2.60134	0.429068	6.13459	4.26895e-10	5.09225e-09
ENSDARG00000078613	vhll	vhl-	B3DHE4	795635	251.745	2.60055	0.294332	8.83991	4.78996e-19	1.07091e-17
ENSDARG00000055118	mylipb	zgc:153767	B2GT31	565911	62.2088	2.59901	0.435464	5.94961	1.34392e-09	1.52092e-08
ENSDARG00000006200	eif4g1a	CH73-211A15.2	A1L1W1	572435	1156.42	2.599	0.199293	13.0276	4.26139e-39	2.45766e-37
ENSDARG00000062040	atp8b5a	si:ch211-250o15.1		100330945	10.4774	2.59719	0.901716	2.73915	0.00307993	0.0153119
ENSDARG00000054290	acin1a	ac		368893	4277.31	2.59636	0.197317	13.1477	8.76588e-40	5.19595e-38
ENSDARG00000112587	si:ch211-199m3.1	si:ch211-199m3.1	Q5RH74	557251	12.6036	2.59616	0.841723	3.05505	0.00112512	0.00611601
ENSDARG00000103672	cirbpa	wu:fb12a1	Q566W6	550495	2324.5	2.59594	0.212172	12.2209	1.20262e-34	5.8177e-33
ENSDARG00000069603	taok1a	tao	X1WGA8	100004576	557.792	2.59566	0.241049	10.7573	2.73879e-27	9.54601e-26
ENSDARG00000063079	ago3b	Ago	A3KPK0	568159	129.086	2.59511	0.385758	6.62079	1.78636e-11	2.36112e-10
ENSDARG00000091513	si:dkey-22o12.2	c3orf	Q1LY84	100000151	138.929	2.59411	0.318743	8.11806	2.36848e-16	4.41618e-15
ENSDARG00000023152	wdr73	zgc:112071	Q567G2	550339	469.265	2.59232	0.26799	9.64146	2.67126e-22	7.07607e-21
ENSDARG00000077777	tmsb4x	Tbeta11	Q45QT2	793949	52484.1	2.58934	0.185074	13.9734	1.13345e-44	8.24543e-43
ENSDARG00000053668	stag2b	fc17g12	A0A0R4IZR5	560751	647.129	2.58925	0.234636	11.0232	1.47624e-28	5.46267e-27
ENSDARG00000074759	ccar1	hm:zehn1480	F6NQ00	568087	124.432	2.58865	0.342114	7.55697	2.06282e-14	3.37449e-13
ENSDARG00000091902	b3gnt2b	B3GNT1	E9QF32	793362	320.739	2.58861	0.275032	9.3835	3.19106e-21	8.09568e-20
ENSDARG00000060729	trim8b	si:ch211-208d15.5	Q1MTE4	559967	355.934	2.58595	0.277376	9.30154	6.92105e-21	1.72175e-19
ENSDARG00000023868	si:dkey-172h23.2	zgc:73349	Q6PBL6	393772	538.159	2.58515	0.229195	11.294	7.02765e-30	2.75441e-28
ENSDARG00000077769	cited1	fi05d05	B1AAP0	793303	395.196	2.5851	0.242737	10.638	9.91774e-27	3.34158e-25
ENSDARG00000071197	usp40	usp40	F1Q7D2	402834	26.3188	2.58484	0.615979	4.15621	1.61783e-05	0.000116806
ENSDARG00000069085	ints2	zgc:109975	E9QC62	553563	128.48	2.58366	0.350773	7.33495	1.10901e-13	1.72878e-12
ENSDARG00000100968	si:ch211-1a19.3	si:ch211-1a19.3	A0A0R4IVF2	557223	4514.25	2.58212	0.179312	14.3902	2.98216e-47	2.36662e-45
ENSDARG00000009978	icn	fa91d07	Q6XG62	336655	36758	2.58161	0.214933	11.9652	2.70252e-33	1.25065e-31
ENSDARG00000037020	kif1b	unm_st	F1QBV5	369190	330.2	2.57984	0.263765	9.76942	7.61572e-23	2.11053e-21
ENSDARG00000007098	itm2ba	itm2	Q803H7	323632	21339.2	2.57957	0.18282	14.1046	1.77781e-45	1.32336e-43
ENSDARG00000075833	lyve1a	hm:zeh0104	F1R2G7	560618	659.852	2.57897	0.243237	10.5433	2.72616e-26	8.96506e-25
ENSDARG00000100303	ENSDARG00000100303				15.8717	2.57729	0.767326	3.3393	0.000419949	0.00245588
ENSDARG00000013853	lmo4a	NH1	Q8QG63	114412	289.21	2.57454	0.269368	9.52698	8.09611e-22	2.10971e-20
ENSDARG00000030761	ENSDARG00000030761				15.6065	2.57396	0.839672	3.13054	0.000872423	0.00484946
ENSDARG00000063008	si:dkeyp-27e10.3	si:dkeyp-27e10.3		100034386	29.788	2.57278	0.581546	4.38424	5.81945e-06	4.44561e-05
ENSDARG00000062831	si:ch73-22o12.1	si:ch73-22o12.1		560816	300.72	2.57206	0.270878	9.46634	1.44917e-21	3.73074e-20
ENSDARG00000093131	si:ch211-57f7.7	si:ch211-57f7.7		101883039	11.0975	2.5713	0.908768	2.87041	0.00204972	0.0105198
ENSDARG00000075165	zc3h6	zc3h6		559312	188.467	2.57016	0.305042	8.41401	1.98105e-17	3.97556e-16
ENSDARG00000102415	scinla	cb499	A0JMJ1	323285	699.693	2.5696	0.255445	10.0303	5.60809e-24	1.65443e-22
ENSDARG00000002750	phf20a	si:ch211-274p22.2	A8HAK1	563332	51.3488	2.56718	0.468016	5.45334	2.47159e-08	2.45942e-07
ENSDARG00000093493	urp1	si:ch73-335m24.4		100329524	105.427	2.5661	0.368458	6.94029	1.95645e-12	2.78323e-11
ENSDARG00000015356	fcho1	unm_sa2		100913078	60.9501	2.56607	0.438775	5.83852	2.63329e-09	2.90312e-08
ENSDARG00000077581	zzz3	fj98c02	A5PMR0	567022	128.368	2.56584	0.331865	7.69965	6.82177e-15	1.1594e-13
ENSDARG00000091368	LOC567978	LOC567978		567978	87.0405	2.5646	0.418341	6.20816	2.68047e-10	3.24785e-09
ENSDARG00000092413	ENSDARG00000092413				183.511	2.56354	0.338621	7.59567	1.53106e-14	2.53265e-13
ENSDARG00000090512	trim8a	trim8a	J9UF94	101180910	258.9	2.56247	0.293248	8.67651	2.04052e-18	4.34941e-17
ENSDARG00000020252	btbd10b	id:ibd20	X1WDG9	557247	672.048	2.56247	0.235228	10.8799	7.1853e-28	2.57932e-26
ENSDARG00000036616	gpr182	ad	Q535D9	323641	506.453	2.55931	0.227794	11.2397	1.30192e-29	5.03086e-28
ENSDARG00000044345	cyfip1	CY	Q90YM8	336613	760.078	2.55745	0.223231	11.4468	1.22045e-30	4.92411e-29
ENSDARG00000031782	crybg1a	ai	F1QE29	556848	284.504	2.55716	0.257762	9.90223	2.03543e-23	5.87826e-22
ENSDARG00000055502	cicb	ci	F1Q6M9	323246	337.361	2.55714	0.261791	9.75371	8.89261e-23	2.44907e-21
ENSDARG00000097217	si:dkey-229e3.2	si:dkey-229e3.2	X1WD82	561960	45.5595	2.55658	0.565214	4.42976	4.71701e-06	3.65135e-05
ENSDARG00000004796	mgrn1b	mgrn1b	B0R0J5	553327	223.331	2.55301	0.276501	9.21697	1.52803e-20	3.69594e-19
ENSDARG00000104214	LOC796866	LOC796866		796866	17.9564	2.55283	0.71933	3.4849	0.000246161	0.00149889
ENSDARG00000098790	sowahca	si:ch211-124n19.5		100321117	9.33012	2.55123	0.942412	2.70949	0.00336931	0.0166344
ENSDARG00000055543	appb	wu:fc43a0	Q8UUR9	170846	727.865	2.55054	0.210221	12.1328	3.53893e-34	1.69067e-32
ENSDARG00000004034	arhgdig	ARHGDIB	Q7SZQ6	394132	1077.73	2.55035	0.20374	12.5082	3.3673e-36	1.7431e-34
ENSDARG00000054363	si:zfos-464b6.2	fd14a06	E7FE65	794433	503.163	2.54887	0.251302	10.1409	1.81801e-24	5.53327e-23
ENSDARG00000059916	hyal1	zgc:136804	Q29RC1	664772	340.808	2.5461	0.248795	10.2278	7.44648e-25	2.29919e-23
ENSDARG00000092945	si:ch211-250g4.3	im:715108		557772	6012.86	2.54484	0.179574	14.1847	5.69521e-46	4.35763e-44
ENSDARG00000079610	akap9	wu:fj02h02		565037	159.857	2.54474	0.301236	8.43446	1.66362e-17	3.37023e-16
ENSDARG00000043493	cltca	cb1033	B3DK43	323579	993.375	2.54288	0.206295	12.3112	3.94426e-35	1.9423e-33
ENSDARG00000005368	mcamb	cd146	Q5IFI2	338313	1584.51	2.54085	0.219794	11.5374	4.27596e-31	1.74723e-29
ENSDARG00000054906	ier5l	fe50b07	A0A0R4I9D9	326935	166.924	2.54048	0.314033	8.08178	3.19135e-16	5.89326e-15
ENSDARG00000099999	tcf3b	tcf3	B1H1L4	664768	426.542	2.54004	0.261168	9.7083	1.38972e-22	3.7591e-21
ENSDARG00000113458	LOC100535316	LOC100535316	E7FFT0	100535316	41.5793	2.53859	0.519709	4.85086	6.14642e-07	5.30764e-06
ENSDARG00000096562	wu:fj29h11	fj29h11	A0A0R4IS14	335618	214.663	2.53777	0.279654	9.06596	6.17556e-20	1.44813e-18
ENSDARG00000102674	ckap5	im:714338	A0A0R4IQI9	492614	248.196	2.53755	0.267983	9.44939	1.70405e-21	4.36933e-20
ENSDARG00000052480	pdcd11	cb680	Q1ED11	794079	298.639	2.53536	0.248967	10.1739	1.2961e-24	3.98265e-23
ENSDARG00000077155	tmem116	si:ch211-157p22.10	A2BGS3	100003849	67.4387	2.53374	0.439777	5.72362	5.214e-09	5.56923e-08
ENSDARG00000076484	stab1	FEEL-1	E0CZJ3	570626	124.847	2.53162	0.33215	7.5957	1.53061e-14	2.53265e-13
ENSDARG00000035629	parvab	parva	A4IG46	567123	510.428	2.52805	0.225715	11.1909	2.25947e-29	8.60975e-28
ENSDARG00000007976	si:ch211-220f16.2	si:ch211-220f16.2		797650	213.496	2.52587	0.311022	8.08301	3.15943e-16	5.83993e-15
ENSDARG00000058966	zgc:112332	zgc:112332	Q502C0	553712	27.3386	2.52495	0.637421	4.01252	3.00365e-05	0.000209917
ENSDARG00000107952	ENSDARG00000107952				28.7647	2.52396	0.601895	4.10018	2.06418e-05	0.000147241
ENSDARG00000079312	kmt2ca	ml	A0A0R4IM21	560793	568.166	2.5231	0.216016	11.6767	8.38077e-32	3.55304e-30
ENSDARG00000040920	si:dkey-49n23.1	si:dkey-49n23.1	F1Q5G8	558742	703.84	2.52263	0.221871	11.3663	3.07815e-30	1.22647e-28
ENSDARG00000094704	bcl2a	bcl	Q564A4	570772	700.343	2.52215	0.217302	11.5935	2.2221e-31	9.17751e-30
ENSDARG00000040158	cdc42l	Cdc42	Q7ZUQ1	793158	3337.48	2.52008	0.200448	12.5459	2.09247e-36	1.09201e-34
ENSDARG00000103211	si:dkey-19b23.8	fd44f11	A0A0R4INC1	569132	326.168	2.5198	0.250246	10.0842	3.24367e-24	9.70321e-23
ENSDARG00000102424	arhgap44a	si:ch211-114m9.1	A0A0R4IIW2	567298	8.8236	2.51958	0.979648	2.58361	0.0048886	0.0233372
ENSDARG00000113027	ENSDARG00000113027				6.65524	2.5195	1.04301	2.30666	0.010537	0.0465522
ENSDARG00000031336	hsd20b2	SDR12C	A2BFP6	368367	101.595	2.51936	0.36951	6.78887	5.6506e-12	7.73593e-11
ENSDARG00000070981	ash1l	fi34d11	F1QY85	563799	792.137	2.51877	0.214013	11.7583	3.20073e-32	1.40023e-30
ENSDARG00000026335	susd4	susd4	E7FEC4	560304	22.6544	2.51647	0.651195	3.81335	6.85486e-05	0.000454816
ENSDARG00000071424	ap3d1	si:ch211-129c21.6	B7ZUU8	563359	605.384	2.51534	0.221797	11.3314	4.58611e-30	1.81227e-28
ENSDARG00000094608	si:dkey-222h21.10	si:dkey-222h21.10		100331993	31.3781	2.51432	0.574986	4.29829	8.606e-06	6.44611e-05
ENSDARG00000031751	npr1a	sGC	Q1LX84	560653	75.6296	2.5139	0.402286	6.25159	2.03152e-10	2.48982e-09
ENSDARG00000079055	si:dkey-85a20.4	si:dkey-85a20.2		566303	22.5558	2.51212	0.65928	3.79195	7.4736e-05	0.000492386
ENSDARG00000098332	zgc:112970	zgc:112970	Q58EP7	541543	24.5246	2.51164	0.643553	3.79069	7.51152e-05	0.000494715
ENSDARG00000077842	ajuba	fj66b05	E7FFI0	572549	119.272	2.51035	0.332791	7.53029	2.53134e-14	4.10594e-13
ENSDARG00000055900	zswim5	fc05d01	B8JLP8	100149522	480.412	2.50938	0.255932	9.80726	5.23858e-23	1.47302e-21
ENSDARG00000069484	dab2ipa	si:dkey-83f4.1		100002454	456.792	2.50804	0.247854	10.0985	2.80392e-24	8.44033e-23
ENSDARG00000055955	lcp2a	wu:fj47a1	Q8JI36	336073	73.7927	2.50773	0.415855	5.99389	1.02443e-09	1.17458e-08
ENSDARG00000014680	znf710a	fi04b07	Q7SYJ4	327348	17.1496	2.50637	0.801712	3.04388	0.00116774	0.00632622
ENSDARG00000117590	ENSDARG00000117590				52.5837	2.50566	0.492322	5.17713	1.12665e-07	1.05806e-06
ENSDARG00000098654	LOC101885083	LOC101885083		101885083	67.1399	2.50373	0.459486	5.4337	2.75981e-08	2.73771e-07
ENSDARG00000027749	hirip3	fi16e03	Q7SXB4	100000570	440.655	2.50304	0.278215	8.96541	1.5457e-19	3.54237e-18
ENSDARG00000038770	zgc:103625	mettl26b	Q66I74	447931	30.6837	2.5025	0.596684	4.18453	1.42877e-05	0.000103838
ENSDARG00000037260	toporsa	si:ch211-145b13.4	E7F1A2	324197	67.5468	2.50031	0.412307	6.04254	7.58555e-10	8.85058e-09
ENSDARG00000103953	med12	kgt	A0A0R4IBL3	566632	235.16	2.4997	0.290888	8.59406	4.19729e-18	8.80972e-17
ENSDARG00000086853	dpyda.1	dpy	Q08BJ9	768165	49.7042	2.49948	0.47573	5.23742	8.14197e-08	7.74859e-07
ENSDARG00000061191	plekho1a	ckip-1	A4IG55	563283	45.4494	2.49622	0.515746	4.77994	8.7675e-07	7.43071e-06
ENSDARG00000058369	mex3b	fc13g02	A2RRV6	569582	92.452	2.4962	0.417881	6.01583	8.94831e-10	1.03463e-08
ENSDARG00000044380	rbmx2	im:714131	Q4QRG7	553240	317.369	2.49453	0.273691	9.09513	4.72363e-20	1.11721e-18
ENSDARG00000003216	anxa2a	anx2a	Q804G9	325557	10723.9	2.49264	0.199186	12.4702	5.4253e-36	2.77848e-34
ENSDARG00000002172	aplnra	APLNR2a	B2GPM9	561935	298.771	2.49263	0.262085	9.50469	1.00324e-21	2.60017e-20
ENSDARG00000111522	ENSDARG00000111522				10.743	2.49255	0.902683	2.76235	0.0028693	0.0143502
ENSDARG00000024940	rnf144b	IBRDC2	Q7T3F2	394112	208.202	2.49195	0.294105	8.46025	1.33407e-17	2.71121e-16
ENSDARG00000063417	erf	fc22h01	Q1LY54	560416	353.946	2.49188	0.237683	10.4793	5.37686e-26	1.73843e-24
ENSDARG00000089871	jcada	gb:eb954612	E7FAR1	100001168	415.027	2.49019	0.235292	10.5769	1.9078e-26	6.34998e-25
ENSDARG00000040778	ralba	r	Q6DC92	445255	481.401	2.48951	0.247166	10.054	4.41036e-24	1.30711e-22
ENSDARG00000070425	dll4	si:ch211-244p18.5	Q1ECY3	563920	2324.01	2.48769	0.25378	9.80973	5.11209e-23	1.43955e-21
ENSDARG00000002787	tle3a	gr	B3DGV3	30206	194.843	2.48763	0.329092	7.53681	2.408e-14	3.91249e-13
ENSDARG00000093985	si:dkeyp-72a4.1	si:dkeyp-72a4.1	A5PM71	100148058	5.74346	2.48732	1.12399	2.31681	0.0102572	0.0454415
ENSDARG00000037883	prcp	zgc:91816	Q6DG46	436967	339.233	2.48527	0.252605	9.82249	4.50439e-23	1.27403e-21
ENSDARG00000015566	dnmt3ab	dnmt	Q588C4	553189	163.44	2.48511	0.303312	8.17392	1.4927e-16	2.82715e-15
ENSDARG00000058327	neu3.3	neuc.1	A0JMM3	555206	41.878	2.48506	0.548453	4.47311	3.85444e-06	3.01776e-05
ENSDARG00000033071	trim35-10	si:ch73-379f5.1		799678	21.7048	2.48476	0.659703	3.71885	0.000100067	0.000647718
ENSDARG00000005565	entpd8	NTPD	F1R0W4	436652	363.669	2.48416	0.261627	9.51254	9.30297e-22	2.41437e-20
ENSDARG00000042282	itga6a	fb80g02	A8WHQ8	503893	25.9981	2.48389	0.625841	3.92208	4.38947e-05	0.000299466
ENSDARG00000093374	ENSDARG00000093374				461.654	2.47991	0.239886	10.3226	2.78388e-25	8.72177e-24
ENSDARG00000106529	dut	wu:fa28d1	Q5XJ23	449835	944.103	2.47976	0.217756	11.3762	2.74773e-30	1.10167e-28
ENSDARG00000008548	arhgap12a	im:715348	F6P057	563267	122.464	2.47819	0.343281	7.21815	2.63493e-13	4.00346e-12
ENSDARG00000004714	tcf12	wu:fb74g05	Q6NSM7	407985	2889.35	2.47786	0.237225	10.3979	1.26777e-25	4.05118e-24
ENSDARG00000074023	rbms1a	fe16a10	E7FAG7	564994	195.516	2.47745	0.284959	8.67625	2.04508e-18	4.35431e-17
ENSDARG00000002385	atm	chunp96	F1QJB6	403064	68.3034	2.4774	0.412162	5.99505	1.0171e-09	1.16757e-08
ENSDARG00000095252	LOC110438352	LOC110438352		110438352	12.2841	2.47705	0.863302	2.87744	0.00200457	0.0103067
ENSDARG00000095288	rusc2	si:ch211-250o15.2	A0A0R4IIT5	556081	466.381	2.47504	0.232456	10.6358	1.01536e-26	3.41504e-25
ENSDARG00000061764	ahnak	wu:fb05a0	F1QZ50	559276	4334.66	2.47413	0.183651	13.4749	1.09939e-41	7.08517e-40
ENSDARG00000024744	dpp6b	dpp6	E7F5R8	566832	34.9143	2.47409	0.562697	4.38067	5.91574e-06	4.51019e-05
ENSDARG00000058000	cep350	fa12b05	A0A0R4I9E0	100004437	389.195	2.47308	0.240466	10.2884	3.97521e-25	1.24136e-23
ENSDARG00000076128	prkar1aa	im:704772	Q5I0F6	494533	945.091	2.4728	0.208247	11.8726	8.21667e-33	3.72173e-31
ENSDARG00000041799	gja1b	cx43	O57474	30236	365.7	2.47239	0.290271	8.55358	5.96639e-18	1.23741e-16
ENSDARG00000097596	tac3b	tac2	H2D7E9	569642	9.85416	2.46985	0.906594	2.67065	0.00378517	0.0184832
ENSDARG00000061424	znf646	si:rp71-1c10.2 pseudogene	U3JA35	561201	178.746	2.4685	0.308771	7.96018	8.58977e-16	1.53887e-14
ENSDARG00000024365	crlf1a	clf-	Q6DG28	436923	75.7408	2.46744	0.430978	5.71704	5.41981e-09	5.77301e-08
ENSDARG00000007774	vash2	si:ch211-147d7.1	Q5RGT1	562668	122.257	2.46618	0.356996	6.86113	3.41584e-12	4.77794e-11
ENSDARG00000034668	celf3a	celf	Q9IBD1	57922	60.1837	2.46516	0.441449	5.58859	1.1446e-08	1.1831e-07
ENSDARG00000015822	sesn3	cb261	F1R1P4	406840	616.633	2.46488	0.214611	11.4787	8.4392e-31	3.42653e-29
ENSDARG00000068640	rsf1b.1	fi20e01	F1Q6Y6	327618	228.607	2.46443	0.274992	8.9427	1.89881e-19	4.33095e-18
ENSDARG00000058719	si:dkey-119f1.1	si:dkey-119f1.1	A5PN27	557127	72.3489	2.46376	0.414831	5.90462	1.76733e-09	1.98721e-08
ENSDARG00000069342	zgc:153115	klf1	A8E7A9	768186	328.819	2.46328	0.2843	8.58954	4.36574e-18	9.15327e-17
ENSDARG00000005186	sp4	zgc:64226	Q7T300	387291	265.369	2.46319	0.306677	8.02989	4.87819e-16	8.88015e-15
ENSDARG00000087575	ENSDARG00000087575				48.3107	2.46207	0.526065	4.77473	8.99733e-07	7.61877e-06
ENSDARG00000098817	kctd5b	kctd5b		100334206	43.319	2.46088	0.567469	4.33116	7.41619e-06	5.60961e-05
ENSDARG00000045331	pkp4	unm_sa1	E7EXI3	561566	82.8192	2.45892	0.381182	6.42903	6.42122e-11	8.17769e-10
ENSDARG00000021172	cyp2ad2	cyp2	Q98T96	259306	28.0434	2.45807	0.593339	4.1205	1.89026e-05	0.000135558
ENSDARG00000104609	crebbpa	CBP-	A0A0R4IPF2	566841	457.586	2.45756	0.238629	10.2749	4.57354e-25	1.42358e-23
ENSDARG00000100725	ephb4a	cb646	O73875	30688	148.069	2.45601	0.307987	7.96382	8.34018e-16	1.49695e-14
ENSDARG00000060841	pik3c2a	sb:cb15	F6NMW9	571356	247.429	2.45517	0.27532	8.90735	2.6133e-19	5.93243e-18
ENSDARG00000037059	slc44a2	fc26c03	E7F1Z8	324345	338.337	2.45248	0.302484	8.10978	2.53558e-16	4.71402e-15
ENSDARG00000017244	chd6	si:dkey-6e2.3	X1WCW5	570753	193.138	2.45167	0.298089	8.20582	1.14512e-16	2.18609e-15
ENSDARG00000098228	thrap3b	zgc:85716	Q6NSP0	407984	1187.74	2.45067	0.190984	12.8286	5.66739e-38	3.15485e-36
ENSDARG00000099786	actn4	wu:fb53f05	Q7SYE2	322221	409.979	2.45007	0.250653	9.74189	9.99053e-23	2.73706e-21
ENSDARG00000036985	plxnb2b	plxnb2b	E3NZJ2	100333657	21.6196	2.44995	0.669332	3.66732	0.000122555	0.000780393
ENSDARG00000060366	slc12a9	fk87c04	A2BFP5	793341	117.797	2.44911	0.339081	7.19779	3.05975e-13	4.62697e-12
ENSDARG00000051763	sntb2	si:ch211-161i21.2	E7FDL7	100331323	894.125	2.44844	0.210359	11.6299	1.45224e-31	6.08958e-30
ENSDARG00000070314	cald1a	cal	B0BLV5	322909	1672.99	2.44784	0.215673	11.3432	4.00897e-30	1.58747e-28
ENSDARG00000017397	smarcc1a	smar	F1Q9K1	403020	352.442	2.44663	0.254904	9.57418	5.13359e-22	1.35241e-20
ENSDARG00000013946	ivns1abpb	fi13f08	Q7ZVQ8	334334	452.457	2.44538	0.239756	10.1768	1.25827e-24	3.8726e-23
ENSDARG00000044431	ppig	wu:fb33a0	Q7ZYY1	406773	295.747	2.44371	0.263711	9.26925	9.37319e-21	2.30051e-19
ENSDARG00000006283	waslb	w	Q6NYX7	394034	187.854	2.44346	0.294494	8.28524	5.89335e-17	1.14556e-15
ENSDARG00000112452	crebbpb	CBP	A0A0R4IY90	567111	708.683	2.4424	0.205149	11.9018	5.79154e-33	2.6357e-31
ENSDARG00000079549	cdc42ep1a	si:ch211-141o9.9	E7F913	101883603	324.875	2.44227	0.249645	9.77334	7.32733e-23	2.03944e-21
ENSDARG00000039878	ambra1b	im:714631	I3IRN1	559106	163.453	2.442	0.304674	8.00667	5.89291e-16	1.06667e-14
ENSDARG00000069196	ebf1b	ebf1	A0A286YBI5	557777	36.2902	2.44086	0.537016	4.53278	2.91063e-06	2.31464e-05
ENSDARG00000025076	marveld2a	im:715061	F1QIE2	558720	166.873	2.44016	0.312495	7.81474	2.75376e-15	4.80344e-14
ENSDARG00000028533	macf1a	acf		562190	935.137	2.43936	0.209883	11.6241	1.55411e-31	6.47432e-30
ENSDARG00000077081	slc38a10	fb62e08	E7F671	561739	313.649	2.43771	0.271149	8.98106	1.34087e-19	3.08399e-18
ENSDARG00000014428	ppp2r5d	zgc:73160	Q6NWX4	406610	567.076	2.4377	0.223316	10.9061	5.38953e-28	1.96406e-26
ENSDARG00000007247	ric8a	zgc:92294	A9JTE4	449546	142.708	2.43541	0.342086	7.10348	6.08276e-13	9.03475e-12
ENSDARG00000091555	ostf1	sb:eu84	A5PN57	405783	322.137	2.43419	0.243606	9.98265	9.07803e-24	2.6658e-22
ENSDARG00000068575	tmem51a	im:714881	A0JMC5	777622	97.8062	2.43389	0.389699	6.29833	1.50437e-10	1.86276e-09
ENSDARG00000025522	sgk1	cb1083	Q7ZTW4	324140	1999.58	2.4334	0.192982	12.588	1.22878e-36	6.53703e-35
ENSDARG00000053878	inpp5l	zgc:123248	Q2YDR0	641571	544.713	2.43296	0.226482	10.7315	3.62248e-27	1.24901e-25
ENSDARG00000016551	iqsec1b	iqsec1	X1WBR0	100148736	919.475	2.43114	0.207753	11.6931	6.90837e-32	2.94834e-30
ENSDARG00000004988	ppp3ca	fj46e08	F1QD93	794574	22.1548	2.42885	0.679479	3.63066	0.000141348	0.000892662
ENSDARG00000070603	hspa12a	zgc:153612	Q0P408	751725	297.546	2.42839	0.273736	8.85219	4.29089e-19	9.61569e-18
ENSDARG00000068177	pak2a	cb422	Q6DG42	266749	327.935	2.42828	0.24402	9.9408	1.38295e-23	4.02418e-22
ENSDARG00000103924	zgc:154055	zgc:154055	Q08BW9	556036	94.2152	2.42777	0.398897	6.06539	6.58163e-10	7.7309e-09
ENSDARG00000088817	wdr59	si:ch73-167i17.2	A0A286YB35	103909113	71.567	2.42692	0.467975	4.99309	2.97099e-07	2.66501e-06
ENSDARG00000023724	cdc42se1	spe	Q6TEL3	791998	591.123	2.42643	0.222369	10.9009	5.70486e-28	2.07111e-26
ENSDARG00000030311	tmc2b	si:dkey-229d2.2	F1QZE9	567304	116.192	2.42538	0.354886	6.78902	5.64494e-12	7.73593e-11
ENSDARG00000086391	cald1b	Ca	E7EZ62	563892	68.9813	2.42198	0.438173	5.5688	1.28252e-08	1.31645e-07
ENSDARG00000095295	si:rp71-36a1.1	si:rp71-36a1.1		571927	108.443	2.41995	0.344061	7.01042	1.18799e-12	1.71803e-11
ENSDARG00000013976	anxa13	anx13	Q6PHG3	81880	1663.56	2.4189	0.215447	11.1991	2.05878e-29	7.87626e-28
ENSDARG00000014646	aoc2	aoc3		541429	2152.57	2.41858	0.195317	12.3721	1.84929e-35	9.22486e-34
ENSDARG00000057927	rps6ka3b	zgc:158386	F1R2A7	100009657	111.445	2.41788	0.340526	7.09193	6.61265e-13	9.77644e-12
ENSDARG00000007034	hnrpkl	wu:fc19f05	B8JLJ8	406264	185.696	2.41739	0.300834	8.04184	4.4251e-16	8.08601e-15
ENSDARG00000093492	si:dkey-246i21.1	si:dkey-246i21.1		103909693	291.705	2.41645	0.303481	7.99093	6.69638e-16	1.20642e-14
ENSDARG00000005867	gon4lb	fb99g07	F1QI87	555764	78.542	2.41506	0.401538	6.01981	8.73098e-10	1.01133e-08
ENSDARG00000088492	cntrl	si:ch1073-423i15.2	A0A0N4SU38	100334259	64.0056	2.41447	0.425933	5.6738	6.98309e-09	7.3687e-08
ENSDARG00000044056	ahi1	ZAhi		562701	164.259	2.41372	0.310804	7.7762	3.73683e-15	6.43064e-14
ENSDARG00000042141	myo6b	sate	Q68RJ3	445472	30.3582	2.41368	0.580091	4.18765	1.40927e-05	0.000102576
ENSDARG00000086775	top1b	fd15f07	E7FE49	327179	190.154	2.41289	0.290186	8.29065	5.63148e-17	1.09577e-15
ENSDARG00000033501	tsc22d3	gi	A0A140LG17	393541	7.45524	2.41264	1.01635	2.42911	0.00756797	0.0346384
ENSDARG00000029150	hsp90ab1	hsp9	O57521	30573	11006.1	2.41259	0.202205	11.9079	5.38425e-33	2.45617e-31
ENSDARG00000052348	smarca5	chunp68	A2RUY6	282615	235.692	2.41169	0.315443	7.72063	5.78761e-15	9.8801e-14
ENSDARG00000095719	si:dkey-222h21.2	si:dkey-222h21.2		794894	9.46975	2.41038	0.916358	2.54246	0.00550383	0.0259708
ENSDARG00000057940	dido1	datf	A1A5T6	553277	1912.51	2.41017	0.193623	12.4413	7.79464e-36	3.94976e-34
ENSDARG00000041895	cad	cb456	U3JAV8	266992	266.411	2.40947	0.27205	8.86687	3.76157e-19	8.45914e-18
ENSDARG00000061040	pum2	Pumilio2	A7LCJ6	567494	173.278	2.40756	0.303228	7.93884	1.02036e-15	1.81782e-14
ENSDARG00000098753	elmo1	im:715114	Q6NV39	406364	325.563	2.40587	0.243882	9.85042	3.41296e-23	9.7105e-22
ENSDARG00000070486	rbp7b	rbp7	B3DHK5	569308	2759.71	2.4054	0.200939	12.0053	1.66619e-33	7.76679e-32
ENSDARG00000043643	ehbp1	fc92e03	E7FD42	560857	120.877	2.40513	0.33139	7.24959	2.09019e-13	3.20879e-12
ENSDARG00000055705	f5	si:bz20i	B7ZVT7	327320	38.1915	2.40474	0.537236	4.46569	3.99054e-06	3.11791e-05
ENSDARG00000046107	caskin1	si:dkey-34b22.2	F1R097	563678	289.194	2.40464	0.258953	9.2706	9.25508e-21	2.27585e-19
ENSDARG00000113111	LOC100334707	LOC100334707		100334707	68.8506	2.4037	0.420058	5.69843	6.04589e-09	6.41145e-08
ENSDARG00000058044	rab1ba	RAB1B	Q7ZUV5	394117	1400.96	2.40346	0.192405	12.484	4.56693e-36	2.35774e-34
ENSDARG00000038067	smurf2	wu:fb82a1	A9JRZ0	563633	376.117	2.39946	0.241831	9.91328	1.82234e-23	5.27875e-22
ENSDARG00000112755	LOC100333355	LOC100333355		100333355	8.15604	2.39516	1.01063	2.28426	0.0111783	0.0490806
ENSDARG00000063572	perp	fk24g11	E9QHT9	494479	1934.04	2.39419	0.190586	12.5532	1.90942e-36	1.00192e-34
ENSDARG00000100280	znfx1	fb60c02		100536767	40.9078	2.39395	0.512877	4.68353	1.40991e-06	1.16713e-05
ENSDARG00000077440	syde1	syde1		568166	37.2771	2.39392	0.557132	4.2779	9.4332e-06	7.02461e-05
ENSDARG00000059866	cactin	WITHDRAWN:zgc:15	F1Q8W0	100126813	293.69	2.39233	0.250563	9.53953	7.17431e-22	1.87205e-20
ENSDARG00000015824	lemd3	im:715844	Q5TZH9	558474	171.91	2.39108	0.292133	8.17281	1.50639e-16	2.85027e-15
ENSDARG00000075513	ccdc136b	si:ch73-146h23.1	E7FCY3	100321715	176.463	2.3902	0.314276	7.63337	1.14351e-14	1.91799e-13
ENSDARG00000053101	prpf38b	wu:fc43b05	Q6P7Y3	406810	279.896	2.38963	0.26972	8.84831	4.44277e-19	9.94445e-18
ENSDARG00000012040	rnf19a	fj68f04	E7F0K2	557995	523.544	2.38956	0.24182	9.8584	3.15234e-23	9.00904e-22
ENSDARG00000020326	tyk2	tyk2	F8W4H3	100536675	177.159	2.38903	0.296	8.05355	4.02123e-16	7.3824e-15
ENSDARG00000039852	ftr93	si:ch1073-460d17.3	E7FBJ9	568694	22.6985	2.38894	0.664263	3.55996	0.000185458	0.0011508
ENSDARG00000012449	ccdc120a	si:ch211-169p10.1	B0S599	799619	28.7384	2.38837	0.593806	3.98495	3.37477e-05	0.000234318
ENSDARG00000102126	ENSDARG00000102126				12.0662	2.38724	0.829182	2.80317	0.00253018	0.0127941
ENSDARG00000080020	il13ra1	il-1	A8WH86	799475	380.713	2.38717	0.257067	9.25488	1.07231e-20	2.61341e-19
ENSDARG00000078759	dna2	si:ch211-1n9.7	B8A5D8	559535	21.8116	2.38656	0.66649	3.53011	0.000207692	0.00128049
ENSDARG00000063233	ENSDARG00000063233				184.326	2.38641	0.285079	8.36503	3.00489e-17	5.9802e-16
ENSDARG00000010773	pnpla6	nt	F1R844	560986	263.983	2.38615	0.256187	9.30701	6.57419e-21	1.64398e-19
ENSDARG00000069833	rhbdl2	zgc:55533	Q7ZUN9	792002	54.3503	2.38475	0.473959	5.03914	2.33818e-07	2.12215e-06
ENSDARG00000094426	her4.2	Hes5	B0V3D1	100148329	35.258	2.3844	0.546877	4.37286	6.13154e-06	4.66916e-05
ENSDARG00000022995	clic4	cb142	Q7ZTT4	368255	2792.24	2.38439	0.184114	12.9358	1.41347e-38	8.03127e-37
ENSDARG00000004196	tnfsf10l	DL	Q7ZYX9	114466	1835.01	2.38242	0.190983	12.4727	5.26e-36	2.70103e-34
ENSDARG00000076414	espn	si:dkey-77h17.1	B0S4T9	567061	18.4716	2.37989	0.723268	3.33968	0.000419377	0.00245328
ENSDARG00000115066	si:dkey-65b13.8	si:dkey-65b13.8	A0A0R4IMH6	561480	20.4857	2.37942	0.735954	3.39599	0.000341909	0.00202791
ENSDARG00000017803	gsk3ba	GSK-3[b	Q9YH60	30654	616.541	2.37914	0.211756	11.2301	1.451e-29	5.58447e-28
ENSDARG00000110973	ENSDARG00000110973				12.7896	2.37893	0.824007	2.87417	0.00202544	0.0104062
ENSDARG00000105398	dnajc14	dnajc14	A0A140LGQ6	100535820	6.77161	2.3786	1.08319	2.48701	0.00644106	0.02993
ENSDARG00000101209	lamb1a	cb95	Q8JHV7	286830	217.129	2.37754	0.326601	7.28734	1.58065e-13	2.4379e-12
ENSDARG00000053279	apln	apln	Q4TTN8	798375	638.863	2.37736	0.219035	10.8559	9.34996e-28	3.3253e-26
ENSDARG00000004616	mtmr2	zgc:153915	A0JMK5	30644	113.946	2.37636	0.336369	7.04845	9.0459e-13	1.32011e-11
ENSDARG00000074384	slc12a8	fi11e03	A9C3V4	100000006	70.7117	2.37625	0.432706	5.45355	2.46865e-08	2.45777e-07
ENSDARG00000006395	rbm25b	fi03e10	Q7ZV58	327336	875.312	2.37515	0.202093	11.7465	3.6811e-32	1.59945e-30
ENSDARG00000098289	vstm2l	zgc:66133	Q7SXQ0	393468	46.3223	2.37285	0.490594	4.78317	8.62766e-07	7.33056e-06
ENSDARG00000035122	camsap1b	camsap1	A5WUN7	561094	93.33	2.37269	0.36212	6.53937	3.08891e-11	4.03006e-10
ENSDARG00000028086	zbtb2b	CH73-109I14.4	F2Z4W3	406724	145.726	2.36867	0.360449	6.56261	2.64375e-11	3.45867e-10
ENSDARG00000102070	tbc1d10aa	fd11a11	A0A0G2L1J3	325772	462.138	2.36833	0.254047	9.3088	6.4641e-21	1.61855e-19
ENSDARG00000070357	gja4	cx39.4	Q1LWG0	557275	320.219	2.36831	0.257604	9.19094	1.94719e-20	4.68618e-19
ENSDARG00000094492	si:ch211-284e13.12	si:ch211-284e13.12		100332991	21.6791	2.36817	0.686934	3.44363	0.000286981	0.00172503
ENSDARG00000098680	si:zfos-2326c3.2	nrk	A0A0R4IJZ3	561669	500.945	2.36799	0.220544	10.7305	3.65801e-27	1.259e-25
ENSDARG00000096759	ENSDARG00000096759				41.2018	2.36643	0.546891	4.35282	6.7199e-06	5.10303e-05
ENSDARG00000116484	ENSDARG00000116484				15.1095	2.36597	0.764042	3.0711	0.00106635	0.00581633
ENSDARG00000078011	nav1a	nav1		100536287	29.8753	2.36424	0.613255	3.79944	7.25131e-05	0.000478891
ENSDARG00000104169	znf638	si:ch211-212k18.4	A0A0R4IZ89	563749	749.501	2.36367	0.20325	11.6246	1.546e-31	6.45457e-30
ENSDARG00000056112	pikfyve	pip	B2KTE1	337690	127.933	2.36319	0.32322	7.30426	1.39399e-13	2.15726e-12
ENSDARG00000100657	egfl7	zgc:136669	Q1RLZ3	678640	609.22	2.36278	0.219028	10.7855	2.01491e-27	7.06136e-26
ENSDARG00000098968	LOC100330644	LOC100330644		100330644	118.321	2.35986	0.347653	6.75995	6.90205e-12	9.38103e-11
ENSDARG00000069595	si:ch211-214c7.4	fi41g12	F6P0E6	560699	58.4818	2.35922	0.434615	5.41518	3.06138e-08	3.01972e-07
ENSDARG00000079056	si:ch211-194c3.5	si:ch211-194c3.5	B8JIN4	556058	25.4038	2.35812	0.621014	3.73885	9.24328e-05	0.000602366
ENSDARG00000062790	tacc2	cb259		569976	1025.08	2.35761	0.252611	9.29817	7.14403e-21	1.77262e-19
ENSDARG00000010673	trim16	sb:eu45		568734	35.8712	2.35641	0.578046	4.19094	1.38904e-05	0.000101316
ENSDARG00000039082	zgc:123010	fk11h08	B8JL34	641500	123.16	2.35452	0.359043	6.60449	1.99439e-11	2.62164e-10
ENSDARG00000079745	si:ch211-166a6.5	cb607		100000230	281.556	2.35398	0.257205	9.14188	3.06882e-20	7.33934e-19
ENSDARG00000025789	chd4b	si:ch211-57k11.10	F1RBT2	560622	1063.93	2.35248	0.199945	11.7572	3.24062e-32	1.41446e-30
ENSDARG00000079313	pelp1	pelp1	F1RE30	100003680	214.032	2.3513	0.316513	7.4209	5.81618e-14	9.20856e-13
ENSDARG00000095912	si:dkey-229b18.3	fa09h07		558830	128.721	2.34938	0.326528	7.18246	3.42352e-13	5.14465e-12
ENSDARG00000044803	dhrs3b	ik:tdsubc_1f3	Q5XJP6	450050	380.326	2.34906	0.285169	8.15957	1.68108e-16	3.17454e-15
ENSDARG00000061458	phf14	fb80h09	A0A286Y9D1	555505	196.304	2.3478	0.307771	7.62308	1.23843e-14	2.06637e-13
ENSDARG00000015907	dcbld1	zgc:114082	F1QGI1	664747	43.2509	2.34507	0.514841	4.49603	3.46177e-06	2.72473e-05
ENSDARG00000111669	ENSDARG00000111669				24.6843	2.34485	0.621897	3.77345	8.05018e-05	0.000527478
ENSDARG00000102091	LOC100535454	gtf3c1		100535454	46.2897	2.34483	0.490348	4.75652	9.84784e-07	8.28417e-06
ENSDARG00000012137	cyp46a1.1	CH1073-389B1.1	Q504G3	553543	53.1035	2.34477	0.454416	5.12702	1.47181e-07	1.36156e-06
ENSDARG00000056831	gng2	zgc:110302	Q15KE4	550256	676.326	2.34336	0.241244	9.67493	1.92684e-22	5.13244e-21
ENSDARG00000079374	tjp1b	si:dkey-33l14.1		565459	400.625	2.3423	0.23718	9.87345	2.71323e-23	7.76565e-22
ENSDARG00000062058	slc12a7b	b	E7FDX8	567667	377.662	2.34186	0.262699	8.90607	2.64359e-19	5.99411e-18
ENSDARG00000012671	inhbaa	act	Q8QGE3	30072	646.223	2.3412	0.221249	10.6077	1.3724e-26	4.58381e-25
ENSDARG00000058038	eml3	eml3	A0A1D5NSW6	100533983	393.774	2.34094	0.261959	8.92359	2.25709e-19	5.12988e-18
ENSDARG00000076934	dync2i1	wdr6	A0A1D5NS24	100330581	152.166	2.33958	0.303943	7.68768	7.49163e-15	1.26987e-13
ENSDARG00000068258	lrch4	si:dkeyp-73c8.2		100003333	305.305	2.33881	0.256632	9.10728	4.22361e-20	1.00265e-18
ENSDARG00000018976	sptlc2a	spt	Q503F0	553646	207.205	2.3388	0.273032	8.55682	5.80095e-18	1.20571e-16
ENSDARG00000061375	sgpl1	zgc:162153	A4QNU7	100037312	292.091	2.33877	0.298227	7.86901	1.7873e-15	3.15199e-14
ENSDARG00000078992	wnk1a	im:716525	X1WG08	100318736	531.511	2.3384	0.231558	10.0909	3.02962e-24	9.07704e-23
ENSDARG00000079891	dnajc6	Au		796345	13.7945	2.33811	0.788542	2.94307	0.00162486	0.00850931
ENSDARG00000099294	fkbp15b	si:ch73-199g24.2	A0A0R4IUL0	571805	125.512	2.33655	0.32914	7.08553	6.92574e-13	1.02001e-11
ENSDARG00000016749	slco1c1	oatp	Q5RIX3	562772	118.235	2.33627	0.376029	6.22474	2.41174e-10	2.93707e-09
ENSDARG00000039243	ifi27.2	ifi	B8A493	641326	4048.45	2.33607	0.186241	12.5476	2.04829e-36	1.07186e-34
ENSDARG00000070951	hmga1b	zgc:153948	Q08BD1	768130	96.4312	2.33504	0.364764	6.35802	1.02188e-10	1.27602e-09
ENSDARG00000103739	LOC797750	LOC797750	A0A0G2LAQ7	797750	88.3203	2.33486	0.377533	6.1542	3.77286e-10	4.52862e-09
ENSDARG00000061165	slc6a4a	se	Q1WGB5	664719	16.0594	2.33108	0.799515	2.97541	0.00146296	0.00777319
ENSDARG00000099849	ebf1a	EBF1	A0A0R4IWS1	565310	213.041	2.33005	0.284962	8.17453	1.48507e-16	2.81548e-15
ENSDARG00000078313	LOC100332329	LOC100332329		100332329	91.2377	2.32989	0.418921	5.55078	1.42199e-08	1.45262e-07
ENSDARG00000069450	gja5b	cx41.8	Q3S2N4	570445	77.5535	2.32988	0.38604	6.01864	8.79446e-10	1.01746e-08
ENSDARG00000012196	fer	si:dkey-190c14.1	F1QBS0	565199	75.9412	2.3288	0.4585	5.13233	1.43089e-07	1.32499e-06
ENSDARG00000040482	osbpl3b	osbpl3	F1R2E5	567921	222.837	2.32862	0.279365	8.32545	4.20028e-17	8.24809e-16
ENSDARG00000022129	rbm4.3	fb55c03	Q6NXC1	406277	518.521	2.32581	0.248933	9.30582	6.64838e-21	1.66037e-19
ENSDARG00000035924	dync1li2	fc08b04	F1RB89	573266	710.614	2.32564	0.223424	10.417	1.0373e-25	3.33131e-24
ENSDARG00000092898	si:dkey-105h11.2	si:dkey-105h11.2		100006583	10.648	2.32452	0.874201	2.66218	0.00388186	0.018912
ENSDARG00000104138	igfbp7	ag	Q6NW92	405860	2155.25	2.32407	0.24203	9.55599	6.12018e-22	1.60352e-20
ENSDARG00000102340	ptn	zHBNF	Q502U6	368211	11.6665	2.323	0.84056	2.7135	0.00332882	0.0164429
ENSDARG00000086881	ier2b	ie		100331484	984.712	2.32294	0.263346	8.69369	1.75434e-18	3.76449e-17
ENSDARG00000040287	ywhabl	hm:zehn0976	Q6PC82	321729	1596.09	2.32257	0.214086	10.8159	1.44754e-27	5.11029e-26
ENSDARG00000043285	zbtb21	im:689172		566813	10.8327	2.32204	0.880357	2.55479	0.00531252	0.0251732
ENSDARG00000014159	mtdha	ly	Q6NUU0	368910	1820.2	2.32081	0.197379	11.7455	3.72305e-32	1.61402e-30
ENSDARG00000034195	top2b	im:713812	Q1LUT2	569877	334.153	2.31894	0.271218	8.56706	5.30792e-18	1.10443e-16
ENSDARG00000104530	znf609b	dZ112P11.1	Q6ZM08	555219	712.835	2.31757	0.21018	11.0168	1.5849e-28	5.85347e-27
ENSDARG00000099312	jpt1b	HN1	Q6TGZ7	402906	1839.75	2.31752	0.195513	11.8487	1.09295e-32	4.9157e-31
ENSDARG00000041060	lgals9l3	Lgals9	Q6TLH6	327284	252.968	2.31746	0.269583	8.58881	4.39362e-18	9.20169e-17
ENSDARG00000053459	rybpb	Dedaf	B2GSG2	497613	300.54	2.31679	0.251698	9.19146	1.93774e-20	4.66931e-19
ENSDARG00000102787	fam193a	im:715513	A0A0R4ICL0	564207	275.949	2.3157	0.2816	8.22054	1.01291e-16	1.94141e-15
ENSDARG00000008966	tbl1xr1b	tbl1x	A5WVU0	393581	133.031	2.31486	0.336607	6.89415	2.70941e-12	3.82323e-11
ENSDARG00000062933	cmip	si:ch211-260p9.1		561893	426.911	2.3146	0.237834	9.72538	1.17511e-22	3.20115e-21
ENSDARG00000104222	inppl1a	INPPL1-A	Q2I6J1	325179	399.386	2.31214	0.265916	8.68069	1.96688e-18	4.1971e-17
ENSDARG00000031438	kcnj11l	Kir6	Q5R205	497647	14.7715	2.31202	0.817419	2.93347	0.00167601	0.00874904
ENSDARG00000052866	htt	ZHD	O42269	30214	227.524	2.3106	0.272895	8.45857	1.35341e-17	2.74759e-16
ENSDARG00000014571	ctnnb1	ctn	Q7ZU14	30265	1098.19	2.31034	0.220571	10.4749	5.6342e-26	1.81857e-24
ENSDARG00000074599	frmd4ba	si:dkey-178o16.1	E7FG46	100333566	142.548	2.30806	0.32978	6.98424	1.43204e-12	2.05242e-11
ENSDARG00000078058	dip2a	si:dkeyp-118h9.6	E7FAU4	100332244	134.5	2.30591	0.318978	7.21449	2.70681e-13	4.10294e-12
ENSDARG00000010625	clic2	zgc:92762	Q6DGV0	436834	3452.54	2.30554	0.19714	11.6816	7.91331e-32	3.36228e-30
ENSDARG00000052680	si:dkey-182g1.2	si:dkey-182g1.2	E9QE15	100005482	68.1069	2.30523	0.423961	5.43233	2.78116e-08	2.75605e-07
ENSDARG00000102025	znf644b	si:ch211-15l16.2	A0A0R4IBX8	100537559	97.0444	2.30359	0.367643	6.22172	2.45864e-10	2.98849e-09
ENSDARG00000104297	cartl	si:ch73-380l10.2	A0A0R4ILT6	100329270	7.61401	2.30272	1.0077	2.35388	0.00928942	0.0415956
ENSDARG00000037965	srrm2	zgc:110023	F1QLP6	553531	721.196	2.30241	0.212228	10.8402	1.10969e-27	3.93203e-26
ENSDARG00000078567	lonrf1l	si:dkey-258f14.5	F1QJQ0	100317496	643.499	2.30219	0.216196	10.6472	8.98747e-27	3.03881e-25
ENSDARG00000006811	sult1st6	sult1c3	Q6DHH8	436872	962.227	2.30065	0.208449	11.0262	1.42781e-28	5.29363e-27
ENSDARG00000062020	gse1b	fj87f12	Q1LWL6	567033	288.49	2.29992	0.251271	9.14847	2.88726e-20	6.92257e-19
ENSDARG00000014239	esyt1b	esyt	F1QVP9	571083	255.109	2.29847	0.274063	8.38278	2.58452e-17	5.15428e-16
ENSDARG00000061525	slka	fk52g01	B7ZD09	568838	657.587	2.29694	0.227791	10.0733	3.62615e-24	1.08137e-22
ENSDARG00000015722	kctd5a	fb43a07	Q6NYY3	322008	1497.14	2.29518	0.222475	10.2856	4.09317e-25	1.27613e-23
ENSDARG00000020134	sipa1l1	cb600	Q5TYS4	562521	54.8235	2.29321	0.462248	4.93643	3.9783e-07	3.52088e-06
ENSDARG00000004218	rnd1b	Rn	Q52WX7	553414	87.4022	2.29319	0.379372	6.02965	8.21586e-10	9.53387e-09
ENSDARG00000104693	il6st	gp13	A8WH79	100006778	640.752	2.29303	0.231582	9.88351	2.45423e-23	7.03485e-22
ENSDARG00000024642	pip5k1ab	im:714093	A2VD51	492549	138.044	2.29298	0.326366	7.01187	1.1758e-12	1.70167e-11
ENSDARG00000101595	tgm1l2	si:ch1073-138d10.1	A0A0R4IKS1	793096	44.5289	2.29274	0.488211	4.68982	1.36726e-06	1.13426e-05
ENSDARG00000070545	top1a	top1l	Q1ED17	553496	1664.53	2.29262	0.238351	9.54711	6.66812e-22	1.74233e-20
ENSDARG00000105319	ENSDARG00000105319				27.3867	2.28988	0.630103	3.50685	0.000226724	0.00139024
ENSDARG00000104118	antxr2a	ATR	A4QP34	557239	877.937	2.28958	0.20121	11.3713	2.90557e-30	1.16012e-28
ENSDARG00000006617	napga	fi35f06	F1RC32	541353	57.6385	2.28773	0.445692	5.14082	1.36772e-07	1.2714e-06
ENSDARG00000087145	parp10	si:ch1073-296d18.1		564886	18.3147	2.28759	0.705222	3.19764	0.00069279	0.00390406
ENSDARG00000095607	ENSDARG00000095607				68.2073	2.28695	0.440919	5.13248	1.42977e-07	1.32459e-06
ENSDARG00000053326	gna11b	wu:fb12d06	Q5RKP9	493613	416.114	2.28577	0.233506	9.77417	7.26719e-23	2.02564e-21
ENSDARG00000074419	hcn4l	hcn	E7F3Z3	556759	17.2318	2.28498	0.716958	3.16917	0.000764363	0.00428351
ENSDARG00000096735	ENSDARG00000096735				9.50204	2.28455	0.928156	2.53094	0.00568794	0.0267738
ENSDARG00000101613	si:dkey-238i5.2	cb207	A0A0R4IS21	321155	186.455	2.2844	0.311897	7.31064	1.32934e-13	2.05888e-12
ENSDARG00000103528	ENSDARG00000103528				30.2354	2.28433	0.589651	3.79021	7.52607e-05	0.000495503
ENSDARG00000074017	usp31	usp31		564487	31.1136	2.28432	0.560704	4.05267	2.53187e-05	0.000178112
ENSDARG00000004636	ccdc9	im:689313	F1R420	550140	580.793	2.28295	0.244193	9.32816	5.38612e-21	1.35393e-19
ENSDARG00000093232	ENSDARG00000093232				155.863	2.28107	0.350754	6.45822	5.29722e-11	6.80034e-10
ENSDARG00000063219	ubap2l	sb:eu90	Q1L8T3	100034477	550.799	2.28101	0.22456	10.1451	1.7414e-24	5.30851e-23
ENSDARG00000003789	dennd5b	id:ibd50	Q6NXD8	323528	170.475	2.28093	0.294672	7.72506	5.59014e-15	9.55149e-14
ENSDARG00000025403	ftr83	sb:cb79	A4IG09	565972	182.937	2.28052	0.304635	7.46012	4.32208e-14	6.90562e-13
ENSDARG00000079017	tlnrd1	mesdc	E7F508	100003148	181.799	2.28028	0.302941	7.56423	1.95091e-14	3.20233e-13
ENSDARG00000058459	plekhg2	plekhg2		565988	114.241	2.27959	0.332056	6.8545	3.57808e-12	4.9976e-11
ENSDARG00000088195	si:ch211-168f7.5	wu:fb52c12	E7F271	322178	37.4754	2.27855	0.520878	4.3381	7.18596e-06	5.44619e-05
ENSDARG00000116052	il4r.2	crfa31.2		563674	44.5097	2.27832	0.543946	4.02075	2.90069e-05	0.000203017
ENSDARG00000030472	slc16a5a	slc1	E7FB53	565514	276.49	2.2776	0.258221	8.81295	6.09489e-19	1.35008e-17
ENSDARG00000068220	mbl2	Ga	Q504I3	100008009	16.7836	2.27709	0.775769	3.16444	0.00077691	0.00435001
ENSDARG00000099631	cmtm6	sb:cb55	Q1LYM1	368348	520.093	2.27695	0.241489	9.41574	2.3487e-21	5.9744e-20
ENSDARG00000039899	zbtb7a	si:ch211-195m2.8	F1QKT2	565670	156.109	2.27629	0.315199	7.1886	3.27301e-13	4.92884e-12
ENSDARG00000078691	gigyf1b	gigyf	E7FEZ2	100002679	621.12	2.27499	0.230606	9.8391	3.8195e-23	1.08511e-21
ENSDARG00000104372	gnb1b	GNB1	Q803H5	406796	3298.52	2.27484	0.2001	11.351	3.66751e-30	1.45827e-28
ENSDARG00000074623	tbc1d31	wdr6	E7F0J3	563134	37.4496	2.273	0.544615	4.22096	1.21634e-05	8.93302e-05
ENSDARG00000021408	poglut3	im:715950	A5PLC1	566063	105.747	2.27158	0.340731	6.65287	1.43716e-11	1.91273e-10
ENSDARG00000022187	usp6nl	si:ch211-198d18.2	B3DLG6	561983	210.047	2.26987	0.289419	7.84121	2.23106e-15	3.90588e-14
ENSDARG00000022650	cyp2ad3	cyp2j2	Q5TZ78	569245	412.586	2.26987	0.25034	9.07186	5.85003e-20	1.37347e-18
ENSDARG00000089225	ro60	tro	Q32PV8	568429	286.392	2.26874	0.25294	8.95667	1.6732e-19	3.82544e-18
ENSDARG00000006924	fbxo38	fc18a08	E7F2P7	799091	76.4822	2.26811	0.390941	5.80154	3.28537e-09	3.59314e-08
ENSDARG00000101710	arid1aa	fb79b07		100141358	233.125	2.26554	0.268821	8.41593	1.94902e-17	3.91946e-16
ENSDARG00000099511	ENSDARG00000099511				287.926	2.26456	0.264629	8.54231	6.57819e-18	1.36136e-16
ENSDARG00000087205	akt3b	akt3	E7EXT6	100149794	99.2269	2.26316	0.358873	6.28486	1.64074e-10	2.0277e-09
ENSDARG00000038938	itprid2	si:dkey-165l22.3		553255	259.007	2.26001	0.332879	6.71699	9.27603e-12	1.25103e-10
ENSDARG00000001781	tspan11	si:dkey-21h14.7	Q5RGQ1	564029	22.6087	2.25935	0.63985	3.49941	0.000233143	0.00142687
ENSDARG00000068760	tnks1bp1	Tnk1bp1	G1EIL6	497601	225.471	2.25931	0.265811	8.49623	9.79205e-18	2.00486e-16
ENSDARG00000020131	fnbp1l	zgc:100923	Q6DEK3	445240	180.37	2.25891	0.294379	7.66771	8.75473e-15	1.48006e-13
ENSDARG00000019038	sgsm3	rutbc	B2GRW4	406635	198.782	2.25861	0.277462	8.12905	2.16334e-16	4.04548e-15
ENSDARG00000021647	gnai1	zgc:63957	Q7T3D3	393946	725.517	2.25858	0.218118	10.3415	2.28673e-25	7.21129e-24
ENSDARG00000075964	plekhg4	id:ibd51	E7FEK1	326099	266.51	2.25782	0.25966	8.68083	1.96449e-18	4.19667e-17
ENSDARG00000002332	frmd6	wu:fb38g08	Q503U6	321937	232.611	2.25769	0.29546	7.61857	1.2825e-14	2.13805e-13
ENSDARG00000094380	zzef1	si:dkey-7b17.3	A0A0R4IX34	566682	236.501	2.25741	0.26556	8.48649	1.06486e-17	2.1756e-16
ENSDARG00000098832	fam168a	zgc:153007	A0A0H2UKU6	751761	294.383	2.25689	0.246634	9.14516	2.97721e-20	7.12935e-19
ENSDARG00000103961	poln	si:dkey-11k2.4	A5X572	566857	14.1847	2.25647	0.803569	2.69362	0.00353402	0.0173805
ENSDARG00000055837	arhgef1b	im:715537	F1Q4Y0	557983	1010.12	2.25462	0.219947	10.2394	6.60487e-25	2.04922e-23
ENSDARG00000002571	tmod2	zgc:86648	Q66I39	447869	384.929	2.2546	0.257378	8.72794	1.29674e-18	2.80766e-17
ENSDARG00000069590	tmem150c	gb:dn89859	E9QCN7	100003020	14.3649	2.2544	0.775098	2.90895	0.00181323	0.00940908
ENSDARG00000101225	cngb3.1	cngb		562675	9.67184	2.25293	0.89908	2.45349	0.00707393	0.0326104
ENSDARG00000063719	usp8	wu:fb15f07	I3IT16	565434	480.963	2.25242	0.248147	9.05672	6.72181e-20	1.57238e-18
ENSDARG00000075249	fam171a2a	fam171	E7F078	556398	235.787	2.25239	0.297397	7.55047	2.16837e-14	3.54112e-13
ENSDARG00000063580	ppp1r9ala	si:ch1073-219n12.1	A0A286YAV6	571989	18.1122	2.25197	0.712773	3.1664	0.000771681	0.00432326
ENSDARG00000020573	ddx3xa	ddx3	B0S6P6	566947	1609.39	2.25194	0.211491	10.6329	1.04734e-26	3.51646e-25
ENSDARG00000045528	fgd6	si:dkey-183c16.1	Q5RH33	556459	136.204	2.25091	0.3369	6.66869	1.29045e-11	1.72105e-10
ENSDARG00000014366	luc7l3	zgc:136380	Q1ED13	724014	837.686	2.25074	0.199815	11.2612	1.01998e-29	3.97337e-28
ENSDARG00000078653	ralbp1	zgc:76867	Q6NYN4	404612	615.01	2.25016	0.225831	9.95506	1.19835e-23	3.50827e-22
ENSDARG00000056111	LOC101887017	LOC101887017		101887017	203.799	2.25009	0.330433	6.75871	6.96151e-12	9.45515e-11
ENSDARG00000076120	foxp4	id:ibd25	B3DJK9	557245	343.329	2.24918	0.270362	8.33564	3.85392e-17	7.59124e-16
ENSDARG00000117635	ENSDARG00000117635				62.1029	2.24912	0.422977	5.29866	5.8327e-08	5.629e-07
ENSDARG00000103883	ENSDARG00000103883				8.77367	2.24866	1.04532	2.38128	0.00862633	0.0389625
ENSDARG00000105193	ENSDARG00000105193				9.76237	2.24806	0.893148	2.43895	0.00736492	0.0338058
ENSDARG00000040111	pi4kb	pik4	Q49GP3	563201	255.875	2.24735	0.264183	8.49575	9.83317e-18	2.01114e-16
ENSDARG00000056647	klhl3	klhl3	A0A0H2UJ99	568556	69.6915	2.24645	0.407419	5.48581	2.05794e-08	2.07251e-07
ENSDARG00000009624	uts2r	uts2r	E7F7E1	559133	139.372	2.24634	0.321211	6.98016	1.47417e-12	2.11122e-11
ENSDARG00000055381	bambia	Zfn	Q9DFZ0	83496	252.572	2.24621	0.309849	7.18948	3.25202e-13	4.90228e-12
ENSDARG00000001014	myh9b	fb55d12	F1QC64	561431	105.817	2.24617	0.358739	6.27404	1.75904e-10	2.16692e-09
ENSDARG00000004301	rhogb	ARHG	Q803F2	336933	332.89	2.2454	0.274174	8.15899	1.68916e-16	3.18667e-15
ENSDARG00000074899	taok2a	wu:fj68g01	A0A286Y8J0	556172	323.253	2.24446	0.241097	9.30277	6.84162e-21	1.70419e-19
ENSDARG00000098943	mir7148	dre-mir-7148		102465986	7.68929	2.24405	0.985289	2.32228	0.010109	0.0448577
ENSDARG00000062590	pleca	fa95h11	A5WV02	567639	2843.01	2.24396	0.185154	12.1123	4.54752e-34	2.16176e-32
ENSDARG00000077709	iqsec2b	iqse	E9QDV4	797187	38.0254	2.23963	0.547291	4.13001	1.81371e-05	0.000130458
ENSDARG00000007077	ankrd50l	im:713771	A0A0R4IXA3	449857	197.252	2.23925	0.277282	8.06236	3.74164e-16	6.88297e-15
ENSDARG00000031095	veph1	ve	A0A0R4I9B9	405756	29.8669	2.23855	0.569043	3.87551	5.32004e-05	0.000358747
ENSDARG00000030756	dnmt1	cb1075	F1RCN0	30430	57.8735	2.2378	0.460462	4.8747	5.44883e-07	4.74149e-06
ENSDARG00000009484	arf1	wu:fb33e02	Q803D1	114428	923.194	2.23731	0.232629	9.58692	4.53789e-22	1.19876e-20
ENSDARG00000090444	ponzr1	gb:eh433777	E7F147	567858	1376.26	2.23619	0.229851	9.72313	1.20141e-22	3.26815e-21
ENSDARG00000004735	hnrnpub	hn	Q1ECZ7	334490	1277.34	2.23516	0.20678	10.788	1.96064e-27	6.88375e-26
ENSDARG00000100075	abcg2a	fd59c01	Q2Q447	735312	430.473	2.23447	0.236633	9.43706	1.91686e-21	4.89539e-20
ENSDARG00000105437	ENSDARG00000105437				77.7783	2.23446	0.390724	5.73488	4.87908e-09	5.22603e-08
ENSDARG00000079994	akap13	XLOC_1705		327519	972.82	2.2316	0.20223	11.0289	1.38654e-28	5.16056e-27
ENSDARG00000073789	samd9l	sam	F1Q795	101882987	186.538	2.22891	0.281883	7.89402	1.46302e-15	2.58724e-14
ENSDARG00000005023	fkbp9	zgc:100902	Q6DBZ1	445126	228.114	2.22625	0.282149	7.89737	1.42423e-15	2.52096e-14
ENSDARG00000031763	smad6b	si:dkey-288j18.1	Q1L8Y3	564395	277.258	2.22558	0.253182	8.77454	8.5801e-19	1.88106e-17
ENSDARG00000062727	cep290	im:714570	F8W5U5	560588	140.599	2.22557	0.329526	6.74372	7.71913e-12	1.04546e-10
ENSDARG00000027822	tmtops2b	si:ch211-259i2.2	R9R6G4	100331536	8.02543	2.2234	0.951563	2.27703	0.0113923	0.0498834
ENSDARG00000105784	LOC100333012	LOC100333012		100333012	15.7784	2.22186	0.781131	2.9025	0.00185099	0.00957434
ENSDARG00000015059	daam1a	daa	A0A0R4IER9	557451	581.859	2.22047	0.219275	10.1183	2.29171e-24	6.942e-23
ENSDARG00000077530	ahctf1	el	X1WE68	553494	245.928	2.22003	0.258839	8.57137	5.11287e-18	1.065e-16
ENSDARG00000061951	golgb1	gi		566353	644.265	2.21922	0.213608	10.3827	1.48615e-25	4.72542e-24
ENSDARG00000099229	LOC110437708	LOC110437708		110437708	12.7633	2.21706	0.807271	2.75129	0.00296802	0.0148169
ENSDARG00000069431	slc26a4	si:dkey-31f5.9	C8XTB7	563818	54.9021	2.21704	0.466479	4.80554	7.71685e-07	6.58969e-06
ENSDARG00000046054	LOC568883	LOC568883	E7F9N8	568883	87.5037	2.21562	0.366096	6.0405	7.68166e-10	8.94099e-09
ENSDARG00000001769	ptpra	RPT	F1QE38	140818	224.344	2.21499	0.270187	8.20315	1.17085e-16	2.2321e-15
ENSDARG00000070914	dusp6	Mkp	Q7T2L8	353314	2206.55	2.21494	0.207295	10.6794	6.35663e-27	2.16452e-25
ENSDARG00000074166	birc6	birc6	X1WF03	796547	223.184	2.21466	0.264684	8.36054	3.12161e-17	6.20606e-16
ENSDARG00000056386	tmc1	si:dkey-229d2.1		567237	263.68	2.21346	0.257133	8.58821	4.41689e-18	9.24036e-17
ENSDARG00000004055	uhrf1bp1l	si:dkeyp-90a8.1	Q5RGW0	562208	163.313	2.21263	0.321468	6.84509	3.82145e-12	5.31433e-11
ENSDARG00000009142	ppp1r13bb	fc90h02	A5D6T8	557278	298.375	2.21116	0.245757	8.99125	1.22219e-19	2.82117e-18
ENSDARG00000103004	tpra	si:ch1073-412d11.1		571089	106.473	2.21098	0.347104	6.37603	9.0869e-11	1.14155e-09
ENSDARG00000101293	pkn2b	pkn2	Q08BD6	567134	238.696	2.20965	0.275856	8.00522	5.96251e-16	1.07825e-14
ENSDARG00000044752	p2rx4a	p2r	Q98TZ0	259258	52.0969	2.20943	0.454573	4.86258	5.79333e-07	5.02987e-06
ENSDARG00000034262	pld2	pld2	F1QG86	565743	49.6986	2.2094	0.495226	4.4923	3.52293e-06	2.77173e-05
ENSDARG00000025254	s100a10b	hm:zehn111	Q7ZVA4	406276	26708	2.20915	0.204492	10.7539	2.84186e-27	9.8873e-26
ENSDARG00000053468	adam10a	adam	A0A1D5NT24	566044	1595.33	2.20912	0.20025	11.0274	1.40948e-28	5.23579e-27
ENSDARG00000031494	prrc2a	bat	Q1LWP7	394248	474.179	2.20728	0.233213	9.44712	1.74133e-21	4.45302e-20
ENSDARG00000079771	pea15	pea15	E7FEH9	557745	55.6352	2.2066	0.468639	4.77418	9.02207e-07	7.63635e-06
ENSDARG00000061486	dnah10	si:dkeyp-86b9.1	E7FGT8	569992	27.3156	2.20589	0.654604	3.41185	0.00032262	0.001923
ENSDARG00000102128	eps8a	ep	Q7ZUV6	393212	61.4151	2.20506	0.438117	4.99501	2.94157e-07	2.64232e-06
ENSDARG00000021082	sec31a	cb354	F1R5G5	266638	92.9227	2.2049	0.388982	5.63501	8.75234e-09	9.15017e-08
ENSDARG00000062967	kcng4a	kcng	A3KQM6	561003	10.7567	2.20484	0.873819	2.60965	0.00453173	0.0217756
ENSDARG00000041869	tnfrsf19	fa04d10	Q1ECV9	559725	400.042	2.20409	0.227904	9.66696	2.0829e-22	5.54045e-21
ENSDARG00000024219	cdk5rap2	cep21	Q802Z7	334460	102.962	2.20397	0.344647	6.3757	9.10662e-11	1.14301e-09
ENSDARG00000070971	furinb	furinb	F1QKU2	566591	188.159	2.20275	0.292826	7.51455	2.85539e-14	4.61208e-13
ENSDARG00000103915	ero1b	ero	Q08CJ0	767700	324.186	2.2006	0.254855	8.61376	3.53521e-18	7.45266e-17
ENSDARG00000035652	sat1a.1	sa	Q4V8U3	565700	94.4521	2.20056	0.361589	6.05843	6.87298e-10	8.0436e-09
ENSDARG00000051886	ankrd11	fc59e05	E7F5R3	327352	956.579	2.19995	0.228494	9.61442	3.47501e-22	9.1925e-21
ENSDARG00000024209	wasf2	zgc:56010	Q1LVV3	394056	377.689	2.1995	0.241902	9.08139	5.35976e-20	1.26455e-18
ENSDARG00000093337	ENSDARG00000093337				24.801	2.19825	0.639773	3.47088	0.00025938	0.00157529
ENSDARG00000039752	ccdc134	si:dkey-167k11.5	A0A0G2KTT4	571638	43.8432	2.19814	0.550287	4.05651	2.4906e-05	0.000175401
ENSDARG00000007025	ttc9c	im:714207	Q7ZUI3	393235	179.961	2.19789	0.313971	6.97763	1.50097e-12	2.148e-11
ENSDARG00000089505	bod1l1	bod1l1		100332682	143.543	2.19701	0.308082	7.1327	4.92105e-13	7.34335e-12
ENSDARG00000035074	rtel1	zgc:113114	F1QNW3	503732	26.3429	2.19651	0.603858	3.61793	0.000148485	0.000934966
ENSDARG00000090381	ENSDARG00000090381				17.2289	2.1946	0.711398	3.05186	0.00113713	0.00617959
ENSDARG00000010301	b4galt6	Ga	Q802Y5	393912	452.206	2.19428	0.234957	9.33595	5.00449e-21	1.25965e-19
ENSDARG00000060438	tbl1x	zgc:158242	A2RUX0	560294	59.4715	2.19426	0.426921	5.12493	1.48825e-07	1.37281e-06
ENSDARG00000092199	si:ch211-250c4.3	im:714016	F1R909	100535981	198.568	2.19117	0.298087	7.32479	1.1964e-13	1.86349e-12
ENSDARG00000021405	chd3	chd3	X1WBL0	568230	788.198	2.18966	0.20745	10.5492	2.56054e-26	8.44936e-25
ENSDARG00000005606	paxip1	fa04b06	F1Q5Z1	449658	77.282	2.18921	0.404456	5.40936	3.1625e-08	3.11626e-07
ENSDARG00000069855	pnisr	fb24d01	A4IG17	563938	661.598	2.18833	0.206671	10.5864	1.72263e-26	5.74358e-25
ENSDARG00000053364	pax10	pa	I3IT91	100192208	8.24255	2.18724	0.946246	2.29445	0.0108822	0.0479231
ENSDARG00000006060	crybg1b	aim		566781	322.944	2.18717	0.245863	8.88931	3.07444e-19	6.94643e-18
ENSDARG00000033285	gsto2	zgc:101897	Q5U3M8	492500	358.035	2.18714	0.246215	8.90306	2.71647e-19	6.15211e-18
ENSDARG00000052361	il15	il15	Q3SCC6	654826	752.649	2.18711	0.234413	9.26918	9.37934e-21	2.30051e-19
ENSDARG00000002031	tox4a	si:dkey-75g22.1	F1QXS5	559853	86.102	2.18642	0.371923	5.86722	2.21576e-09	2.46544e-08
ENSDARG00000004270	atl3	im:691198	Q5XJ96	449995	558.518	2.18638	0.230364	9.50145	1.03489e-21	2.67497e-20
ENSDARG00000013207	zeb1b	ZFH/[d]EF1	Q9DEH7	114425	412.852	2.18528	0.257186	8.48404	1.08753e-17	2.2172e-16
ENSDARG00000090895	kansl1a	si:ch211-255p10.2	E7FGD3	564520	273.831	2.18506	0.250556	8.71361	1.47173e-18	3.17223e-17
ENSDARG00000102960	vps54	zgc:195037	B3DJK6	562169	29.5185	2.18503	0.570148	3.80407	7.11697e-05	0.000470828
ENSDARG00000097615	si:ch211-108d22.2	Gene364	X1WD23	793004	105.071	2.18227	0.347619	6.2706	1.79835e-10	2.21252e-09
ENSDARG00000103285	LOC100536187	LOC100536187	A0A0G2KTT4	100536187	22.7304	2.1809	0.654704	3.34307	0.000414288	0.00242721
ENSDARG00000015224	cd2ap	cd2	F1R1N9	494040	403.858	2.18064	0.233789	9.322	5.70845e-21	1.43308e-19
ENSDARG00000094659	ENSDARG00000094659				73.0652	2.17994	0.395967	5.47704	2.16255e-08	2.17217e-07
ENSDARG00000075030	stx10	im:713863	E7EXN4	100151249	90.4157	2.17972	0.370371	5.89204	1.90734e-09	2.13216e-08
ENSDARG00000013050	abcc12	mr	F8W557	568482	18.9549	2.17931	0.754174	2.70008	0.00346616	0.0170686
ENSDARG00000061301	gmpr2	wu:fb63f02	Q1RLT1	678545	45.6693	2.17798	0.488353	4.48481	3.64898e-06	2.8662e-05
ENSDARG00000056024	eva1c	fam176	E9QCY1	564385	76.2654	2.17754	0.384992	5.64317	8.34717e-09	8.75518e-08
ENSDARG00000000588	tamalin	g	Q29RA7	558950	242.841	2.17733	0.275466	7.91731	1.21353e-15	2.15596e-14
ENSDARG00000069397	zswim8	wu:fc49c05	B8A5T6	100148379	309.633	2.17719	0.242333	8.98084	1.3435e-19	3.08636e-18
ENSDARG00000077860	ankhd1	ankhd1	E7FCF8	563327	408.898	2.17528	0.246347	8.82067	5.68876e-19	1.26304e-17
ENSDARG00000080009	bahcc1b	bahcc	U3JAH0	794333	261.468	2.17526	0.26037	8.34008	3.71204e-17	7.34188e-16
ENSDARG00000077536	snrnp200	fb63a09	B0S754	799690	333.609	2.174	0.240487	9.0328	8.36681e-20	1.94298e-18
ENSDARG00000079931	snx19b	snx19	E7F2X4	568980	71.9582	2.17381	0.478288	4.56748	2.46815e-06	1.98413e-05
ENSDARG00000113660	LOC108183674	LOC108183674		108183674	9.33654	2.17331	0.947594	2.47774	0.00661089	0.0306524
ENSDARG00000096368	neu3.5	si:dkey-11j5.6	A7TUD6	100000684	823.234	2.17268	0.20331	10.6787	6.40479e-27	2.17706e-25
ENSDARG00000079611	sema4c	sc:d41	A4JYS4	561895	338.878	2.17224	0.2395	9.0615	6.43322e-20	1.50671e-18
ENSDARG00000035719	arl5c	zgc:77751	Q6P6E8	393819	494.575	2.17223	0.226908	9.55873	5.96073e-22	1.56388e-20
ENSDARG00000006385	triobpb	fi20a11		790927	29.4427	2.17038	0.586324	3.72162	9.8976e-05	0.000641307
ENSDARG00000078355	zc3h4	zc3h8	E7FGZ9	557823	349.347	2.16904	0.243235	8.90022	2.78688e-19	6.30412e-18
ENSDARG00000019000	smc3	csp	Q803N2	324475	359.87	2.16799	0.283504	7.67069	8.5536e-15	1.44861e-13
ENSDARG00000099078	ENSDARG00000099078				14.8719	2.16799	0.772887	2.706	0.00340499	0.0167975
ENSDARG00000101102	tprn	si:ch73-203i15.3		101882537	39.1529	2.16764	0.527776	4.15035	1.65985e-05	0.00011966
ENSDARG00000076542	pogzb	pogzb	F1R5F8	561483	78.2676	2.16712	0.38808	5.57362	1.24747e-08	1.28253e-07
ENSDARG00000078381	trip11	cb423	F1REE8	100537975	270.604	2.16699	0.250169	8.65655	2.43139e-18	5.14827e-17
ENSDARG00000040046	snai2	cb147	Q5PQY5	494038	272.251	2.16676	0.277514	7.78782	3.40864e-15	5.89225e-14
ENSDARG00000003811	plxnb2a.1	fk37b01	C5H5I1	561433	267.844	2.16641	0.277702	7.80325	3.01665e-15	5.24297e-14
ENSDARG00000044902	atp2b4	pmc	Q05AP2	768304	1312.22	2.1664	0.197235	10.979	2.41227e-28	8.85805e-27
ENSDARG00000041728	man1a2	fj20e02	B0V2X9	335538	219.957	2.16614	0.282601	7.65677	9.53338e-15	1.60463e-13
ENSDARG00000102671	dpyda.1	dpy	Q08BJ9	768165	32.0763	2.1632	0.604031	3.7192	9.99262e-05	0.00064711
ENSDARG00000013708	usp9	usp9	Q4FE55	568683	1214.05	2.1625	0.19823	10.9026	5.60007e-28	2.03692e-26
ENSDARG00000062060	gmeb1	si:ch211-245h7.5	F1QN94	567701	130.54	2.16069	0.356882	6.12585	4.51009e-10	5.36989e-09
ENSDARG00000003977	zgc:153896	si:ch211-225l4.2	Q0P3U7	569930	82.3929	2.16052	0.384095	5.61003	1.01143e-08	1.04997e-07
ENSDARG00000079068	adam12b	adam		563275	31.1095	2.15942	0.582425	3.73292	9.46363e-05	0.000615056
ENSDARG00000011571	calcrlb	CAL	I3IRX3	567131	118.033	2.15902	0.348462	6.14536	3.98924e-10	4.77044e-09
ENSDARG00000015228	ero1a	ERO1-L		393321	42.9543	2.15897	0.503838	4.23862	1.1245e-05	8.30939e-05
ENSDARG00000042249	frmd4a	si:ch211-220f12.1	A2CGB3	564713	30.515	2.1589	0.580118	3.71119	0.000103142	0.000665383
ENSDARG00000103046	rest	N	A0A0R4IKA2	564772	380.331	2.15793	0.237911	9.05633	6.7455e-20	1.576e-18
ENSDARG00000086126	trim33l	fi13h06	E7FDQ1	327484	27.9964	2.15703	0.599392	3.5202	0.000215608	0.0013263
ENSDARG00000112168	ENSDARG00000112168				14.6769	2.15679	0.785915	2.86673	0.00207368	0.0106285
ENSDARG00000100563	ENSDARG00000100563				30.9095	2.15656	0.582753	3.68345	0.00011505	0.000735776
ENSDARG00000086957	si:dkeyp-118a3.2	im:716009	A0A0R4IYL2	562777	12.2338	2.15457	0.823665	2.63615	0.00419267	0.0202975
ENSDARG00000093668	ENSDARG00000093668				6.25729	2.15437	1.09657	2.33223	0.00984438	0.0437933
ENSDARG00000087020	ENSDARG00000087020				42.1758	2.15433	0.492116	4.36897	6.24179e-06	4.75123e-05
ENSDARG00000045383	gpr22b	si:ch211-267n3.5	E7FGX9	100150048	32.1358	2.15312	0.553115	3.90165	4.77687e-05	0.000324627
ENSDARG00000069415	col17a1a	col1	B8A4S4	557257	15.2598	2.15276	0.746816	2.83374	0.00230034	0.011709
ENSDARG00000055565	cacnb2b	CAB	B2XY80	558806	11.1445	2.15215	0.879786	2.49734	0.00625636	0.0291281
ENSDARG00000018117	ENSDARG00000018117				11.8072	2.15197	0.86382	2.62055	0.00438941	0.0211593
ENSDARG00000117291	ENSDARG00000117291				241.06	2.15138	0.285185	7.50836	2.99353e-14	4.8271e-13
ENSDARG00000052496	arhgap45a	hmha	A0A286Y914	556955	78.8191	2.14915	0.394641	5.41875	3.00079e-08	2.96146e-07
ENSDARG00000094597	ENSDARG00000094597				10.2579	2.14839	0.901976	2.43441	0.007458	0.0341758
ENSDARG00000040001	fryl	fc84g03	B8JMD7	558173	993.441	2.14766	0.230286	9.31	6.39168e-21	1.60251e-19
ENSDARG00000013575	rfx2	cb133	Q5EAP5	503590	320.829	2.14736	0.25479	8.40624	2.11686e-17	4.23481e-16
ENSDARG00000102856	si:ch73-59f11.3	si:ch73-59f11.3	A0A0R4I9W5	107988036	7.33831	2.14706	1.05368	2.45255	0.00709238	0.0326876
ENSDARG00000022718	casp8ap2	FL	F1QD18	541521	70.5174	2.14702	0.413349	5.1561	1.26071e-07	1.17705e-06
ENSDARG00000063056	tulp4b	tulp4b		562633	5.95023	2.14561	1.11511	2.28117	0.0112692	0.0494233
ENSDARG00000019205	fam120c	si:dkey-206f21.2	E9QJ40	557842	1716.96	2.1449	0.210545	10.1652	1.41739e-24	4.33455e-23
ENSDARG00000100082	ap3b1a	ap3		563316	213.174	2.14406	0.312845	6.84452	3.83653e-12	5.33145e-11
ENSDARG00000077788	arhgef10	wu:fi38h0	E7F3Z6	334278	76.009	2.14357	0.382832	5.58569	1.16386e-08	1.20107e-07
ENSDARG00000020926	creb3l3l	creb3	A0A0R4IQZ7	406853	1056.91	2.14275	0.213615	10.0314	5.54749e-24	1.63907e-22
ENSDARG00000024694	myo1b	DKEY-242N5.2	A0A0R4IR90	541515	294.442	2.14181	0.257366	8.31068	4.75764e-17	9.30453e-16
ENSDARG00000102766	dennd4c	unm_sa1	A0A0R4IIC4	558626	231.494	2.1406	0.290044	7.38783	7.46207e-14	1.1737e-12
ENSDARG00000074270	si:ch211-214e3.5	fd99b12	U3JAE4	798582	61.7537	2.13994	0.435741	4.90936	4.56875e-07	4.01185e-06
ENSDARG00000112454	parp14rs4	parp14		562648	172.925	2.13953	0.316007	6.80975	4.88859e-12	6.73496e-11
ENSDARG00000039266	rbm25a	si:ch211-12d10.5		568088	178.973	2.13846	0.306776	6.96818	1.60536e-12	2.29129e-11
ENSDARG00000042545	sema3ga	sema3ga	Q5ID22	544659	58.335	2.138	0.454763	4.65683	1.60558e-06	1.31606e-05
ENSDARG00000062361	paxbp1	zgc:158234	E9QDJ4	563266	315.228	2.13649	0.24481	8.72337	1.35017e-18	2.91676e-17
ENSDARG00000006524	supt6h	Sp	Q8UVK2	337866	617.298	2.13503	0.220185	9.68309	1.77898e-22	4.75178e-21
ENSDARG00000061414	slx4	btbd12	F1QPU2	100538153	44.639	2.13466	0.478238	4.46099	4.07911e-06	3.18323e-05
ENSDARG00000104573	slc12a2	lt	Q6IQW8	415170	406.473	2.13447	0.228313	9.34277	4.69232e-21	1.18418e-19
ENSDARG00000037018	gab1	fb11b01	F1Q7S5	406666	634.394	2.13442	0.211213	10.0977	2.82636e-24	8.49456e-23
ENSDARG00000045065	vti1a	zgc:109895	F1Q7S0	567385	257.872	2.13427	0.281822	7.53095	2.51858e-14	4.0887e-13
ENSDARG00000091521	LOC101886393	LOC101886393		101886393	19.5393	2.13382	0.671032	3.18391	0.000726492	0.00408319
ENSDARG00000022853	eogt	c3orf	X1WGG5	798087	19.0847	2.13298	0.674527	3.13547	0.000857892	0.0047756
ENSDARG00000091293	dmxl2	Rbcn3a	U5U756	378958	175.23	2.13204	0.285993	7.45105	4.6299e-14	7.37903e-13
ENSDARG00000073944	zfhx3a	im:714504	F1Q7K3	563768	85.4057	2.13122	0.390116	5.45591	2.43613e-08	2.4317e-07
ENSDARG00000094098	ENSDARG00000094098				9.56395	2.13092	0.89799	2.37241	0.00883626	0.0397704
ENSDARG00000060515	zdhhc9	DHHC-9	A7YT88	560095	110.254	2.13087	0.342284	6.20928	2.66135e-10	3.22672e-09
ENSDARG00000099045	cacnb2a	CAB2b.	A2SZ54	795492	70.4052	2.13067	0.426321	4.96324	3.46632e-07	3.09033e-06
ENSDARG00000114910	ENSDARG00000114910				271.889	2.13066	0.363804	5.64927	8.05674e-09	8.45517e-08
ENSDARG00000077404	ncoa3	SR	F1QMV7	564519	222.114	2.12952	0.284711	7.47053	3.99356e-14	6.39668e-13
ENSDARG00000052182	rbfox2	rbm	Q6NV06	406569	480.197	2.12841	0.225872	9.41323	2.40561e-21	6.11107e-20
ENSDARG00000070565	adap2	si:ch211-11k18.11		100331455	108.233	2.12838	0.359081	5.91979	1.61174e-09	1.81652e-08
ENSDARG00000062646	tet3	si:ch211-220a11.1		103283056	277.085	2.12718	0.255571	8.31085	4.75099e-17	9.301e-16
ENSDARG00000103787	chd1	fc26h11	A0A0R4IHD7	563236	251.668	2.12664	0.267388	7.94543	9.67586e-16	1.727e-14
ENSDARG00000089355	si:dkeyp-121d4.3	si:dkeyp-121d4.3	E7F429	100004621	152.283	2.1254	0.307287	6.90472	2.51505e-12	3.55943e-11
ENSDARG00000098272	nipbla	si:ch211-234b6.2	F5HSE3	570900	198.142	2.12144	0.279103	7.59466	1.54297e-14	2.55015e-13
ENSDARG00000101145	lipeb	lipe	A0A286Y8N3	557893	313.442	2.12133	0.247881	8.5732	5.0325e-18	1.04939e-16
ENSDARG00000098538	LOC100332723	LOC100332723		100332723	117.122	2.12107	0.369372	5.76699	4.03502e-09	4.37404e-08
ENSDARG00000026712	rab5c	wu:fb98b08	Q7ZVP2	386807	2587.01	2.12098	0.193303	10.9664	2.77112e-28	1.0137e-26
ENSDARG00000094149	ENSDARG00000094149				24.3529	2.12025	0.615794	3.42492	0.000307495	0.00183741
ENSDARG00000045486	pawr	PA	Q5XJ95	449994	249.407	2.11977	0.274324	7.71392	6.10063e-15	1.0396e-13
ENSDARG00000044975	krt94	wu:fa91c1	Q05AL9	768289	11229.6	2.11902	0.201236	10.5014	4.25461e-26	1.38491e-24
ENSDARG00000012656	atf6	fi12h10	Q5RH85	558071	341.424	2.11847	0.245778	8.6191	3.37417e-18	7.12099e-17
ENSDARG00000057782	baz2ba	zgc:165617		561095	520.037	2.11801	0.221065	9.57797	4.94873e-22	1.3055e-20
ENSDARG00000062244	setd2	fb97h09	F1QJI9	794199	176.865	2.11694	0.307228	6.89007	2.78832e-12	3.93169e-11
ENSDARG00000094455	ENSDARG00000094455				11.3996	2.11629	0.832765	2.46217	0.00690496	0.0318774
ENSDARG00000074773	si:dkey-110g7.8	sb:eu246	X1WCF0	100150205	162.438	2.11579	0.328369	6.4512	5.54825e-11	7.09888e-10
ENSDARG00000088318	ubap2a	uba	A3KNA8	563733	362.856	2.11541	0.234143	9.02814	8.7309e-20	2.02508e-18
ENSDARG00000014439	dgkza	dgki	A0A1D5NSE1	553380	387.718	2.1154	0.248532	8.51265	8.50004e-18	1.74592e-16
ENSDARG00000012426	neflb	ne	Q29RE8	664698	13.5417	2.11518	0.802397	2.74827	0.00299553	0.014931
ENSDARG00000030999	mybl1	im:715138	E7FFJ6	558540	31.6973	2.11361	0.582752	3.5745	0.000175447	0.00109469
ENSDARG00000102891	ppp1r26	zgc:152953	A0JMD8	571919	80.9439	2.11296	0.41536	5.13393	1.41876e-07	1.31566e-06
ENSDARG00000063332	shank3a	si:dkeyp-1h4.1		557701	8.66489	2.11235	0.958453	2.34023	0.00963581	0.0430162
ENSDARG00000102820	cib2	zgc:73079	Q6PC72	393679	96.8787	2.11222	0.392057	5.36682	4.00689e-08	3.92214e-07
ENSDARG00000021938	smad9	madh	F1QXZ9	445564	150.076	2.11204	0.308146	6.85365	3.59943e-12	5.02377e-11
ENSDARG00000037746	actb1	ACTB	Q7ZVI7	57934	31462	2.11176	0.18989	11.0886	7.12163e-29	2.67131e-27
ENSDARG00000052419	ankrd12	fi16c02	Q803C4	393119	1025.93	2.11168	0.227473	9.28165	8.34375e-21	2.0573e-19
ENSDARG00000088322	mir1-1	dre-mir-		494473	9.83881	2.11132	0.880537	2.35368	0.00929433	0.0416079
ENSDARG00000102142	ece2b	ECE2	A0A024B5K5	793465	77.8911	2.11097	0.391958	5.35731	4.22341e-08	4.12357e-07
ENSDARG00000070822	cnp	CN	E7FE19	325896	668.027	2.10965	0.232727	9.05036	7.12473e-20	1.65855e-18
ENSDARG00000017338	kidins220b	dZ119J18.2	Z4YJ74	335881	229.413	2.10932	0.262725	8.0323	4.78329e-16	8.72395e-15
ENSDARG00000019797	qrich1	fj59h09	Q4V9P2	336260	85.5036	2.10823	0.413811	4.98755	3.0575e-07	2.7375e-06
ENSDARG00000059680	fscn1a	fsc	Q08C47	558271	527.489	2.10747	0.214815	9.80486	5.36488e-23	1.50632e-21
ENSDARG00000074844	ENSDARG00000074844				192.223	2.10677	0.279397	7.54625	2.2399e-14	3.65172e-13
ENSDARG00000097721	ENSDARG00000097721				15.5912	2.10674	0.744108	2.81292	0.00245466	0.0124417
ENSDARG00000098695	vclb	vinculin-b	A0A0S2I7K2	100334859	166.401	2.10663	0.329799	6.32041	1.30436e-10	1.62453e-09
ENSDARG00000070800	slc52a2	fc11c06	Q7SXU6	323832	34.894	2.10585	0.584408	3.57603	0.000174426	0.00108938
ENSDARG00000063162	cmtm8b	zgc:158657	A1L255	791163	18.8003	2.10565	0.690628	3.01667	0.00127782	0.00687797
ENSDARG00000080147	ENSDARG00000080147				44.6112	2.10469	0.473383	4.43739	4.5528e-06	3.52852e-05
ENSDARG00000098439	nr1h3	LX	A0A0R4IVP0	548341	191.995	2.10299	0.298253	7.05129	8.86311e-13	1.29442e-11
ENSDARG00000075331	golga4	im:714726	E7FEK9	559226	347.371	2.10169	0.238601	8.80684	6.43605e-19	1.42074e-17
ENSDARG00000008592	mtmr8	si:dkey-286f3.1	Q6TEL0	393365	143.263	2.10061	0.327788	6.42037	6.79726e-11	8.62799e-10
ENSDARG00000105564	LOC101884685	LOC101884685		101884685	51.0057	2.10034	0.496326	4.29164	8.86801e-06	6.62943e-05
ENSDARG00000075369	nck1b	nck	E7F6M0	100334953	549.793	2.09987	0.219493	9.56155	5.80032e-22	1.52387e-20
ENSDARG00000098374	ENSDARG00000098374				45.4243	2.09957	0.47962	4.42144	4.90228e-06	3.78867e-05
ENSDARG00000011783	stag2a	fc39a01	A5WV17	567168	331.129	2.09914	0.25116	8.34471	3.56959e-17	7.06742e-16
ENSDARG00000061735	hnrnpm	si:ch211-197g15.1	F1R2E0	555643	452.219	2.0968	0.224169	9.35025	4.3721e-21	1.10482e-19
ENSDARG00000025428	socs3a	fj09e12	Q7ZUC6	335409	1834.98	2.09621	0.248745	8.35788	3.19273e-17	6.34089e-16
ENSDARG00000004537	kmt2a	im:714835	A8VKP8	557048	404.706	2.09557	0.238901	8.7666	9.2071e-19	2.01622e-17
ENSDARG00000068849	fam83ha	fam83	F1R9L2	565437	68.7224	2.09484	0.408068	5.11482	1.57022e-07	1.44703e-06
ENSDARG00000101624	lmnb2	fc15d06	B3DFN3	30196	292.73	2.09482	0.267234	7.81117	2.83304e-15	4.93725e-14
ENSDARG00000074332	si:ch1073-335m2.2	fb69f10	F1Q618	322667	332.494	2.0946	0.238109	8.78721	7.6657e-19	1.68637e-17
ENSDARG00000090971	cc2d2a	fc03c12	E7F3T4	570250	115.589	2.09295	0.327805	6.38312	8.67559e-11	1.09256e-09
ENSDARG00000069774	flot2b	zgc:64103	Q6PFT0	393612	89.4046	2.09289	0.377843	5.51991	1.69587e-08	1.72506e-07
ENSDARG00000078864	lats2	si:ch211-173o4.2	B2BJC1	567674	79.5558	2.09151	0.397701	5.2099	9.44724e-08	8.93325e-07
ENSDARG00000102896	jmjd6	jmjd6a	Q6PFM0	266962	77.2806	2.09121	0.42034	4.89564	4.89932e-07	4.28467e-06
ENSDARG00000105179	ENSDARG00000105179				35.4168	2.09051	0.548034	3.78074	7.81805e-05	0.000513669
ENSDARG00000017115	kctd10	wu:fb30g12	Q6P7X5	406787	299.277	2.08977	0.2795	7.4551	4.49008e-14	7.16213e-13
ENSDARG00000060089	btaf1	TA		565357	109.822	2.0895	0.371054	5.66597	7.30962e-09	7.70057e-08
ENSDARG00000061108	ep300b	EP30		565612	229.823	2.08807	0.262609	7.94056	1.00634e-15	1.7945e-14
ENSDARG00000079623	ubtd1b	ubtd1	Q4V8W7	571832	31.1168	2.0877	0.555821	3.76555	8.30924e-05	0.00054334
ENSDARG00000101766	ptmab	fa94b10	A5PLC8	559194	4196.1	2.08725	0.214882	9.68678	1.71593e-22	4.60902e-21
ENSDARG00000073665	rasa1b	si:dkey-169a9.2	E7F372	564822	258.578	2.08632	0.252891	8.24512	8.24969e-17	1.58912e-15
ENSDARG00000075437	shc1	si:dkey-246i14.4	E7F3T0	323818	263.102	2.08596	0.259882	8.01725	5.40696e-16	9.81481e-15
ENSDARG00000055132	lrfn4a	si:ch211-250a23.3	E9QF02	101882983	10.6243	2.08498	0.893565	2.39824	0.0082371	0.037398
ENSDARG00000034344	pcdh19	fc83e05	A1L1W7	555688	96.4103	2.08453	0.450508	4.61822	1.93527e-06	1.5742e-05
ENSDARG00000101750	si:ch211-196p9.1	si:ch211-196p9.1		563968	39.709	2.08428	0.499338	4.15542	1.62343e-05	0.000117167
ENSDARG00000073753	tacc1	tacc1		565711	124.817	2.08343	0.325671	6.37927	8.89644e-11	1.11891e-09
ENSDARG00000105575	si:dkey-6n21.12	si:dkey-6n21.12	A0A1D5NSZ9	100003436	122.296	2.08301	0.393293	5.3278	4.97055e-08	4.81632e-07
ENSDARG00000090232	ENSDARG00000090232				206.246	2.08293	0.273479	7.6116	1.35363e-14	2.24883e-13
ENSDARG00000037429	tll1	mf	B3DJN6	474335	21.1026	2.08282	0.68561	2.98291	0.00142761	0.00761165
ENSDARG00000068021	ece2a	si:ch211-224b1.4	B0V122	100002136	14.5818	2.08277	0.77941	2.5759	0.00499904	0.0238112
ENSDARG00000097946	si:ch211-218p2.3	si:ch211-218p2.3		101886352	65.1949	2.08235	0.409547	5.08452	1.84282e-07	1.68933e-06
ENSDARG00000075211	chd7	si:ch211-197o6.2	F1QGL1	569471	451.936	2.08204	0.245433	8.46687	1.26035e-17	2.5641e-16
ENSDARG00000069298	osbpl9	zgc:154069	A0JMN8	777767	310.07	2.08198	0.25691	8.10229	2.69662e-16	5.00372e-15
ENSDARG00000037363	dennd2b	si:ch211-208c6.1	Q6DG80	323827	375.088	2.08085	0.264159	7.87077	1.76229e-15	3.11074e-14
ENSDARG00000092778	LOC101886663	LOC101886663		101886663	7.30875	2.08085	1.02751	2.29447	0.0108816	0.0479231
ENSDARG00000063036	psd2	fc25d04	A0A0R4IAG2	557199	95.9274	2.08079	0.363043	5.72177	5.27105e-09	5.62705e-08
ENSDARG00000003328	slf2	fam17	F1QB81	100320914	67.8791	2.08067	0.40769	5.12505	1.48729e-07	1.37281e-06
ENSDARG00000019426	trioa	si:ch211-13c6.1	F1Q551	557667	59.096	2.07886	0.427972	4.85818	5.92359e-07	5.12742e-06
ENSDARG00000043873	arid4a	fc43f03	Q499A1	327404	842.566	2.07832	0.206663	10.0627	4.03582e-24	1.19796e-22
ENSDARG00000017004	myo10	si:ch211-283p23.2	B0S541	569779	95.4438	2.07812	0.361007	5.73605	4.84552e-09	5.19298e-08
ENSDARG00000020467	safb	wu:fb40a0	Q803X6	321979	1056.1	2.07782	0.195818	10.6079	1.36902e-26	4.58051e-25
ENSDARG00000054799	rpl9	ab02c03	Q6DRM3	336702	97.7391	2.07761	0.385355	5.3414	4.61164e-08	4.48438e-07
ENSDARG00000099465	rnf213a	rnf2		503775	721.169	2.07705	0.205578	10.1073	2.56367e-24	7.7414e-23
ENSDARG00000055045	casp3b	ca	Q0PKX2	566604	130.012	2.07658	0.365903	5.75055	4.44775e-09	4.79075e-08
ENSDARG00000027322	lin7c	fb75b09	Q66IB0	447934	228.043	2.0763	0.264333	7.84791	2.11521e-15	3.71321e-14
ENSDARG00000016774	plekho2	plekho2	E7F8P4	100334463	637.215	2.07451	0.214617	9.66124	2.20253e-22	5.84248e-21
ENSDARG00000000229	usp49	si:rp71-11b17.7	Q1MTK1	559473	44.1197	2.07427	0.499662	4.2094	1.28025e-05	9.37728e-05
ENSDARG00000103106	ENSDARG00000103106				44.864	2.07175	0.514687	3.92724	4.29635e-05	0.000293844
ENSDARG00000002897	si:ch211-160o17.2	inpp1	E7F3N0	555899	178.454	2.07099	0.296119	6.97021	1.5823e-12	2.26101e-11
ENSDARG00000075673	arhgap21b	fe14a09	F1QST2	326745	208.658	2.07074	0.291125	7.11687	5.5201e-13	8.21174e-12
ENSDARG00000001220	mycbp2	Myc	F1RD40	368439	923.489	2.06938	0.196335	10.5373	2.90808e-26	9.53065e-25
ENSDARG00000032606	sept8a	fb22a03	Q642H3	321590	642.45	2.06729	0.256273	8.04076	4.46403e-16	8.1494e-15
ENSDARG00000078731	si:dkey-85k7.12	zmp:0000000852	A0A1D5NSY6	556241	78.9979	2.06552	0.416604	5.05109	2.1965e-07	2.00113e-06
ENSDARG00000007219	actn1	actn1	B8JHU4	560400	171.548	2.06531	0.2897	7.14225	4.59064e-13	6.85561e-12
ENSDARG00000039729	asap1b	a	E7FGT3	565859	299.01	2.06475	0.252302	8.17549	1.47338e-16	2.79608e-15
ENSDARG00000008255	cnot6a	cno	Q6PE30	324048	242.034	2.06259	0.295605	6.99839	1.29459e-12	1.86237e-11
ENSDARG00000057738	hells	cb65	Q3BDS6	553328	70.4149	2.06146	0.398376	5.18729	1.06686e-07	1.00486e-06
ENSDARG00000019842	cnot3b	cno	Q7ZVL4	327627	78.6958	2.0609	0.376829	5.45654	2.42745e-08	2.42429e-07
ENSDARG00000005540	xpo7	xpo7	F1RDC5	407710	81.5497	2.0608	0.388284	5.32211	5.12851e-08	4.95937e-07
ENSDARG00000063711	trim3a	trim3a	E7F1U3	562489	31.0383	2.06009	0.568704	3.62289	0.000145665	0.000918715
ENSDARG00000021945	ddx23	wu:fi39b1	Q6P9Z2	334283	483.643	2.05979	0.23296	8.82494	5.47569e-19	1.21996e-17
ENSDARG00000104225	ndel1b	wu:fi23c0	B2GRS6	333957	519.052	2.05921	0.223174	9.21257	1.59211e-20	3.84609e-19
ENSDARG00000070119	ctc1	zgc:153125	A0JMF1	777638	54.988	2.05813	0.440272	4.65331	1.63326e-06	1.3376e-05
ENSDARG00000019951	sec62	fb57b06	Q4V8Z6	563660	440.155	2.05793	0.238834	8.60837	3.70536e-18	7.79423e-17
ENSDARG00000008372	spred2b	fb93f08	Q6NYK3	793290	118.917	2.05746	0.327889	6.25846	1.94402e-10	2.38715e-09
ENSDARG00000074378	junba	jun	Q7T367	407086	1173.24	2.05743	0.249788	8.1476	1.85613e-16	3.49138e-15
ENSDARG00000044541	ppp1r14ba	im:714043	Q0P4A9	564838	139.522	2.05585	0.315473	6.5077	3.81562e-11	4.95464e-10
ENSDARG00000056122	gdi1	zgc:110600	A2AR68	554985	282.972	2.05406	0.262878	7.80963	2.86783e-15	4.99334e-14
ENSDARG00000017798	bcor	bcor	Q6W2J8	402921	158.913	2.05384	0.314194	6.537	3.13827e-11	4.09169e-10
ENSDARG00000099745	baz1a	fi34e04		334173	240.708	2.0536	0.273081	7.53735	2.39802e-14	3.89958e-13
ENSDARG00000009782	myh11a	meltd	Q4U0S2	554168	447.563	2.05341	0.243434	8.42205	1.84982e-17	3.73956e-16
ENSDARG00000058256	draxina	draxin	A0A0R4IDW4	619245	33.7073	2.05316	0.52988	3.86686	5.51227e-05	0.000371091
ENSDARG00000037455	ugt8	si:dkey-189j19.2	Q1ECX6	553508	199.714	2.05287	0.300069	6.7807	5.97986e-12	8.16227e-11
ENSDARG00000112751	LOC101884374	LOC101884374		101884374	40.2923	2.05277	0.576084	3.57488	0.000175197	0.00109348
ENSDARG00000056228	pld1a	pl	B0V1J1	556641	166.372	2.05273	0.297032	6.90057	2.58978e-12	3.6625e-11
ENSDARG00000075536	cpne1	cpn	F1QNY5	324841	819.974	2.05244	0.211464	9.6937	1.60352e-22	4.32522e-21
ENSDARG00000087647	sept7a	cdc10	Q7ZU68	394136	791.566	2.05227	0.216826	9.4548	1.61816e-21	4.15464e-20
ENSDARG00000006128	cep170aa	cep17	F1QAR8	557463	100.204	2.05161	0.400466	5.16993	1.17092e-07	1.09802e-06
ENSDARG00000023323	ywhaqb	wu:fa91b0	Q803M8	335195	1240.16	2.05107	0.199633	10.262	5.22706e-25	1.62436e-23
ENSDARG00000037919	rbbp6	im:715886	Q6DRF1	445396	1229.62	2.05013	0.196645	10.4202	1.00217e-25	3.22389e-24
ENSDARG00000004174	cnot1	cdc39-li	A1A5H6	448949	479.172	2.04838	0.224828	9.1054	4.29763e-20	1.01896e-18
ENSDARG00000091101	fabp10b	fabp10b	X1WFK9	795210	158.518	2.04808	0.316609	6.42308	6.67733e-11	8.48136e-10
ENSDARG00000092488	khnyn	si:ch211-142g20.1	F1QVW5	100536128	93.8752	2.04633	0.399561	5.14717	1.32222e-07	1.23149e-06
ENSDARG00000062506	zc3h18	nhn1	Q1LUE5	555770	393.506	2.04563	0.251644	8.12349	2.26489e-16	4.22713e-15
ENSDARG00000062472	sin3b	fj63d08	Q1LYM8	560837	73.4556	2.04449	0.410985	4.95438	3.62812e-07	3.22285e-06
ENSDARG00000073696	frmd8	zfB	E7F221	559410	300.954	2.04136	0.252972	8.0651	3.65879e-16	6.73702e-15
ENSDARG00000017841	cand1	fb78a05	Q802V5	406806	205.815	2.03998	0.299382	6.79752	5.32184e-12	7.30565e-11
ENSDARG00000059308	golt1bb	golt	Q4V8Q4	557646	159.182	2.03881	0.30536	6.65975	1.37149e-11	1.8266e-10
ENSDARG00000077126	snrnp70	sn	Q6DRE8	445398	523.908	2.037	0.219088	9.29056	7.67399e-21	1.89677e-19
ENSDARG00000036772	pygo2	wu:fc46c10	Q1L8T6	613247	89.4017	2.03691	0.361293	5.63704	8.65003e-09	9.058e-08
ENSDARG00000098772	gig2d	Dre	F2WZ28	100005232	71.827	2.03676	0.397723	5.08756	1.81345e-07	1.66399e-06
ENSDARG00000034768	phf3	si:dkey-188i13.1	B8A483	553518	195.025	2.03666	0.28087	7.22849	2.442e-13	3.73099e-12
ENSDARG00000092176	LOC100331609	LOC100331609		100331609	12.5885	2.03651	0.845829	2.62966	0.00427349	0.0206575
ENSDARG00000075380	kri1	flj1294	Q6DRJ4	402800	304.492	2.03649	0.269736	7.56043	2.00862e-14	3.29425e-13
ENSDARG00000009844	dusp23a	fc11c10	Q5RGP5	323834	25.5322	2.03394	0.651928	3.3513	0.000402166	0.00236051
ENSDARG00000037397	ssrp1a	s	F1QEB4	386844	131.046	2.03326	0.322509	6.27642	1.73225e-10	2.1353e-09
ENSDARG00000006003	mycla	L-my	Q9PSI9	405873	81.7131	2.03145	0.39575	5.0874	1.81499e-07	1.66461e-06
ENSDARG00000104571	gadd45ab	gadd4	Q6GMM1	431763	275.029	2.03055	0.292796	6.96182	1.67953e-12	2.39461e-11
ENSDARG00000017525	ccnt1	fi75b02	Q803K9	334465	237.704	2.02949	0.263891	7.69573	7.03461e-15	1.19451e-13
ENSDARG00000032862	ugt5g1	zgc:175099	B0JZM6	570913	275.693	2.02849	0.300934	6.68174	1.18062e-11	1.57676e-10
ENSDARG00000034956	myclb	V-Myc	B2GPV7	567762	418.246	2.02848	0.263766	7.66951	8.63303e-15	1.46077e-13
ENSDARG00000027381	ccdc171	si:ch211-116m6.4		100330004	14.3011	2.02827	0.818361	2.68331	0.00364492	0.0178756
ENSDARG00000112002	ENSDARG00000112002				49.551	2.02751	0.49751	4.08241	2.22854e-05	0.000158047
ENSDARG00000099177	dok1b	dok1	Q6NY95	406361	152.745	2.02678	0.338791	5.97186	1.17283e-09	1.33675e-08
ENSDARG00000044532	nr4a2b	NU	Q6DH08	436679	357.873	2.02622	0.265019	7.62562	1.21432e-14	2.02791e-13
ENSDARG00000003398	rbpja	Su(H	A4FTT3	386772	170.702	2.02592	0.28698	7.06504	8.0287e-13	1.17613e-11
ENSDARG00000078904	brd4	fb18g03	F1R5H6	570531	858.414	2.02587	0.224729	9.01255	1.00664e-19	2.33202e-18
ENSDARG00000061579	myo1cb	fj81f11	A0A286Y9H2	566459	1329.51	2.02497	0.251613	7.99134	6.67389e-16	1.20463e-14
ENSDARG00000027966	ap1s3b	zgc:101676	Q66IE3	447897	76.5781	2.02251	0.432274	4.67126	1.49676e-06	1.23159e-05
ENSDARG00000011219	akt2	cb945	Q8UUX0	378972	303.543	2.0202	0.242105	8.33858	3.75926e-17	7.42762e-16
ENSDARG00000097150	ENSDARG00000097150				77.3811	2.01979	0.41268	4.91954	4.33742e-07	3.81936e-06
ENSDARG00000044216	fto	fto		553363	240.213	2.01882	0.283244	7.08829	6.78918e-13	1.00143e-11
ENSDARG00000093686	si:rp71-36a1.2	fj48b12	A0A0R4IDF5	100034566	326.565	2.0186	0.256802	7.84683	2.13344e-15	3.74179e-14
ENSDARG00000035910	znf281b	fc47h12	F1QM98	503523	39.8288	2.01845	0.520245	3.93144	4.22189e-05	0.00028906
ENSDARG00000087538	kif3a	fc55h04	E9QB71	550267	194.334	2.01801	0.285481	7.06697	7.91788e-13	1.16167e-11
ENSDARG00000060937	adnp2a	ad	A4QP16	100007394	36.5772	2.01792	0.5154	3.89477	4.91457e-05	0.000333395
ENSDARG00000005451	gdi2	Gdi3	Q7ZVL9	323765	2267.39	2.01784	0.188172	10.7141	4.36964e-27	1.50123e-25
ENSDARG00000076005	LOC100334952	LOC100334952		100334952	74.9316	2.0171	0.385105	5.23815	8.10956e-08	7.72157e-07
ENSDARG00000016724	nkapd1	zgc:162339	A4QNY5	556473	190.676	2.01686	0.278986	7.22037	2.59232e-13	3.94809e-12
ENSDARG00000031302	smap1	si:busm1-265n4.5	Q08BF0	777731	478.277	2.01558	0.243948	8.2556	7.55691e-17	1.45777e-15
ENSDARG00000005786	ppm1f	CaM	A2BE49	553757	34.0549	2.0137	0.555414	3.64489	0.000133755	0.00084862
ENSDARG00000071150	cica	si:ch211-39e15.1	E7FCY2	560266	451.821	2.01257	0.22755	8.83429	5.03697e-19	1.12483e-17
ENSDARG00000023443	tjp2b	fb62b09	Q6DHS7	436639	494.836	2.01228	0.22149	9.07942	5.45764e-20	1.28606e-18
ENSDARG00000102349	cep55l	cep5	Q502I3	553800	39.3062	2.01195	0.590678	3.23749	0.000602928	0.00342987
ENSDARG00000036593	kdm2ba	fbxl10	Q6NUY1	406446	258.004	2.0112	0.25124	7.99797	6.32461e-16	1.14265e-14
ENSDARG00000011777	ENSDARG00000011777				596.588	2.01095	0.227506	8.82261	5.59118e-19	1.24281e-17
ENSDARG00000091836	casp7	casp	Q503H4	553634	171.407	2.01081	0.322906	6.23448	2.26648e-10	2.76894e-09
ENSDARG00000031709	mllt1b	wu:fj79f01	Q1RM01	678639	62.1327	2.00969	0.420072	4.7703	9.19771e-07	7.77131e-06
ENSDARG00000100088	zmp:0000001114	zmp:0000001114	H9GXL1	557248	60.2245	2.00927	0.431162	4.64246	1.72143e-06	1.40595e-05
ENSDARG00000092464	si:dkeyp-20g2.3	si:dkeyp-20g	A0A0R4IL24	567236	22.26	2.00915	0.647544	3.16559	0.000773836	0.00433407
ENSDARG00000034189	oxsr1a	wu:fb77f12	A5PLJ7	568602	540.857	2.00867	0.241006	8.31437	4.61218e-17	9.03845e-16
ENSDARG00000102546	cdk11b	cdc2l	Q5PRD1	494103	372.519	2.00853	0.250472	8.01409	5.54761e-16	1.00606e-14
ENSDARG00000055373	sema3fb	sb:cb93	E7F6C0	799945	166.387	2.0078	0.290573	6.90877	2.44442e-12	3.46202e-11
ENSDARG00000113393	golim4a	gol	A5D6U4	100000956	71.7914	2.00776	0.415776	4.81274	7.44373e-07	6.36778e-06
ENSDARG00000041304	trak1a	si:ch73-138e9.2	E9QJ68	100002689	795.233	2.00675	0.204873	9.79965	5.64861e-23	1.58367e-21
ENSDARG00000058598	sox18	si:ch211-235f6.2	E7F9I2	797246	210.773	2.00669	0.272105	7.36567	8.81279e-14	1.38389e-12
ENSDARG00000060093	dapk1	si:ch211-66i11.1	A5WVL9	558314	67.8057	2.00653	0.403877	4.95171	3.67826e-07	3.26588e-06
ENSDARG00000027290	nrp1b	nrp1b	Q6T870	402973	72.7071	2.00567	0.387613	5.17978	1.11074e-07	1.04363e-06
ENSDARG00000091367	prpf6	c20orf	F1QY65	323855	504.41	2.00429	0.231185	8.65817	2.39699e-18	5.08666e-17
ENSDARG00000062577	arhgap35a	arhg	E7F8G5	100004299	170.544	2.00375	0.295167	6.77298	6.30786e-12	8.58557e-11
ENSDARG00000075526	pwwp2a	si:ch73-190f9.5	X1WDR0	559090	158.084	2.00372	0.325701	6.13849	4.16539e-10	4.9718e-09
ENSDARG00000009273	ppm1da	ppm	Q6NYW2	394065	111.617	2.00313	0.330669	6.04759	7.35158e-10	8.58281e-09
ENSDARG00000034771	rab13	cb764	Q7T3A4	373105	341.318	2.00257	0.243766	8.21479	1.06271e-16	2.03483e-15
ENSDARG00000117069	inf2	si:ch211-193k8.5		792715	32.7338	2.00069	0.547516	3.61966	0.000147495	0.000929038
ENSDARG00000034178	cpsf1	wu:fb24c01	F6NXE7	432372	77.2177	2.00032	0.49813	4.17205	1.50938e-05	0.000109387
ENSDARG00000033126	prkrip1	prkrip1	B2GRY3	550595	179.541	1.99958	0.284517	7.01387	1.15907e-12	1.67873e-11
ENSDARG00000069250	uacaa	si:dkey-9i9.4		565006	116.925	1.99943	0.349496	5.72433	5.19209e-09	5.54892e-08
ENSDARG00000091918	ENSDARG00000091918				27.1062	1.99774	0.60132	3.35173	0.000401547	0.00235871
ENSDARG00000060767	smg7	fa99h10	B3DI22	565575	387.933	1.99762	0.237036	8.42172	1.85494e-17	3.74596e-16
ENSDARG00000100166	si:dkeyp-9d4.3	si:dkey-79f11.1		100148061	10.8666	1.99709	0.850366	2.30673	0.0105349	0.0465522
ENSDARG00000077060	LOC567058	LOC567058		567058	200.34	1.99701	0.294421	6.80222	5.1508e-12	7.0759e-11
ENSDARG00000059475	camsap3	si:dkey-209e8.1	E7F3U0	556256	26.1197	1.99669	0.619964	3.29396	0.000493927	0.00284861
ENSDARG00000099510	cnn3a	cn	Q7T303	326931	1720.4	1.99619	0.183504	10.879	7.25629e-28	2.59994e-26
ENSDARG00000008377	epn2	fb51h11	E7EYW2	560542	401.283	1.99544	0.255133	7.80178	3.05206e-15	5.29972e-14
ENSDARG00000102441	ctnna1	ct	Q9PVF8	30741	274.071	1.99469	0.249145	8.00713	5.87084e-16	1.06367e-14
ENSDARG00000063182	rc3h1b	si:dkey-60b12.1	A0A0M3KL73	558213	263.487	1.99414	0.260587	7.64525	1.04272e-14	1.75048e-13
ENSDARG00000092483	iqcc	si:dkey-71p21.11	B8A4M7	799312	68.996	1.9936	0.418524	4.7178	1.19204e-06	9.94054e-06
ENSDARG00000079352	sap130b	si:dkey-5i22.5	B0S8H2	335897	47.1266	1.99323	0.464136	4.27998	9.34567e-06	6.96482e-05
ENSDARG00000014008	cwc22	fb13g08	B0S6B1	566033	124.567	1.99288	0.323824	6.14516	3.99409e-10	4.77327e-09
ENSDARG00000062552	lpar6a	l	Q08BG4	571773	151.763	1.9926	0.307564	6.47088	4.87177e-11	6.27514e-10
ENSDARG00000029768	waplb	wa		100141368	190.279	1.99178	0.303272	6.57558	2.42311e-11	3.17435e-10
ENSDARG00000021309	rhoca	ARHC	Q7T399	394125	1162.82	1.99096	0.211933	9.37435	3.48001e-21	8.80548e-20
ENSDARG00000044016	myo6a	myo6a	E9QCU8	445473	54.657	1.98997	0.494167	4.05664	2.48918e-05	0.00017537
ENSDARG00000063212	prmt2	PRM	F1QDD1	558841	30.3289	1.98993	0.568104	3.43823	0.000292765	0.0017565
ENSDARG00000000966	ncor2	SMRT	E7FF48	561503	529.22	1.98765	0.216978	9.15805	2.64216e-20	6.34283e-19
ENSDARG00000037655	pls3	wu:fc04g03	Q6DG81	436598	443.001	1.98671	0.228826	8.68567	1.88257e-18	4.03513e-17
ENSDARG00000099220	ENSDARG00000099220				19.1462	1.98536	0.686407	2.78983	0.00263681	0.0132739
ENSDARG00000008979	golga1	CH211-158D24.1	A1IH01	393811	178.466	1.98519	0.307141	6.47001	4.89993e-11	6.30718e-10
ENSDARG00000061168	dhx34	si:ch211-255l12.1	A2BIE5	555838	31.0604	1.98458	0.55898	3.56396	0.000182654	0.00113523
ENSDARG00000101212	ENSDARG00000101212				59.0917	1.98383	0.451745	4.37409	6.09699e-06	4.64654e-05
ENSDARG00000062206	skiv2l	fb70b07	Q1LWQ1	559653	62.4916	1.98354	0.424365	4.67875	1.44314e-06	1.19104e-05
ENSDARG00000028748	tm9sf3	fb75h12	Q7ZV33	406698	441.42	1.98259	0.225665	8.77877	8.26349e-19	1.81372e-17
ENSDARG00000004078	acsl4a	ac	Q6PFP1	393622	374.888	1.98228	0.313496	6.16352	3.55723e-10	4.28318e-09
ENSDARG00000035389	fcho2	cb304	Q502I9	553949	408.999	1.98195	0.233034	8.49902	9.5598e-18	1.9615e-16
ENSDARG00000073905	vwa5a	wu:fb17g06	Q66HV5	447865	104.673	1.98065	0.360155	5.51077	1.78631e-08	1.8113e-07
ENSDARG00000086052	si:ch211-106k21.5	si:ch211-106k21.5		796902	29.565	1.97821	0.617127	3.33846	0.000421221	0.00246257
ENSDARG00000091628	cspp1b	si:dkey-97a13.9	E7FFJ0	570598	82.8342	1.97766	0.370237	5.34816	4.44264e-08	4.32223e-07
ENSDARG00000099651	bin3	fc15h07	B1H1H2	323976	238.343	1.97699	0.271777	7.26203	1.90661e-13	2.93401e-12
ENSDARG00000036147	ano5b	Gdd1	A1A5Z4	560102	139.061	1.97681	0.305192	6.47407	4.76974e-11	6.15611e-10
ENSDARG00000015538	znf207a	wu:fa03f0	Q6P0T3	406478	268.675	1.97677	0.274557	7.19408	3.14406e-13	4.74698e-12
ENSDARG00000069302	snx9b	si:dkeyp-70e6.2	Q5SPP2	558917	458.36	1.97648	0.230931	8.55518	5.8841e-18	1.22167e-16
ENSDARG00000003699	atp7a	c	Q4F8H5	564924	104.17	1.97639	0.339804	5.81933	2.95424e-09	3.24577e-08
ENSDARG00000025567	nf2b	NF2a	Q6Q413	405887	148.87	1.97534	0.306952	6.45158	5.5345e-11	7.086e-10
ENSDARG00000100508	ubn2b	si:ch211-175l6.9	A7MD64	561642	40.0483	1.97533	0.508529	3.87505	5.33014e-05	0.000359176
ENSDARG00000074201	flna	fb98b06	F1R9P5	562529	770.891	1.9753	0.215656	9.15854	2.63017e-20	6.32195e-19
ENSDARG00000075504	dtx3l2.2	dtx3lb	X1WG91	334026	43.7904	1.9753	0.483193	4.11486	1.93704e-05	0.000138603
ENSDARG00000087857	si:ch211-180a12.2	si:ch211-180a12.2	E7F867	100150385	25.8201	1.97413	0.601967	3.219	0.000643186	0.00364377
ENSDARG00000069627	si:ch211-255g12.8	si:ch211-255g12.8	F6NI41	565945	39.0403	1.97361	0.520693	3.80179	7.18273e-05	0.000474851
ENSDARG00000034473	ttyh3a	ttyh3		556314	242.835	1.97323	0.265235	7.43118	5.3815e-14	8.54852e-13
ENSDARG00000019060	snx12	fc02c04	A2RV07	394098	1004.78	1.97304	0.213236	9.24057	1.22596e-20	2.98032e-19
ENSDARG00000062765	nsd3	whsc1	F1QV68	100006350	71.0991	1.97282	0.416686	4.66901	1.51326e-06	1.2441e-05
ENSDARG00000075855	adgre10	emrl		569655	34.0738	1.97125	0.607127	3.40989	0.000324942	0.00193444
ENSDARG00000016630	tprb	si:dkey-97o5.5	Q5RI09	558883	193.349	1.96999	0.284173	6.93533	2.02634e-12	2.87839e-11
ENSDARG00000003142	dachc	dach	Q1JPW1	692255	63.7498	1.96988	0.447112	4.38431	5.81781e-06	4.44561e-05
ENSDARG00000052423	ppp1r12c	fi37e03	Q08BR9	570218	90.7817	1.9698	0.359087	5.4794	2.13381e-08	2.14554e-07
ENSDARG00000103834	rbm14b	rbm14	Q6NV05	402858	106.432	1.96786	0.337513	5.83758	2.64817e-09	2.91785e-08
ENSDARG00000063069	gripap1	zgc:158787	B0UYE9	791150	225.652	1.96709	0.2643	7.43457	5.24536e-14	8.33917e-13
ENSDARG00000078186	tex2	zgc:162874	A5D6U2	798401	66.269	1.96702	0.411144	4.76022	9.66928e-07	8.1411e-06
ENSDARG00000102583	il4r.1	i	Q5EAS6	503594	76.3175	1.96473	0.382605	5.12577	1.48166e-07	1.3687e-06
ENSDARG00000016302	upf1	ren	Q7ZVZ4	406783	342.47	1.96423	0.251291	7.80892	2.88396e-15	5.01689e-14
ENSDARG00000116649	ube2e1	zgc:171646	A7MBT5	563542	544.888	1.96307	0.233954	8.38997	2.43136e-17	4.85387e-16
ENSDARG00000074747	brwd1	im:714070	E7F145	798858	191.111	1.96245	0.291448	6.72114	9.0154e-12	1.21673e-10
ENSDARG00000037503	thoc2	THO	F1QXF4	368417	741.426	1.96245	0.206469	9.50451	1.00498e-21	2.60116e-20
ENSDARG00000035330	taf1	wu:fi04f0	Q1LYC2	555452	424.628	1.96242	0.237903	8.24452	8.29126e-17	1.59553e-15
ENSDARG00000051798	brd1b	zgc:158610	A2RV14	100009661	275.923	1.96232	0.251843	7.7874	3.42014e-15	5.90682e-14
ENSDARG00000117130	arl10	si:ch211-153m12.1		560654	50.807	1.96189	0.448833	4.35658	6.60539e-06	5.01806e-05
ENSDARG00000016163	usp33	zgc:77308	A5PMR2	406508	199.558	1.9611	0.29589	6.62764	1.70552e-11	2.25582e-10
ENSDARG00000011740	u2af2b	wu:fb73g02	Q6P022	402989	987.228	1.96029	0.218123	8.97709	1.39015e-19	3.1897e-18
ENSDARG00000061445	adcy6a	adcy	E7FEP5	570652	50.3044	1.96024	0.469824	4.14422	1.70488e-05	0.000122814
ENSDARG00000111412	ENSDARG00000111412				11.4825	1.95975	0.817177	2.37454	0.00878535	0.0395784
ENSDARG00000075435	akap11	akap11		558595	142.121	1.95875	0.306185	6.37927	8.89651e-11	1.11891e-09
ENSDARG00000027222	adgrg1	fc49b10	Q59I63	324948	80.8077	1.95801	0.384351	5.10498	1.65415e-07	1.52073e-06
ENSDARG00000078578	fam222bb	gb:ct691795	E7F6C1	793183	55.6521	1.9577	0.432627	4.54709	2.71967e-06	2.17812e-05
ENSDARG00000112529	ENSDARG00000112529				11.1191	1.95767	0.868038	2.40442	0.00809898	0.0368231
ENSDARG00000018691	phf2	im:420067	Q6P949	503778	318.615	1.95711	0.275526	7.07162	7.657e-13	1.12598e-11
ENSDARG00000042492	ENSDARG00000042492				144.723	1.95693	0.302126	6.45611	5.37129e-11	6.88623e-10
ENSDARG00000097794	ENSDARG00000097794				120.893	1.95402	0.322495	6.04206	7.60801e-10	8.866e-09
ENSDARG00000058444	snx6	fa55b10	F8W5C6	567182	336.422	1.95263	0.237914	8.19727	1.2295e-16	2.3402e-15
ENSDARG00000078561	lrig2	im:713916		571101	195.214	1.95159	0.289801	6.6996	1.04496e-11	1.40143e-10
ENSDARG00000078101	si:ch211-250k18.8p	si:ch211-106j21.3		570229	30.0501	1.95131	0.560575	3.49846	0.000233976	0.00143151
ENSDARG00000102483	numa1	Nu	A0A0R4IH76	572344	15.8647	1.9512	0.733027	2.60594	0.00458108	0.0219894
ENSDARG00000090953	igsf5b	igsf5		101884674	34.0189	1.95094	0.53847	3.6359	0.000138505	0.00087644
ENSDARG00000063563	creb3l2	fe	A1L224	791169	605.87	1.9508	0.216892	8.989	1.24749e-19	2.87612e-18
ENSDARG00000095512	rca2.2	si:dkey-78k11.2	A0A0R4IES8	565541	243.749	1.95078	0.264255	7.39326	7.16382e-14	1.12864e-12
ENSDARG00000060771	map7d3	map7d3		794500	278.48	1.95075	0.247212	7.89109	1.49774e-15	2.64619e-14
ENSDARG00000078604	tbc1d10b	fj33d10		556457	219.599	1.95018	0.274238	7.09849	6.30641e-13	9.35247e-12
ENSDARG00000000394	matr3l1.2	MATR3	Q800H6	556290	499.793	1.95013	0.222342	8.76311	9.49684e-19	2.07494e-17
ENSDARG00000037838	unkl	si:ch211-66h3.3	E7FC88	565405	274.575	1.94995	0.29352	6.60873	1.93815e-11	2.55121e-10
ENSDARG00000037783	proza	wu:fj51g06	F1Q5S2	768176	1243.18	1.94816	0.198761	9.7994	5.66279e-23	1.58533e-21
ENSDARG00000100222	utrn	utrn		100034367	281.815	1.94778	0.2541	7.66387	9.02054e-15	1.52098e-13
ENSDARG00000030933	ksr1b	dZ122B7.1		556779	191.56	1.94607	0.273711	7.10105	6.19081e-13	9.18814e-12
ENSDARG00000060308	urb1	mp:zf637-1-000544	A0A0R4ILM9	100536352	37.719	1.94604	0.502716	3.85565	5.77119e-05	0.000387537
ENSDARG00000091058	sting1	E	K4Q6R6	101243556	55.7069	1.94601	0.502483	3.8316	6.36573e-05	0.000424345
ENSDARG00000096951	LOC108179323	LOC108179323		108179323	24.7034	1.94426	0.616333	3.16986	0.00076256	0.00427466
ENSDARG00000031020	pip4k2ca	Pip5k2c	Q6IQE1	373124	537.431	1.94352	0.238427	8.14151	1.95187e-16	3.66787e-15
ENSDARG00000056078	rftn2	wu:fi98e0	Q7ZTU0	406729	126.58	1.94335	0.324793	5.97863	1.12511e-09	1.28541e-08
ENSDARG00000011932	prkcbp1l	im:713833	Q6PEH2	323479	224.085	1.9432	0.26436	7.34132	1.05748e-13	1.64979e-12
ENSDARG00000100225	kif16ba	SNX		100334507	35.5237	1.94309	0.516329	3.75302	8.73577e-05	0.00057026
ENSDARG00000071906	sec24b	wu:fa16f0	E7F715	334633	209.433	1.94308	0.284859	6.80437	5.07459e-12	6.9812e-11
ENSDARG00000099395	cables1	si:dkey-2p18.3	A7YX81	100126070	58.9018	1.94095	0.430487	4.54131	2.79535e-06	2.2321e-05
ENSDARG00000101869	magi3a	mag	A0A0R4IGT8	561689	78.684	1.93995	0.377581	5.1299	1.4495e-07	1.34158e-06
ENSDARG00000098304	taok1b	zgc:112307	A0A0R4IP53	554108	372.422	1.93972	0.23645	8.1963	1.2395e-16	2.35689e-15
ENSDARG00000067950	zcchc2	si:ch211-273d2.3	A0A0R4I9E3	564789	90.6958	1.93738	0.360897	5.36782	3.98476e-08	3.90247e-07
ENSDARG00000042652	rreb1b	si:ch211-279l9.6	X1WFT3	555701	188.855	1.93708	0.279053	6.92447	2.18808e-12	3.10355e-11
ENSDARG00000035175	schip1	zgc:110585	Q568A8	550605	342.892	1.93585	0.250631	7.71075	6.25391e-15	1.06477e-13
ENSDARG00000103844	ENSDARG00000103844				169.029	1.93509	0.296576	6.51287	3.68645e-11	4.79339e-10
ENSDARG00000103638	nectin3a	p		793240	37.4567	1.93491	0.501919	3.84187	6.10509e-05	0.000408246
ENSDARG00000005586	zbtb20	wu:fd42h05	A1L1T0	568779	1206.42	1.93478	0.193901	9.97575	9.73135e-24	2.85329e-22
ENSDARG00000023053	niban1b	fam129	E7FC82	561414	271.08	1.93469	0.264157	7.31482	1.28867e-13	1.9975e-12
ENSDARG00000102367	ndfip1l	wu:fj49b05	Q6DGP4	436776	1209.69	1.93379	0.197909	9.77233	7.40063e-23	2.05686e-21
ENSDARG00000055398	foxc1b	foxc1.2	Q9DE24	79375	85.8281	1.93336	0.362283	5.33074	4.89072e-08	4.74375e-07
ENSDARG00000074677	frem3	cb348	B6IDE8	564383	167.967	1.93261	0.314532	6.0892	5.67395e-10	6.70162e-09
ENSDARG00000020625	jak1	fb93e10	Q7ZU16	30280	1340.83	1.93211	0.191023	10.1152	2.36409e-24	7.14997e-23
ENSDARG00000042368	kif26aa	si:dkey-31d8.1	F1QCX2	567643	16.235	1.93199	0.73688	2.43804	0.00738348	0.0338828
ENSDARG00000062868	eea1	im:7151048	F1QS51	492695	163.114	1.93195	0.295969	6.51697	3.58704e-11	4.67044e-10
ENSDARG00000062089	uggt2	im:714698	E7F6G9	497542	42.4594	1.9308	0.483337	4.00621	3.08507e-05	0.00021545
ENSDARG00000076791	cdk13	cdc2l5	E7F092	108178997	199.049	1.92985	0.275928	6.9936	1.33962e-12	1.92571e-11
ENSDARG00000104230	sec23a	cr	B2GSV7	406774	346.335	1.92909	0.263397	7.31598	1.27754e-13	1.98184e-12
ENSDARG00000079371	lrrc3ca	sc:d032	F1QK88	571711	16.4462	1.92813	0.719293	2.66881	0.003806	0.0185801
ENSDARG00000017569	reep3a	fc41f04	Q2YDS2	641577	411.455	1.92721	0.257831	7.43739	5.1347e-14	8.17e-13
ENSDARG00000032197	klf12b	zgc:171689	A7MBV2	100126139	48.6356	1.9266	0.492756	3.84401	6.05209e-05	0.000405266
ENSDARG00000059600	rabep1	Rab	B2BWH4	568064	222.586	1.92628	0.272894	7.04734	9.11883e-13	1.32873e-11
ENSDARG00000021225	prkci	aPKC	Q6DI53	117507	239.997	1.92619	0.258633	7.45788	4.39639e-14	7.01851e-13
ENSDARG00000099194	incenp	sb:cb98		572121	85.0544	1.92598	0.447668	4.51306	3.19497e-06	2.5282e-05
ENSDARG00000045870	plekha5	si:ch211-239h19.1		567300	166.696	1.92574	0.290537	6.62864	1.69397e-11	2.24209e-10
ENSDARG00000045930	rbpms2a	zgc:92689	Q6DH13	436682	845.915	1.92436	0.213592	9.00154	1.1129e-19	2.57199e-18
ENSDARG00000062962	kmt2ba	ml		560856	122.18	1.92363	0.32252	5.9731	1.16396e-09	1.32742e-08
ENSDARG00000037324	klhl17	si:dkey-98j1.3	E7FB30	336187	28.0379	1.92125	0.583111	3.24481	0.000587646	0.00334591
ENSDARG00000018688	elk3	si:ch211-172b12.2	Q5RHN6	557074	500.857	1.91985	0.224721	8.53766	6.84813e-18	1.4157e-16
ENSDARG00000104276	eif2ak4	GCN2		100149925	184.544	1.91927	0.286008	6.70705	9.92999e-12	1.33454e-10
ENSDARG00000053209	smad6a	madh	A2VCX3	116992	138.539	1.91924	0.311635	6.15025	3.86795e-10	4.63406e-09
ENSDARG00000026070	cd82b	cd82	Q7T2E0	324137	564.328	1.91833	0.231875	8.25843	7.37977e-17	1.42584e-15
ENSDARG00000102599	tgoln2	si:ch1073-392o20.2	A0A0R4IJR7	100537576	250.84	1.91784	0.256429	7.47214	3.9451e-14	6.32435e-13
ENSDARG00000012776	smarca1	si:dkey-148b12.1	A5WUY4	559803	366.878	1.91779	0.259583	7.40497	6.55904e-14	1.03506e-12
ENSDARG00000029524	impdh1b	D3	Q5RGV1	338306	115.553	1.91777	0.336449	5.69898	6.02648e-09	6.39793e-08
ENSDARG00000060688	trim69	rnf	A0A060IVL7	101883816	120.125	1.91766	0.326227	5.86995	2.17961e-09	2.42663e-08
ENSDARG00000029911	casc3	mln51	Q1ECZ4	403025	371.29	1.91709	0.271703	7.00765	1.21178e-12	1.75111e-11
ENSDARG00000017014	ywhae2	im:713878	Q5CZQ1	503763	463.928	1.91702	0.267135	7.13138	4.96846e-13	7.40833e-12
ENSDARG00000104235	myo5c	unm_sa3	E7FCI5	562676	11.0494	1.91576	0.826628	2.28739	0.0110865	0.0487
ENSDARG00000013478	rrp15	wu:fa20e1	Q7ZV20	327053	312.125	1.91543	0.260175	7.3532	9.67555e-14	1.51442e-12
ENSDARG00000097205	ulk2	im:716495	X1WEA3	100329702	414.359	1.91339	0.22778	8.41322	1.99449e-17	3.99835e-16
ENSDARG00000006124	kdm5c	im:715817	B0S6L0	553406	658.889	1.91325	0.219688	8.70088	1.64666e-18	3.53736e-17
ENSDARG00000040284	si:dkey-79d12.5	si:dkey-79d12.5	E7F2Z6	100538016	77.0616	1.91317	0.417098	4.67551	1.46609e-06	1.20738e-05
ENSDARG00000014717	ENSDARG00000014717				28.7953	1.91127	0.576055	3.28006	0.000518917	0.00298646
ENSDARG00000002587	dpysl3	CRMP	Q52PJ5	553166	566.738	1.90947	0.220642	8.64365	2.72232e-18	5.7516e-17
ENSDARG00000010145	tor4aa	si:ch1073-314p13.1	A0A0H2UKC7	550133	73.6272	1.90935	0.422662	4.48759	3.60163e-06	2.83017e-05
ENSDARG00000077361	bptf	fc30e02		324479	506.509	1.90908	0.218169	8.74632	1.10211e-18	2.40251e-17
ENSDARG00000013150	dhx16	fa91b12	Q7ZVV8	336645	360.216	1.90669	0.256689	7.41949	5.87881e-14	9.29238e-13
ENSDARG00000042708	tuba5	fb02d10	Q6NWI0	337223	1673.44	1.90666	0.203969	9.30518	6.68843e-21	1.6682e-19
ENSDARG00000078152	si:dkey-56i24.1	si:dkey-56i24.1	B0V2Y5	568129	50.2175	1.9056	0.445553	4.26162	1.01477e-05	7.52745e-05
ENSDARG00000007678	ttyh3b	fj56f11	Q32LT7	798421	173.023	1.90483	0.305018	6.22753	2.36921e-10	2.89077e-09
ENSDARG00000077130	bcl10	bcl10	E7F8A6	100334750	34.434	1.90471	0.562475	3.53334	0.000205171	0.00126652
ENSDARG00000059121	ENSDARG00000059121				67.879	1.90389	0.402426	4.73096	1.1173e-06	9.35387e-06
ENSDARG00000096956	ENSDARG00000096956				32.516	1.90387	0.537189	3.51314	0.000221422	0.0013599
ENSDARG00000043304	nop2	cb164	F1QWP7	321130	407.528	1.90316	0.228884	8.30818	4.85886e-17	9.49282e-16
ENSDARG00000037998	flot1b	cb2	Q6TH07	245697	1125.42	1.90269	0.20927	9.07801	5.52907e-20	1.3013e-18
ENSDARG00000070470	sh3rf1	fi42f11	A5D8S5	556523	211.119	1.90266	0.277113	6.8502	3.68727e-12	5.1389e-11
ENSDARG00000105276	grb2a	zgc:103549	Q5RKN6	493609	75.8687	1.90262	0.388046	4.86997	5.58072e-07	4.85406e-06
ENSDARG00000102234	si:ch211-71n6.4	si:ch211-71n6.4	A0A0R4IYT8	100148657	314.279	1.90202	0.252501	7.51014	2.95328e-14	4.7662e-13
ENSDARG00000071697	zgc:66433	cb421	Q6PCR1	321250	449.117	1.89908	0.244495	7.77773	3.69173e-15	6.35872e-14
ENSDARG00000061013	ankfy1	wu:fb69g03	A2CER9	568480	60.1019	1.8987	0.429995	4.38929	5.68618e-06	4.35419e-05
ENSDARG00000044179	rbms2a	rbm	E7F112	378458	781.273	1.89702	0.227895	8.30286	5.08177e-17	9.90816e-16
ENSDARG00000052644	ca10a	si:ch211-29a20.1	Q3B739	641327	24.5643	1.89599	0.656704	2.97688	0.00145601	0.00773948
ENSDARG00000032575	ywhaz	fb14h09	B8JLJ3	336610	2460.16	1.89539	0.188228	10.0639	3.98948e-24	1.18604e-22
ENSDARG00000033259	dis3l2	si:ch211-273k1.4	E7F350	566106	271.742	1.89538	0.24949	7.59152	1.58082e-14	2.61045e-13
ENSDARG00000092508	LOC100333053	LOC100333053	A0A286YBY6	100333053	373.043	1.8949	0.242924	7.78477	3.49201e-15	6.02552e-14
ENSDARG00000075774	foxj3	wu:fd99b01	E7F138	797147	549.132	1.89447	0.214388	8.83337	5.07851e-19	1.13278e-17
ENSDARG00000002632	anxa11b	anx11b	Q804G3	353365	716.996	1.89276	0.215779	8.75682	1.00421e-18	2.19157e-17
ENSDARG00000093532	ENSDARG00000093532				14.118	1.89274	0.77692	2.51261	0.00599208	0.0280473
ENSDARG00000002445	prdm1a	Bli	Q68EH4	323473	31.8135	1.89215	0.556266	3.38708	0.000353205	0.00209168
ENSDARG00000023814	dyrk1ab	fi12h09	X1WCB7	327466	296.46	1.89032	0.262369	7.19317	3.1651e-13	4.775e-12
ENSDARG00000076060	diaph2	dia2		556029	180.287	1.88948	0.293183	6.42939	6.40599e-11	8.16371e-10
[truncated: 1,469 more rows]

## Sheet: Liver
gene	SYMBOL	ALIAS	UNIPROT	ENTREZID	baseMean	log2FoldChange	lfcSE	stat	pvalue	padj
[truncated: 2,473 more rows]

[truncated: 3 more sheets: Heart, Brain, Whole Fish]
